# Supplementary material for: Lobar or sublobar resection for early-stage second primary lung cancer ≤ 3 cm in size: a SEER population-based study
Source: J Cancer Res Clin Oncol. 2023 Sep 19;149(18):16679–90. doi: 10.1007/s00432-023-05396-5 (PMC10645613; doi:10.1007/s00432-023-05396-5)
Supplement: Supplementary file 1 — Supplementary file1 (XLSX 29785 KB) [file 432_2023_5396_MOESM1_ESM.xlsx]

## Sheet: Sheet1
Patient ID	Age recode with <1 year olds	Sex	Year of diagnosis	Site recode ICD-O-3/WHO 2008	TNM 7/CS v0204+ Schema (thru 2017)	Primary Site	Histologic Type ICD-O-3	Grade (thru 2017)	Laterality	Diagnostic Confirmation	ICD-O-3 Hist/behav, malignant	Histology recode - broad groupings	Site recode ICD-O-3/WHO 2008 (for SIRs)	ICCC site recode 3rd edition/IARC 2017	Combined Summary Stage (2004+)	Summary stage 2000 (1998-2017)	SEER Combined Summary Stage 2000 (2004-2017)	Derived EOD 2018 T (2018+)	Derived EOD 2018 N (2018+)	Derived EOD 2018 M (2018+)	Derived EOD 2018 Stage Group (2018+)	Derived AJCC Stage Group, 7th ed (2010-2015)	Derived AJCC T, 7th ed (2010-2015)	Derived AJCC N, 7th ed (2010-2015)	Derived AJCC M, 7th ed (2010-2015)	Derived SEER Combined T (2016-2017)	Derived SEER Combined N (2016-2017)	Derived SEER Combined M (2016-2017)	Derived SEER Combined T Src (2016-2017)	Derived SEER Combined N Src (2016-2017)	Derived SEER Combined M Src (2016-2017)	Derived AJCC T, 6th ed (2004-2015)	Derived AJCC N, 6th ed (2004-2015)	Derived AJCC M, 6th ed (2004-2015)	RX Summ--Surg Prim Site (1998+)	RX Summ--Scope Reg LN Sur (2003+)	RX Summ--Surg Oth Reg/Dis (2003+)		Reason no cancer-directed surgery	Scope of reg lymph nd surg (1998-2002)	RX Summ--Reg LN Examined (1998-2002)	Surgery of oth reg/dis sites (1998-2002)	Site specific surgery (1973-1997 varying detail by year and site)	EOD Primary Tumor (2018+)	EOD Regional Nodes (2018+)	Tumor Size Summary (2016+)	Regional nodes positive (1988+)	Regional nodes examined (1988+)	SEER Combined Mets at DX-lung (2010+)
30	35-39 years	Female	2008	Rectosigmoid Junction	Rectum	199	8140	Moderately differentiated; Grade II	Not a paired site	Positive histology	8140/3: Adenocarcinoma, NOS	8140-8389: adenomas and adenocarcinomas	Rectosigmoid Junction	XIf Other and unspecified carcinomas	Distant	Distant	Distant site(s)/node(s) involved	Blank(s)	Blank(s)	Blank(s)	Blank(s)	Blank(s)	Blank(s)	Blank(s)	Blank(s)	Blank(s)	Blank(s)	Blank(s)	Blank(s)	Blank(s)	Blank(s)	T3	N1	M1	30	4 or more regional lymph nodes removed	None; diagnosed at autopsy		Surgery performed	Blank(s)	Blank(s)	Blank(s)	Blank(s)	Blank(s)	Blank(s)	Blank(s)	1	8	Blank(s)
43	60-64 years	Female	2008	Trachea, Mediastinum and Other Respiratory Organs	HeartMediastinum	381	8801	Well differentiated; Grade I	Not a paired site	Positive histology	8801/3: Spindle cell sarcoma	8800-8809: soft tissue tumors and sarcomas, NOS	Mediastinum and Other Respiratory Organs	IXe Unspecified soft tissue sarcomas	Localized	Blank(s)	Localized only	Blank(s)	Blank(s)	Blank(s)	Blank(s)	Blank(s)	Blank(s)	Blank(s)	Blank(s)	Blank(s)	Blank(s)	Blank(s)	Blank(s)	Blank(s)	Blank(s)	T2b	N0	M0	60	None	None; diagnosed at autopsy		Surgery performed	Blank(s)	Blank(s)	Blank(s)	Blank(s)	Blank(s)	Blank(s)	Blank(s)	98	0	Blank(s)
52	85+ years	Male	2008	Melanoma of the Skin	MelanomaSkin	444	8742	Unknown	Not a paired site	Positive histology	8742/3: Lentigo maligna melanoma	8720-8799: nevi and melanomas	Melanoma of the Skin	XId Malignant melanomas	Localized	Localized	Localized only	Blank(s)	Blank(s)	Blank(s)	Blank(s)	Blank(s)	Blank(s)	Blank(s)	Blank(s)	Blank(s)	Blank(s)	Blank(s)	Blank(s)	Blank(s)	Blank(s)	T2a	N0	M0	31	None	None; diagnosed at autopsy		Surgery performed	Blank(s)	Blank(s)	Blank(s)	Blank(s)	Blank(s)	Blank(s)	Blank(s)	98	0	Blank(s)
69	65-69 years	Male	2007	NHL - Extranodal	Lymphoma	749	9680	B-cell; pre-B; B-precursor	Bilateral, single primary	Positive histology	9680/3: Diffuse large B-cell lymphoma (DLBCL), NOS	9670-9699: nhl - mature b-cell lymphomas	NHL - Extranodal	IIb Non-Hodgkin lymphomas (except Burkitt lymphoma)	Regional	Regional	Regional, NOS	Blank(s)	Blank(s)	Blank(s)	Blank(s)	Blank(s)	Blank(s)	Blank(s)	Blank(s)	Blank(s)	Blank(s)	Blank(s)	Blank(s)	Blank(s)	Blank(s)	NA	NA	NA	0	None	None; diagnosed at autopsy		Not recommended	Blank(s)	Blank(s)	Blank(s)	Blank(s)	Blank(s)	Blank(s)	Blank(s)	99	99	Blank(s)
87	80-84 years	Male	2006	Melanoma of the Skin	MelanomaSkin	443	8720	Unknown	Right - origin of primary	Positive histology	8720/3: Malignant melanoma, NOS	8720-8799: nevi and melanomas	Melanoma of the Skin	XId Malignant melanomas	Localized	Localized	Localized only	Blank(s)	Blank(s)	Blank(s)	Blank(s)	Blank(s)	Blank(s)	Blank(s)	Blank(s)	Blank(s)	Blank(s)	Blank(s)	Blank(s)	Blank(s)	Blank(s)	T4b	N0	M0	33	Sentinel lymph node biopsy	None; diagnosed at autopsy		Surgery performed	Blank(s)	Blank(s)	Blank(s)	Blank(s)	Blank(s)	Blank(s)	Blank(s)	98	0	Blank(s)
90	65-69 years	Female	2007	Corpus Uteri	CorpusCarcinoma	541	8310	Unknown	Not a paired site	Positive histology	8310/3: Clear cell adenocarcinoma, NOS	8140-8389: adenomas and adenocarcinomas	Corpus Uteri	XIf Other and unspecified carcinomas	Regional	Regional	Regional by direct extension only	Blank(s)	Blank(s)	Blank(s)	Blank(s)	Blank(s)	Blank(s)	Blank(s)	Blank(s)	Blank(s)	Blank(s)	Blank(s)	Blank(s)	Blank(s)	Blank(s)	T3a	N0	M0	50	1 to 3 regional lymph nodes removed	Non-primary surgical procedure to distant site		Surgery performed	Blank(s)	Blank(s)	Blank(s)	Blank(s)	Blank(s)	Blank(s)	Blank(s)	0	1	Blank(s)
143	85+ years	Male	2012	Myeloma	MyelomaPlasmaCellDisorder	421	9732	B-cell; pre-B; B-precursor	Not a paired site	Positive histology	9732/3: Plasma cell myeloma	9730-9739: plasma cell tumors	Myeloma	IIb Non-Hodgkin lymphomas (except Burkitt lymphoma)	Distant	Distant	Distant site(s)/node(s) involved	Blank(s)	Blank(s)	Blank(s)	Blank(s)	NA	NA	NA	NA	Blank(s)	Blank(s)	Blank(s)	Blank(s)	Blank(s)	Blank(s)	NA	NA	NA	98	Unknown or not applicable	None; diagnosed at autopsy		Not recommended	Blank(s)	Blank(s)	Blank(s)	Blank(s)	Blank(s)	Blank(s)	Blank(s)	99	99	N/A
186	60-64 years	Female	2005	Breast	Breast	501	8520	Unknown	Left - origin of primary	Positive histology	8520/3: Lobular carcinoma, NOS	8500-8549: ductal and lobular neoplasms	Breast	XIf Other and unspecified carcinomas	Regional	Regional	Regional by direct extension only	Blank(s)	Blank(s)	Blank(s)	Blank(s)	Blank(s)	Blank(s)	Blank(s)	Blank(s)	Blank(s)	Blank(s)	Blank(s)	Blank(s)	Blank(s)	Blank(s)	T4a	N0	M0	41	Unknown or not applicable	None; diagnosed at autopsy		Surgery performed	Blank(s)	Blank(s)	Blank(s)	Blank(s)	Blank(s)	Blank(s)	Blank(s)	98	0	Blank(s)
189	85+ years	Female	2007	Kidney and Renal Pelvis	KidneyRenalPelvis	659	8120	Undifferentiated; anaplastic; Grade IV	Left - origin of primary	Positive histology	8120/3: Transitional cell carcinoma, NOS	8120-8139: transitional cell papillomas and carcinomas	Renal Pelvis	XIf Other and unspecified carcinomas	Regional	Regional	Regional by direct extension only	Blank(s)	Blank(s)	Blank(s)	Blank(s)	Blank(s)	Blank(s)	Blank(s)	Blank(s)	Blank(s)	Blank(s)	Blank(s)	Blank(s)	Blank(s)	Blank(s)	T3	N0	M0	50	None	None; diagnosed at autopsy		Surgery performed	Blank(s)	Blank(s)	Blank(s)	Blank(s)	Blank(s)	Blank(s)	Blank(s)	0	1	Blank(s)
198	70-74 years	Female	2005	Breast	Breast	509	8500	Poorly differentiated; Grade III	Left - origin of primary	Positive histology	8500/3: Infiltrating duct carcinoma, NOS	8500-8549: ductal and lobular neoplasms	Breast	XIf Other and unspecified carcinomas	Regional	Regional	Regional by direct extension only	Blank(s)	Blank(s)	Blank(s)	Blank(s)	Blank(s)	Blank(s)	Blank(s)	Blank(s)	Blank(s)	Blank(s)	Blank(s)	Blank(s)	Blank(s)	Blank(s)	T4b	N0	M0	41	Unknown or not applicable	None; diagnosed at autopsy		Surgery performed	Blank(s)	Blank(s)	Blank(s)	Blank(s)	Blank(s)	Blank(s)	Blank(s)	98	0	Blank(s)
199	55-59 years	Female	2016	Ovary	Ovary	569	8441	Moderately differentiated; Grade II	Bilateral, single primary	Positive histology	8441/3: Serous cystadenocarcinoma, NOS	8440-8499: cystic, mucinous and serous neoplasms	Ovary	Xd Gonadal carcinomas	Regional	Regional	Regional by direct extension only	Blank(s)	Blank(s)	Blank(s)	Blank(s)	Blank(s)	Blank(s)	Blank(s)	Blank(s)	p1C	p0	c0	Pathologic	Pathologic	Clinical	Blank(s)	Blank(s)	Blank(s)	56	4 or more regional lymph nodes removed	None; diagnosed at autopsy		Surgery performed	Blank(s)	Blank(s)	Blank(s)	Blank(s)	Blank(s)	Blank(s)	75	0	10	No
211	80-84 years	Female	2009	Stomach	EsophagusGEJunction	160	8490	Poorly differentiated; Grade III	Not a paired site	Positive histology	8490/3: Signet ring cell carcinoma	8440-8499: cystic, mucinous and serous neoplasms	Stomach	XIf Other and unspecified carcinomas	Regional	Regional	Regional by direct extension only	Blank(s)	Blank(s)	Blank(s)	Blank(s)	Blank(s)	Blank(s)	Blank(s)	Blank(s)	Blank(s)	Blank(s)	Blank(s)	Blank(s)	Blank(s)	Blank(s)	T3	N0	M0	21	None	None; diagnosed at autopsy		Surgery performed	Blank(s)	Blank(s)	Blank(s)	Blank(s)	Blank(s)	Blank(s)	Blank(s)	98	0	Blank(s)
224	70-74 years	Male	2011	Prostate	Prostate	619	8140	Moderately differentiated; Grade II	Not a paired site	Positive histology	8140/3: Adenocarcinoma, NOS	8140-8389: adenomas and adenocarcinomas	Prostate	XIf Other and unspecified carcinomas	Localized	Localized	Localized only	Blank(s)	Blank(s)	Blank(s)	Blank(s)	I	T1c	N0	M0	Blank(s)	Blank(s)	Blank(s)	Blank(s)	Blank(s)	Blank(s)	T1c	N0	M0	0	None	None; diagnosed at autopsy		Not recommended	Blank(s)	Blank(s)	Blank(s)	Blank(s)	Blank(s)	Blank(s)	Blank(s)	98	0	No
231	75-79 years	Female	2007	Liver	Liver	220	8170	Unknown	Not a paired site	Positive histology	8170/3: Hepatocellular carcinoma, NOS	8140-8389: adenomas and adenocarcinomas	Liver	VIIb Hepatic carcinomas	Unknown/unstaged	Unknown/unstaged	Unknown/unstaged/unspecified/DCO	Blank(s)	Blank(s)	Blank(s)	Blank(s)	Blank(s)	Blank(s)	Blank(s)	Blank(s)	Blank(s)	Blank(s)	Blank(s)	Blank(s)	Blank(s)	Blank(s)	TX	NX	MX	0	None	None; diagnosed at autopsy		Not recommended	Blank(s)	Blank(s)	Blank(s)	Blank(s)	Blank(s)	Blank(s)	Blank(s)	98	0	Blank(s)
260	65-69 years	Male	2011	Prostate	Prostate	619	8140	Poorly differentiated; Grade III	Not a paired site	Positive histology	8140/3: Adenocarcinoma, NOS	8140-8389: adenomas and adenocarcinomas	Prostate	XIf Other and unspecified carcinomas	Localized	Localized	Localized only	Blank(s)	Blank(s)	Blank(s)	Blank(s)	IIB	T2c	N0	M0	Blank(s)	Blank(s)	Blank(s)	Blank(s)	Blank(s)	Blank(s)	T2c	N0	M0	50	None	None; diagnosed at autopsy		Surgery performed	Blank(s)	Blank(s)	Blank(s)	Blank(s)	Blank(s)	Blank(s)	Blank(s)	98	0	No
268	80-84 years	Female	2006	Miscellaneous	HemeRetic	421	9980	Unknown	Not a paired site	Positive histology	9980/3: Refractory anemia	9980-9989: myelodysplastic syndrome	Miscellaneous	Id Myelodysplastic syndrome and other myeloproliferative diseases	Distant	Blank(s)	Distant site(s)/node(s) involved	Blank(s)	Blank(s)	Blank(s)	Blank(s)	Blank(s)	Blank(s)	Blank(s)	Blank(s)	Blank(s)	Blank(s)	Blank(s)	Blank(s)	Blank(s)	Blank(s)	NA	NA	NA	98	Unknown or not applicable	None; diagnosed at autopsy		Not recommended	Blank(s)	Blank(s)	Blank(s)	Blank(s)	Blank(s)	Blank(s)	Blank(s)	99	99	Blank(s)
282	60-64 years	Female	2010	NHL - Extranodal	MycosisFungoides	448	9700	T-cell	Right - origin of primary	Positive histology	9700/3: Mycosis fungoides	9700-9719: nhl - mature t and nk-cell lymphomas	NHL - Extranodal	IIb Non-Hodgkin lymphomas (except Burkitt lymphoma)	Localized	Localized	Localized only	Blank(s)	Blank(s)	Blank(s)	Blank(s)	UNK Stage	T1NOS	NX	M0	Blank(s)	Blank(s)	Blank(s)	Blank(s)	Blank(s)	Blank(s)	T1	N1	M0	0	None	None; diagnosed at autopsy		Not recommended	Blank(s)	Blank(s)	Blank(s)	Blank(s)	Blank(s)	Blank(s)	Blank(s)	98	0	No
295	75-79 years	Female	2006	Lung and Bronchus	Lung	343	8250	Well differentiated; Grade I	Left - origin of primary	Positive histology	8250/3: Bronchiolo-alveolar adenocarcinoma, NOS	8140-8389: adenomas and adenocarcinomas	Lung and Bronchus	XIf Other and unspecified carcinomas	Localized	Localized	Localized only	Blank(s)	Blank(s)	Blank(s)	Blank(s)	Blank(s)	Blank(s)	Blank(s)	Blank(s)	Blank(s)	Blank(s)	Blank(s)	Blank(s)	Blank(s)	Blank(s)	T2	N0	M0	30	4 or more regional lymph nodes removed	None; diagnosed at autopsy		Surgery performed	Blank(s)	Blank(s)	Blank(s)	Blank(s)	Blank(s)	Blank(s)	Blank(s)	0	5	Blank(s)
305	50-54 years	Female	2015	Breast	Breast	504	8522	Moderately differentiated; Grade II	Right - origin of primary	Positive histology	8522/3: Infiltrating duct and lobular carcinoma	8500-8549: ductal and lobular neoplasms	Breast	XIf Other and unspecified carcinomas	Regional	Regional	Regional lymph nodes involved only	Blank(s)	Blank(s)	Blank(s)	Blank(s)	IIA	T1c	N1a	M0	Blank(s)	Blank(s)	Blank(s)	Blank(s)	Blank(s)	Blank(s)	T1c	N1a	M0	22	Unknown or not applicable	None; diagnosed at autopsy		Surgery performed	Blank(s)	Blank(s)	Blank(s)	Blank(s)	Blank(s)	Blank(s)	Blank(s)	1	7	No
309	60-64 years	Female	2019	Corpus Uteri	Blank(s)	541	8380	Blank(s)	Not a paired site	Positive histology	8380/3: Endometrioid carcinoma	8140-8389: adenomas and adenocarcinomas	Corpus Uteri	XIf Other and unspecified carcinomas	Localized	Blank(s)	Blank(s)	T1a	N0	M0	1A	Blank(s)	Blank(s)	Blank(s)	Blank(s)	Blank(s)	Blank(s)	Blank(s)	Blank(s)	Blank(s)	Blank(s)	Blank(s)	Blank(s)	Blank(s)	50	None	None; diagnosed at autopsy		Surgery performed	Blank(s)	Blank(s)	Blank(s)	Blank(s)	100	0	1	98	0	No
339	85+ years	Female	2014	Myeloma	MyelomaPlasmaCellDisorder	421	9732	B-cell; pre-B; B-precursor	Not a paired site	Positive histology	9732/3: Plasma cell myeloma	9730-9739: plasma cell tumors	Myeloma	IIb Non-Hodgkin lymphomas (except Burkitt lymphoma)	Distant	Distant	Distant site(s)/node(s) involved	Blank(s)	Blank(s)	Blank(s)	Blank(s)	NA	NA	NA	NA	Blank(s)	Blank(s)	Blank(s)	Blank(s)	Blank(s)	Blank(s)	NA	NA	NA	98	Unknown or not applicable	None; diagnosed at autopsy		Not recommended	Blank(s)	Blank(s)	Blank(s)	Blank(s)	Blank(s)	Blank(s)	Blank(s)	99	99	N/A
345	35-39 years	Female	2004	Breast	Breast	503	8500	Moderately differentiated; Grade II	Right - origin of primary	Positive histology	8500/3: Infiltrating duct carcinoma, NOS	8500-8549: ductal and lobular neoplasms	Breast	XIf Other and unspecified carcinomas	Localized	Localized	Localized only	Blank(s)	Blank(s)	Blank(s)	Blank(s)	Blank(s)	Blank(s)	Blank(s)	Blank(s)	Blank(s)	Blank(s)	Blank(s)	Blank(s)	Blank(s)	Blank(s)	T3	N0(i+)	M0	44	Unknown or not applicable	None; diagnosed at autopsy		Surgery performed	Blank(s)	Blank(s)	Blank(s)	Blank(s)	Blank(s)	Blank(s)	Blank(s)	0	6	Blank(s)
345	40-44 years	Female	2013	Breast	Breast	509	8010	Unknown	Right - origin of primary	Positive histology	8010/3: Carcinoma, NOS	8010-8049: epithelial neoplasms, NOS	Breast	XIf Other and unspecified carcinomas	Unknown/unstaged	Unknown/unstaged	Unknown/unstaged/unspecified/DCO	Blank(s)	Blank(s)	Blank(s)	Blank(s)	UNK Stage	TX	NX	M0	Blank(s)	Blank(s)	Blank(s)	Blank(s)	Blank(s)	Blank(s)	TX	NX	M0	0	Unknown or not applicable	None; diagnosed at autopsy		Not recommended	Blank(s)	Blank(s)	Blank(s)	Blank(s)	Blank(s)	Blank(s)	Blank(s)	99	99	No
366	80-84 years	Female	2012	Breast	Breast	502	8500	Moderately differentiated; Grade II	Right - origin of primary	Positive histology	8500/3: Infiltrating duct carcinoma, NOS	8500-8549: ductal and lobular neoplasms	Breast	XIf Other and unspecified carcinomas	Localized	Localized	Localized only	Blank(s)	Blank(s)	Blank(s)	Blank(s)	IA	T1c	N0	M0	Blank(s)	Blank(s)	Blank(s)	Blank(s)	Blank(s)	Blank(s)	T1c	N0	M0	22	Unknown or not applicable	None; diagnosed at autopsy		Surgery performed	Blank(s)	Blank(s)	Blank(s)	Blank(s)	Blank(s)	Blank(s)	Blank(s)	98	0	No
368	80-84 years	Female	2008	Ascending Colon	Colon	182	8140	Poorly differentiated; Grade III	Not a paired site	Positive histology	8140/3: Adenocarcinoma, NOS	8140-8389: adenomas and adenocarcinomas	Ascending Colon	XIf Other and unspecified carcinomas	Regional	Regional	Regional by both direct extension and lymph node involvement	Blank(s)	Blank(s)	Blank(s)	Blank(s)	Blank(s)	Blank(s)	Blank(s)	Blank(s)	Blank(s)	Blank(s)	Blank(s)	Blank(s)	Blank(s)	Blank(s)	T3	N1	M0	0	None	None; diagnosed at autopsy		Not recommended, contraindicated due to other cond; autopsy only (1973-2002)	Blank(s)	Blank(s)	Blank(s)	Blank(s)	Blank(s)	Blank(s)	Blank(s)	98	0	Blank(s)
380	55-59 years	Female	2014	Breast	Breast	508	8500	Moderately differentiated; Grade II	Right - origin of primary	Positive histology	8500/3: Infiltrating duct carcinoma, NOS	8500-8549: ductal and lobular neoplasms	Breast	XIf Other and unspecified carcinomas	Localized	Localized	Localized only	Blank(s)	Blank(s)	Blank(s)	Blank(s)	IA	T1c	N0	M0	Blank(s)	Blank(s)	Blank(s)	Blank(s)	Blank(s)	Blank(s)	T1c	N0	M0	45	Unknown or not applicable	None; diagnosed at autopsy		Surgery performed	Blank(s)	Blank(s)	Blank(s)	Blank(s)	Blank(s)	Blank(s)	Blank(s)	0	1	No
392	80-84 years	Male	2008	Urinary Bladder	Bladder	674	8120	Unknown	Not a paired site	Positive histology	8120/3: Transitional cell carcinoma, NOS	8120-8139: transitional cell papillomas and carcinomas	Urinary Bladder	XIf Other and unspecified carcinomas	In situ	In situ	In situ	Blank(s)	Blank(s)	Blank(s)	Blank(s)	Blank(s)	Blank(s)	Blank(s)	Blank(s)	Blank(s)	Blank(s)	Blank(s)	Blank(s)	Blank(s)	Blank(s)	Tis	N0	M0	27	None	None; diagnosed at autopsy		Surgery performed	Blank(s)	Blank(s)	Blank(s)	Blank(s)	Blank(s)	Blank(s)	Blank(s)	98	0	Blank(s)
392	85+ years	Male	2012	Urinary Bladder	Bladder	679	8120	Undifferentiated; anaplastic; Grade IV	Not a paired site	Positive histology	8120/3: Transitional cell carcinoma, NOS	8120-8139: transitional cell papillomas and carcinomas	Urinary Bladder	XIf Other and unspecified carcinomas	Localized	Localized	Localized only	Blank(s)	Blank(s)	Blank(s)	Blank(s)	I	T1	N0	M0	Blank(s)	Blank(s)	Blank(s)	Blank(s)	Blank(s)	Blank(s)	T1	N0	M0	27	None	None; diagnosed at autopsy		Surgery performed	Blank(s)	Blank(s)	Blank(s)	Blank(s)	Blank(s)	Blank(s)	Blank(s)	98	0	No
418	55-59 years	Male	2007	Prostate	Prostate	619	8140	Moderately differentiated; Grade II	Not a paired site	Positive histology	8140/3: Adenocarcinoma, NOS	8140-8389: adenomas and adenocarcinomas	Prostate	XIf Other and unspecified carcinomas	Localized	Localized	Localized only	Blank(s)	Blank(s)	Blank(s)	Blank(s)	Blank(s)	Blank(s)	Blank(s)	Blank(s)	Blank(s)	Blank(s)	Blank(s)	Blank(s)	Blank(s)	Blank(s)	T1c	N0	M0	0	None	None; diagnosed at autopsy		Not recommended	Blank(s)	Blank(s)	Blank(s)	Blank(s)	Blank(s)	Blank(s)	Blank(s)	98	0	Blank(s)
454	65-69 years	Male	2016	Melanoma of the Skin	MelanomaSkin	445	8720	Unknown	Right - origin of primary	Positive histology	8720/3: Malignant melanoma, NOS	8720-8799: nevi and melanomas	Melanoma of the Skin	XId Malignant melanomas	Localized	Localized	Localized only	Blank(s)	Blank(s)	Blank(s)	Blank(s)	Blank(s)	Blank(s)	Blank(s)	Blank(s)	p1A	c0	c0	Pathologic	Clinical	Clinical	Blank(s)	Blank(s)	Blank(s)	32	None	None; diagnosed at autopsy		Surgery performed	Blank(s)	Blank(s)	Blank(s)	Blank(s)	Blank(s)	Blank(s)	8	98	0	No
467	80-84 years	Female	2006	Other Urinary Organs	UrinaryOther	689	8120	Unknown	Not a paired site	Positive histology	8120/3: Transitional cell carcinoma, NOS	8120-8139: transitional cell papillomas and carcinomas	Other Urinary Organs	XIf Other and unspecified carcinomas	Distant	Blank(s)	Distant site(s)/node(s) involved	Blank(s)	Blank(s)	Blank(s)	Blank(s)	Blank(s)	Blank(s)	Blank(s)	Blank(s)	Blank(s)	Blank(s)	Blank(s)	Blank(s)	Blank(s)	Blank(s)	NA	NA	NA	0	Unknown or not applicable	None; diagnosed at autopsy		Not recommended	Blank(s)	Blank(s)	Blank(s)	Blank(s)	Blank(s)	Blank(s)	Blank(s)	99	99	Blank(s)
469	60-64 years	Female	2004	Breast	Breast	504	8520	Well differentiated; Grade I	Right - origin of primary	Positive histology	8520/3: Lobular carcinoma, NOS	8500-8549: ductal and lobular neoplasms	Breast	XIf Other and unspecified carcinomas	Localized	Localized	Localized only	Blank(s)	Blank(s)	Blank(s)	Blank(s)	Blank(s)	Blank(s)	Blank(s)	Blank(s)	Blank(s)	Blank(s)	Blank(s)	Blank(s)	Blank(s)	Blank(s)	T1c	N0(i-)	M0	20	Unknown or not applicable	None; diagnosed at autopsy		Surgery performed	Blank(s)	Blank(s)	Blank(s)	Blank(s)	Blank(s)	Blank(s)	Blank(s)	0	6	Blank(s)
478	75-79 years	Male	2006	Lung and Bronchus	Lung	343	8070	Poorly differentiated; Grade III	Left - origin of primary	Positive histology	8070/3: Squamous cell carcinoma, NOS	8050-8089: squamous cell neoplasms	Lung and Bronchus	XIf Other and unspecified carcinomas	Localized	Localized	Localized only	Blank(s)	Blank(s)	Blank(s)	Blank(s)	Blank(s)	Blank(s)	Blank(s)	Blank(s)	Blank(s)	Blank(s)	Blank(s)	Blank(s)	Blank(s)	Blank(s)	T2	N0	M0	30	4 or more regional lymph nodes removed	None; diagnosed at autopsy		Surgery performed	Blank(s)	Blank(s)	Blank(s)	Blank(s)	Blank(s)	Blank(s)	Blank(s)	0	4	Blank(s)
489	65-69 years	Female	2014	Rectum	Rectum	209	8140	Moderately differentiated; Grade II	Not a paired site	Positive histology	8140/3: Adenocarcinoma, NOS	8140-8389: adenomas and adenocarcinomas	Rectum	XIf Other and unspecified carcinomas	Regional	Regional	Regional by both direct extension and lymph node involvement	Blank(s)	Blank(s)	Blank(s)	Blank(s)	IIIB	T3	N1b	M0	Blank(s)	Blank(s)	Blank(s)	Blank(s)	Blank(s)	Blank(s)	T3	N1	M0	0	None	None; diagnosed at autopsy		Recommended, unknown if performed	Blank(s)	Blank(s)	Blank(s)	Blank(s)	Blank(s)	Blank(s)	Blank(s)	98	0	No
530	85+ years	Female	2011	Breast	Breast	509	8010	Unknown	Left - origin of primary	Direct visualization without microscopic confirmation	8010/3: Carcinoma, NOS	8010-8049: epithelial neoplasms, NOS	Breast	XIf Other and unspecified carcinomas	Regional	Regional	Regional by both direct extension and lymph node involvement	Blank(s)	Blank(s)	Blank(s)	Blank(s)	IIIB	T4NOS	N1	M0	Blank(s)	Blank(s)	Blank(s)	Blank(s)	Blank(s)	Blank(s)	T4NOS	N1	MX	0	Unknown or not applicable	None; diagnosed at autopsy		Not recommended	Blank(s)	Blank(s)	Blank(s)	Blank(s)	Blank(s)	Blank(s)	Blank(s)	98	0	Unknown
547	70-74 years	Female	2013	Breast	Breast	509	8500	Moderately differentiated; Grade II	Right - origin of primary	Positive histology	8500/3: Infiltrating duct carcinoma, NOS	8500-8549: ductal and lobular neoplasms	Breast	XIf Other and unspecified carcinomas	Localized	Localized	Localized only	Blank(s)	Blank(s)	Blank(s)	Blank(s)	IA	T1a	N0	M0	Blank(s)	Blank(s)	Blank(s)	Blank(s)	Blank(s)	Blank(s)	T1a	N0	M0	23	Unknown or not applicable	None; diagnosed at autopsy		Surgery performed	Blank(s)	Blank(s)	Blank(s)	Blank(s)	Blank(s)	Blank(s)	Blank(s)	0	4	No
587	70-74 years	Female	2007	Lung and Bronchus	Lung	341	8046	Unknown	Right - origin of primary	Positive exfoliative cytology, no positive histology	8046/3: Non-small cell carcinoma	8010-8049: epithelial neoplasms, NOS	Lung and Bronchus	XIf Other and unspecified carcinomas	Distant	Distant	Distant site(s)/node(s) involved	Blank(s)	Blank(s)	Blank(s)	Blank(s)	Blank(s)	Blank(s)	Blank(s)	Blank(s)	Blank(s)	Blank(s)	Blank(s)	Blank(s)	Blank(s)	Blank(s)	T4	N0	M0	0	None	None; diagnosed at autopsy		Not recommended	Blank(s)	Blank(s)	Blank(s)	Blank(s)	Blank(s)	Blank(s)	Blank(s)	98	0	Blank(s)
595	45-49 years	Male	2016	Other Endocrine including Thymus	EndocrineOther	379	8072	Unknown	Not a paired site	Positive histology	8072/3: Squamous cell carcinoma, large cell, nonkeratinizing, NOS	8050-8089: squamous cell neoplasms	Thymus	XIf Other and unspecified carcinomas	Localized	Blank(s)	Localized only	Blank(s)	Blank(s)	Blank(s)	Blank(s)	Blank(s)	Blank(s)	Blank(s)	Blank(s)	Not applicable	Not applicable	Not applicable	Blank(s)	Blank(s)	Blank(s)	Blank(s)	Blank(s)	Blank(s)	27	None	None; diagnosed at autopsy		Surgery performed	Blank(s)	Blank(s)	Blank(s)	Blank(s)	Blank(s)	Blank(s)	40	98	0	No
598	65-69 years	Female	2016	Hodgkin - Nodal	Lymphoma	774	9659	B-cell; pre-B; B-precursor	Not a paired site	Positive histology	9659/3: Nodular lymphocyte predominant Hodgkin lymphoma	9650-9669: hodgkin lymphomas	Hodgkin - Nodal	IIa Hodgkin lymphomas	Localized	Localized	Localized only	Blank(s)	Blank(s)	Blank(s)	Blank(s)	Blank(s)	Blank(s)	Blank(s)	Blank(s)	Not applicable	Not applicable	Not applicable	Blank(s)	Blank(s)	Blank(s)	Blank(s)	Blank(s)	Blank(s)	0	Unknown or not applicable	None; diagnosed at autopsy		Not recommended	Blank(s)	Blank(s)	Blank(s)	Blank(s)	Blank(s)	Blank(s)	988	99	99	No
602	60-64 years	Female	2009	Kidney and Renal Pelvis	KidneyParenchyma	649	8310	Well differentiated; Grade I	Left - origin of primary	Positive histology	8310/3: Clear cell adenocarcinoma, NOS	8140-8389: adenomas and adenocarcinomas	Kidney	VIb Renal carcinomas	Localized	Localized	Localized only	Blank(s)	Blank(s)	Blank(s)	Blank(s)	Blank(s)	Blank(s)	Blank(s)	Blank(s)	Blank(s)	Blank(s)	Blank(s)	Blank(s)	Blank(s)	Blank(s)	T1a	N0	M0	70	None	None; diagnosed at autopsy		Surgery performed	Blank(s)	Blank(s)	Blank(s)	Blank(s)	Blank(s)	Blank(s)	Blank(s)	98	0	Blank(s)
627	85+ years	Male	2015	Urinary Bladder	Bladder	676	8130	Poorly differentiated; Grade III	Not a paired site	Positive histology	8130/3: Papillary transitional cell carcinoma	8120-8139: transitional cell papillomas and carcinomas	Urinary Bladder	XIf Other and unspecified carcinomas	Localized	Localized	Localized only	Blank(s)	Blank(s)	Blank(s)	Blank(s)	I	T1	N0	M0	Blank(s)	Blank(s)	Blank(s)	Blank(s)	Blank(s)	Blank(s)	T1	N0	M0	27	None	None; diagnosed at autopsy		Surgery performed	Blank(s)	Blank(s)	Blank(s)	Blank(s)	Blank(s)	Blank(s)	Blank(s)	98	0	No
681	75-79 years	Female	2011	Lung and Bronchus	Lung	343	8010	Unknown	Left - origin of primary	Radiography without microscopic confirm	8010/3: Carcinoma, NOS	8010-8049: epithelial neoplasms, NOS	Lung and Bronchus	XIf Other and unspecified carcinomas	Distant	Distant	Distant site(s)/node(s) involved	Blank(s)	Blank(s)	Blank(s)	Blank(s)	IV	T1b	N2	M1b	Blank(s)	Blank(s)	Blank(s)	Blank(s)	Blank(s)	Blank(s)	T1	N2	M1	0	None	None; diagnosed at autopsy		Not recommended	Blank(s)	Blank(s)	Blank(s)	Blank(s)	Blank(s)	Blank(s)	Blank(s)	98	0	No
682	60-64 years	Male	2015	Prostate	Prostate	619	8140	Moderately differentiated; Grade II	Not a paired site	Positive histology	8140/3: Adenocarcinoma, NOS	8140-8389: adenomas and adenocarcinomas	Prostate	XIf Other and unspecified carcinomas	Localized	Localized	Localized only	Blank(s)	Blank(s)	Blank(s)	Blank(s)	IIA	T1c	N0	M0	Blank(s)	Blank(s)	Blank(s)	Blank(s)	Blank(s)	Blank(s)	T1c	N0	M0	0	None	None; diagnosed at autopsy		Not recommended	Blank(s)	Blank(s)	Blank(s)	Blank(s)	Blank(s)	Blank(s)	Blank(s)	98	0	No
732	75-79 years	Female	2009	Lung and Bronchus	Lung	341	8140	Unknown	Right - origin of primary	Positive histology	8140/3: Adenocarcinoma, NOS	8140-8389: adenomas and adenocarcinomas	Lung and Bronchus	XIf Other and unspecified carcinomas	Localized	Localized	Localized only	Blank(s)	Blank(s)	Blank(s)	Blank(s)	Blank(s)	Blank(s)	Blank(s)	Blank(s)	Blank(s)	Blank(s)	Blank(s)	Blank(s)	Blank(s)	Blank(s)	T1	N0	M0	0	None	None; diagnosed at autopsy		Not recommended	Blank(s)	Blank(s)	Blank(s)	Blank(s)	Blank(s)	Blank(s)	Blank(s)	98	0	Blank(s)
738	75-79 years	Female	2015	Breast	Breast	508	8500	Unknown	Left - origin of primary	Positive histology	8500/3: Infiltrating duct carcinoma, NOS	8500-8549: ductal and lobular neoplasms	Breast	XIf Other and unspecified carcinomas	Distant	Distant	Distant site(s)/node(s) involved	Blank(s)	Blank(s)	Blank(s)	Blank(s)	IV	T3	N0	M1	Blank(s)	Blank(s)	Blank(s)	Blank(s)	Blank(s)	Blank(s)	T3	N0	M1	0	Unknown or not applicable	None; diagnosed at autopsy		Not recommended	Blank(s)	Blank(s)	Blank(s)	Blank(s)	Blank(s)	Blank(s)	Blank(s)	98	0	No
746	60-64 years	Female	2016	Tongue	TongueAnterior	22	8071	Moderately differentiated; Grade II	Left - origin of primary	Positive histology	8071/3: Squamous cell carcinoma, keratinizing, NOS	8050-8089: squamous cell neoplasms	Tongue	XIf Other and unspecified carcinomas	Localized	Localized	Localized only	Blank(s)	Blank(s)	Blank(s)	Blank(s)	Blank(s)	Blank(s)	Blank(s)	Blank(s)	p1	p0	c0	Pathologic	Pathologic	Clinical	Blank(s)	Blank(s)	Blank(s)	30	1 to 3 regional lymph nodes removed	None; diagnosed at autopsy		Surgery performed	Blank(s)	Blank(s)	Blank(s)	Blank(s)	Blank(s)	Blank(s)	9	0	1	No
748	80-84 years	Male	2005	Esophagus	Esophagus	155	8010	Unknown	Not a paired site	Positive histology	8010/3: Carcinoma, NOS	8010-8049: epithelial neoplasms, NOS	Esophagus	XIf Other and unspecified carcinomas	Distant	Distant	Distant site(s)/node(s) involved	Blank(s)	Blank(s)	Blank(s)	Blank(s)	Blank(s)	Blank(s)	Blank(s)	Blank(s)	Blank(s)	Blank(s)	Blank(s)	Blank(s)	Blank(s)	Blank(s)	T1	N0	M1a	0	None	None; diagnosed at autopsy		Not recommended	Blank(s)	Blank(s)	Blank(s)	Blank(s)	Blank(s)	Blank(s)	Blank(s)	98	0	Blank(s)
767	85+ years	Female	2007	Urinary Bladder	Bladder	678	8120	Undifferentiated; anaplastic; Grade IV	Not a paired site	Positive histology	8120/3: Transitional cell carcinoma, NOS	8120-8139: transitional cell papillomas and carcinomas	Urinary Bladder	XIf Other and unspecified carcinomas	Localized	Localized	Localized only	Blank(s)	Blank(s)	Blank(s)	Blank(s)	Blank(s)	Blank(s)	Blank(s)	Blank(s)	Blank(s)	Blank(s)	Blank(s)	Blank(s)	Blank(s)	Blank(s)	T2NOS	N0	M0	27	None	None; diagnosed at autopsy		Surgery performed	Blank(s)	Blank(s)	Blank(s)	Blank(s)	Blank(s)	Blank(s)	Blank(s)	98	0	Blank(s)
777	65-69 years	Female	2010	Lung and Bronchus	Lung	341	8140	Unknown	Right - origin of primary	Positive exfoliative cytology, no positive histology	8140/3: Adenocarcinoma, NOS	8140-8389: adenomas and adenocarcinomas	Lung and Bronchus	XIf Other and unspecified carcinomas	Localized	Localized	Localized only	Blank(s)	Blank(s)	Blank(s)	Blank(s)	IA	T1b	N0	M0	Blank(s)	Blank(s)	Blank(s)	Blank(s)	Blank(s)	Blank(s)	T1	N0	M0	0	None	None; diagnosed at autopsy		Not recommended	Blank(s)	Blank(s)	Blank(s)	Blank(s)	Blank(s)	Blank(s)	Blank(s)	98	0	No
789	75-79 years	Male	2004	Rectum	Rectum	209	8480	Unknown	Not a paired site	Positive histology	8480/3: Mucinous adenocarcinoma	8440-8499: cystic, mucinous and serous neoplasms	Rectum	XIf Other and unspecified carcinomas	Regional	Regional	Regional lymph nodes involved only	Blank(s)	Blank(s)	Blank(s)	Blank(s)	Blank(s)	Blank(s)	Blank(s)	Blank(s)	Blank(s)	Blank(s)	Blank(s)	Blank(s)	Blank(s)	Blank(s)	T3	N1	M0	50	4 or more regional lymph nodes removed	None; diagnosed at autopsy		Surgery performed	Blank(s)	Blank(s)	Blank(s)	Blank(s)	Blank(s)	Blank(s)	Blank(s)	2	16	Blank(s)
810	85+ years	Female	2016	Miscellaneous	HemeRetic	421	9989	Unknown	Not a paired site	Positive histology	9989/3: Myelodysplastic syndrome, unclassifiable	9980-9989: myelodysplastic syndrome	Miscellaneous	Id Myelodysplastic syndrome and other myeloproliferative diseases	Distant	Blank(s)	Distant site(s)/node(s) involved	Blank(s)	Blank(s)	Blank(s)	Blank(s)	Blank(s)	Blank(s)	Blank(s)	Blank(s)	Not applicable	Not applicable	Not applicable	Blank(s)	Blank(s)	Blank(s)	Blank(s)	Blank(s)	Blank(s)	98	Unknown or not applicable	None; diagnosed at autopsy		Not recommended	Blank(s)	Blank(s)	Blank(s)	Blank(s)	Blank(s)	Blank(s)	999	99	99	N/A
843	85+ years	Male	2006	Lip	LipUpper	0	8070	Unknown	Not a paired site	Positive histology	8070/3: Squamous cell carcinoma, NOS	8050-8089: squamous cell neoplasms	Lip	XIf Other and unspecified carcinomas	Localized	Localized	Localized only	Blank(s)	Blank(s)	Blank(s)	Blank(s)	Blank(s)	Blank(s)	Blank(s)	Blank(s)	Blank(s)	Blank(s)	Blank(s)	Blank(s)	Blank(s)	Blank(s)	TX	N0	M0	20	None	None; diagnosed at autopsy		Surgery performed	Blank(s)	Blank(s)	Blank(s)	Blank(s)	Blank(s)	Blank(s)	Blank(s)	98	0	Blank(s)
856	60-64 years	Male	2004	Appendix	Appendix	181	8261	Moderately differentiated; Grade II	Not a paired site	Positive histology	8261/3: Adenocarcinoma in villous adenoma	8140-8389: adenomas and adenocarcinomas	Appendix	XIf Other and unspecified carcinomas	Localized	Localized	Localized only	Blank(s)	Blank(s)	Blank(s)	Blank(s)	Blank(s)	Blank(s)	Blank(s)	Blank(s)	Blank(s)	Blank(s)	Blank(s)	Blank(s)	Blank(s)	Blank(s)	T3	N0	M0	40	4 or more regional lymph nodes removed	None; diagnosed at autopsy		Surgery performed	Blank(s)	Blank(s)	Blank(s)	Blank(s)	Blank(s)	Blank(s)	Blank(s)	0	7	Blank(s)
856	65-69 years	Male	2006	Kidney and Renal Pelvis	KidneyParenchyma	649	8260	Moderately differentiated; Grade II	Right - origin of primary	Positive histology	8260/3: Papillary adenocarcinoma, NOS	8140-8389: adenomas and adenocarcinomas	Kidney	VIb Renal carcinomas	Localized	Localized	Localized only	Blank(s)	Blank(s)	Blank(s)	Blank(s)	Blank(s)	Blank(s)	Blank(s)	Blank(s)	Blank(s)	Blank(s)	Blank(s)	Blank(s)	Blank(s)	Blank(s)	T1a	N0	M0	30	None	None; diagnosed at autopsy		Surgery performed	Blank(s)	Blank(s)	Blank(s)	Blank(s)	Blank(s)	Blank(s)	Blank(s)	98	0	Blank(s)
879	65-69 years	Female	2016	Lung and Bronchus	Lung	340	8140	Unknown	Left - origin of primary	Positive exfoliative cytology, no positive histology	8140/3: Adenocarcinoma, NOS	8140-8389: adenomas and adenocarcinomas	Lung and Bronchus	XIf Other and unspecified carcinomas	Distant	Distant	Distant site(s)/node(s) involved	Blank(s)	Blank(s)	Blank(s)	Blank(s)	Blank(s)	Blank(s)	Blank(s)	Blank(s)	c3	c2	c1B	Clinical	Clinical	Pathologic	Blank(s)	Blank(s)	Blank(s)	0	None	None; diagnosed at autopsy		Not recommended	Blank(s)	Blank(s)	Blank(s)	Blank(s)	Blank(s)	Blank(s)	109	98	0	No
895	65-69 years	Female	2017	Corpus Uteri	CorpusCarcinoma	541	8380	Unknown	Not a paired site	Positive histology	8380/3: Endometrioid carcinoma	8140-8389: adenomas and adenocarcinomas	Corpus Uteri	XIf Other and unspecified carcinomas	Localized	Localized	Localized only	Blank(s)	Blank(s)	Blank(s)	Blank(s)	Blank(s)	Blank(s)	Blank(s)	Blank(s)	p1A	p0	c0	Pathologic	Pathologic	Clinical	Blank(s)	Blank(s)	Blank(s)	50	4 or more regional lymph nodes removed	None; diagnosed at autopsy		Surgery performed	Blank(s)	Blank(s)	Blank(s)	Blank(s)	Blank(s)	Blank(s)	999	0	42	No
911	30-34 years	Female	2009	Breast	Breast	508	8500	Well differentiated; Grade I	Right - origin of primary	Positive histology	8500/3: Infiltrating duct carcinoma, NOS	8500-8549: ductal and lobular neoplasms	Breast	XIf Other and unspecified carcinomas	Localized	Localized	Localized only	Blank(s)	Blank(s)	Blank(s)	Blank(s)	Blank(s)	Blank(s)	Blank(s)	Blank(s)	Blank(s)	Blank(s)	Blank(s)	Blank(s)	Blank(s)	Blank(s)	T1b	N0	M0	30	Unknown or not applicable	None; diagnosed at autopsy		Surgery performed	Blank(s)	Blank(s)	Blank(s)	Blank(s)	Blank(s)	Blank(s)	Blank(s)	98	0	Blank(s)
917	80-84 years	Male	2011	Miscellaneous	HemeRetic	421	9989	Unknown	Not a paired site	Positive histology	9989/3: Myelodysplastic syndrome, unclassifiable	9980-9989: myelodysplastic syndrome	Miscellaneous	Id Myelodysplastic syndrome and other myeloproliferative diseases	Distant	Blank(s)	Distant site(s)/node(s) involved	Blank(s)	Blank(s)	Blank(s)	Blank(s)	NA	NA	NA	NA	Blank(s)	Blank(s)	Blank(s)	Blank(s)	Blank(s)	Blank(s)	NA	NA	NA	98	Unknown or not applicable	None; diagnosed at autopsy		Not recommended	Blank(s)	Blank(s)	Blank(s)	Blank(s)	Blank(s)	Blank(s)	Blank(s)	99	99	N/A
920	85+ years	Female	2015	Breast	Breast	504	8500	Poorly differentiated; Grade III	Right - origin of primary	Positive histology	8500/3: Infiltrating duct carcinoma, NOS	8500-8549: ductal and lobular neoplasms	Breast	XIf Other and unspecified carcinomas	Regional	Regional	Regional lymph nodes involved only	Blank(s)	Blank(s)	Blank(s)	Blank(s)	IIIC	T3	N3a	M0	Blank(s)	Blank(s)	Blank(s)	Blank(s)	Blank(s)	Blank(s)	T3	N3a	M0	51	Unknown or not applicable	None; diagnosed at autopsy		Surgery performed	Blank(s)	Blank(s)	Blank(s)	Blank(s)	Blank(s)	Blank(s)	Blank(s)	12	20	No
923	50-54 years	Female	2005	Lung and Bronchus	Lung	340	8042	Undifferentiated; anaplastic; Grade IV	Right - origin of primary	Positive histology	8042/3: Oat cell carcinoma	8010-8049: epithelial neoplasms, NOS	Lung and Bronchus	XIf Other and unspecified carcinomas	Regional	Regional	Regional lymph nodes involved only	Blank(s)	Blank(s)	Blank(s)	Blank(s)	Blank(s)	Blank(s)	Blank(s)	Blank(s)	Blank(s)	Blank(s)	Blank(s)	Blank(s)	Blank(s)	Blank(s)	T1	N2	M0	0	None	None; diagnosed at autopsy		Not recommended	Blank(s)	Blank(s)	Blank(s)	Blank(s)	Blank(s)	Blank(s)	Blank(s)	98	0	Blank(s)
927	85+ years	Male	2005	Melanoma of the Skin	MelanomaSkin	446	8745	Unknown	Right - origin of primary	Positive histology	8745/3: Desmoplastic melanoma, malignant	8720-8799: nevi and melanomas	Melanoma of the Skin	XId Malignant melanomas	Regional	Regional	Regional by direct extension only	Blank(s)	Blank(s)	Blank(s)	Blank(s)	Blank(s)	Blank(s)	Blank(s)	Blank(s)	Blank(s)	Blank(s)	Blank(s)	Blank(s)	Blank(s)	Blank(s)	T4a	N0	M0	30	Sentinel lymph node biopsy	None; diagnosed at autopsy		Surgery performed	Blank(s)	Blank(s)	Blank(s)	Blank(s)	Blank(s)	Blank(s)	Blank(s)	0	1	Blank(s)
936	75-79 years	Male	2008	Urinary Bladder	Bladder	679	8130	Undifferentiated; anaplastic; Grade IV	Not a paired site	Positive histology	8130/3: Papillary transitional cell carcinoma	8120-8139: transitional cell papillomas and carcinomas	Urinary Bladder	XIf Other and unspecified carcinomas	In situ	In situ	In situ	Blank(s)	Blank(s)	Blank(s)	Blank(s)	Blank(s)	Blank(s)	Blank(s)	Blank(s)	Blank(s)	Blank(s)	Blank(s)	Blank(s)	Blank(s)	Blank(s)	Ta	N0	M0	27	None	None; diagnosed at autopsy		Surgery performed	Blank(s)	Blank(s)	Blank(s)	Blank(s)	Blank(s)	Blank(s)	Blank(s)	98	0	Blank(s)
989	80-84 years	Male	2013	Prostate	Prostate	619	8140	Poorly differentiated; Grade III	Not a paired site	Positive histology	8140/3: Adenocarcinoma, NOS	8140-8389: adenomas and adenocarcinomas	Prostate	XIf Other and unspecified carcinomas	Localized	Localized	Localized only	Blank(s)	Blank(s)	Blank(s)	Blank(s)	IIB	T1c	N0	M0	Blank(s)	Blank(s)	Blank(s)	Blank(s)	Blank(s)	Blank(s)	T1c	N0	M0	0	None	None; diagnosed at autopsy		Not recommended	Blank(s)	Blank(s)	Blank(s)	Blank(s)	Blank(s)	Blank(s)	Blank(s)	98	0	No
989	85+ years	Male	2019	Ureter	Blank(s)	669	8120	Blank(s)	Right - origin of primary	Positive histology	8120/3: Transitional cell carcinoma, NOS	8120-8139: transitional cell papillomas and carcinomas	Ureter	XIf Other and unspecified carcinomas	Regional	Blank(s)	Blank(s)	T3	N2	M0	4	Blank(s)	Blank(s)	Blank(s)	Blank(s)	Blank(s)	Blank(s)	Blank(s)	Blank(s)	Blank(s)	Blank(s)	Blank(s)	Blank(s)	Blank(s)	40	4 or more regional lymph nodes removed	None; diagnosed at autopsy		Surgery performed	Blank(s)	Blank(s)	Blank(s)	Blank(s)	500	400	54	3	4	No
997	70-74 years	Female	2011	Ascending Colon	Colon	182	8261	Moderately differentiated; Grade II	Not a paired site	Positive histology	8261/3: Adenocarcinoma in villous adenoma	8140-8389: adenomas and adenocarcinomas	Ascending Colon	XIf Other and unspecified carcinomas	Regional	Regional	Regional lymph nodes involved only	Blank(s)	Blank(s)	Blank(s)	Blank(s)	IIIA	T1	N1a	M0	Blank(s)	Blank(s)	Blank(s)	Blank(s)	Blank(s)	Blank(s)	T1	N1	M0	40	4 or more regional lymph nodes removed	None; diagnosed at autopsy		Surgery performed	Blank(s)	Blank(s)	Blank(s)	Blank(s)	Blank(s)	Blank(s)	Blank(s)	1	10	No
1005	75-79 years	Male	2007	Sigmoid Colon	Colon	187	8480	Well differentiated; Grade I	Not a paired site	Positive histology	8480/3: Mucinous adenocarcinoma	8440-8499: cystic, mucinous and serous neoplasms	Sigmoid Colon	XIf Other and unspecified carcinomas	Distant	Distant	Distant site(s)/node(s) involved	Blank(s)	Blank(s)	Blank(s)	Blank(s)	Blank(s)	Blank(s)	Blank(s)	Blank(s)	Blank(s)	Blank(s)	Blank(s)	Blank(s)	Blank(s)	Blank(s)	TX	NX	M1	0	None	None; diagnosed at autopsy		Not recommended	Blank(s)	Blank(s)	Blank(s)	Blank(s)	Blank(s)	Blank(s)	Blank(s)	98	0	Blank(s)
1006	65-69 years	Female	2014	Lung and Bronchus	Lung	349	8041	Unknown	Paired site, but no information concerning laterality	Positive histology	8041/3: Small cell carcinoma, NOS	8010-8049: epithelial neoplasms, NOS	Lung and Bronchus	XIf Other and unspecified carcinomas	Unknown/unstaged	Unknown/unstaged	Unknown/unstaged/unspecified/DCO	Blank(s)	Blank(s)	Blank(s)	Blank(s)	UNK Stage	TX	NX	M0	Blank(s)	Blank(s)	Blank(s)	Blank(s)	Blank(s)	Blank(s)	TX	NX	M0	0	None	None; diagnosed at autopsy		Not recommended	Blank(s)	Blank(s)	Blank(s)	Blank(s)	Blank(s)	Blank(s)	Blank(s)	98	0	No
1009	55-59 years	Female	2015	Melanoma of the Skin	MelanomaSkin	446	8743	Unknown	Left - origin of primary	Positive histology	8743/3: Superficial spreading melanoma	8720-8799: nevi and melanomas	Melanoma of the Skin	XId Malignant melanomas	Localized	Localized	Localized only	Blank(s)	Blank(s)	Blank(s)	Blank(s)	IA	T1a	N0	M0	Blank(s)	Blank(s)	Blank(s)	Blank(s)	Blank(s)	Blank(s)	T1a	N0	M0	30	None	None; diagnosed at autopsy		Surgery performed	Blank(s)	Blank(s)	Blank(s)	Blank(s)	Blank(s)	Blank(s)	Blank(s)	98	0	No
1009	60-64 years	Female	2017	Breast	Breast	505	8500	Poorly differentiated; Grade III	Right - origin of primary	Positive histology	8500/3: Infiltrating duct carcinoma, NOS	8500-8549: ductal and lobular neoplasms	Breast	XIf Other and unspecified carcinomas	Localized	Localized	Localized only	Blank(s)	Blank(s)	Blank(s)	Blank(s)	Blank(s)	Blank(s)	Blank(s)	Blank(s)	p1C	c0	c0	Pathologic	Clinical	Clinical	Blank(s)	Blank(s)	Blank(s)	30	Unknown or not applicable	None; diagnosed at autopsy		Surgery performed	Blank(s)	Blank(s)	Blank(s)	Blank(s)	Blank(s)	Blank(s)	20	98	0	No
1009	60-64 years	Female	2017	Melanoma of the Skin	MelanomaSkin	447	8720	Unknown	Right - origin of primary	Positive histology	8720/3: Malignant melanoma, NOS	8720-8799: nevi and melanomas	Melanoma of the Skin	XId Malignant melanomas	Localized	Localized	Localized only	Blank(s)	Blank(s)	Blank(s)	Blank(s)	Blank(s)	Blank(s)	Blank(s)	Blank(s)	p1A	c0	c0	Pathologic	Clinical	Clinical	Blank(s)	Blank(s)	Blank(s)	31	None	None; diagnosed at autopsy		Surgery performed	Blank(s)	Blank(s)	Blank(s)	Blank(s)	Blank(s)	Blank(s)	999	98	0	No
1009	60-64 years	Female	2019	Melanoma of the Skin	Blank(s)	447	8743	Blank(s)	Left - origin of primary	Positive histology	8743/3: Superficial spreading melanoma	8720-8799: nevi and melanomas	Melanoma of the Skin	XId Malignant melanomas	Localized	Blank(s)	Blank(s)	T1a	N0	M0	1A	Blank(s)	Blank(s)	Blank(s)	Blank(s)	Blank(s)	Blank(s)	Blank(s)	Blank(s)	Blank(s)	Blank(s)	Blank(s)	Blank(s)	Blank(s)	31	None	None; diagnosed at autopsy		Surgery performed	Blank(s)	Blank(s)	Blank(s)	Blank(s)	400	0	11	98	0	No
1021	70-74 years	Male	2016	Kidney and Renal Pelvis	KidneyParenchyma	649	8312	Well differentiated; Grade I	Right - origin of primary	Positive histology	8312/3: Renal cell carcinoma	8140-8389: adenomas and adenocarcinomas	Kidney	VIb Renal carcinomas	Localized	Localized	Localized only	Blank(s)	Blank(s)	Blank(s)	Blank(s)	Blank(s)	Blank(s)	Blank(s)	Blank(s)	p1A	c0	c0	Pathologic	Clinical	Clinical	Blank(s)	Blank(s)	Blank(s)	30	None	None; diagnosed at autopsy		Surgery performed	Blank(s)	Blank(s)	Blank(s)	Blank(s)	Blank(s)	Blank(s)	25	98	0	No
1025	55-59 years	Male	2017	Miscellaneous	HemeRetic	421	9989	Unknown	Not a paired site	Pos hist AND immunophenotyping AND/OR pos genetic studies	9989/3: Myelodysplastic syndrome, unclassifiable	9980-9989: myelodysplastic syndrome	Miscellaneous	Id Myelodysplastic syndrome and other myeloproliferative diseases	Distant	Blank(s)	Distant site(s)/node(s) involved	Blank(s)	Blank(s)	Blank(s)	Blank(s)	Blank(s)	Blank(s)	Blank(s)	Blank(s)	Not applicable	Not applicable	Not applicable	Blank(s)	Blank(s)	Blank(s)	Blank(s)	Blank(s)	Blank(s)	98	Unknown or not applicable	None; diagnosed at autopsy		Not recommended	Blank(s)	Blank(s)	Blank(s)	Blank(s)	Blank(s)	Blank(s)	999	99	99	N/A
1040	75-79 years	Female	2009	Lung and Bronchus	Lung	349	8010	Unknown	Paired site, but no information concerning laterality	Positive histology	8010/3: Carcinoma, NOS	8010-8049: epithelial neoplasms, NOS	Lung and Bronchus	XIf Other and unspecified carcinomas	Unknown/unstaged	Unknown/unstaged	Unknown/unstaged/unspecified/DCO	Blank(s)	Blank(s)	Blank(s)	Blank(s)	Blank(s)	Blank(s)	Blank(s)	Blank(s)	Blank(s)	Blank(s)	Blank(s)	Blank(s)	Blank(s)	Blank(s)	TX	NX	MX	90	Number of regional lymph nodes removed unknown	None; diagnosed at autopsy		Surgery performed	Blank(s)	Blank(s)	Blank(s)	Blank(s)	Blank(s)	Blank(s)	Blank(s)	99	99	Blank(s)
1049	85+ years	Female	2019	Urinary Bladder	Blank(s)	679	8130	Blank(s)	Not a paired site	Positive histology	8130/3: Papillary transitional cell carcinoma	8120-8139: transitional cell papillomas and carcinomas	Urinary Bladder	XIf Other and unspecified carcinomas	In situ	Blank(s)	Blank(s)	Ta	N0	M0	0a	Blank(s)	Blank(s)	Blank(s)	Blank(s)	Blank(s)	Blank(s)	Blank(s)	Blank(s)	Blank(s)	Blank(s)	Blank(s)	Blank(s)	Blank(s)	27	None	None; diagnosed at autopsy		Surgery performed	Blank(s)	Blank(s)	Blank(s)	Blank(s)	0	0	999	98	0	No
1054	70-74 years	Female	2016	Breast	Breast	504	8500	Well differentiated; Grade I	Left - origin of primary	Positive histology	8500/3: Infiltrating duct carcinoma, NOS	8500-8549: ductal and lobular neoplasms	Breast	XIf Other and unspecified carcinomas	Localized	Localized	Localized only	Blank(s)	Blank(s)	Blank(s)	Blank(s)	Blank(s)	Blank(s)	Blank(s)	Blank(s)	p1B	c0	c0	Pathologic	Clinical	Clinical	Blank(s)	Blank(s)	Blank(s)	41	Unknown or not applicable	None; diagnosed at autopsy		Surgery performed	Blank(s)	Blank(s)	Blank(s)	Blank(s)	Blank(s)	Blank(s)	6	98	0	No
1064	80-84 years	Female	2016	Hypopharynx	Hypopharynx	129	8070	Poorly differentiated; Grade III	Right - origin of primary	Positive histology	8070/3: Squamous cell carcinoma, NOS	8050-8089: squamous cell neoplasms	Hypopharynx	XIf Other and unspecified carcinomas	Regional	Blank(s)	Regional lymph nodes involved only	Blank(s)	Blank(s)	Blank(s)	Blank(s)	Blank(s)	Blank(s)	Blank(s)	Blank(s)	c2	c2B	c0	Clinical	Clinical	Clinical	Blank(s)	Blank(s)	Blank(s)	0	Biopsy or aspiration of regional lymph node, NOS	None; diagnosed at autopsy		Not recommended	Blank(s)	Blank(s)	Blank(s)	Blank(s)	Blank(s)	Blank(s)	27	95	95	No
1069	65-69 years	Female	2017	Pancreas	PancreasHead	250	8140	Unknown	Not a paired site	Positive exfoliative cytology, no positive histology	8140/3: Adenocarcinoma, NOS	8140-8389: adenomas and adenocarcinomas	Pancreas	XIf Other and unspecified carcinomas	Regional	Regional	Regional by direct extension only	Blank(s)	Blank(s)	Blank(s)	Blank(s)	Blank(s)	Blank(s)	Blank(s)	Blank(s)	c3	c0	c0	Clinical	Clinical	Clinical	Blank(s)	Blank(s)	Blank(s)	0	None	None; diagnosed at autopsy		Not recommended, contraindicated due to other cond; autopsy only (1973-2002)	Blank(s)	Blank(s)	Blank(s)	Blank(s)	Blank(s)	Blank(s)	29	98	0	No
1113	55-59 years	Male	2006	Lung and Bronchus	Lung	340	8046	Unknown	Right - origin of primary	Positive exfoliative cytology, no positive histology	8046/3: Non-small cell carcinoma	8010-8049: epithelial neoplasms, NOS	Lung and Bronchus	XIf Other and unspecified carcinomas	Distant	Distant	Distant site(s)/node(s) involved	Blank(s)	Blank(s)	Blank(s)	Blank(s)	Blank(s)	Blank(s)	Blank(s)	Blank(s)	Blank(s)	Blank(s)	Blank(s)	Blank(s)	Blank(s)	Blank(s)	T4	N2	M1	0	None	None; diagnosed at autopsy		Not recommended	Blank(s)	Blank(s)	Blank(s)	Blank(s)	Blank(s)	Blank(s)	Blank(s)	98	0	Blank(s)
1127	75-79 years	Male	2016	Salivary Gland	ParotidGland	79	8041	Poorly differentiated; Grade III	Right - origin of primary	Positive histology	8041/3: Small cell carcinoma, NOS	8010-8049: epithelial neoplasms, NOS	Salivary Gland	XIf Other and unspecified carcinomas	Localized	Localized	Localized only	Blank(s)	Blank(s)	Blank(s)	Blank(s)	Blank(s)	Blank(s)	Blank(s)	Blank(s)	p2	p0	c0	Pathologic	Pathologic	Clinical	Blank(s)	Blank(s)	Blank(s)	38	4 or more regional lymph nodes removed	None; diagnosed at autopsy		Surgery performed	Blank(s)	Blank(s)	Blank(s)	Blank(s)	Blank(s)	Blank(s)	35	0	42	No
1130	85+ years	Male	2009	Cecum	Colon	180	8480	Unknown	Not a paired site	Positive histology	8480/3: Mucinous adenocarcinoma	8440-8499: cystic, mucinous and serous neoplasms	Cecum	XIf Other and unspecified carcinomas	Regional	Regional	Regional by direct extension only	Blank(s)	Blank(s)	Blank(s)	Blank(s)	Blank(s)	Blank(s)	Blank(s)	Blank(s)	Blank(s)	Blank(s)	Blank(s)	Blank(s)	Blank(s)	Blank(s)	T3	N0	M0	40	4 or more regional lymph nodes removed	None; diagnosed at autopsy		Surgery performed	Blank(s)	Blank(s)	Blank(s)	Blank(s)	Blank(s)	Blank(s)	Blank(s)	0	13	Blank(s)
1139	65-69 years	Female	2008	Rectum	NETRectum	209	8246	Well differentiated; Grade I	Not a paired site	Positive histology	8246/3: Neuroendocrine carcinoma, NOS	8140-8389: adenomas and adenocarcinomas	Rectum	XIf Other and unspecified carcinomas	Localized	Localized	Localized only	Blank(s)	Blank(s)	Blank(s)	Blank(s)	Blank(s)	Blank(s)	Blank(s)	Blank(s)	Blank(s)	Blank(s)	Blank(s)	Blank(s)	Blank(s)	Blank(s)	Tis	N0	M0	26	None	None; diagnosed at autopsy		Surgery performed	Blank(s)	Blank(s)	Blank(s)	Blank(s)	Blank(s)	Blank(s)	Blank(s)	98	0	Blank(s)
1144	40-44 years	Male	2011	Acute Myeloid Leukemia	HemeRetic	421	9920	Unknown	Not a paired site	Pos hist AND immunophenotyping AND/OR pos genetic studies	9920/3: Therapy-related myeloid neoplasm	9840-9939: myeloid leukemias (C42.1)	Acute Myeloid Leukemia	Ib Acute myeloid leukemias	Distant	Blank(s)	Distant site(s)/node(s) involved	Blank(s)	Blank(s)	Blank(s)	Blank(s)	NA	NA	NA	NA	Blank(s)	Blank(s)	Blank(s)	Blank(s)	Blank(s)	Blank(s)	NA	NA	NA	98	Unknown or not applicable	None; diagnosed at autopsy		Not recommended	Blank(s)	Blank(s)	Blank(s)	Blank(s)	Blank(s)	Blank(s)	Blank(s)	99	99	N/A
1196	85+ years	Male	2006	Miscellaneous	HemeRetic	421	9989	Unknown	Not a paired site	Positive histology	9989/3: Myelodysplastic syndrome, unclassifiable	9980-9989: myelodysplastic syndrome	Miscellaneous	Id Myelodysplastic syndrome and other myeloproliferative diseases	Distant	Blank(s)	Distant site(s)/node(s) involved	Blank(s)	Blank(s)	Blank(s)	Blank(s)	Blank(s)	Blank(s)	Blank(s)	Blank(s)	Blank(s)	Blank(s)	Blank(s)	Blank(s)	Blank(s)	Blank(s)	NA	NA	NA	98	Unknown or not applicable	None; diagnosed at autopsy		Not recommended	Blank(s)	Blank(s)	Blank(s)	Blank(s)	Blank(s)	Blank(s)	Blank(s)	99	99	Blank(s)
1205	65-69 years	Female	2005	Tongue	TongueBase	19	8071	Unknown	Not a paired site	Positive histology	8071/3: Squamous cell carcinoma, keratinizing, NOS	8050-8089: squamous cell neoplasms	Tongue	XIf Other and unspecified carcinomas	Distant	Distant	Distant site(s)/node(s) involved	Blank(s)	Blank(s)	Blank(s)	Blank(s)	Blank(s)	Blank(s)	Blank(s)	Blank(s)	Blank(s)	Blank(s)	Blank(s)	Blank(s)	Blank(s)	Blank(s)	T4a	N2a	M0	0	None	None; diagnosed at autopsy		Not recommended	Blank(s)	Blank(s)	Blank(s)	Blank(s)	Blank(s)	Blank(s)	Blank(s)	98	0	Blank(s)
1217	70-74 years	Male	2006	Miscellaneous	HemeRetic	421	9989	Unknown	Not a paired site	Positive histology	9989/3: Myelodysplastic syndrome, unclassifiable	9980-9989: myelodysplastic syndrome	Miscellaneous	Id Myelodysplastic syndrome and other myeloproliferative diseases	Distant	Blank(s)	Distant site(s)/node(s) involved	Blank(s)	Blank(s)	Blank(s)	Blank(s)	Blank(s)	Blank(s)	Blank(s)	Blank(s)	Blank(s)	Blank(s)	Blank(s)	Blank(s)	Blank(s)	Blank(s)	NA	NA	NA	98	Unknown or not applicable	None; diagnosed at autopsy		Not recommended	Blank(s)	Blank(s)	Blank(s)	Blank(s)	Blank(s)	Blank(s)	Blank(s)	99	99	Blank(s)
1226	80-84 years	Female	2015	Lung and Bronchus	Lung	341	8550	Poorly differentiated; Grade III	Left - origin of primary	Positive histology	8550/3: Acinar cell carcinoma	8550-8559: acinar cell neoplasms	Lung and Bronchus	XIf Other and unspecified carcinomas	Regional	Regional	Regional by direct extension only	Blank(s)	Blank(s)	Blank(s)	Blank(s)	IIB	T3	N0	M0	Blank(s)	Blank(s)	Blank(s)	Blank(s)	Blank(s)	Blank(s)	T4	N0	M0	33	4 or more regional lymph nodes removed	None; diagnosed at autopsy		Surgery performed	Blank(s)	Blank(s)	Blank(s)	Blank(s)	Blank(s)	Blank(s)	Blank(s)	0	13	No
1234	55-59 years	Male	2004	Pancreas	PancreasHead	250	8046	Poorly differentiated; Grade III	Not a paired site	Positive histology	8046/3: Non-small cell carcinoma	8010-8049: epithelial neoplasms, NOS	Pancreas	XIf Other and unspecified carcinomas	Distant	Distant	Distant site(s)/node(s) involved	Blank(s)	Blank(s)	Blank(s)	Blank(s)	Blank(s)	Blank(s)	Blank(s)	Blank(s)	Blank(s)	Blank(s)	Blank(s)	Blank(s)	Blank(s)	Blank(s)	T4	N1	M1	0	None	None; diagnosed at autopsy		Not recommended	Blank(s)	Blank(s)	Blank(s)	Blank(s)	Blank(s)	Blank(s)	Blank(s)	98	0	Blank(s)
1237	40-44 years	Female	2007	Sigmoid Colon	Colon	187	8140	Moderately differentiated; Grade II	Not a paired site	Positive histology	8140/3: Adenocarcinoma, NOS	8140-8389: adenomas and adenocarcinomas	Sigmoid Colon	XIf Other and unspecified carcinomas	Localized	Localized	Localized only	Blank(s)	Blank(s)	Blank(s)	Blank(s)	Blank(s)	Blank(s)	Blank(s)	Blank(s)	Blank(s)	Blank(s)	Blank(s)	Blank(s)	Blank(s)	Blank(s)	T2	N0	M0	30	4 or more regional lymph nodes removed	None; diagnosed at autopsy		Surgery performed	Blank(s)	Blank(s)	Blank(s)	Blank(s)	Blank(s)	Blank(s)	Blank(s)	0	13	Blank(s)
1258	85+ years	Female	2006	Corpus Uteri	CorpusCarcinoma	541	8255	Unknown	Not a paired site	Positive histology	8255/3: Adenocarcinoma with mixed subtypes	8140-8389: adenomas and adenocarcinomas	Corpus Uteri	XIf Other and unspecified carcinomas	Regional	Regional	Regional by direct extension only	Blank(s)	Blank(s)	Blank(s)	Blank(s)	Blank(s)	Blank(s)	Blank(s)	Blank(s)	Blank(s)	Blank(s)	Blank(s)	Blank(s)	Blank(s)	Blank(s)	T2b	N0	M0	50	None	None; diagnosed at autopsy		Surgery performed	Blank(s)	Blank(s)	Blank(s)	Blank(s)	Blank(s)	Blank(s)	Blank(s)	98	0	Blank(s)
1258	85+ years	Female	2008	Miscellaneous	IllDefinedOther	763	8140	Unknown	Not a paired site	Positive histology	8140/3: Adenocarcinoma, NOS	8140-8389: adenomas and adenocarcinomas	Miscellaneous	XIf Other and unspecified carcinomas	Unknown/unstaged	Blank(s)	Unknown/unstaged/unspecified/DCO	Blank(s)	Blank(s)	Blank(s)	Blank(s)	Blank(s)	Blank(s)	Blank(s)	Blank(s)	Blank(s)	Blank(s)	Blank(s)	Blank(s)	Blank(s)	Blank(s)	NA	NA	NA	98	Unknown or not applicable	None; diagnosed at autopsy		Not recommended	Blank(s)	Blank(s)	Blank(s)	Blank(s)	Blank(s)	Blank(s)	Blank(s)	99	99	Blank(s)
1295	85+ years	Female	2005	Urinary Bladder	Bladder	673	8120	Undifferentiated; anaplastic; Grade IV	Not a paired site	Positive histology	8120/3: Transitional cell carcinoma, NOS	8120-8139: transitional cell papillomas and carcinomas	Urinary Bladder	XIf Other and unspecified carcinomas	Localized	Localized	Localized only	Blank(s)	Blank(s)	Blank(s)	Blank(s)	Blank(s)	Blank(s)	Blank(s)	Blank(s)	Blank(s)	Blank(s)	Blank(s)	Blank(s)	Blank(s)	Blank(s)	T1	N0	M0	27	None	None; diagnosed at autopsy		Surgery performed	Blank(s)	Blank(s)	Blank(s)	Blank(s)	Blank(s)	Blank(s)	Blank(s)	98	0	Blank(s)
1332	55-59 years	Female	2007	Breast	Breast	504	8480	Well differentiated; Grade I	Right - origin of primary	Positive histology	8480/3: Mucinous adenocarcinoma	8440-8499: cystic, mucinous and serous neoplasms	Breast	XIf Other and unspecified carcinomas	Regional	Regional	Regional lymph nodes involved only	Blank(s)	Blank(s)	Blank(s)	Blank(s)	Blank(s)	Blank(s)	Blank(s)	Blank(s)	Blank(s)	Blank(s)	Blank(s)	Blank(s)	Blank(s)	Blank(s)	T3	N1a	M0	51	Unknown or not applicable	None; diagnosed at autopsy		Surgery performed	Blank(s)	Blank(s)	Blank(s)	Blank(s)	Blank(s)	Blank(s)	Blank(s)	3	24	Blank(s)
1344	75-79 years	Male	2004	Urinary Bladder	Bladder	673	8130	Moderately differentiated; Grade II	Not a paired site	Positive histology	8130/3: Papillary transitional cell carcinoma	8120-8139: transitional cell papillomas and carcinomas	Urinary Bladder	XIf Other and unspecified carcinomas	In situ	In situ	In situ	Blank(s)	Blank(s)	Blank(s)	Blank(s)	Blank(s)	Blank(s)	Blank(s)	Blank(s)	Blank(s)	Blank(s)	Blank(s)	Blank(s)	Blank(s)	Blank(s)	Ta	N0	M0	27	None	None; diagnosed at autopsy		Surgery performed	Blank(s)	Blank(s)	Blank(s)	Blank(s)	Blank(s)	Blank(s)	Blank(s)	98	0	Blank(s)
1344	75-79 years	Male	2004	Lung and Bronchus	Lung	341	8046	Unknown	Left - origin of primary	Positive histology	8046/3: Non-small cell carcinoma	8010-8049: epithelial neoplasms, NOS	Lung and Bronchus	XIf Other and unspecified carcinomas	Distant	Distant	Distant site(s)/node(s) involved	Blank(s)	Blank(s)	Blank(s)	Blank(s)	Blank(s)	Blank(s)	Blank(s)	Blank(s)	Blank(s)	Blank(s)	Blank(s)	Blank(s)	Blank(s)	Blank(s)	T3	N1	M1	0	None	None; diagnosed at autopsy		Not recommended	Blank(s)	Blank(s)	Blank(s)	Blank(s)	Blank(s)	Blank(s)	Blank(s)	98	0	Blank(s)
1359	75-79 years	Female	2006	Breast	Breast	505	8522	Well differentiated; Grade I	Left - origin of primary	Positive histology	8522/3: Infiltrating duct and lobular carcinoma	8500-8549: ductal and lobular neoplasms	Breast	XIf Other and unspecified carcinomas	Localized	Localized	Localized only	Blank(s)	Blank(s)	Blank(s)	Blank(s)	Blank(s)	Blank(s)	Blank(s)	Blank(s)	Blank(s)	Blank(s)	Blank(s)	Blank(s)	Blank(s)	Blank(s)	T1b	N0	M0	41	Unknown or not applicable	None; diagnosed at autopsy		Surgery performed	Blank(s)	Blank(s)	Blank(s)	Blank(s)	Blank(s)	Blank(s)	Blank(s)	0	2	Blank(s)
1375	65-69 years	Male	2011	Small Intestine	NETSmallIntestine	179	8246	Moderately differentiated; Grade II	Not a paired site	Positive histology	8246/3: Neuroendocrine carcinoma, NOS	8140-8389: adenomas and adenocarcinomas	Small Intestine	XIf Other and unspecified carcinomas	Distant	Distant	Distant site(s)/node(s) involved	Blank(s)	Blank(s)	Blank(s)	Blank(s)	IV	T3	N1	M1	Blank(s)	Blank(s)	Blank(s)	Blank(s)	Blank(s)	Blank(s)	T3	N1	M1	30	4 or more regional lymph nodes removed	None; diagnosed at autopsy		Surgery performed	Blank(s)	Blank(s)	Blank(s)	Blank(s)	Blank(s)	Blank(s)	Blank(s)	5	9	No
1415	50-54 years	Female	2006	Breast	Breast	501	8500	Moderately differentiated; Grade II	Left - origin of primary	Positive histology	8500/3: Infiltrating duct carcinoma, NOS	8500-8549: ductal and lobular neoplasms	Breast	XIf Other and unspecified carcinomas	Localized	Localized	Localized only	Blank(s)	Blank(s)	Blank(s)	Blank(s)	Blank(s)	Blank(s)	Blank(s)	Blank(s)	Blank(s)	Blank(s)	Blank(s)	Blank(s)	Blank(s)	Blank(s)	T2	N0	M0	51	Unknown or not applicable	None; diagnosed at autopsy		Surgery performed	Blank(s)	Blank(s)	Blank(s)	Blank(s)	Blank(s)	Blank(s)	Blank(s)	0	1	Blank(s)
1454	80-84 years	Female	2012	Corpus Uteri	CorpusCarcinoma	541	8380	Well differentiated; Grade I	Not a paired site	Positive histology	8380/3: Endometrioid carcinoma	8140-8389: adenomas and adenocarcinomas	Corpus Uteri	XIf Other and unspecified carcinomas	Regional	Regional	Regional lymph nodes involved only	Blank(s)	Blank(s)	Blank(s)	Blank(s)	IIIC1	T1b	N1	M0	Blank(s)	Blank(s)	Blank(s)	Blank(s)	Blank(s)	Blank(s)	T1c	N1	M0	50	4 or more regional lymph nodes removed	None; diagnosed at autopsy		Surgery performed	Blank(s)	Blank(s)	Blank(s)	Blank(s)	Blank(s)	Blank(s)	Blank(s)	1	19	No
1461	80-84 years	Male	2008	Lung and Bronchus	Lung	343	8070	Unknown	Left - origin of primary	Positive histology	8070/3: Squamous cell carcinoma, NOS	8050-8089: squamous cell neoplasms	Lung and Bronchus	XIf Other and unspecified carcinomas	Distant	Distant	Distant site(s)/node(s) involved	Blank(s)	Blank(s)	Blank(s)	Blank(s)	Blank(s)	Blank(s)	Blank(s)	Blank(s)	Blank(s)	Blank(s)	Blank(s)	Blank(s)	Blank(s)	Blank(s)	T4	N0	M1	0	None	None; diagnosed at autopsy		Not recommended	Blank(s)	Blank(s)	Blank(s)	Blank(s)	Blank(s)	Blank(s)	Blank(s)	98	0	Blank(s)
1489	60-64 years	Female	2010	Breast	Breast	509	8500	Moderately differentiated; Grade II	Right - origin of primary	Positive histology	8500/3: Infiltrating duct carcinoma, NOS	8500-8549: ductal and lobular neoplasms	Breast	XIf Other and unspecified carcinomas	Localized	Localized	Localized only	Blank(s)	Blank(s)	Blank(s)	Blank(s)	IIA	T2	N0	M0	Blank(s)	Blank(s)	Blank(s)	Blank(s)	Blank(s)	Blank(s)	T2	N0	M0	22	Unknown or not applicable	None; diagnosed at autopsy		Surgery performed	Blank(s)	Blank(s)	Blank(s)	Blank(s)	Blank(s)	Blank(s)	Blank(s)	0	9	No
1491	55-59 years	Male	2019	Melanoma of the Skin	Blank(s)	445	8743	Blank(s)	Right - origin of primary	Positive histology	8743/3: Superficial spreading melanoma	8720-8799: nevi and melanomas	Melanoma of the Skin	XId Malignant melanomas	Localized	Blank(s)	Blank(s)	T1b	N0	M0	1B	Blank(s)	Blank(s)	Blank(s)	Blank(s)	Blank(s)	Blank(s)	Blank(s)	Blank(s)	Blank(s)	Blank(s)	Blank(s)	Blank(s)	Blank(s)	31	None	None; diagnosed at autopsy		Surgery performed	Blank(s)	Blank(s)	Blank(s)	Blank(s)	100	0	15	98	0	No
1498	45-49 years	Female	2019	Transverse Colon	Blank(s)	184	8140	Blank(s)	Not a paired site	Positive histology	8140/3: Adenocarcinoma, NOS	8140-8389: adenomas and adenocarcinomas	Transverse Colon	XIf Other and unspecified carcinomas	Regional	Blank(s)	Blank(s)	T3	N2a	M0	3B	Blank(s)	Blank(s)	Blank(s)	Blank(s)	Blank(s)	Blank(s)	Blank(s)	Blank(s)	Blank(s)	Blank(s)	Blank(s)	Blank(s)	Blank(s)	40	4 or more regional lymph nodes removed	None; diagnosed at autopsy		Surgery performed	Blank(s)	Blank(s)	Blank(s)	Blank(s)	300	300	27	5	30	No
1551	60-64 years	Female	2011	Corpus Uteri	CorpusCarcinoma	541	8323	Poorly differentiated; Grade III	Not a paired site	Positive histology	8323/3: Mixed cell adenocarcinoma	8140-8389: adenomas and adenocarcinomas	Corpus Uteri	XIf Other and unspecified carcinomas	Localized	Localized	Localized only	Blank(s)	Blank(s)	Blank(s)	Blank(s)	IA	T1a	N0	M0	Blank(s)	Blank(s)	Blank(s)	Blank(s)	Blank(s)	Blank(s)	T1a	N0	M0	50	4 or more regional lymph nodes removed	None; diagnosed at autopsy		Surgery performed	Blank(s)	Blank(s)	Blank(s)	Blank(s)	Blank(s)	Blank(s)	Blank(s)	0	36	No
1554	65-69 years	Female	2019	NHL - Nodal	Blank(s)	773	9691	Blank(s)	Left - origin of primary	Positive histology	9691/3: Follicular lymphoma, grade 2	9670-9699: nhl - mature b-cell lymphomas	NHL - Nodal	IIb Non-Hodgkin lymphomas (except Burkitt lymphoma)	Distant	Blank(s)	Blank(s)	88	88	88	3	Blank(s)	Blank(s)	Blank(s)	Blank(s)	Blank(s)	Blank(s)	Blank(s)	Blank(s)	Blank(s)	Blank(s)	Blank(s)	Blank(s)	Blank(s)	0	Unknown or not applicable	None; diagnosed at autopsy		Not recommended	Blank(s)	Blank(s)	Blank(s)	Blank(s)	600	888	999	99	99	No
1559	85+ years	Male	2006	Urinary Bladder	Bladder	679	8130	Moderately differentiated; Grade II	Not a paired site	Positive histology	8130/3: Papillary transitional cell carcinoma	8120-8139: transitional cell papillomas and carcinomas	Urinary Bladder	XIf Other and unspecified carcinomas	In situ	In situ	In situ	Blank(s)	Blank(s)	Blank(s)	Blank(s)	Blank(s)	Blank(s)	Blank(s)	Blank(s)	Blank(s)	Blank(s)	Blank(s)	Blank(s)	Blank(s)	Blank(s)	Ta	N0	M0	27	None	None; diagnosed at autopsy		Surgery performed	Blank(s)	Blank(s)	Blank(s)	Blank(s)	Blank(s)	Blank(s)	Blank(s)	98	0	Blank(s)
1564	80-84 years	Female	2006	Lung and Bronchus	Lung	340	8000	Unknown	Left - origin of primary	Radiography without microscopic confirm	8000/3: Neoplasm, malignant	8000-8009: unspecified neoplasms	Lung and Bronchus	XIIb Other unspecified malignant tumors	Distant	Distant	Distant site(s)/node(s) involved	Blank(s)	Blank(s)	Blank(s)	Blank(s)	Blank(s)	Blank(s)	Blank(s)	Blank(s)	Blank(s)	Blank(s)	Blank(s)	Blank(s)	Blank(s)	Blank(s)	T4	N0	M0	0	None	None; diagnosed at autopsy		Not recommended	Blank(s)	Blank(s)	Blank(s)	Blank(s)	Blank(s)	Blank(s)	Blank(s)	98	0	Blank(s)
1567	85+ years	Female	2009	Breast	Breast	504	8140	Unknown	Left - origin of primary	Positive histology	8140/3: Adenocarcinoma, NOS	8140-8389: adenomas and adenocarcinomas	Breast	XIf Other and unspecified carcinomas	Distant	Distant	Distant site(s)/node(s) involved	Blank(s)	Blank(s)	Blank(s)	Blank(s)	Blank(s)	Blank(s)	Blank(s)	Blank(s)	Blank(s)	Blank(s)	Blank(s)	Blank(s)	Blank(s)	Blank(s)	TX	NX	M1	0	Unknown or not applicable	None; diagnosed at autopsy		Not recommended	Blank(s)	Blank(s)	Blank(s)	Blank(s)	Blank(s)	Blank(s)	Blank(s)	98	0	Blank(s)
1578	85+ years	Male	2017	Miscellaneous	HemeRetic	421	9989	Unknown	Not a paired site	Positive exfoliative cytology, no positive histology	9989/3: Myelodysplastic syndrome, unclassifiable	9980-9989: myelodysplastic syndrome	Miscellaneous	Id Myelodysplastic syndrome and other myeloproliferative diseases	Distant	Blank(s)	Distant site(s)/node(s) involved	Blank(s)	Blank(s)	Blank(s)	Blank(s)	Blank(s)	Blank(s)	Blank(s)	Blank(s)	Not applicable	Not applicable	Not applicable	Blank(s)	Blank(s)	Blank(s)	Blank(s)	Blank(s)	Blank(s)	98	Unknown or not applicable	None; diagnosed at autopsy		Not recommended	Blank(s)	Blank(s)	Blank(s)	Blank(s)	Blank(s)	Blank(s)	888	99	99	N/A
1606	85+ years	Male	2004	Lung and Bronchus	Lung	342	8046	Unknown	Right - origin of primary	Positive exfoliative cytology, no positive histology	8046/3: Non-small cell carcinoma	8010-8049: epithelial neoplasms, NOS	Lung and Bronchus	XIf Other and unspecified carcinomas	Distant	Distant	Distant site(s)/node(s) involved	Blank(s)	Blank(s)	Blank(s)	Blank(s)	Blank(s)	Blank(s)	Blank(s)	Blank(s)	Blank(s)	Blank(s)	Blank(s)	Blank(s)	Blank(s)	Blank(s)	T2	N0	M1	0	None	None; diagnosed at autopsy		Not recommended	Blank(s)	Blank(s)	Blank(s)	Blank(s)	Blank(s)	Blank(s)	Blank(s)	98	0	Blank(s)
1628	50-54 years	Female	2011	Corpus Uteri	CorpusCarcinoma	541	8380	Well differentiated; Grade I	Not a paired site	Positive histology	8380/3: Endometrioid carcinoma	8140-8389: adenomas and adenocarcinomas	Corpus Uteri	XIf Other and unspecified carcinomas	Localized	Localized	Localized only	Blank(s)	Blank(s)	Blank(s)	Blank(s)	IA	T1a	N0	M0	Blank(s)	Blank(s)	Blank(s)	Blank(s)	Blank(s)	Blank(s)	T1b	N0	M0	50	1 to 3 regional lymph nodes removed	None; diagnosed at autopsy		Surgery performed	Blank(s)	Blank(s)	Blank(s)	Blank(s)	Blank(s)	Blank(s)	Blank(s)	0	3	No
1634	85+ years	Female	2011	Small Intestine	SmallIntestine	170	8140	Well differentiated; Grade I	Not a paired site	Positive histology	8140/3: Adenocarcinoma, NOS	8140-8389: adenomas and adenocarcinomas	Small Intestine	XIf Other and unspecified carcinomas	Localized	Localized	Localized only	Blank(s)	Blank(s)	Blank(s)	Blank(s)	I	T1a	N0	M0	Blank(s)	Blank(s)	Blank(s)	Blank(s)	Blank(s)	Blank(s)	T1	N0	M0	0	None	None; diagnosed at autopsy		Not recommended	Blank(s)	Blank(s)	Blank(s)	Blank(s)	Blank(s)	Blank(s)	Blank(s)	98	0	No
1637	60-64 years	Male	2010	Stomach	EsophagusGEJunction	160	8140	Moderately differentiated; Grade II	Not a paired site	Positive histology	8140/3: Adenocarcinoma, NOS	8140-8389: adenomas and adenocarcinomas	Stomach	XIf Other and unspecified carcinomas	Localized	Localized	Localized only	Blank(s)	Blank(s)	Blank(s)	Blank(s)	IIB	T3	N0	M0	Blank(s)	Blank(s)	Blank(s)	Blank(s)	Blank(s)	Blank(s)	T2b	N0	M0	51	4 or more regional lymph nodes removed	None; diagnosed at autopsy		Surgery performed	Blank(s)	Blank(s)	Blank(s)	Blank(s)	Blank(s)	Blank(s)	Blank(s)	0	10	No
1659	70-74 years	Female	2007	Brain	Brain	718	9440	Unknown	Not a paired site	Positive histology	9440/3: Glioblastoma, NOS	9380-9489: gliomas	Brain	IIIb Astrocytomas	Regional	Regional	Regional, NOS	Blank(s)	Blank(s)	Blank(s)	Blank(s)	Blank(s)	Blank(s)	Blank(s)	Blank(s)	Blank(s)	Blank(s)	Blank(s)	Blank(s)	Blank(s)	Blank(s)	NA	NA	NA	0	Unknown or not applicable	None; diagnosed at autopsy		Not recommended	Blank(s)	Blank(s)	Blank(s)	Blank(s)	Blank(s)	Blank(s)	Blank(s)	99	99	Blank(s)
1703	65-69 years	Female	2013	Corpus Uteri	CorpusCarcinoma	541	8980	Poorly differentiated; Grade III	Not a paired site	Positive histology	8980/3: Carcinosarcoma, NOS	8930-8999: complex mixed and stromal neoplasms	Corpus Uteri	XIIa Other specified malignant tumors	Localized	Localized	Localized only	Blank(s)	Blank(s)	Blank(s)	Blank(s)	IA	T1a	N0	M0	Blank(s)	Blank(s)	Blank(s)	Blank(s)	Blank(s)	Blank(s)	NA	NA	NA	50	4 or more regional lymph nodes removed	None; diagnosed at autopsy		Surgery performed	Blank(s)	Blank(s)	Blank(s)	Blank(s)	Blank(s)	Blank(s)	Blank(s)	0	16	No
1710	70-74 years	Female	2004	Lung and Bronchus	Lung	349	8240	Unknown	Right - origin of primary	Positive exfoliative cytology, no positive histology	8240/3: Carcinoid tumor, NOS	8140-8389: adenomas and adenocarcinomas	Lung and Bronchus	XIf Other and unspecified carcinomas	Distant	Distant	Distant site(s)/node(s) involved	Blank(s)	Blank(s)	Blank(s)	Blank(s)	Blank(s)	Blank(s)	Blank(s)	Blank(s)	Blank(s)	Blank(s)	Blank(s)	Blank(s)	Blank(s)	Blank(s)	NA	NA	NA	0	None	None; diagnosed at autopsy		Not recommended	Blank(s)	Blank(s)	Blank(s)	Blank(s)	Blank(s)	Blank(s)	Blank(s)	98	0	Blank(s)
1732	85+ years	Female	2005	Large Intestine, NOS	Colon	189	8000	Unknown	Not a paired site	Clinical diagnosis only	8000/3: Neoplasm, malignant	8000-8009: unspecified neoplasms	Large Intestine, NOS	XIIb Other unspecified malignant tumors	Unknown/unstaged	Unknown/unstaged	Unknown/unstaged/unspecified/DCO	Blank(s)	Blank(s)	Blank(s)	Blank(s)	Blank(s)	Blank(s)	Blank(s)	Blank(s)	Blank(s)	Blank(s)	Blank(s)	Blank(s)	Blank(s)	Blank(s)	TX	NX	M0	0	None	None; diagnosed at autopsy		Not recommended	Blank(s)	Blank(s)	Blank(s)	Blank(s)	Blank(s)	Blank(s)	Blank(s)	98	0	Blank(s)
1735	80-84 years	Female	2016	Melanoma of the Skin	MelanomaSkin	447	8742	Unknown	Left - origin of primary	Positive histology	8742/3: Lentigo maligna melanoma	8720-8799: nevi and melanomas	Melanoma of the Skin	XId Malignant melanomas	Localized	Localized	Localized only	Blank(s)	Blank(s)	Blank(s)	Blank(s)	Blank(s)	Blank(s)	Blank(s)	Blank(s)	p1A	c0	c0	Pathologic	Pathologic	Clinical	Blank(s)	Blank(s)	Blank(s)	30	None	None; diagnosed at autopsy		Surgery performed	Blank(s)	Blank(s)	Blank(s)	Blank(s)	Blank(s)	Blank(s)	10	99	99	No
1741	75-79 years	Male	2017	Chronic Lymphocytic Leukemia	HemeRetic	421	9823	B-cell; pre-B; B-precursor	Not a paired site	Positive histology	9823/3: Chronic lymphocytic leukemia/small lymphocytic lymphoma	9820-9839: lymphoid leukemias (C42.1)	Chronic Lymphocytic Leukemia	Ia Lymphoid leukemias	Distant	Blank(s)	Distant site(s)/node(s) involved	Blank(s)	Blank(s)	Blank(s)	Blank(s)	Blank(s)	Blank(s)	Blank(s)	Blank(s)	Not applicable	Not applicable	Not applicable	Blank(s)	Blank(s)	Blank(s)	Blank(s)	Blank(s)	Blank(s)	98	Unknown or not applicable	None; diagnosed at autopsy		Not recommended	Blank(s)	Blank(s)	Blank(s)	Blank(s)	Blank(s)	Blank(s)	999	99	99	N/A
1790	55-59 years	Male	2009	Miscellaneous	HemeRetic	421	9989	Unknown	Not a paired site	Positive histology	9989/3: Myelodysplastic syndrome, unclassifiable	9980-9989: myelodysplastic syndrome	Miscellaneous	Id Myelodysplastic syndrome and other myeloproliferative diseases	Distant	Blank(s)	Distant site(s)/node(s) involved	Blank(s)	Blank(s)	Blank(s)	Blank(s)	Blank(s)	Blank(s)	Blank(s)	Blank(s)	Blank(s)	Blank(s)	Blank(s)	Blank(s)	Blank(s)	Blank(s)	NA	NA	NA	98	Unknown or not applicable	None; diagnosed at autopsy		Not recommended	Blank(s)	Blank(s)	Blank(s)	Blank(s)	Blank(s)	Blank(s)	Blank(s)	99	99	Blank(s)
1795	65-69 years	Female	2011	Myeloma	MyelomaPlasmaCellDisorder	421	9732	B-cell; pre-B; B-precursor	Not a paired site	Positive histology	9732/3: Plasma cell myeloma	9730-9739: plasma cell tumors	Myeloma	IIb Non-Hodgkin lymphomas (except Burkitt lymphoma)	Distant	Distant	Distant site(s)/node(s) involved	Blank(s)	Blank(s)	Blank(s)	Blank(s)	NA	NA	NA	NA	Blank(s)	Blank(s)	Blank(s)	Blank(s)	Blank(s)	Blank(s)	NA	NA	NA	98	Unknown or not applicable	None; diagnosed at autopsy		Not recommended	Blank(s)	Blank(s)	Blank(s)	Blank(s)	Blank(s)	Blank(s)	Blank(s)	99	99	N/A
1796	75-79 years	Male	2007	Kidney and Renal Pelvis	KidneyParenchyma	649	8310	Poorly differentiated; Grade III	Right - origin of primary	Positive histology	8310/3: Clear cell adenocarcinoma, NOS	8140-8389: adenomas and adenocarcinomas	Kidney	VIb Renal carcinomas	Localized	Localized	Localized only	Blank(s)	Blank(s)	Blank(s)	Blank(s)	Blank(s)	Blank(s)	Blank(s)	Blank(s)	Blank(s)	Blank(s)	Blank(s)	Blank(s)	Blank(s)	Blank(s)	T1b	N0	M0	80	None	None; diagnosed at autopsy		Surgery performed	Blank(s)	Blank(s)	Blank(s)	Blank(s)	Blank(s)	Blank(s)	Blank(s)	98	0	Blank(s)
1808	50-54 years	Male	2017	Rectosigmoid Junction	Rectum	199	8140	Moderately differentiated; Grade II	Not a paired site	Positive histology	8140/3: Adenocarcinoma, NOS	8140-8389: adenomas and adenocarcinomas	Rectosigmoid Junction	XIf Other and unspecified carcinomas	Regional	Regional	Regional lymph nodes involved only	Blank(s)	Blank(s)	Blank(s)	Blank(s)	Blank(s)	Blank(s)	Blank(s)	Blank(s)	p3	p1A	c0	Pathologic	Pathologic	Clinical	Blank(s)	Blank(s)	Blank(s)	30	4 or more regional lymph nodes removed	None; diagnosed at autopsy		Surgery performed	Blank(s)	Blank(s)	Blank(s)	Blank(s)	Blank(s)	Blank(s)	60	1	18	No
1813	55-59 years	Male	2014	Small Intestine	SmallIntestine	170	8144	Poorly differentiated; Grade III	Not a paired site	Positive histology	8144/3: Adenocarcinoma, intestinal type	8140-8389: adenomas and adenocarcinomas	Small Intestine	XIf Other and unspecified carcinomas	Regional	Regional	Regional by both direct extension and lymph node involvement	Blank(s)	Blank(s)	Blank(s)	Blank(s)	IIIA	T3	N1	M0	Blank(s)	Blank(s)	Blank(s)	Blank(s)	Blank(s)	Blank(s)	T3	N1	M0	60	4 or more regional lymph nodes removed	None; diagnosed at autopsy		Surgery performed	Blank(s)	Blank(s)	Blank(s)	Blank(s)	Blank(s)	Blank(s)	Blank(s)	1	22	No
1813	55-59 years	Male	2015	Kidney and Renal Pelvis	KidneyParenchyma	649	8312	Unknown	Right - origin of primary	Radiography without microscopic confirm	8312/3: Renal cell carcinoma	8140-8389: adenomas and adenocarcinomas	Kidney	VIb Renal carcinomas	Localized	Localized	Localized only	Blank(s)	Blank(s)	Blank(s)	Blank(s)	I	T1a	N0	M0	Blank(s)	Blank(s)	Blank(s)	Blank(s)	Blank(s)	Blank(s)	T1a	N0	M0	0	None	None; diagnosed at autopsy		Not recommended	Blank(s)	Blank(s)	Blank(s)	Blank(s)	Blank(s)	Blank(s)	Blank(s)	98	0	No
1867	55-59 years	Female	2007	Breast	Breast	502	8500	Poorly differentiated; Grade III	Right - origin of primary	Positive histology	8500/3: Infiltrating duct carcinoma, NOS	8500-8549: ductal and lobular neoplasms	Breast	XIf Other and unspecified carcinomas	Localized	Localized	Localized only	Blank(s)	Blank(s)	Blank(s)	Blank(s)	Blank(s)	Blank(s)	Blank(s)	Blank(s)	Blank(s)	Blank(s)	Blank(s)	Blank(s)	Blank(s)	Blank(s)	T1c	N0	M0	80	Unknown or not applicable	None; diagnosed at autopsy		Surgery performed	Blank(s)	Blank(s)	Blank(s)	Blank(s)	Blank(s)	Blank(s)	Blank(s)	0	1	Blank(s)
1867	55-59 years	Female	2008	Ovary	Ovary	569	8620	Unknown	Left - origin of primary	Positive histology	8620/3: Granulosa cell tumor, malignant	8590-8679: specialized gonadal neoplasms	Ovary	Xe Other and unspecified malignant gonadal tumors	Regional	Regional	Regional by direct extension only	Blank(s)	Blank(s)	Blank(s)	Blank(s)	Blank(s)	Blank(s)	Blank(s)	Blank(s)	Blank(s)	Blank(s)	Blank(s)	Blank(s)	Blank(s)	Blank(s)	T1c	N0	M0	52	None	None; diagnosed at autopsy		Surgery performed	Blank(s)	Blank(s)	Blank(s)	Blank(s)	Blank(s)	Blank(s)	Blank(s)	98	0	Blank(s)
1903	85+ years	Female	2006	NHL - Nodal	Lymphoma	778	9680	B-cell; pre-B; B-precursor	Not a paired site	Positive histology	9680/3: Diffuse large B-cell lymphoma (DLBCL), NOS	9670-9699: nhl - mature b-cell lymphomas	NHL - Nodal	IIb Non-Hodgkin lymphomas (except Burkitt lymphoma)	Distant	Distant	Distant site(s)/node(s) involved	Blank(s)	Blank(s)	Blank(s)	Blank(s)	Blank(s)	Blank(s)	Blank(s)	Blank(s)	Blank(s)	Blank(s)	Blank(s)	Blank(s)	Blank(s)	Blank(s)	NA	NA	NA	25	Unknown or not applicable	None; diagnosed at autopsy		Surgery performed	Blank(s)	Blank(s)	Blank(s)	Blank(s)	Blank(s)	Blank(s)	Blank(s)	99	99	Blank(s)
1914	65-69 years	Female	2009	Lung and Bronchus	Lung	342	8140	Unknown	Right - origin of primary	Positive histology	8140/3: Adenocarcinoma, NOS	8140-8389: adenomas and adenocarcinomas	Lung and Bronchus	XIf Other and unspecified carcinomas	Distant	Distant	Distant site(s)/node(s) involved	Blank(s)	Blank(s)	Blank(s)	Blank(s)	Blank(s)	Blank(s)	Blank(s)	Blank(s)	Blank(s)	Blank(s)	Blank(s)	Blank(s)	Blank(s)	Blank(s)	T4	N0	M0	0	None	None; diagnosed at autopsy		Not recommended	Blank(s)	Blank(s)	Blank(s)	Blank(s)	Blank(s)	Blank(s)	Blank(s)	98	0	Blank(s)
1943	60-64 years	Female	2017	Urinary Bladder	Bladder	679	8130	Moderately differentiated; Grade II	Not a paired site	Positive histology	8130/3: Papillary transitional cell carcinoma	8120-8139: transitional cell papillomas and carcinomas	Urinary Bladder	XIf Other and unspecified carcinomas	In situ	In situ	In situ	Blank(s)	Blank(s)	Blank(s)	Blank(s)	Blank(s)	Blank(s)	Blank(s)	Blank(s)	pA	c0	c0	Clinical	Clinical	Clinical	Blank(s)	Blank(s)	Blank(s)	27	None	None; diagnosed at autopsy		Surgery performed	Blank(s)	Blank(s)	Blank(s)	Blank(s)	Blank(s)	Blank(s)	999	98	0	No
1962	45-49 years	Female	2009	Melanoma of the Skin	MelanomaSkin	445	8720	Unknown	Right - origin of primary	Positive histology	8720/3: Malignant melanoma, NOS	8720-8799: nevi and melanomas	Melanoma of the Skin	XId Malignant melanomas	Localized	Localized	Localized only	Blank(s)	Blank(s)	Blank(s)	Blank(s)	Blank(s)	Blank(s)	Blank(s)	Blank(s)	Blank(s)	Blank(s)	Blank(s)	Blank(s)	Blank(s)	Blank(s)	T1a	N0	M0	32	None	None; diagnosed at autopsy		Surgery performed	Blank(s)	Blank(s)	Blank(s)	Blank(s)	Blank(s)	Blank(s)	Blank(s)	98	0	Blank(s)
1983	80-84 years	Male	2016	Melanoma of the Skin	MelanomaSkin	446	8720	Unknown	Left - origin of primary	Positive histology	8720/3: Malignant melanoma, NOS	8720-8799: nevi and melanomas	Melanoma of the Skin	XId Malignant melanomas	Localized	Localized	Localized only	Blank(s)	Blank(s)	Blank(s)	Blank(s)	Blank(s)	Blank(s)	Blank(s)	Blank(s)	p2A	p0	c0	Pathologic	Pathologic	Clinical	Blank(s)	Blank(s)	Blank(s)	46	Sentinel lymph node biopsy	None; diagnosed at autopsy		Surgery performed	Blank(s)	Blank(s)	Blank(s)	Blank(s)	Blank(s)	Blank(s)	14	0	1	No
2008	25-29 years	Female	2014	Brain	Brain	711	9401	Undifferentiated; anaplastic; Grade IV	Right - origin of primary	Positive histology	9401/3: Astrocytoma, anaplastic	9380-9489: gliomas	Brain	IIIb Astrocytomas	Localized	Localized	Localized only	Blank(s)	Blank(s)	Blank(s)	Blank(s)	NA	NA	NA	NA	Blank(s)	Blank(s)	Blank(s)	Blank(s)	Blank(s)	Blank(s)	NA	NA	NA	21	Unknown or not applicable	None; diagnosed at autopsy		Surgery performed	Blank(s)	Blank(s)	Blank(s)	Blank(s)	Blank(s)	Blank(s)	Blank(s)	99	99	No
2010	80-84 years	Female	2016	NHL - Nodal	Lymphoma	779	9702	T-cell	Not a paired site	Positive histology	9702/3: Peripheral T-cell lymphoma, NOS	9700-9719: nhl - mature t and nk-cell lymphomas	NHL - Nodal	IIb Non-Hodgkin lymphomas (except Burkitt lymphoma)	Regional	Regional	Regional, NOS	Blank(s)	Blank(s)	Blank(s)	Blank(s)	Blank(s)	Blank(s)	Blank(s)	Blank(s)	Not applicable	Not applicable	Not applicable	Blank(s)	Blank(s)	Blank(s)	Blank(s)	Blank(s)	Blank(s)	0	Unknown or not applicable	None; diagnosed at autopsy		Not recommended	Blank(s)	Blank(s)	Blank(s)	Blank(s)	Blank(s)	Blank(s)	999	99	99	Unknown
2011	80-84 years	Female	2015	Breast	Breast	509	8500	Poorly differentiated; Grade III	Right - origin of primary	Positive histology	8500/3: Infiltrating duct carcinoma, NOS	8500-8549: ductal and lobular neoplasms	Breast	XIf Other and unspecified carcinomas	Regional	Regional	Regional lymph nodes involved only	Blank(s)	Blank(s)	Blank(s)	Blank(s)	IIB	T2	N1a	M0	Blank(s)	Blank(s)	Blank(s)	Blank(s)	Blank(s)	Blank(s)	T2	N1a	M0	22	Unknown or not applicable	None; diagnosed at autopsy		Surgery performed	Blank(s)	Blank(s)	Blank(s)	Blank(s)	Blank(s)	Blank(s)	Blank(s)	3	7	No
2020	70-74 years	Female	2017	Ureter	KidneyRenalPelvis	669	8130	Undifferentiated; anaplastic; Grade IV	Left - origin of primary	Positive histology	8130/3: Papillary transitional cell carcinoma	8120-8139: transitional cell papillomas and carcinomas	Ureter	XIf Other and unspecified carcinomas	Regional	Blank(s)	Regional by direct extension only	Blank(s)	Blank(s)	Blank(s)	Blank(s)	Blank(s)	Blank(s)	Blank(s)	Blank(s)	p3	c0	c0	Pathologic	Clinical	Clinical	Blank(s)	Blank(s)	Blank(s)	40	None	None; diagnosed at autopsy		Surgery performed	Blank(s)	Blank(s)	Blank(s)	Blank(s)	Blank(s)	Blank(s)	39	98	0	No
2026	80-84 years	Female	2005	Lung and Bronchus	Lung	343	8140	Poorly differentiated; Grade III	Right - origin of primary	Positive histology	8140/3: Adenocarcinoma, NOS	8140-8389: adenomas and adenocarcinomas	Lung and Bronchus	XIf Other and unspecified carcinomas	Distant	Distant	Distant site(s)/node(s) involved	Blank(s)	Blank(s)	Blank(s)	Blank(s)	Blank(s)	Blank(s)	Blank(s)	Blank(s)	Blank(s)	Blank(s)	Blank(s)	Blank(s)	Blank(s)	Blank(s)	T1	N0	M1	0	None	None; diagnosed at autopsy		Not recommended	Blank(s)	Blank(s)	Blank(s)	Blank(s)	Blank(s)	Blank(s)	Blank(s)	98	0	Blank(s)
2060	85+ years	Male	2015	Rectum	Rectum	209	8140	Poorly differentiated; Grade III	Not a paired site	Positive histology	8140/3: Adenocarcinoma, NOS	8140-8389: adenomas and adenocarcinomas	Rectum	XIf Other and unspecified carcinomas	Localized	Localized	Localized only	Blank(s)	Blank(s)	Blank(s)	Blank(s)	I	T1	N0	M0	Blank(s)	Blank(s)	Blank(s)	Blank(s)	Blank(s)	Blank(s)	T1	N0	M0	0	None	None; diagnosed at autopsy		Not recommended, contraindicated due to other cond; autopsy only (1973-2002)	Blank(s)	Blank(s)	Blank(s)	Blank(s)	Blank(s)	Blank(s)	Blank(s)	98	0	No
2069	60-64 years	Male	2006	Kidney and Renal Pelvis	KidneyParenchyma	649	8260	Moderately differentiated; Grade II	Left - origin of primary	Positive histology	8260/3: Papillary adenocarcinoma, NOS	8140-8389: adenomas and adenocarcinomas	Kidney	VIb Renal carcinomas	Localized	Localized	Localized only	Blank(s)	Blank(s)	Blank(s)	Blank(s)	Blank(s)	Blank(s)	Blank(s)	Blank(s)	Blank(s)	Blank(s)	Blank(s)	Blank(s)	Blank(s)	Blank(s)	T1b	N0	M0	30	None	None; diagnosed at autopsy		Surgery performed	Blank(s)	Blank(s)	Blank(s)	Blank(s)	Blank(s)	Blank(s)	Blank(s)	98	0	Blank(s)
2071	60-64 years	Male	2007	Lung and Bronchus	Lung	341	8140	Poorly differentiated; Grade III	Right - origin of primary	Positive histology	8140/3: Adenocarcinoma, NOS	8140-8389: adenomas and adenocarcinomas	Lung and Bronchus	XIf Other and unspecified carcinomas	Distant	Distant	Distant site(s)/node(s) involved	Blank(s)	Blank(s)	Blank(s)	Blank(s)	Blank(s)	Blank(s)	Blank(s)	Blank(s)	Blank(s)	Blank(s)	Blank(s)	Blank(s)	Blank(s)	Blank(s)	T4	N0	M0	0	None	None; diagnosed at autopsy		Not recommended	Blank(s)	Blank(s)	Blank(s)	Blank(s)	Blank(s)	Blank(s)	Blank(s)	98	0	Blank(s)
2103	70-74 years	Female	2004	Miscellaneous	HemeRetic	421	9962	Unknown	Not a paired site	Unknown	9962/3: Essential thrombocythemia	9950-9969: chronic myeloproliferative disorders (C42.1)	Miscellaneous	Ic Chronic myeloproliferative diseases	Distant	Blank(s)	Distant site(s)/node(s) involved	Blank(s)	Blank(s)	Blank(s)	Blank(s)	Blank(s)	Blank(s)	Blank(s)	Blank(s)	Blank(s)	Blank(s)	Blank(s)	Blank(s)	Blank(s)	Blank(s)	NA	NA	NA	98	Unknown or not applicable	None; diagnosed at autopsy		Not recommended	Blank(s)	Blank(s)	Blank(s)	Blank(s)	Blank(s)	Blank(s)	Blank(s)	99	99	Blank(s)
2134	80-84 years	Female	2016	Melanoma of the Skin	MelanomaSkin	445	8720	Unknown	Left - origin of primary	Positive histology	8720/3: Malignant melanoma, NOS	8720-8799: nevi and melanomas	Melanoma of the Skin	XId Malignant melanomas	Localized	Localized	Localized only	Blank(s)	Blank(s)	Blank(s)	Blank(s)	Blank(s)	Blank(s)	Blank(s)	Blank(s)	p2A	pX	c0	Pathologic	Pathologic	Clinical	Blank(s)	Blank(s)	Blank(s)	31	None	None; diagnosed at autopsy		Surgery performed	Blank(s)	Blank(s)	Blank(s)	Blank(s)	Blank(s)	Blank(s)	999	99	99	No
2143	85+ years	Male	2017	Chronic Lymphocytic Leukemia	HemeRetic	421	9823	B-cell; pre-B; B-precursor	Not a paired site	Positive histology	9823/3: Chronic lymphocytic leukemia/small lymphocytic lymphoma	9820-9839: lymphoid leukemias (C42.1)	Chronic Lymphocytic Leukemia	Ia Lymphoid leukemias	Distant	Blank(s)	Distant site(s)/node(s) involved	Blank(s)	Blank(s)	Blank(s)	Blank(s)	Blank(s)	Blank(s)	Blank(s)	Blank(s)	Not applicable	Not applicable	Not applicable	Blank(s)	Blank(s)	Blank(s)	Blank(s)	Blank(s)	Blank(s)	98	Unknown or not applicable	None; diagnosed at autopsy		Not recommended	Blank(s)	Blank(s)	Blank(s)	Blank(s)	Blank(s)	Blank(s)	999	99	99	N/A
2149	85+ years	Male	2017	Urinary Bladder	Bladder	675	8120	Undifferentiated; anaplastic; Grade IV	Not a paired site	Positive histology	8120/3: Transitional cell carcinoma, NOS	8120-8139: transitional cell papillomas and carcinomas	Urinary Bladder	XIf Other and unspecified carcinomas	Localized	Localized	Localized only	Blank(s)	Blank(s)	Blank(s)	Blank(s)	Blank(s)	Blank(s)	Blank(s)	Blank(s)	c2	c0	c0	Clinical	Clinical	Clinical	Blank(s)	Blank(s)	Blank(s)	27	None	None; diagnosed at autopsy		Surgery performed	Blank(s)	Blank(s)	Blank(s)	Blank(s)	Blank(s)	Blank(s)	20	98	0	No
2206	60-64 years	Male	2016	Lung and Bronchus	Lung	341	8140	Unknown	Left - origin of primary	Positive exfoliative cytology, no positive histology	8140/3: Adenocarcinoma, NOS	8140-8389: adenomas and adenocarcinomas	Lung and Bronchus	XIf Other and unspecified carcinomas	Distant	Distant	Distant site(s)/node(s) involved	Blank(s)	Blank(s)	Blank(s)	Blank(s)	Blank(s)	Blank(s)	Blank(s)	Blank(s)	c3	c2	c1A	Clinical	Clinical	Clinical	Blank(s)	Blank(s)	Blank(s)	0	None	None; diagnosed at autopsy		Not recommended	Blank(s)	Blank(s)	Blank(s)	Blank(s)	Blank(s)	Blank(s)	999	98	0	No
2211	50-54 years	Male	2013	Thyroid	Thyroid	739	8260	Well differentiated; Grade I	Not a paired site	Positive histology	8260/3: Papillary adenocarcinoma, NOS	8140-8389: adenomas and adenocarcinomas	Thyroid	XIb Thyroid carcinomas	Regional	Regional	Regional lymph nodes involved only	Blank(s)	Blank(s)	Blank(s)	Blank(s)	III	T2(m)	N1a	M0	Blank(s)	Blank(s)	Blank(s)	Blank(s)	Blank(s)	Blank(s)	T2	N1a	M0	50	4 or more regional lymph nodes removed	None; diagnosed at autopsy		Surgery performed	Blank(s)	Blank(s)	Blank(s)	Blank(s)	Blank(s)	Blank(s)	Blank(s)	1	11	No
2220	85+ years	Female	2009	Breast	Breast	509	8500	Unknown	Right - origin of primary	Positive histology	8500/3: Infiltrating duct carcinoma, NOS	8500-8549: ductal and lobular neoplasms	Breast	XIf Other and unspecified carcinomas	Localized	Localized	Localized only	Blank(s)	Blank(s)	Blank(s)	Blank(s)	Blank(s)	Blank(s)	Blank(s)	Blank(s)	Blank(s)	Blank(s)	Blank(s)	Blank(s)	Blank(s)	Blank(s)	T2	N0	M0	0	Unknown or not applicable	None; diagnosed at autopsy		Not recommended	Blank(s)	Blank(s)	Blank(s)	Blank(s)	Blank(s)	Blank(s)	Blank(s)	98	0	Blank(s)
2232	80-84 years	Female	2006	Corpus Uteri	CorpusCarcinoma	541	8480	Moderately differentiated; Grade II	Not a paired site	Positive histology	8480/3: Mucinous adenocarcinoma	8440-8499: cystic, mucinous and serous neoplasms	Corpus Uteri	XIf Other and unspecified carcinomas	Localized	Localized	Localized only	Blank(s)	Blank(s)	Blank(s)	Blank(s)	Blank(s)	Blank(s)	Blank(s)	Blank(s)	Blank(s)	Blank(s)	Blank(s)	Blank(s)	Blank(s)	Blank(s)	T1b	N0	M0	40	None	None; diagnosed at autopsy		Surgery performed	Blank(s)	Blank(s)	Blank(s)	Blank(s)	Blank(s)	Blank(s)	Blank(s)	98	0	Blank(s)
2261	85+ years	Male	2014	Lung and Bronchus	Lung	341	8140	Unknown	Right - origin of primary	Positive histology	8140/3: Adenocarcinoma, NOS	8140-8389: adenomas and adenocarcinomas	Lung and Bronchus	XIf Other and unspecified carcinomas	Distant	Distant	Distant site(s)/node(s) involved	Blank(s)	Blank(s)	Blank(s)	Blank(s)	IV	T1b	N0	M1a	Blank(s)	Blank(s)	Blank(s)	Blank(s)	Blank(s)	Blank(s)	T4	N0	M0	0	None	None; diagnosed at autopsy		Not recommended	Blank(s)	Blank(s)	Blank(s)	Blank(s)	Blank(s)	Blank(s)	Blank(s)	98	0	Yes
2303	50-54 years	Female	2009	Melanoma of the Skin	MelanomaSkin	447	8720	Unknown	Left - origin of primary	Positive histology	8720/3: Malignant melanoma, NOS	8720-8799: nevi and melanomas	Melanoma of the Skin	XId Malignant melanomas	Localized	Localized	Localized only	Blank(s)	Blank(s)	Blank(s)	Blank(s)	Blank(s)	Blank(s)	Blank(s)	Blank(s)	Blank(s)	Blank(s)	Blank(s)	Blank(s)	Blank(s)	Blank(s)	T1a	N0	M0	32	None	None; diagnosed at autopsy		Surgery performed	Blank(s)	Blank(s)	Blank(s)	Blank(s)	Blank(s)	Blank(s)	Blank(s)	98	0	Blank(s)
2326	40-44 years	Female	2008	Soft Tissue including Heart	SoftTissue	496	8851	Well differentiated; Grade I	Left - origin of primary	Positive histology	8851/3: Liposarcoma, well differentiated	8850-8889: lipomatous neoplasms	Soft Tissue including Heart	IXd Other specified soft tissue sarcomas	Regional	Regional	Regional by direct extension only	Blank(s)	Blank(s)	Blank(s)	Blank(s)	Blank(s)	Blank(s)	Blank(s)	Blank(s)	Blank(s)	Blank(s)	Blank(s)	Blank(s)	Blank(s)	Blank(s)	TX	N0	M0	25	None	None; diagnosed at autopsy		Surgery performed	Blank(s)	Blank(s)	Blank(s)	Blank(s)	Blank(s)	Blank(s)	Blank(s)	98	0	Blank(s)
2328	60-64 years	Female	2012	Tongue	TongueAnterior	28	8070	Unknown	Not a paired site	Positive histology	8070/3: Squamous cell carcinoma, NOS	8050-8089: squamous cell neoplasms	Tongue	XIf Other and unspecified carcinomas	Localized	Localized	Localized only	Blank(s)	Blank(s)	Blank(s)	Blank(s)	UNK Stage	TX	N0	M0	Blank(s)	Blank(s)	Blank(s)	Blank(s)	Blank(s)	Blank(s)	TX	N0	M0	24	None	None; diagnosed at autopsy		Surgery performed	Blank(s)	Blank(s)	Blank(s)	Blank(s)	Blank(s)	Blank(s)	Blank(s)	98	0	No
2333	80-84 years	Female	2009	Urinary Bladder	Bladder	676	8130	Well differentiated; Grade I	Not a paired site	Positive histology	8130/3: Papillary transitional cell carcinoma	8120-8139: transitional cell papillomas and carcinomas	Urinary Bladder	XIf Other and unspecified carcinomas	In situ	In situ	In situ	Blank(s)	Blank(s)	Blank(s)	Blank(s)	Blank(s)	Blank(s)	Blank(s)	Blank(s)	Blank(s)	Blank(s)	Blank(s)	Blank(s)	Blank(s)	Blank(s)	Ta	N0	M0	27	None	None; diagnosed at autopsy		Surgery performed	Blank(s)	Blank(s)	Blank(s)	Blank(s)	Blank(s)	Blank(s)	Blank(s)	98	0	Blank(s)
2339	75-79 years	Male	2006	Lung and Bronchus	Lung	343	8140	Well differentiated; Grade I	Left - origin of primary	Positive histology	8140/3: Adenocarcinoma, NOS	8140-8389: adenomas and adenocarcinomas	Lung and Bronchus	XIf Other and unspecified carcinomas	Localized	Localized	Localized only	Blank(s)	Blank(s)	Blank(s)	Blank(s)	Blank(s)	Blank(s)	Blank(s)	Blank(s)	Blank(s)	Blank(s)	Blank(s)	Blank(s)	Blank(s)	Blank(s)	T2	N0	M0	45	4 or more regional lymph nodes removed	None; diagnosed at autopsy		Surgery performed	Blank(s)	Blank(s)	Blank(s)	Blank(s)	Blank(s)	Blank(s)	Blank(s)	0	9	Blank(s)
2349	45-49 years	Male	2011	Melanoma of the Skin	MelanomaSkin	445	8743	Unknown	Right - origin of primary	Positive histology	8743/3: Superficial spreading melanoma	8720-8799: nevi and melanomas	Melanoma of the Skin	XId Malignant melanomas	Localized	Localized	Localized only	Blank(s)	Blank(s)	Blank(s)	Blank(s)	IB	T1b	N0	M0	Blank(s)	Blank(s)	Blank(s)	Blank(s)	Blank(s)	Blank(s)	T1NOS	N0	M0	30	None	None; diagnosed at autopsy		Surgery performed	Blank(s)	Blank(s)	Blank(s)	Blank(s)	Blank(s)	Blank(s)	Blank(s)	98	0	No
2364	75-79 years	Male	2007	Lung and Bronchus	Lung	342	8255	Well differentiated; Grade I	Right - origin of primary	Positive histology	8255/3: Adenocarcinoma with mixed subtypes	8140-8389: adenomas and adenocarcinomas	Lung and Bronchus	XIf Other and unspecified carcinomas	Regional	Regional	Regional by direct extension only	Blank(s)	Blank(s)	Blank(s)	Blank(s)	Blank(s)	Blank(s)	Blank(s)	Blank(s)	Blank(s)	Blank(s)	Blank(s)	Blank(s)	Blank(s)	Blank(s)	T4	N0	M0	33	4 or more regional lymph nodes removed	None; diagnosed at autopsy		Surgery performed	Blank(s)	Blank(s)	Blank(s)	Blank(s)	Blank(s)	Blank(s)	Blank(s)	0	11	Blank(s)
2408	85+ years	Male	2008	Stomach	Stomach	169	8140	Undifferentiated; anaplastic; Grade IV	Not a paired site	Positive histology	8140/3: Adenocarcinoma, NOS	8140-8389: adenomas and adenocarcinomas	Stomach	XIf Other and unspecified carcinomas	Localized	Localized	Localized only	Blank(s)	Blank(s)	Blank(s)	Blank(s)	Blank(s)	Blank(s)	Blank(s)	Blank(s)	Blank(s)	Blank(s)	Blank(s)	Blank(s)	Blank(s)	Blank(s)	T1	N0	MX	0	None	None; diagnosed at autopsy		Recommended but not performed, patient refused	Blank(s)	Blank(s)	Blank(s)	Blank(s)	Blank(s)	Blank(s)	Blank(s)	98	0	Blank(s)
2417	65-69 years	Male	2019	Lung and Bronchus	Blank(s)	349	8144	Blank(s)	Paired site, but no information concerning laterality	Positive histology	8144/3: Adenocarcinoma, intestinal type	8140-8389: adenomas and adenocarcinomas	Lung and Bronchus	XIf Other and unspecified carcinomas	Distant	Blank(s)	Blank(s)	TX	NX	M1b	4A	Blank(s)	Blank(s)	Blank(s)	Blank(s)	Blank(s)	Blank(s)	Blank(s)	Blank(s)	Blank(s)	Blank(s)	Blank(s)	Blank(s)	Blank(s)	0	None	None; diagnosed at autopsy		Not recommended	Blank(s)	Blank(s)	Blank(s)	Blank(s)	999	999	999	98	0	No
2440	45-49 years	Female	2014	Thyroid	Thyroid	739	8050	Unknown	Right - origin of primary	Positive histology	8050/3: Papillary carcinoma, NOS	8050-8089: squamous cell neoplasms	Thyroid	XIb Thyroid carcinomas	Localized	Localized	Localized only	Blank(s)	Blank(s)	Blank(s)	Blank(s)	I	T1a(s)	N0	M0	Blank(s)	Blank(s)	Blank(s)	Blank(s)	Blank(s)	Blank(s)	T1	N0	M0	50	None	None; diagnosed at autopsy		Surgery performed	Blank(s)	Blank(s)	Blank(s)	Blank(s)	Blank(s)	Blank(s)	Blank(s)	98	0	No
2457	75-79 years	Female	2007	Esophagus	Esophagus	159	8071	Poorly differentiated; Grade III	Not a paired site	Positive histology	8071/3: Squamous cell carcinoma, keratinizing, NOS	8050-8089: squamous cell neoplasms	Esophagus	XIf Other and unspecified carcinomas	Distant	Distant	Distant site(s)/node(s) involved	Blank(s)	Blank(s)	Blank(s)	Blank(s)	Blank(s)	Blank(s)	Blank(s)	Blank(s)	Blank(s)	Blank(s)	Blank(s)	Blank(s)	Blank(s)	Blank(s)	T1	NX	M1b	0	None	None; diagnosed at autopsy		Not recommended	Blank(s)	Blank(s)	Blank(s)	Blank(s)	Blank(s)	Blank(s)	Blank(s)	98	0	Blank(s)
2468	70-74 years	Female	2016	Melanoma of the Skin	MelanomaSkin	447	8761	Unknown	Right - origin of primary	Positive histology	8761/3: Malignant melanoma in giant pigmented nevus	8720-8799: nevi and melanomas	Melanoma of the Skin	XId Malignant melanomas	Localized	Localized	Localized only	Blank(s)	Blank(s)	Blank(s)	Blank(s)	Blank(s)	Blank(s)	Blank(s)	Blank(s)	p1A	c0	c0	Pathologic	Clinical	Clinical	Blank(s)	Blank(s)	Blank(s)	45	None	None; diagnosed at autopsy		Surgery performed	Blank(s)	Blank(s)	Blank(s)	Blank(s)	Blank(s)	Blank(s)	30	98	0	No
2510	75-79 years	Male	2005	Transverse Colon	Colon	184	8140	Moderately differentiated; Grade II	Not a paired site	Positive histology	8140/3: Adenocarcinoma, NOS	8140-8389: adenomas and adenocarcinomas	Transverse Colon	XIf Other and unspecified carcinomas	Regional	Regional	Regional by direct extension only	Blank(s)	Blank(s)	Blank(s)	Blank(s)	Blank(s)	Blank(s)	Blank(s)	Blank(s)	Blank(s)	Blank(s)	Blank(s)	Blank(s)	Blank(s)	Blank(s)	T3	N0	M0	30	4 or more regional lymph nodes removed	None; diagnosed at autopsy		Surgery performed	Blank(s)	Blank(s)	Blank(s)	Blank(s)	Blank(s)	Blank(s)	Blank(s)	0	20	Blank(s)
2522	35-39 years	Female	2004	Breast	Breast	504	8500	Moderately differentiated; Grade II	Right - origin of primary	Positive histology	8500/3: Infiltrating duct carcinoma, NOS	8500-8549: ductal and lobular neoplasms	Breast	XIf Other and unspecified carcinomas	Localized	Localized	Localized only	Blank(s)	Blank(s)	Blank(s)	Blank(s)	Blank(s)	Blank(s)	Blank(s)	Blank(s)	Blank(s)	Blank(s)	Blank(s)	Blank(s)	Blank(s)	Blank(s)	T1a	N0(i-)	M0	53	Unknown or not applicable	None; diagnosed at autopsy		Surgery performed	Blank(s)	Blank(s)	Blank(s)	Blank(s)	Blank(s)	Blank(s)	Blank(s)	0	10	Blank(s)
2528	45-49 years	Female	2015	Ovary	Ovary	569	8441	Poorly differentiated; Grade III	Right - origin of primary	Positive histology	8441/3: Serous cystadenocarcinoma, NOS	8440-8499: cystic, mucinous and serous neoplasms	Ovary	Xd Gonadal carcinomas	Distant	Distant	Distant site(s)/node(s) involved	Blank(s)	Blank(s)	Blank(s)	Blank(s)	IIIC	T3c	N1	M0	Blank(s)	Blank(s)	Blank(s)	Blank(s)	Blank(s)	Blank(s)	T3c	N1	M0	57	4 or more regional lymph nodes removed	None; diagnosed at autopsy		Surgery performed	Blank(s)	Blank(s)	Blank(s)	Blank(s)	Blank(s)	Blank(s)	Blank(s)	23	52	No
2557	70-74 years	Female	2011	Lung and Bronchus	Lung	341	8046	Poorly differentiated; Grade III	Right - origin of primary	Positive histology	8046/3: Non-small cell carcinoma	8010-8049: epithelial neoplasms, NOS	Lung and Bronchus	XIf Other and unspecified carcinomas	Distant	Distant	Distant site(s)/node(s) involved	Blank(s)	Blank(s)	Blank(s)	Blank(s)	IV	T4	N2	M1NOS	Blank(s)	Blank(s)	Blank(s)	Blank(s)	Blank(s)	Blank(s)	T4	N2	M1	0	None	None; diagnosed at autopsy		Not recommended	Blank(s)	Blank(s)	Blank(s)	Blank(s)	Blank(s)	Blank(s)	Blank(s)	98	0	No
2560	85+ years	Male	2016	Urinary Bladder	Bladder	674	8130	Undifferentiated; anaplastic; Grade IV	Not a paired site	Positive histology	8130/3: Papillary transitional cell carcinoma	8120-8139: transitional cell papillomas and carcinomas	Urinary Bladder	XIf Other and unspecified carcinomas	In situ	In situ	In situ	Blank(s)	Blank(s)	Blank(s)	Blank(s)	Blank(s)	Blank(s)	Blank(s)	Blank(s)	pA	c0	c0	Clinical	Clinical	Clinical	Blank(s)	Blank(s)	Blank(s)	27	None	None; diagnosed at autopsy		Surgery performed	Blank(s)	Blank(s)	Blank(s)	Blank(s)	Blank(s)	Blank(s)	20	98	0	No
2577	60-64 years	Female	2015	Breast	Breast	508	8510	Poorly differentiated; Grade III	Right - origin of primary	Positive histology	8510/3: Medullary carcinoma, NOS	8500-8549: ductal and lobular neoplasms	Breast	XIf Other and unspecified carcinomas	Localized	Localized	Localized only	Blank(s)	Blank(s)	Blank(s)	Blank(s)	IA	T1c	N0	M0	Blank(s)	Blank(s)	Blank(s)	Blank(s)	Blank(s)	Blank(s)	T1c	N0	M0	41	Unknown or not applicable	None; diagnosed at autopsy		Surgery performed	Blank(s)	Blank(s)	Blank(s)	Blank(s)	Blank(s)	Blank(s)	Blank(s)	0	3	No
2577	60-64 years	Female	2017	Corpus Uteri	CorpusCarcinoma	541	8441	Poorly differentiated; Grade III	Not a paired site	Positive histology	8441/3: Serous cystadenocarcinoma, NOS	8440-8499: cystic, mucinous and serous neoplasms	Corpus Uteri	XIf Other and unspecified carcinomas	Localized	Localized	Localized only	Blank(s)	Blank(s)	Blank(s)	Blank(s)	Blank(s)	Blank(s)	Blank(s)	Blank(s)	p1A	p0	c0	Pathologic	Pathologic	Clinical	Blank(s)	Blank(s)	Blank(s)	50	4 or more regional lymph nodes removed	None; diagnosed at autopsy		Surgery performed	Blank(s)	Blank(s)	Blank(s)	Blank(s)	Blank(s)	Blank(s)	5	0	8	No
2588	80-84 years	Female	2007	Miscellaneous	HemeRetic	421	9989	Unknown	Not a paired site	Positive histology	9989/3: Myelodysplastic syndrome, unclassifiable	9980-9989: myelodysplastic syndrome	Miscellaneous	Id Myelodysplastic syndrome and other myeloproliferative diseases	Distant	Blank(s)	Distant site(s)/node(s) involved	Blank(s)	Blank(s)	Blank(s)	Blank(s)	Blank(s)	Blank(s)	Blank(s)	Blank(s)	Blank(s)	Blank(s)	Blank(s)	Blank(s)	Blank(s)	Blank(s)	NA	NA	NA	98	Unknown or not applicable	None; diagnosed at autopsy		Not recommended	Blank(s)	Blank(s)	Blank(s)	Blank(s)	Blank(s)	Blank(s)	Blank(s)	99	99	Blank(s)
2588	80-84 years	Female	2010	Lung and Bronchus	Lung	341	8240	Unknown	Right - origin of primary	Positive histology	8240/3: Carcinoid tumor, NOS	8140-8389: adenomas and adenocarcinomas	Lung and Bronchus	XIf Other and unspecified carcinomas	Localized	Localized	Localized only	Blank(s)	Blank(s)	Blank(s)	Blank(s)	IA	T1a	N0	M0	Blank(s)	Blank(s)	Blank(s)	Blank(s)	Blank(s)	Blank(s)	NA	NA	NA	21	None	None; diagnosed at autopsy		Surgery performed	Blank(s)	Blank(s)	Blank(s)	Blank(s)	Blank(s)	Blank(s)	Blank(s)	98	0	No
2610	85+ years	Female	2009	Breast	Breast	504	8522	Moderately differentiated; Grade II	Right - origin of primary	Positive histology	8522/3: Infiltrating duct and lobular carcinoma	8500-8549: ductal and lobular neoplasms	Breast	XIf Other and unspecified carcinomas	Localized	Localized	Localized only	Blank(s)	Blank(s)	Blank(s)	Blank(s)	Blank(s)	Blank(s)	Blank(s)	Blank(s)	Blank(s)	Blank(s)	Blank(s)	Blank(s)	Blank(s)	Blank(s)	T1c	N0	M0	51	Unknown or not applicable	None; diagnosed at autopsy		Surgery performed	Blank(s)	Blank(s)	Blank(s)	Blank(s)	Blank(s)	Blank(s)	Blank(s)	0	5	Blank(s)
2643	70-74 years	Female	2007	Lung and Bronchus	Lung	343	8246	Unknown	Right - origin of primary	Positive histology	8246/3: Neuroendocrine carcinoma, NOS	8140-8389: adenomas and adenocarcinomas	Lung and Bronchus	XIf Other and unspecified carcinomas	Distant	Distant	Distant site(s)/node(s) involved	Blank(s)	Blank(s)	Blank(s)	Blank(s)	Blank(s)	Blank(s)	Blank(s)	Blank(s)	Blank(s)	Blank(s)	Blank(s)	Blank(s)	Blank(s)	Blank(s)	T2	N2	M1	0	None	None; diagnosed at autopsy		Not recommended	Blank(s)	Blank(s)	Blank(s)	Blank(s)	Blank(s)	Blank(s)	Blank(s)	98	0	Blank(s)
2657	55-59 years	Male	2004	Urinary Bladder	Bladder	674	8130	Moderately differentiated; Grade II	Not a paired site	Positive histology	8130/3: Papillary transitional cell carcinoma	8120-8139: transitional cell papillomas and carcinomas	Urinary Bladder	XIf Other and unspecified carcinomas	In situ	In situ	In situ	Blank(s)	Blank(s)	Blank(s)	Blank(s)	Blank(s)	Blank(s)	Blank(s)	Blank(s)	Blank(s)	Blank(s)	Blank(s)	Blank(s)	Blank(s)	Blank(s)	Ta	N0	M0	27	None	None; diagnosed at autopsy		Surgery performed	Blank(s)	Blank(s)	Blank(s)	Blank(s)	Blank(s)	Blank(s)	Blank(s)	98	0	Blank(s)
2660	50-54 years	Female	2011	Breast	Breast	504	8500	Poorly differentiated; Grade III	Left - origin of primary	Positive histology	8500/3: Infiltrating duct carcinoma, NOS	8500-8549: ductal and lobular neoplasms	Breast	XIf Other and unspecified carcinomas	Localized	Localized	Localized only	Blank(s)	Blank(s)	Blank(s)	Blank(s)	IIB	T3	N0	M0	Blank(s)	Blank(s)	Blank(s)	Blank(s)	Blank(s)	Blank(s)	T3	N0	M0	45	Unknown or not applicable	None; diagnosed at autopsy		Surgery performed	Blank(s)	Blank(s)	Blank(s)	Blank(s)	Blank(s)	Blank(s)	Blank(s)	0	1	No
2673	80-84 years	Female	2015	Melanoma of the Skin	MelanomaSkin	445	8721	Unknown	Paired site: midline tumor	Positive histology	8721/3: Nodular melanoma	8720-8799: nevi and melanomas	Melanoma of the Skin	XId Malignant melanomas	Localized	Localized	Localized only	Blank(s)	Blank(s)	Blank(s)	Blank(s)	IIB	T3b	N0	M0	Blank(s)	Blank(s)	Blank(s)	Blank(s)	Blank(s)	Blank(s)	T3b	N0	M0	46	None	None; diagnosed at autopsy		Surgery performed	Blank(s)	Blank(s)	Blank(s)	Blank(s)	Blank(s)	Blank(s)	Blank(s)	0	1	No
2679	50-54 years	Female	2019	Anus, Anal Canal and Anorectum	Blank(s)	210	8070	Blank(s)	Not a paired site	Positive histology	8070/3: Squamous cell carcinoma, NOS	8050-8089: squamous cell neoplasms	Anus, Anal Canal and Anorectum	XIf Other and unspecified carcinomas	Regional	Blank(s)	Blank(s)	TX	N1a	M0	3	Blank(s)	Blank(s)	Blank(s)	Blank(s)	Blank(s)	Blank(s)	Blank(s)	Blank(s)	Blank(s)	Blank(s)	Blank(s)	Blank(s)	Blank(s)	0	Biopsy or aspiration of regional lymph node, NOS	None; diagnosed at autopsy		Not recommended	Blank(s)	Blank(s)	Blank(s)	Blank(s)	200	300	999	95	95	No
2714	75-79 years	Female	2005	Breast	Breast	505	8500	Poorly differentiated; Grade III	Left - origin of primary	Positive histology	8500/3: Infiltrating duct carcinoma, NOS	8500-8549: ductal and lobular neoplasms	Breast	XIf Other and unspecified carcinomas	Localized	Localized	Localized only	Blank(s)	Blank(s)	Blank(s)	Blank(s)	Blank(s)	Blank(s)	Blank(s)	Blank(s)	Blank(s)	Blank(s)	Blank(s)	Blank(s)	Blank(s)	Blank(s)	T1b	N0(i-)	M0	22	Unknown or not applicable	None; diagnosed at autopsy		Surgery performed	Blank(s)	Blank(s)	Blank(s)	Blank(s)	Blank(s)	Blank(s)	Blank(s)	0	1	Blank(s)
2719	70-74 years	Female	2016	Myeloma	MyelomaPlasmaCellDisorder	421	9732	B-cell; pre-B; B-precursor	Not a paired site	Positive histology	9732/3: Plasma cell myeloma	9730-9739: plasma cell tumors	Myeloma	IIb Non-Hodgkin lymphomas (except Burkitt lymphoma)	Distant	Distant	Distant site(s)/node(s) involved	Blank(s)	Blank(s)	Blank(s)	Blank(s)	Blank(s)	Blank(s)	Blank(s)	Blank(s)	Not applicable	Not applicable	Not applicable	Blank(s)	Blank(s)	Blank(s)	Blank(s)	Blank(s)	Blank(s)	98	Unknown or not applicable	None; diagnosed at autopsy		Not recommended	Blank(s)	Blank(s)	Blank(s)	Blank(s)	Blank(s)	Blank(s)	999	99	99	N/A
2756	55-59 years	Female	2017	Hypopharynx	Hypopharynx	132	8070	Moderately differentiated; Grade II	Not a paired site	Positive histology	8070/3: Squamous cell carcinoma, NOS	8050-8089: squamous cell neoplasms	Hypopharynx	XIf Other and unspecified carcinomas	Regional	Blank(s)	Regional lymph nodes involved only	Blank(s)	Blank(s)	Blank(s)	Blank(s)	Blank(s)	Blank(s)	Blank(s)	Blank(s)	c2	c2B	c0	Clinical	Clinical	Clinical	Blank(s)	Blank(s)	Blank(s)	0	None	None; diagnosed at autopsy		Not recommended	Blank(s)	Blank(s)	Blank(s)	Blank(s)	Blank(s)	Blank(s)	25	98	0	No
2762	65-69 years	Male	2011	Prostate	Prostate	619	8140	Moderately differentiated; Grade II	Not a paired site	Positive histology	8140/3: Adenocarcinoma, NOS	8140-8389: adenomas and adenocarcinomas	Prostate	XIf Other and unspecified carcinomas	Localized	Localized	Localized only	Blank(s)	Blank(s)	Blank(s)	Blank(s)	I	T1NOS	N0	M0	Blank(s)	Blank(s)	Blank(s)	Blank(s)	Blank(s)	Blank(s)	T1NOS	N0	M0	22	None	None; diagnosed at autopsy		Surgery performed	Blank(s)	Blank(s)	Blank(s)	Blank(s)	Blank(s)	Blank(s)	Blank(s)	98	0	No
2778	65-69 years	Female	2019	Urinary Bladder	Blank(s)	679	8130	Blank(s)	Not a paired site	Positive histology	8130/3: Papillary transitional cell carcinoma	8120-8139: transitional cell papillomas and carcinomas	Urinary Bladder	XIf Other and unspecified carcinomas	Localized	Blank(s)	Blank(s)	T1	N0	M0	1	Blank(s)	Blank(s)	Blank(s)	Blank(s)	Blank(s)	Blank(s)	Blank(s)	Blank(s)	Blank(s)	Blank(s)	Blank(s)	Blank(s)	Blank(s)	27	None	None; diagnosed at autopsy		Surgery performed	Blank(s)	Blank(s)	Blank(s)	Blank(s)	130	0	999	98	0	No
2806	85+ years	Male	2007	Ascending Colon	Colon	182	8140	Moderately differentiated; Grade II	Not a paired site	Positive histology	8140/3: Adenocarcinoma, NOS	8140-8389: adenomas and adenocarcinomas	Ascending Colon	XIf Other and unspecified carcinomas	Localized	Localized	Localized only	Blank(s)	Blank(s)	Blank(s)	Blank(s)	Blank(s)	Blank(s)	Blank(s)	Blank(s)	Blank(s)	Blank(s)	Blank(s)	Blank(s)	Blank(s)	Blank(s)	T2	N0	M0	40	4 or more regional lymph nodes removed	None; diagnosed at autopsy		Surgery performed	Blank(s)	Blank(s)	Blank(s)	Blank(s)	Blank(s)	Blank(s)	Blank(s)	0	27	Blank(s)
2813	75-79 years	Male	2005	Prostate	Prostate	619	8140	Poorly differentiated; Grade III	Not a paired site	Positive histology	8140/3: Adenocarcinoma, NOS	8140-8389: adenomas and adenocarcinomas	Prostate	XIf Other and unspecified carcinomas	Localized	Localized	Localized only	Blank(s)	Blank(s)	Blank(s)	Blank(s)	Blank(s)	Blank(s)	Blank(s)	Blank(s)	Blank(s)	Blank(s)	Blank(s)	Blank(s)	Blank(s)	Blank(s)	T2NOS	N0	M0	0	None	None; diagnosed at autopsy		Not recommended	Blank(s)	Blank(s)	Blank(s)	Blank(s)	Blank(s)	Blank(s)	Blank(s)	98	0	Blank(s)
2813	80-84 years	Male	2010	NHL - Extranodal	Lymphoma	493	9680	B-cell; pre-B; B-precursor	Left - origin of primary	Pos hist AND immunophenotyping AND/OR pos genetic studies	9680/3: Diffuse large B-cell lymphoma (DLBCL), NOS	9670-9699: nhl - mature b-cell lymphomas	NHL - Extranodal	IIb Non-Hodgkin lymphomas (except Burkitt lymphoma)	Localized	Localized	Localized only	Blank(s)	Blank(s)	Blank(s)	Blank(s)	IEA	NA	NA	NA	Blank(s)	Blank(s)	Blank(s)	Blank(s)	Blank(s)	Blank(s)	NA	NA	NA	0	None	None; diagnosed at autopsy		Not recommended	Blank(s)	Blank(s)	Blank(s)	Blank(s)	Blank(s)	Blank(s)	Blank(s)	99	99	N/A
2819	60-64 years	Male	2011	Prostate	Prostate	619	8140	Moderately differentiated; Grade II	Not a paired site	Positive histology	8140/3: Adenocarcinoma, NOS	8140-8389: adenomas and adenocarcinomas	Prostate	XIf Other and unspecified carcinomas	Localized	Localized	Localized only	Blank(s)	Blank(s)	Blank(s)	Blank(s)	I	T1c	N0	M0	Blank(s)	Blank(s)	Blank(s)	Blank(s)	Blank(s)	Blank(s)	T1c	N0	M0	0	None	None; diagnosed at autopsy		Not recommended	Blank(s)	Blank(s)	Blank(s)	Blank(s)	Blank(s)	Blank(s)	Blank(s)	98	0	No
2890	70-74 years	Female	2015	Breast	Breast	508	8500	Moderately differentiated; Grade II	Left - origin of primary	Positive histology	8500/3: Infiltrating duct carcinoma, NOS	8500-8549: ductal and lobular neoplasms	Breast	XIf Other and unspecified carcinomas	Localized	Localized	Localized only	Blank(s)	Blank(s)	Blank(s)	Blank(s)	IA	T1c	N0	M0	Blank(s)	Blank(s)	Blank(s)	Blank(s)	Blank(s)	Blank(s)	T1c	N0	M0	41	Unknown or not applicable	None; diagnosed at autopsy		Surgery performed	Blank(s)	Blank(s)	Blank(s)	Blank(s)	Blank(s)	Blank(s)	Blank(s)	98	0	No
2940	55-59 years	Male	2012	Prostate	Prostate	619	8140	Poorly differentiated; Grade III	Not a paired site	Positive histology	8140/3: Adenocarcinoma, NOS	8140-8389: adenomas and adenocarcinomas	Prostate	XIf Other and unspecified carcinomas	Localized	Localized	Localized only	Blank(s)	Blank(s)	Blank(s)	Blank(s)	IIB	T2c	N0	M0	Blank(s)	Blank(s)	Blank(s)	Blank(s)	Blank(s)	Blank(s)	T2c	N0	M0	50	None	None; diagnosed at autopsy		Surgery performed	Blank(s)	Blank(s)	Blank(s)	Blank(s)	Blank(s)	Blank(s)	Blank(s)	98	0	No
2948	80-84 years	Female	2007	Rectum	Rectum	209	8140	Poorly differentiated; Grade III	Not a paired site	Positive histology	8140/3: Adenocarcinoma, NOS	8140-8389: adenomas and adenocarcinomas	Rectum	XIf Other and unspecified carcinomas	Localized	Localized	Localized only	Blank(s)	Blank(s)	Blank(s)	Blank(s)	Blank(s)	Blank(s)	Blank(s)	Blank(s)	Blank(s)	Blank(s)	Blank(s)	Blank(s)	Blank(s)	Blank(s)	T1	N0	M0	0	None	None; diagnosed at autopsy		Not recommended	Blank(s)	Blank(s)	Blank(s)	Blank(s)	Blank(s)	Blank(s)	Blank(s)	98	0	Blank(s)
2983	85+ years	Male	2005	Peritoneum, Omentum and Mesentery	Peritoneum	481	8240	Unknown	Not a paired site	Positive histology	8240/3: Carcinoid tumor, NOS	8140-8389: adenomas and adenocarcinomas	Peritoneum, Omentum and Mesentery	XIf Other and unspecified carcinomas	Regional	Blank(s)	Regional lymph nodes involved only	Blank(s)	Blank(s)	Blank(s)	Blank(s)	Blank(s)	Blank(s)	Blank(s)	Blank(s)	Blank(s)	Blank(s)	Blank(s)	Blank(s)	Blank(s)	Blank(s)	NA	NA	NA	20	1 to 3 regional lymph nodes removed	None; diagnosed at autopsy		Surgery performed	Blank(s)	Blank(s)	Blank(s)	Blank(s)	Blank(s)	Blank(s)	Blank(s)	1	1	Blank(s)
2988	75-79 years	Female	2013	Chronic Lymphocytic Leukemia	HemeRetic	421	9823	B-cell; pre-B; B-precursor	Not a paired site	Positive exfoliative cytology, no positive histology	9823/3: Chronic lymphocytic leukemia/small lymphocytic lymphoma	9820-9839: lymphoid leukemias (C42.1)	Chronic Lymphocytic Leukemia	Ia Lymphoid leukemias	Distant	Blank(s)	Distant site(s)/node(s) involved	Blank(s)	Blank(s)	Blank(s)	Blank(s)	NA	NA	NA	NA	Blank(s)	Blank(s)	Blank(s)	Blank(s)	Blank(s)	Blank(s)	NA	NA	NA	98	Unknown or not applicable	None; diagnosed at autopsy		Not recommended	Blank(s)	Blank(s)	Blank(s)	Blank(s)	Blank(s)	Blank(s)	Blank(s)	99	99	N/A
2995	80-84 years	Female	2006	Miscellaneous	HemeRetic	421	9989	Unknown	Not a paired site	Positive histology	9989/3: Myelodysplastic syndrome, unclassifiable	9980-9989: myelodysplastic syndrome	Miscellaneous	Id Myelodysplastic syndrome and other myeloproliferative diseases	Distant	Blank(s)	Distant site(s)/node(s) involved	Blank(s)	Blank(s)	Blank(s)	Blank(s)	Blank(s)	Blank(s)	Blank(s)	Blank(s)	Blank(s)	Blank(s)	Blank(s)	Blank(s)	Blank(s)	Blank(s)	NA	NA	NA	98	Unknown or not applicable	None; diagnosed at autopsy		Not recommended	Blank(s)	Blank(s)	Blank(s)	Blank(s)	Blank(s)	Blank(s)	Blank(s)	99	99	Blank(s)
3005	45-49 years	Male	2010	Prostate	Prostate	619	8140	Moderately differentiated; Grade II	Not a paired site	Positive histology	8140/3: Adenocarcinoma, NOS	8140-8389: adenomas and adenocarcinomas	Prostate	XIf Other and unspecified carcinomas	Localized	Localized	Localized only	Blank(s)	Blank(s)	Blank(s)	Blank(s)	IIB	T2c	N0	M0	Blank(s)	Blank(s)	Blank(s)	Blank(s)	Blank(s)	Blank(s)	T2c	N0	M0	50	None	None; diagnosed at autopsy		Surgery performed	Blank(s)	Blank(s)	Blank(s)	Blank(s)	Blank(s)	Blank(s)	Blank(s)	98	0	No
3013	60-64 years	Female	2015	Breast	Breast	503	8500	Poorly differentiated; Grade III	Right - origin of primary	Positive histology	8500/3: Infiltrating duct carcinoma, NOS	8500-8549: ductal and lobular neoplasms	Breast	XIf Other and unspecified carcinomas	Localized	Localized	Localized only	Blank(s)	Blank(s)	Blank(s)	Blank(s)	IIA	T2	N0(i-)	M0	Blank(s)	Blank(s)	Blank(s)	Blank(s)	Blank(s)	Blank(s)	T2	N0(i-)	M0	22	Unknown or not applicable	None; diagnosed at autopsy		Surgery performed	Blank(s)	Blank(s)	Blank(s)	Blank(s)	Blank(s)	Blank(s)	Blank(s)	0	3	No
3019	85+ years	Female	2005	Myeloma	MyelomaPlasmaCellDisorder	421	9732	Unknown	Not a paired site	Positive histology	9732/3: Plasma cell myeloma	9730-9739: plasma cell tumors	Myeloma	IIb Non-Hodgkin lymphomas (except Burkitt lymphoma)	Distant	Distant	Distant site(s)/node(s) involved	Blank(s)	Blank(s)	Blank(s)	Blank(s)	Blank(s)	Blank(s)	Blank(s)	Blank(s)	Blank(s)	Blank(s)	Blank(s)	Blank(s)	Blank(s)	Blank(s)	NA	NA	NA	98	Unknown or not applicable	None; diagnosed at autopsy		Not recommended	Blank(s)	Blank(s)	Blank(s)	Blank(s)	Blank(s)	Blank(s)	Blank(s)	99	99	Blank(s)
3025	85+ years	Male	2014	Other Non-Epithelial Skin	SkinEyelid	441	8410	Unknown	Left - origin of primary	Positive histology	8410/3: Sebaceous adenocarcinoma	8390-8429: adnexal and skin appendage neoplasms	Other Non-Epithelial Skin	XIe Skin carcinomas	Localized	Blank(s)	Localized only	Blank(s)	Blank(s)	Blank(s)	Blank(s)	IB	T2a	N0	M0	Blank(s)	Blank(s)	Blank(s)	Blank(s)	Blank(s)	Blank(s)	TX	N0	M0	27	None	None; diagnosed at autopsy		Surgery performed	Blank(s)	Blank(s)	Blank(s)	Blank(s)	Blank(s)	Blank(s)	Blank(s)	98	0	No
3026	80-84 years	Male	2017	Lung and Bronchus	Lung	341	8000	Unknown	Right - origin of primary	Positive histology	8000/3: Neoplasm, malignant	8000-8009: unspecified neoplasms	Lung and Bronchus	XIIb Other unspecified malignant tumors	Localized	Localized	Localized only	Blank(s)	Blank(s)	Blank(s)	Blank(s)	Blank(s)	Blank(s)	Blank(s)	Blank(s)	c1A	c0	c0	Clinical	Clinical	Clinical	Blank(s)	Blank(s)	Blank(s)	0	None	None; diagnosed at autopsy		Not recommended	Blank(s)	Blank(s)	Blank(s)	Blank(s)	Blank(s)	Blank(s)	16	98	0	No
3027	45-49 years	Male	2016	Splenic Flexure	Colon	185	8263	Poorly differentiated; Grade III	Not a paired site	Positive histology	8263/3: Adenocarcinoma in tubulovillous adenoma	8140-8389: adenomas and adenocarcinomas	Splenic Flexure	XIf Other and unspecified carcinomas	Regional	Regional	Regional by direct extension only	Blank(s)	Blank(s)	Blank(s)	Blank(s)	Blank(s)	Blank(s)	Blank(s)	Blank(s)	p3	p0	c0	Pathologic	Pathologic	Clinical	Blank(s)	Blank(s)	Blank(s)	30	4 or more regional lymph nodes removed	None; diagnosed at autopsy		Surgery performed	Blank(s)	Blank(s)	Blank(s)	Blank(s)	Blank(s)	Blank(s)	65	0	66	No
3052	75-79 years	Male	2005	Lung and Bronchus	Lung	349	8041	Unknown	Right - origin of primary	Positive histology	8041/3: Small cell carcinoma, NOS	8010-8049: epithelial neoplasms, NOS	Lung and Bronchus	XIf Other and unspecified carcinomas	Regional	Regional	Regional lymph nodes involved only	Blank(s)	Blank(s)	Blank(s)	Blank(s)	Blank(s)	Blank(s)	Blank(s)	Blank(s)	Blank(s)	Blank(s)	Blank(s)	Blank(s)	Blank(s)	Blank(s)	TX	N2	M0	0	1 to 3 regional lymph nodes removed	None; diagnosed at autopsy		Not recommended	Blank(s)	Blank(s)	Blank(s)	Blank(s)	Blank(s)	Blank(s)	Blank(s)	2	2	Blank(s)
3068	55-59 years	Female	2010	Lung and Bronchus	Lung	341	8140	Moderately differentiated; Grade II	Right - origin of primary	Positive histology	8140/3: Adenocarcinoma, NOS	8140-8389: adenomas and adenocarcinomas	Lung and Bronchus	XIf Other and unspecified carcinomas	Localized	Localized	Localized only	Blank(s)	Blank(s)	Blank(s)	Blank(s)	OCCULT	TX	N0	M0	Blank(s)	Blank(s)	Blank(s)	Blank(s)	Blank(s)	Blank(s)	TX	N0	M0	0	None	None; diagnosed at autopsy		Not recommended	Blank(s)	Blank(s)	Blank(s)	Blank(s)	Blank(s)	Blank(s)	Blank(s)	98	0	No
3077	80-84 years	Male	2004	Lip	LipLower	1	8070	Well differentiated; Grade I	Not a paired site	Positive histology	8070/3: Squamous cell carcinoma, NOS	8050-8089: squamous cell neoplasms	Lip	XIf Other and unspecified carcinomas	Localized	Localized	Localized only	Blank(s)	Blank(s)	Blank(s)	Blank(s)	Blank(s)	Blank(s)	Blank(s)	Blank(s)	Blank(s)	Blank(s)	Blank(s)	Blank(s)	Blank(s)	Blank(s)	T1	N0	M0	27	None	None; diagnosed at autopsy		Surgery performed	Blank(s)	Blank(s)	Blank(s)	Blank(s)	Blank(s)	Blank(s)	Blank(s)	98	0	Blank(s)
3085	55-59 years	Female	2006	Kidney and Renal Pelvis	KidneyParenchyma	649	8310	Undifferentiated; anaplastic; Grade IV	Right - origin of primary	Positive histology	8310/3: Clear cell adenocarcinoma, NOS	8140-8389: adenomas and adenocarcinomas	Kidney	VIb Renal carcinomas	Distant	Distant	Distant site(s)/node(s) involved	Blank(s)	Blank(s)	Blank(s)	Blank(s)	Blank(s)	Blank(s)	Blank(s)	Blank(s)	Blank(s)	Blank(s)	Blank(s)	Blank(s)	Blank(s)	Blank(s)	T3b	N0	M1	50	None	None; diagnosed at autopsy		Surgery performed	Blank(s)	Blank(s)	Blank(s)	Blank(s)	Blank(s)	Blank(s)	Blank(s)	98	0	Blank(s)
3089	80-84 years	Male	2012	Melanoma of the Skin	MelanomaSkin	443	8720	Unknown	Left - origin of primary	Positive histology	8720/3: Malignant melanoma, NOS	8720-8799: nevi and melanomas	Melanoma of the Skin	XId Malignant melanomas	Localized	Localized	Localized only	Blank(s)	Blank(s)	Blank(s)	Blank(s)	IIA	T3a	N0	M0	Blank(s)	Blank(s)	Blank(s)	Blank(s)	Blank(s)	Blank(s)	T3a	N0	M0	30	None	None; diagnosed at autopsy		Surgery performed	Blank(s)	Blank(s)	Blank(s)	Blank(s)	Blank(s)	Blank(s)	Blank(s)	98	0	No
3098	75-79 years	Female	2009	Lung and Bronchus	Lung	343	8250	Moderately differentiated; Grade II	Right - origin of primary	Positive histology	8250/3: Bronchiolo-alveolar adenocarcinoma, NOS	8140-8389: adenomas and adenocarcinomas	Lung and Bronchus	XIf Other and unspecified carcinomas	Localized	Localized	Localized only	Blank(s)	Blank(s)	Blank(s)	Blank(s)	Blank(s)	Blank(s)	Blank(s)	Blank(s)	Blank(s)	Blank(s)	Blank(s)	Blank(s)	Blank(s)	Blank(s)	T1	N0	M0	21	None	None; diagnosed at autopsy		Surgery performed	Blank(s)	Blank(s)	Blank(s)	Blank(s)	Blank(s)	Blank(s)	Blank(s)	98	0	Blank(s)
3098	75-79 years	Female	2009	Breast	Breast	502	8523	Moderately differentiated; Grade II	Right - origin of primary	Positive histology	8523/3: Infiltrating duct mixed with other types of carcinoma	8500-8549: ductal and lobular neoplasms	Breast	XIf Other and unspecified carcinomas	Localized	Localized	Localized only	Blank(s)	Blank(s)	Blank(s)	Blank(s)	Blank(s)	Blank(s)	Blank(s)	Blank(s)	Blank(s)	Blank(s)	Blank(s)	Blank(s)	Blank(s)	Blank(s)	T1c	N0	M0	51	Unknown or not applicable	None; diagnosed at autopsy		Surgery performed	Blank(s)	Blank(s)	Blank(s)	Blank(s)	Blank(s)	Blank(s)	Blank(s)	98	0	Blank(s)
3113	40-44 years	Male	2008	Testis	Testis	621	9061	Unknown	Right - origin of primary	Positive histology	9061/3: Seminoma, NOS	9060-9099: germ cell neoplasms	Testis	Xc Malignant gonadal germ cell tumors	Not coded - Testis	Localized	Localized only	Blank(s)	Blank(s)	Blank(s)	Blank(s)	Blank(s)	Blank(s)	Blank(s)	Blank(s)	Blank(s)	Blank(s)	Blank(s)	Blank(s)	Blank(s)	Blank(s)	T1	N0	M0	40	None	None; diagnosed at autopsy		Surgery performed	Blank(s)	Blank(s)	Blank(s)	Blank(s)	Blank(s)	Blank(s)	Blank(s)	98	0	Blank(s)
3164	70-74 years	Female	2004	Lung and Bronchus	Lung	341	8070	Unknown	Right - origin of primary	Positive exfoliative cytology, no positive histology	8070/3: Squamous cell carcinoma, NOS	8050-8089: squamous cell neoplasms	Lung and Bronchus	XIf Other and unspecified carcinomas	Distant	Distant	Distant site(s)/node(s) involved	Blank(s)	Blank(s)	Blank(s)	Blank(s)	Blank(s)	Blank(s)	Blank(s)	Blank(s)	Blank(s)	Blank(s)	Blank(s)	Blank(s)	Blank(s)	Blank(s)	T4	N2	M1	0	None	None; diagnosed at autopsy		Not recommended	Blank(s)	Blank(s)	Blank(s)	Blank(s)	Blank(s)	Blank(s)	Blank(s)	98	0	Blank(s)
3183	80-84 years	Female	2012	Sigmoid Colon	Colon	187	8140	Moderately differentiated; Grade II	Not a paired site	Positive histology	8140/3: Adenocarcinoma, NOS	8140-8389: adenomas and adenocarcinomas	Sigmoid Colon	XIf Other and unspecified carcinomas	Localized	Localized	Localized only	Blank(s)	Blank(s)	Blank(s)	Blank(s)	I	T2	N0	M0	Blank(s)	Blank(s)	Blank(s)	Blank(s)	Blank(s)	Blank(s)	T2	N0	M0	40	4 or more regional lymph nodes removed	None; diagnosed at autopsy		Surgery performed	Blank(s)	Blank(s)	Blank(s)	Blank(s)	Blank(s)	Blank(s)	Blank(s)	0	23	No
3186	55-59 years	Female	2016	Myeloma	MyelomaPlasmaCellDisorder	421	9732	B-cell; pre-B; B-precursor	Not a paired site	Pos hist AND immunophenotyping AND/OR pos genetic studies	9732/3: Plasma cell myeloma	9730-9739: plasma cell tumors	Myeloma	IIb Non-Hodgkin lymphomas (except Burkitt lymphoma)	Distant	Distant	Distant site(s)/node(s) involved	Blank(s)	Blank(s)	Blank(s)	Blank(s)	Blank(s)	Blank(s)	Blank(s)	Blank(s)	Not applicable	Not applicable	Not applicable	Blank(s)	Blank(s)	Blank(s)	Blank(s)	Blank(s)	Blank(s)	98	Unknown or not applicable	None; diagnosed at autopsy		Not recommended	Blank(s)	Blank(s)	Blank(s)	Blank(s)	Blank(s)	Blank(s)	988	99	99	N/A
3199	65-69 years	Female	2016	Corpus Uteri	CorpusCarcinoma	541	8323	Unknown	Not a paired site	Positive histology	8323/3: Mixed cell adenocarcinoma	8140-8389: adenomas and adenocarcinomas	Corpus Uteri	XIf Other and unspecified carcinomas	Localized	Localized	Localized only	Blank(s)	Blank(s)	Blank(s)	Blank(s)	Blank(s)	Blank(s)	Blank(s)	Blank(s)	p1B	p0	c0	Pathologic	Pathologic	Clinical	Blank(s)	Blank(s)	Blank(s)	50	4 or more regional lymph nodes removed	None; diagnosed at autopsy		Surgery performed	Blank(s)	Blank(s)	Blank(s)	Blank(s)	Blank(s)	Blank(s)	35	0	33	No
3202	60-64 years	Female	2011	Urinary Bladder	Bladder	676	8130	Unknown	Not a paired site	Positive histology	8130/3: Papillary transitional cell carcinoma	8120-8139: transitional cell papillomas and carcinomas	Urinary Bladder	XIf Other and unspecified carcinomas	In situ	In situ	In situ	Blank(s)	Blank(s)	Blank(s)	Blank(s)	0a	Ta	N0	M0	Blank(s)	Blank(s)	Blank(s)	Blank(s)	Blank(s)	Blank(s)	Ta	N0	M0	27	None	None; diagnosed at autopsy		Surgery performed	Blank(s)	Blank(s)	Blank(s)	Blank(s)	Blank(s)	Blank(s)	Blank(s)	98	0	No
3221	65-69 years	Male	2013	Melanoma of the Skin	MelanomaSkin	443	8720	Unknown	Right - origin of primary	Positive histology	8720/3: Malignant melanoma, NOS	8720-8799: nevi and melanomas	Melanoma of the Skin	XId Malignant melanomas	Localized	Localized	Localized only	Blank(s)	Blank(s)	Blank(s)	Blank(s)	IA	T1a	N0	M0	Blank(s)	Blank(s)	Blank(s)	Blank(s)	Blank(s)	Blank(s)	T1NOS	N0	M0	30	None	None; diagnosed at autopsy		Surgery performed	Blank(s)	Blank(s)	Blank(s)	Blank(s)	Blank(s)	Blank(s)	Blank(s)	98	0	No
3221	65-69 years	Male	2015	NHL - Extranodal	MycosisFungoides	446	9700	T-cell	Right - origin of primary	Positive histology	9700/3: Mycosis fungoides	9700-9719: nhl - mature t and nk-cell lymphomas	NHL - Extranodal	IIb Non-Hodgkin lymphomas (except Burkitt lymphoma)	Localized	Localized	Localized only	Blank(s)	Blank(s)	Blank(s)	Blank(s)	IA	T1a	N0	M0	Blank(s)	Blank(s)	Blank(s)	Blank(s)	Blank(s)	Blank(s)	T1	N0	M0	0	None	None; diagnosed at autopsy		Not recommended	Blank(s)	Blank(s)	Blank(s)	Blank(s)	Blank(s)	Blank(s)	Blank(s)	98	0	No
3261	55-59 years	Male	2014	Chronic Lymphocytic Leukemia	HemeRetic	421	9823	B-cell; pre-B; B-precursor	Not a paired site	Pos hist AND immunophenotyping AND/OR pos genetic studies	9823/3: Chronic lymphocytic leukemia/small lymphocytic lymphoma	9820-9839: lymphoid leukemias (C42.1)	Chronic Lymphocytic Leukemia	Ia Lymphoid leukemias	Distant	Blank(s)	Distant site(s)/node(s) involved	Blank(s)	Blank(s)	Blank(s)	Blank(s)	NA	NA	NA	NA	Blank(s)	Blank(s)	Blank(s)	Blank(s)	Blank(s)	Blank(s)	NA	NA	NA	98	Unknown or not applicable	None; diagnosed at autopsy		Not recommended	Blank(s)	Blank(s)	Blank(s)	Blank(s)	Blank(s)	Blank(s)	Blank(s)	99	99	N/A
3261	55-59 years	Male	2015	Prostate	Prostate	619	8140	Moderately differentiated; Grade II	Not a paired site	Positive histology	8140/3: Adenocarcinoma, NOS	8140-8389: adenomas and adenocarcinomas	Prostate	XIf Other and unspecified carcinomas	Localized	Localized	Localized only	Blank(s)	Blank(s)	Blank(s)	Blank(s)	IIA	T1c	N0	M0	Blank(s)	Blank(s)	Blank(s)	Blank(s)	Blank(s)	Blank(s)	T1c	N0	M0	0	None	None; diagnosed at autopsy		Not recommended	Blank(s)	Blank(s)	Blank(s)	Blank(s)	Blank(s)	Blank(s)	Blank(s)	98	0	No
3273	60-64 years	Male	2014	Lung and Bronchus	Lung	340	8041	Poorly differentiated; Grade III	Left - origin of primary	Positive histology	8041/3: Small cell carcinoma, NOS	8010-8049: epithelial neoplasms, NOS	Lung and Bronchus	XIf Other and unspecified carcinomas	Distant	Distant	Distant site(s)/node(s) involved	Blank(s)	Blank(s)	Blank(s)	Blank(s)	IV	T4	N2	M1b	Blank(s)	Blank(s)	Blank(s)	Blank(s)	Blank(s)	Blank(s)	T4	N2	M1	0	None	None; diagnosed at autopsy		Not recommended	Blank(s)	Blank(s)	Blank(s)	Blank(s)	Blank(s)	Blank(s)	Blank(s)	0	95	No
3287	70-74 years	Female	2008	Breast	Breast	502	8523	Well differentiated; Grade I	Right - origin of primary	Positive histology	8523/3: Infiltrating duct mixed with other types of carcinoma	8500-8549: ductal and lobular neoplasms	Breast	XIf Other and unspecified carcinomas	Regional	Regional	Regional lymph nodes involved only	Blank(s)	Blank(s)	Blank(s)	Blank(s)	Blank(s)	Blank(s)	Blank(s)	Blank(s)	Blank(s)	Blank(s)	Blank(s)	Blank(s)	Blank(s)	Blank(s)	T1c	N1a	M0	59	Unknown or not applicable	None; diagnosed at autopsy		Surgery performed	Blank(s)	Blank(s)	Blank(s)	Blank(s)	Blank(s)	Blank(s)	Blank(s)	2	8	Blank(s)
3296	75-79 years	Female	2017	Lung and Bronchus	Lung	349	8041	Unknown	Left - origin of primary	Positive exfoliative cytology, no positive histology	8041/3: Small cell carcinoma, NOS	8010-8049: epithelial neoplasms, NOS	Lung and Bronchus	XIf Other and unspecified carcinomas	Distant	Distant	Distant site(s)/node(s) involved	Blank(s)	Blank(s)	Blank(s)	Blank(s)	Blank(s)	Blank(s)	Blank(s)	Blank(s)	c4	c3	p1A	Clinical	Clinical	Clinical	Blank(s)	Blank(s)	Blank(s)	0	None	None; diagnosed at autopsy		Not recommended	Blank(s)	Blank(s)	Blank(s)	Blank(s)	Blank(s)	Blank(s)	999	98	0	Yes
3328	85+ years	Female	2011	Soft Tissue including Heart	SoftTissue	499	9120	Undifferentiated; anaplastic; Grade IV	Right - origin of primary	Positive histology	9120/3: Hemangiosarcoma	9120-9169: blood vessel tumors	Soft Tissue including Heart	IXd Other specified soft tissue sarcomas	Regional	Regional	Regional by direct extension only	Blank(s)	Blank(s)	Blank(s)	Blank(s)	IIA	T1b	N0	M0	Blank(s)	Blank(s)	Blank(s)	Blank(s)	Blank(s)	Blank(s)	T1b	N0	M0	25	None	None; diagnosed at autopsy		Surgery performed	Blank(s)	Blank(s)	Blank(s)	Blank(s)	Blank(s)	Blank(s)	Blank(s)	98	0	No
3335	85+ years	Female	2004	Lung and Bronchus	Lung	349	8046	Unknown	Paired site, but no information concerning laterality	Positive exfoliative cytology, no positive histology	8046/3: Non-small cell carcinoma	8010-8049: epithelial neoplasms, NOS	Lung and Bronchus	XIf Other and unspecified carcinomas	Distant	Distant	Distant site(s)/node(s) involved	Blank(s)	Blank(s)	Blank(s)	Blank(s)	Blank(s)	Blank(s)	Blank(s)	Blank(s)	Blank(s)	Blank(s)	Blank(s)	Blank(s)	Blank(s)	Blank(s)	T4	N0	M0	0	None	None; diagnosed at autopsy		Not recommended	Blank(s)	Blank(s)	Blank(s)	Blank(s)	Blank(s)	Blank(s)	Blank(s)	98	0	Blank(s)
3381	75-79 years	Male	2007	Prostate	Prostate	619	8140	Moderately differentiated; Grade II	Not a paired site	Positive histology	8140/3: Adenocarcinoma, NOS	8140-8389: adenomas and adenocarcinomas	Prostate	XIf Other and unspecified carcinomas	Localized	Localized	Localized only	Blank(s)	Blank(s)	Blank(s)	Blank(s)	Blank(s)	Blank(s)	Blank(s)	Blank(s)	Blank(s)	Blank(s)	Blank(s)	Blank(s)	Blank(s)	Blank(s)	T2NOS	N0	M0	0	None	None; diagnosed at autopsy		Not recommended	Blank(s)	Blank(s)	Blank(s)	Blank(s)	Blank(s)	Blank(s)	Blank(s)	98	0	Blank(s)
3383	80-84 years	Male	2011	NHL - Nodal	Lymphoma	771	9680	B-cell; pre-B; B-precursor	Right - origin of primary	Positive histology	9680/3: Diffuse large B-cell lymphoma (DLBCL), NOS	9670-9699: nhl - mature b-cell lymphomas	NHL - Nodal	IIb Non-Hodgkin lymphomas (except Burkitt lymphoma)	Distant	Distant	Distant site(s)/node(s) involved	Blank(s)	Blank(s)	Blank(s)	Blank(s)	IVB	NA	NA	NA	Blank(s)	Blank(s)	Blank(s)	Blank(s)	Blank(s)	Blank(s)	NA	NA	NA	0	Unknown or not applicable	None; diagnosed at autopsy		Not recommended	Blank(s)	Blank(s)	Blank(s)	Blank(s)	Blank(s)	Blank(s)	Blank(s)	99	99	N/A
3391	75-79 years	Male	2010	Lung and Bronchus	Lung	341	8010	Unknown	Right - origin of primary	Radiography without microscopic confirm	8010/3: Carcinoma, NOS	8010-8049: epithelial neoplasms, NOS	Lung and Bronchus	XIf Other and unspecified carcinomas	Distant	Distant	Distant site(s)/node(s) involved	Blank(s)	Blank(s)	Blank(s)	Blank(s)	IV	T3	N3	M1b	Blank(s)	Blank(s)	Blank(s)	Blank(s)	Blank(s)	Blank(s)	T4	N3	M1	0	None	None; diagnosed at autopsy		Not recommended	Blank(s)	Blank(s)	Blank(s)	Blank(s)	Blank(s)	Blank(s)	Blank(s)	98	0	No
3396	85+ years	Male	2006	Rectum	Rectum	209	8480	Moderately differentiated; Grade II	Not a paired site	Positive histology	8480/3: Mucinous adenocarcinoma	8440-8499: cystic, mucinous and serous neoplasms	Rectum	XIf Other and unspecified carcinomas	Regional	Regional	Regional by direct extension only	Blank(s)	Blank(s)	Blank(s)	Blank(s)	Blank(s)	Blank(s)	Blank(s)	Blank(s)	Blank(s)	Blank(s)	Blank(s)	Blank(s)	Blank(s)	Blank(s)	T4	N0	M0	30	4 or more regional lymph nodes removed	None; diagnosed at autopsy		Surgery performed	Blank(s)	Blank(s)	Blank(s)	Blank(s)	Blank(s)	Blank(s)	Blank(s)	0	9	Blank(s)
3400	85+ years	Female	2004	Lung and Bronchus	Lung	343	8041	Unknown	Left - origin of primary	Positive histology	8041/3: Small cell carcinoma, NOS	8010-8049: epithelial neoplasms, NOS	Lung and Bronchus	XIf Other and unspecified carcinomas	Distant	Distant	Distant site(s)/node(s) involved	Blank(s)	Blank(s)	Blank(s)	Blank(s)	Blank(s)	Blank(s)	Blank(s)	Blank(s)	Blank(s)	Blank(s)	Blank(s)	Blank(s)	Blank(s)	Blank(s)	T2	N3	M0	0	None	None; diagnosed at autopsy		Not recommended	Blank(s)	Blank(s)	Blank(s)	Blank(s)	Blank(s)	Blank(s)	Blank(s)	98	0	Blank(s)
3414	70-74 years	Male	2011	Kidney and Renal Pelvis	KidneyParenchyma	649	8312	Moderately differentiated; Grade II	Left - origin of primary	Positive histology	8312/3: Renal cell carcinoma	8140-8389: adenomas and adenocarcinomas	Kidney	VIb Renal carcinomas	Localized	Localized	Localized only	Blank(s)	Blank(s)	Blank(s)	Blank(s)	I	T1a	N0	M0	Blank(s)	Blank(s)	Blank(s)	Blank(s)	Blank(s)	Blank(s)	T1a	N0	M0	23	None	None; diagnosed at autopsy		Surgery performed	Blank(s)	Blank(s)	Blank(s)	Blank(s)	Blank(s)	Blank(s)	Blank(s)	98	0	No
3424	70-74 years	Male	2006	NHL - Extranodal	Lymphoma	79	9699	Unknown	Right - origin of primary	Positive histology	9699/3: Extranodal marginal zone lymphoma of mucosal-assoc. lymphoid tissue-MALT	9670-9699: nhl - mature b-cell lymphomas	NHL - Extranodal	IIb Non-Hodgkin lymphomas (except Burkitt lymphoma)	Distant	Distant	Distant site(s)/node(s) involved	Blank(s)	Blank(s)	Blank(s)	Blank(s)	Blank(s)	Blank(s)	Blank(s)	Blank(s)	Blank(s)	Blank(s)	Blank(s)	Blank(s)	Blank(s)	Blank(s)	NA	NA	NA	27	None	None; diagnosed at autopsy		Surgery performed	Blank(s)	Blank(s)	Blank(s)	Blank(s)	Blank(s)	Blank(s)	Blank(s)	99	99	Blank(s)
3427	85+ years	Male	2015	Transverse Colon	Colon	184	8263	Moderately differentiated; Grade II	Not a paired site	Positive histology	8263/3: Adenocarcinoma in tubulovillous adenoma	8140-8389: adenomas and adenocarcinomas	Transverse Colon	XIf Other and unspecified carcinomas	Localized	Localized	Localized only	Blank(s)	Blank(s)	Blank(s)	Blank(s)	IIA	T3	N0	M0	Blank(s)	Blank(s)	Blank(s)	Blank(s)	Blank(s)	Blank(s)	T3	N0	M0	40	4 or more regional lymph nodes removed	None; diagnosed at autopsy		Surgery performed	Blank(s)	Blank(s)	Blank(s)	Blank(s)	Blank(s)	Blank(s)	Blank(s)	0	12	No
3450	75-79 years	Female	2013	Urinary Bladder	Bladder	679	8052	Undifferentiated; anaplastic; Grade IV	Not a paired site	Positive histology	8052/3: Papillary squamous cell carcinoma	8050-8089: squamous cell neoplasms	Urinary Bladder	XIf Other and unspecified carcinomas	Distant	Distant	Distant site(s)/node(s) involved	Blank(s)	Blank(s)	Blank(s)	Blank(s)	IV	T2a	N0	M1	Blank(s)	Blank(s)	Blank(s)	Blank(s)	Blank(s)	Blank(s)	T2a	N0	M1	27	None	None; diagnosed at autopsy		Surgery performed	Blank(s)	Blank(s)	Blank(s)	Blank(s)	Blank(s)	Blank(s)	Blank(s)	98	0	Yes
3450	75-79 years	Female	2013	Thyroid	Thyroid	739	8260	Unknown	Not a paired site	Positive exfoliative cytology, no positive histology	8260/3: Papillary adenocarcinoma, NOS	8140-8389: adenomas and adenocarcinomas	Thyroid	XIb Thyroid carcinomas	Distant	Distant	Distant site(s)/node(s) involved	Blank(s)	Blank(s)	Blank(s)	Blank(s)	IVA	T4a(s)	N0	M0	Blank(s)	Blank(s)	Blank(s)	Blank(s)	Blank(s)	Blank(s)	T4a	N0	M0	0	None	None; diagnosed at autopsy		Not recommended	Blank(s)	Blank(s)	Blank(s)	Blank(s)	Blank(s)	Blank(s)	Blank(s)	98	0	No
3453	75-79 years	Female	2012	Lung and Bronchus	Lung	341	8046	Poorly differentiated; Grade III	Left - origin of primary	Positive histology	8046/3: Non-small cell carcinoma	8010-8049: epithelial neoplasms, NOS	Lung and Bronchus	XIf Other and unspecified carcinomas	Distant	Distant	Distant site(s)/node(s) involved	Blank(s)	Blank(s)	Blank(s)	Blank(s)	IIIB	T4	N3	M0	Blank(s)	Blank(s)	Blank(s)	Blank(s)	Blank(s)	Blank(s)	T2	N3	M1	0	None	None; diagnosed at autopsy		Not recommended	Blank(s)	Blank(s)	Blank(s)	Blank(s)	Blank(s)	Blank(s)	Blank(s)	98	0	No
3459	75-79 years	Male	2009	Soft Tissue including Heart	SoftTissue	494	8852	Undifferentiated; anaplastic; Grade IV	Not a paired site	Positive histology	8852/3: Myxoid liposarcoma	8850-8889: lipomatous neoplasms	Soft Tissue including Heart	IXd Other specified soft tissue sarcomas	Localized	Localized	Localized only	Blank(s)	Blank(s)	Blank(s)	Blank(s)	Blank(s)	Blank(s)	Blank(s)	Blank(s)	Blank(s)	Blank(s)	Blank(s)	Blank(s)	Blank(s)	Blank(s)	T2b	N0	M0	26	None	None; diagnosed at autopsy		Surgery performed	Blank(s)	Blank(s)	Blank(s)	Blank(s)	Blank(s)	Blank(s)	Blank(s)	98	0	Blank(s)
3466	85+ years	Male	2010	Lung and Bronchus	Lung	341	8140	Unknown	Left - origin of primary	Positive histology	8140/3: Adenocarcinoma, NOS	8140-8389: adenomas and adenocarcinomas	Lung and Bronchus	XIf Other and unspecified carcinomas	Distant	Distant	Distant site(s)/node(s) involved	Blank(s)	Blank(s)	Blank(s)	Blank(s)	IV	T2a	N0	M1a	Blank(s)	Blank(s)	Blank(s)	Blank(s)	Blank(s)	Blank(s)	T4	N0	M0	0	None	None; diagnosed at autopsy		Not recommended	Blank(s)	Blank(s)	Blank(s)	Blank(s)	Blank(s)	Blank(s)	Blank(s)	98	0	Yes
3473	85+ years	Female	2015	Lung and Bronchus	Lung	341	8140	Unknown	Left - origin of primary	Positive histology	8140/3: Adenocarcinoma, NOS	8140-8389: adenomas and adenocarcinomas	Lung and Bronchus	XIf Other and unspecified carcinomas	Localized	Localized	Localized only	Blank(s)	Blank(s)	Blank(s)	Blank(s)	IA	T1b	N0	M0	Blank(s)	Blank(s)	Blank(s)	Blank(s)	Blank(s)	Blank(s)	T1	N0	M0	0	None	None; diagnosed at autopsy		Not recommended	Blank(s)	Blank(s)	Blank(s)	Blank(s)	Blank(s)	Blank(s)	Blank(s)	98	0	No
3489	85+ years	Male	2013	Urinary Bladder	Bladder	672	8130	Well differentiated; Grade I	Not a paired site	Positive histology	8130/3: Papillary transitional cell carcinoma	8120-8139: transitional cell papillomas and carcinomas	Urinary Bladder	XIf Other and unspecified carcinomas	In situ	In situ	In situ	Blank(s)	Blank(s)	Blank(s)	Blank(s)	0a	Ta	N0	M0	Blank(s)	Blank(s)	Blank(s)	Blank(s)	Blank(s)	Blank(s)	Ta	N0	M0	27	None	None; diagnosed at autopsy		Surgery performed	Blank(s)	Blank(s)	Blank(s)	Blank(s)	Blank(s)	Blank(s)	Blank(s)	98	0	No
3497	55-59 years	Female	2011	Vulva	Vulva	519	8542	Unknown	Not a paired site	Positive histology	8542/3: Paget disease, extramammary (except Paget disease of bone)	8500-8549: ductal and lobular neoplasms	Vulva	XIe Skin carcinomas	Regional	Regional	Regional by direct extension only	Blank(s)	Blank(s)	Blank(s)	Blank(s)	II	T2	N0	M0	Blank(s)	Blank(s)	Blank(s)	Blank(s)	Blank(s)	Blank(s)	T3	N0	M0	20	None	None; diagnosed at autopsy		Surgery performed	Blank(s)	Blank(s)	Blank(s)	Blank(s)	Blank(s)	Blank(s)	Blank(s)	98	0	No
3497	55-59 years	Female	2011	Other Urinary Organs	Urethra	680	8120	Undifferentiated; anaplastic; Grade IV	Not a paired site	Positive histology	8120/3: Transitional cell carcinoma, NOS	8120-8139: transitional cell papillomas and carcinomas	Other Urinary Organs	XIf Other and unspecified carcinomas	Regional	Blank(s)	Regional by both direct extension and lymph node involvement	Blank(s)	Blank(s)	Blank(s)	Blank(s)	III	T3	N1	M0	Blank(s)	Blank(s)	Blank(s)	Blank(s)	Blank(s)	Blank(s)	T3	N1	M0	30	4 or more regional lymph nodes removed	None; diagnosed at autopsy		Surgery performed	Blank(s)	Blank(s)	Blank(s)	Blank(s)	Blank(s)	Blank(s)	Blank(s)	98	0	No
3500	75-79 years	Male	2006	Lung and Bronchus	Lung	343	8140	Unknown	Right - origin of primary	Positive exfoliative cytology, no positive histology	8140/3: Adenocarcinoma, NOS	8140-8389: adenomas and adenocarcinomas	Lung and Bronchus	XIf Other and unspecified carcinomas	Distant	Distant	Distant site(s)/node(s) involved	Blank(s)	Blank(s)	Blank(s)	Blank(s)	Blank(s)	Blank(s)	Blank(s)	Blank(s)	Blank(s)	Blank(s)	Blank(s)	Blank(s)	Blank(s)	Blank(s)	T2	N2	M1	0	None	None; diagnosed at autopsy		Not recommended	Blank(s)	Blank(s)	Blank(s)	Blank(s)	Blank(s)	Blank(s)	Blank(s)	98	0	Blank(s)
3511	85+ years	Male	2013	Prostate	Prostate	619	8140	Poorly differentiated; Grade III	Not a paired site	Positive histology	8140/3: Adenocarcinoma, NOS	8140-8389: adenomas and adenocarcinomas	Prostate	XIf Other and unspecified carcinomas	Localized	Localized	Localized only	Blank(s)	Blank(s)	Blank(s)	Blank(s)	I	T2NOS	N0	M0	Blank(s)	Blank(s)	Blank(s)	Blank(s)	Blank(s)	Blank(s)	T2NOS	N0	M0	0	None	None; diagnosed at autopsy		Not recommended	Blank(s)	Blank(s)	Blank(s)	Blank(s)	Blank(s)	Blank(s)	Blank(s)	98	0	No
3513	60-64 years	Female	2004	NHL - Nodal	Lymphoma	778	9590	Unknown	Not a paired site	Clinical diagnosis only	9590/3: Malignant lymphoma, NOS	9590-9599: malignant lymphomas, NOS or diffuse	NHL - Nodal	IIe Unspecified lymphomas	Distant	Distant	Distant site(s)/node(s) involved	Blank(s)	Blank(s)	Blank(s)	Blank(s)	Blank(s)	Blank(s)	Blank(s)	Blank(s)	Blank(s)	Blank(s)	Blank(s)	Blank(s)	Blank(s)	Blank(s)	NA	NA	NA	0	Unknown or not applicable	None; diagnosed at autopsy		Not recommended	Blank(s)	Blank(s)	Blank(s)	Blank(s)	Blank(s)	Blank(s)	Blank(s)	99	99	Blank(s)
3514	70-74 years	Male	2007	Prostate	Prostate	619	8140	Moderately differentiated; Grade II	Not a paired site	Positive histology	8140/3: Adenocarcinoma, NOS	8140-8389: adenomas and adenocarcinomas	Prostate	XIf Other and unspecified carcinomas	Localized	Localized	Localized only	Blank(s)	Blank(s)	Blank(s)	Blank(s)	Blank(s)	Blank(s)	Blank(s)	Blank(s)	Blank(s)	Blank(s)	Blank(s)	Blank(s)	Blank(s)	Blank(s)	T2NOS	N0	M0	0	None	None; diagnosed at autopsy		Not recommended	Blank(s)	Blank(s)	Blank(s)	Blank(s)	Blank(s)	Blank(s)	Blank(s)	98	0	Blank(s)
3515	70-74 years	Male	2007	Kidney and Renal Pelvis	KidneyParenchyma	649	8310	Poorly differentiated; Grade III	Left - origin of primary	Positive histology	8310/3: Clear cell adenocarcinoma, NOS	8140-8389: adenomas and adenocarcinomas	Kidney	VIb Renal carcinomas	Distant	Distant	Distant site(s)/node(s) involved	Blank(s)	Blank(s)	Blank(s)	Blank(s)	Blank(s)	Blank(s)	Blank(s)	Blank(s)	Blank(s)	Blank(s)	Blank(s)	Blank(s)	Blank(s)	Blank(s)	T3b	N0	M1	50	None	None; diagnosed at autopsy		Surgery performed	Blank(s)	Blank(s)	Blank(s)	Blank(s)	Blank(s)	Blank(s)	Blank(s)	98	0	Blank(s)
3523	75-79 years	Male	2015	Breast	Breast	509	8140	Unknown	Paired site, but no information concerning laterality	Positive histology	8140/3: Adenocarcinoma, NOS	8140-8389: adenomas and adenocarcinomas	Breast	XIf Other and unspecified carcinomas	Unknown/unstaged	Unknown/unstaged	Unknown/unstaged/unspecified/DCO	Blank(s)	Blank(s)	Blank(s)	Blank(s)	UNK Stage	TX	NX	M0	Blank(s)	Blank(s)	Blank(s)	Blank(s)	Blank(s)	Blank(s)	TX	NX	MX	0	Unknown or not applicable	None; diagnosed at autopsy		Not recommended	Blank(s)	Blank(s)	Blank(s)	Blank(s)	Blank(s)	Blank(s)	Blank(s)	98	0	Unknown
3540	70-74 years	Female	2017	Lung and Bronchus	Lung	341	8140	Poorly differentiated; Grade III	Left - origin of primary	Positive histology	8140/3: Adenocarcinoma, NOS	8140-8389: adenomas and adenocarcinomas	Lung and Bronchus	XIf Other and unspecified carcinomas	Distant	Distant	Distant site(s)/node(s) involved	Blank(s)	Blank(s)	Blank(s)	Blank(s)	Blank(s)	Blank(s)	Blank(s)	Blank(s)	c2A	c2	c1B	Clinical	Clinical	Clinical	Blank(s)	Blank(s)	Blank(s)	0	None	None; diagnosed at autopsy		Not recommended	Blank(s)	Blank(s)	Blank(s)	Blank(s)	Blank(s)	Blank(s)	50	98	0	No
3543	70-74 years	Male	2013	Melanoma of the Skin	MelanomaSkin	446	8720	Unknown	Right - origin of primary	Positive histology	8720/3: Malignant melanoma, NOS	8720-8799: nevi and melanomas	Melanoma of the Skin	XId Malignant melanomas	Localized	Localized	Localized only	Blank(s)	Blank(s)	Blank(s)	Blank(s)	IA	T1a	N0	M0	Blank(s)	Blank(s)	Blank(s)	Blank(s)	Blank(s)	Blank(s)	T1a	N0	M0	47	None	None; diagnosed at autopsy		Surgery performed	Blank(s)	Blank(s)	Blank(s)	Blank(s)	Blank(s)	Blank(s)	Blank(s)	98	0	No
3552	75-79 years	Female	2016	Melanoma of the Skin	MelanomaSkin	446	8743	Unknown	Right - origin of primary	Positive histology	8743/3: Superficial spreading melanoma	8720-8799: nevi and melanomas	Melanoma of the Skin	XId Malignant melanomas	Localized	Localized	Localized only	Blank(s)	Blank(s)	Blank(s)	Blank(s)	Blank(s)	Blank(s)	Blank(s)	Blank(s)	p1A	c0	c0	Pathologic	Clinical	Pathologic	Blank(s)	Blank(s)	Blank(s)	31	None	None; diagnosed at autopsy		Surgery performed	Blank(s)	Blank(s)	Blank(s)	Blank(s)	Blank(s)	Blank(s)	20	98	0	No
3596	70-74 years	Female	2010	Lung and Bronchus	Lung	341	8140	Moderately differentiated; Grade II	Right - origin of primary	Positive histology	8140/3: Adenocarcinoma, NOS	8140-8389: adenomas and adenocarcinomas	Lung and Bronchus	XIf Other and unspecified carcinomas	Regional	Regional	Regional by direct extension only	Blank(s)	Blank(s)	Blank(s)	Blank(s)	IB	T2a	N0	M0	Blank(s)	Blank(s)	Blank(s)	Blank(s)	Blank(s)	Blank(s)	T2	N0	M0	0	None	None; diagnosed at autopsy		Not recommended	Blank(s)	Blank(s)	Blank(s)	Blank(s)	Blank(s)	Blank(s)	Blank(s)	98	0	No
3599	75-79 years	Female	2008	Thyroid	Thyroid	739	8340	Well differentiated; Grade I	Not a paired site	Positive histology	8340/3: Papillary carcinoma, follicular variant	8140-8389: adenomas and adenocarcinomas	Thyroid	XIb Thyroid carcinomas	Localized	Localized	Localized only	Blank(s)	Blank(s)	Blank(s)	Blank(s)	Blank(s)	Blank(s)	Blank(s)	Blank(s)	Blank(s)	Blank(s)	Blank(s)	Blank(s)	Blank(s)	Blank(s)	T1	N0	M0	50	None	None; diagnosed at autopsy		Surgery performed	Blank(s)	Blank(s)	Blank(s)	Blank(s)	Blank(s)	Blank(s)	Blank(s)	98	0	Blank(s)
3616	75-79 years	Female	2019	Breast	Blank(s)	508	8500	Blank(s)	Right - origin of primary	Positive histology	8500/3: Infiltrating duct carcinoma, NOS	8500-8549: ductal and lobular neoplasms	Breast	XIf Other and unspecified carcinomas	Localized	Blank(s)	Blank(s)	T1b	N0	M0	1A	Blank(s)	Blank(s)	Blank(s)	Blank(s)	Blank(s)	Blank(s)	Blank(s)	Blank(s)	Blank(s)	Blank(s)	Blank(s)	Blank(s)	Blank(s)	20	Unknown or not applicable	None; diagnosed at autopsy		Surgery performed	Blank(s)	Blank(s)	Blank(s)	Blank(s)	100	70	10	0	3	No
3638	55-59 years	Female	2006	Lung and Bronchus	Lung	341	8046	Unknown	Right - origin of primary	Positive exfoliative cytology, no positive histology	8046/3: Non-small cell carcinoma	8010-8049: epithelial neoplasms, NOS	Lung and Bronchus	XIf Other and unspecified carcinomas	Localized	Localized	Localized only	Blank(s)	Blank(s)	Blank(s)	Blank(s)	Blank(s)	Blank(s)	Blank(s)	Blank(s)	Blank(s)	Blank(s)	Blank(s)	Blank(s)	Blank(s)	Blank(s)	T1	N0	M0	0	None	None; diagnosed at autopsy		Not recommended	Blank(s)	Blank(s)	Blank(s)	Blank(s)	Blank(s)	Blank(s)	Blank(s)	98	0	Blank(s)
3643	65-69 years	Female	2007	Lung and Bronchus	Lung	349	8046	Unknown	Paired site, but no information concerning laterality	Radiography without microscopic confirm	8046/3: Non-small cell carcinoma	8010-8049: epithelial neoplasms, NOS	Lung and Bronchus	XIf Other and unspecified carcinomas	Unknown/unstaged	Unknown/unstaged	Unknown/unstaged/unspecified/DCO	Blank(s)	Blank(s)	Blank(s)	Blank(s)	Blank(s)	Blank(s)	Blank(s)	Blank(s)	Blank(s)	Blank(s)	Blank(s)	Blank(s)	Blank(s)	Blank(s)	TX	NX	MX	0	Unknown or not applicable	None; diagnosed at autopsy		Not recommended	Blank(s)	Blank(s)	Blank(s)	Blank(s)	Blank(s)	Blank(s)	Blank(s)	99	99	Blank(s)
3648	85+ years	Female	2014	Cecum	Colon	180	8140	Moderately differentiated; Grade II	Not a paired site	Positive histology	8140/3: Adenocarcinoma, NOS	8140-8389: adenomas and adenocarcinomas	Cecum	XIf Other and unspecified carcinomas	Regional	Regional	Regional by both direct extension and lymph node involvement	Blank(s)	Blank(s)	Blank(s)	Blank(s)	IIIB	T3	N1NOS	M0	Blank(s)	Blank(s)	Blank(s)	Blank(s)	Blank(s)	Blank(s)	T3	N1	M0	0	None	None; diagnosed at autopsy		Recommended but not performed, patient refused	Blank(s)	Blank(s)	Blank(s)	Blank(s)	Blank(s)	Blank(s)	Blank(s)	98	0	No
3706	75-79 years	Female	2009	Cecum	Colon	180	8140	Well differentiated; Grade I	Not a paired site	Positive histology	8140/3: Adenocarcinoma, NOS	8140-8389: adenomas and adenocarcinomas	Cecum	XIf Other and unspecified carcinomas	Distant	Distant	Distant site(s)/node(s) involved	Blank(s)	Blank(s)	Blank(s)	Blank(s)	Blank(s)	Blank(s)	Blank(s)	Blank(s)	Blank(s)	Blank(s)	Blank(s)	Blank(s)	Blank(s)	Blank(s)	TX	N0	M1	0	None	None; diagnosed at autopsy		Not recommended	Blank(s)	Blank(s)	Blank(s)	Blank(s)	Blank(s)	Blank(s)	Blank(s)	98	0	Blank(s)
3717	45-49 years	Female	2007	Corpus Uteri	CorpusCarcinoma	541	8323	Well differentiated; Grade I	Not a paired site	Positive histology	8323/3: Mixed cell adenocarcinoma	8140-8389: adenomas and adenocarcinomas	Corpus Uteri	XIf Other and unspecified carcinomas	Localized	Localized	Localized only	Blank(s)	Blank(s)	Blank(s)	Blank(s)	Blank(s)	Blank(s)	Blank(s)	Blank(s)	Blank(s)	Blank(s)	Blank(s)	Blank(s)	Blank(s)	Blank(s)	T1b	N0	M0	50	1 to 3 regional lymph nodes removed	None; diagnosed at autopsy		Surgery performed	Blank(s)	Blank(s)	Blank(s)	Blank(s)	Blank(s)	Blank(s)	Blank(s)	0	3	Blank(s)
3717	55-59 years	Female	2019	Breast	Blank(s)	509	8500	Blank(s)	Right - origin of primary	Positive histology	8500/3: Infiltrating duct carcinoma, NOS	8500-8549: ductal and lobular neoplasms	Breast	XIf Other and unspecified carcinomas	Localized	Blank(s)	Blank(s)	T2	N0	M0	1B	Blank(s)	Blank(s)	Blank(s)	Blank(s)	Blank(s)	Blank(s)	Blank(s)	Blank(s)	Blank(s)	Blank(s)	Blank(s)	Blank(s)	Blank(s)	44	Unknown or not applicable	None; diagnosed at autopsy		Surgery performed	Blank(s)	Blank(s)	Blank(s)	Blank(s)	100	70	30	0	2	No
3717	55-59 years	Female	2019	Breast	Blank(s)	504	8500	Blank(s)	Left - origin of primary	Positive histology	8500/3: Infiltrating duct carcinoma, NOS	8500-8549: ductal and lobular neoplasms	Breast	XIf Other and unspecified carcinomas	Localized	Blank(s)	Blank(s)	T1a	N0	M0	1A	Blank(s)	Blank(s)	Blank(s)	Blank(s)	Blank(s)	Blank(s)	Blank(s)	Blank(s)	Blank(s)	Blank(s)	Blank(s)	Blank(s)	Blank(s)	44	Unknown or not applicable	None; diagnosed at autopsy		Surgery performed	Blank(s)	Blank(s)	Blank(s)	Blank(s)	100	70	4	0	3	No
3724	70-74 years	Male	2008	NHL - Extranodal	Lymphoma	319	9680	B-cell; pre-B; B-precursor	Not a paired site	Positive histology	9680/3: Diffuse large B-cell lymphoma (DLBCL), NOS	9670-9699: nhl - mature b-cell lymphomas	NHL - Extranodal	IIb Non-Hodgkin lymphomas (except Burkitt lymphoma)	Localized	Localized	Localized only	Blank(s)	Blank(s)	Blank(s)	Blank(s)	Blank(s)	Blank(s)	Blank(s)	Blank(s)	Blank(s)	Blank(s)	Blank(s)	Blank(s)	Blank(s)	Blank(s)	NA	NA	NA	0	None	None; diagnosed at autopsy		Not recommended	Blank(s)	Blank(s)	Blank(s)	Blank(s)	Blank(s)	Blank(s)	Blank(s)	99	99	Blank(s)
3730	70-74 years	Female	2017	Breast	Breast	504	8500	Moderately differentiated; Grade II	Left - origin of primary	Positive histology	8500/3: Infiltrating duct carcinoma, NOS	8500-8549: ductal and lobular neoplasms	Breast	XIf Other and unspecified carcinomas	Localized	Localized	Localized only	Blank(s)	Blank(s)	Blank(s)	Blank(s)	Blank(s)	Blank(s)	Blank(s)	Blank(s)	p2	p0I-	c0	Pathologic	Pathologic	Clinical	Blank(s)	Blank(s)	Blank(s)	23	Unknown or not applicable	None; diagnosed at autopsy		Surgery performed	Blank(s)	Blank(s)	Blank(s)	Blank(s)	Blank(s)	Blank(s)	31	0	2	No
3745	75-79 years	Female	2011	Breast	Breast	502	8010	Moderately differentiated; Grade II	Right - origin of primary	Positive histology	8010/3: Carcinoma, NOS	8010-8049: epithelial neoplasms, NOS	Breast	XIf Other and unspecified carcinomas	Distant	Distant	Distant site(s)/node(s) involved	Blank(s)	Blank(s)	Blank(s)	Blank(s)	IIIC	T1c	N3c	M0	Blank(s)	Blank(s)	Blank(s)	Blank(s)	Blank(s)	Blank(s)	T1c	N3c	M0	0	Unknown or not applicable	None; diagnosed at autopsy		Not recommended	Blank(s)	Blank(s)	Blank(s)	Blank(s)	Blank(s)	Blank(s)	Blank(s)	98	0	No
3758	80-84 years	Male	2019	Melanoma of the Skin	Blank(s)	445	8743	Blank(s)	Paired site: midline tumor	Positive histology	8743/3: Superficial spreading melanoma	8720-8799: nevi and melanomas	Melanoma of the Skin	XId Malignant melanomas	Localized	Blank(s)	Blank(s)	T1a	N0	M0	1A	Blank(s)	Blank(s)	Blank(s)	Blank(s)	Blank(s)	Blank(s)	Blank(s)	Blank(s)	Blank(s)	Blank(s)	Blank(s)	Blank(s)	Blank(s)	31	None	None; diagnosed at autopsy		Surgery performed	Blank(s)	Blank(s)	Blank(s)	Blank(s)	100	0	999	98	0	No
3781	60-64 years	Female	2006	Breast	Breast	502	8500	Moderately differentiated; Grade II	Right - origin of primary	Positive histology	8500/3: Infiltrating duct carcinoma, NOS	8500-8549: ductal and lobular neoplasms	Breast	XIf Other and unspecified carcinomas	Distant	Distant	Distant site(s)/node(s) involved	Blank(s)	Blank(s)	Blank(s)	Blank(s)	Blank(s)	Blank(s)	Blank(s)	Blank(s)	Blank(s)	Blank(s)	Blank(s)	Blank(s)	Blank(s)	Blank(s)	T2	N3a	M1	51	Unknown or not applicable	None; diagnosed at autopsy		Surgery performed	Blank(s)	Blank(s)	Blank(s)	Blank(s)	Blank(s)	Blank(s)	Blank(s)	14	19	Blank(s)
3820	55-59 years	Female	2012	Pancreas	PancreasHead	250	8480	Unknown	Not a paired site	Positive histology	8480/3: Mucinous adenocarcinoma	8440-8499: cystic, mucinous and serous neoplasms	Pancreas	XIf Other and unspecified carcinomas	Distant	Distant	Distant site(s)/node(s) involved	Blank(s)	Blank(s)	Blank(s)	Blank(s)	IV	T4	N1	M1	Blank(s)	Blank(s)	Blank(s)	Blank(s)	Blank(s)	Blank(s)	T4	N1	M1	0	None	None; diagnosed at autopsy		Not recommended	Blank(s)	Blank(s)	Blank(s)	Blank(s)	Blank(s)	Blank(s)	Blank(s)	98	0	Yes
3827	65-69 years	Male	2016	Prostate	Prostate	619	8140	Moderately differentiated; Grade II	Not a paired site	Positive histology	8140/3: Adenocarcinoma, NOS	8140-8389: adenomas and adenocarcinomas	Prostate	XIf Other and unspecified carcinomas	Localized	Localized	Localized only	Blank(s)	Blank(s)	Blank(s)	Blank(s)	Blank(s)	Blank(s)	Blank(s)	Blank(s)	c2A	c0	c0	Clinical	Clinical	Clinical	Blank(s)	Blank(s)	Blank(s)	0	None	None; diagnosed at autopsy		Not recommended	Blank(s)	Blank(s)	Blank(s)	Blank(s)	Blank(s)	Blank(s)	999	98	0	No
3829	50-54 years	Female	2005	Breast	Breast	504	8500	Poorly differentiated; Grade III	Left - origin of primary	Positive histology	8500/3: Infiltrating duct carcinoma, NOS	8500-8549: ductal and lobular neoplasms	Breast	XIf Other and unspecified carcinomas	Regional	Regional	Regional lymph nodes involved only	Blank(s)	Blank(s)	Blank(s)	Blank(s)	Blank(s)	Blank(s)	Blank(s)	Blank(s)	Blank(s)	Blank(s)	Blank(s)	Blank(s)	Blank(s)	Blank(s)	T1c	N1a	M0	41	Unknown or not applicable	None; diagnosed at autopsy		Surgery performed	Blank(s)	Blank(s)	Blank(s)	Blank(s)	Blank(s)	Blank(s)	Blank(s)	2	6	Blank(s)
3847	80-84 years	Female	2009	Breast	Breast	505	8500	Moderately differentiated; Grade II	Right - origin of primary	Positive histology	8500/3: Infiltrating duct carcinoma, NOS	8500-8549: ductal and lobular neoplasms	Breast	XIf Other and unspecified carcinomas	Localized	Localized	Localized only	Blank(s)	Blank(s)	Blank(s)	Blank(s)	Blank(s)	Blank(s)	Blank(s)	Blank(s)	Blank(s)	Blank(s)	Blank(s)	Blank(s)	Blank(s)	Blank(s)	T1b	N0	M0	23	Unknown or not applicable	None; diagnosed at autopsy		Surgery performed	Blank(s)	Blank(s)	Blank(s)	Blank(s)	Blank(s)	Blank(s)	Blank(s)	0	1	Blank(s)
3847	85+ years	Female	2016	Soft Tissue including Heart	SoftTissue	496	8851	Well differentiated; Grade I	Right - origin of primary	Positive histology	8851/3: Liposarcoma, well differentiated	8850-8889: lipomatous neoplasms	Soft Tissue including Heart	IXd Other specified soft tissue sarcomas	Localized	Localized	Localized only	Blank(s)	Blank(s)	Blank(s)	Blank(s)	Blank(s)	Blank(s)	Blank(s)	Blank(s)	p2B	c0	c0	Pathologic	Clinical	Pathologic	Blank(s)	Blank(s)	Blank(s)	30	None	None; diagnosed at autopsy		Surgery performed	Blank(s)	Blank(s)	Blank(s)	Blank(s)	Blank(s)	Blank(s)	80	98	0	No
3871	70-74 years	Female	2005	Urinary Bladder	Bladder	679	8130	Moderately differentiated; Grade II	Not a paired site	Positive histology	8130/3: Papillary transitional cell carcinoma	8120-8139: transitional cell papillomas and carcinomas	Urinary Bladder	XIf Other and unspecified carcinomas	In situ	In situ	In situ	Blank(s)	Blank(s)	Blank(s)	Blank(s)	Blank(s)	Blank(s)	Blank(s)	Blank(s)	Blank(s)	Blank(s)	Blank(s)	Blank(s)	Blank(s)	Blank(s)	Ta	N0	M0	27	None	None; diagnosed at autopsy		Surgery performed	Blank(s)	Blank(s)	Blank(s)	Blank(s)	Blank(s)	Blank(s)	Blank(s)	98	0	Blank(s)
3875	70-74 years	Female	2004	Cervix Uteri	Cervix	539	8070	Unknown	Not a paired site	Positive histology	8070/3: Squamous cell carcinoma, NOS	8050-8089: squamous cell neoplasms	Cervix Uteri	XIf Other and unspecified carcinomas	Localized	Localized	Localized only	Blank(s)	Blank(s)	Blank(s)	Blank(s)	Blank(s)	Blank(s)	Blank(s)	Blank(s)	Blank(s)	Blank(s)	Blank(s)	Blank(s)	Blank(s)	Blank(s)	T1b2	N0	M0	0	None	None; diagnosed at autopsy		Not recommended	Blank(s)	Blank(s)	Blank(s)	Blank(s)	Blank(s)	Blank(s)	Blank(s)	98	0	Blank(s)
3875	75-79 years	Female	2008	Lung and Bronchus	Lung	340	8070	Unknown	Left - origin of primary	Positive histology	8070/3: Squamous cell carcinoma, NOS	8050-8089: squamous cell neoplasms	Lung and Bronchus	XIf Other and unspecified carcinomas	Regional	Regional	Regional lymph nodes involved only	Blank(s)	Blank(s)	Blank(s)	Blank(s)	Blank(s)	Blank(s)	Blank(s)	Blank(s)	Blank(s)	Blank(s)	Blank(s)	Blank(s)	Blank(s)	Blank(s)	T2	N2	M0	0	None	None; diagnosed at autopsy		Not recommended	Blank(s)	Blank(s)	Blank(s)	Blank(s)	Blank(s)	Blank(s)	Blank(s)	98	0	Blank(s)
3877	70-74 years	Male	2009	Other Digestive Organs	DigestiveOther	269	8240	Unknown	Not a paired site	Positive histology	8240/3: Carcinoid tumor, NOS	8140-8389: adenomas and adenocarcinomas	Other Digestive Organs	XIf Other and unspecified carcinomas	Distant	Blank(s)	Distant site(s)/node(s) involved	Blank(s)	Blank(s)	Blank(s)	Blank(s)	Blank(s)	Blank(s)	Blank(s)	Blank(s)	Blank(s)	Blank(s)	Blank(s)	Blank(s)	Blank(s)	Blank(s)	NA	NA	NA	0	None	Non-primary surgical procedure to distant site		Not recommended	Blank(s)	Blank(s)	Blank(s)	Blank(s)	Blank(s)	Blank(s)	Blank(s)	98	0	Blank(s)
3877	75-79 years	Male	2014	Melanoma of the Skin	MelanomaSkin	445	8720	Unknown	Paired site: midline tumor	Positive histology	8720/3: Malignant melanoma, NOS	8720-8799: nevi and melanomas	Melanoma of the Skin	XId Malignant melanomas	Localized	Localized	Localized only	Blank(s)	Blank(s)	Blank(s)	Blank(s)	IA	T1a	N0	M0	Blank(s)	Blank(s)	Blank(s)	Blank(s)	Blank(s)	Blank(s)	T1NOS	N0	M0	31	None	None; diagnosed at autopsy		Surgery performed	Blank(s)	Blank(s)	Blank(s)	Blank(s)	Blank(s)	Blank(s)	Blank(s)	98	0	No
3900	25-29 years	Female	2004	Lung and Bronchus	Lung	341	8140	Moderately differentiated; Grade II	Right - origin of primary	Positive histology	8140/3: Adenocarcinoma, NOS	8140-8389: adenomas and adenocarcinomas	Lung and Bronchus	XIf Other and unspecified carcinomas	Regional	Regional	Regional lymph nodes involved only	Blank(s)	Blank(s)	Blank(s)	Blank(s)	Blank(s)	Blank(s)	Blank(s)	Blank(s)	Blank(s)	Blank(s)	Blank(s)	Blank(s)	Blank(s)	Blank(s)	T1	N2	M0	45	4 or more regional lymph nodes removed	None; diagnosed at autopsy		Surgery performed	Blank(s)	Blank(s)	Blank(s)	Blank(s)	Blank(s)	Blank(s)	Blank(s)	1	15	Blank(s)
3909	50-54 years	Male	2014	Kidney and Renal Pelvis	KidneyParenchyma	649	8310	Moderately differentiated; Grade II	Right - origin of primary	Positive histology	8310/3: Clear cell adenocarcinoma, NOS	8140-8389: adenomas and adenocarcinomas	Kidney	VIb Renal carcinomas	Localized	Localized	Localized only	Blank(s)	Blank(s)	Blank(s)	Blank(s)	I	T1a	N0	M0	Blank(s)	Blank(s)	Blank(s)	Blank(s)	Blank(s)	Blank(s)	T1a	N0	M0	30	None	None; diagnosed at autopsy		Surgery performed	Blank(s)	Blank(s)	Blank(s)	Blank(s)	Blank(s)	Blank(s)	Blank(s)	98	0	No
3913	70-74 years	Female	2009	Breast	Breast	503	8500	Poorly differentiated; Grade III	Left - origin of primary	Positive histology	8500/3: Infiltrating duct carcinoma, NOS	8500-8549: ductal and lobular neoplasms	Breast	XIf Other and unspecified carcinomas	Regional	Regional	Regional lymph nodes involved only	Blank(s)	Blank(s)	Blank(s)	Blank(s)	Blank(s)	Blank(s)	Blank(s)	Blank(s)	Blank(s)	Blank(s)	Blank(s)	Blank(s)	Blank(s)	Blank(s)	T2	N1a	M0	51	Unknown or not applicable	None; diagnosed at autopsy		Surgery performed	Blank(s)	Blank(s)	Blank(s)	Blank(s)	Blank(s)	Blank(s)	Blank(s)	3	23	Blank(s)
3922	80-84 years	Male	2007	NHL - Extranodal	Lymphoma	447	9718	T-cell	Right - origin of primary	Positive histology	9718/3: Primary cutaneous anaplastic large cell lymphoma	9700-9719: nhl - mature t and nk-cell lymphomas	NHL - Extranodal	IIb Non-Hodgkin lymphomas (except Burkitt lymphoma)	Localized	Localized	Localized only	Blank(s)	Blank(s)	Blank(s)	Blank(s)	Blank(s)	Blank(s)	Blank(s)	Blank(s)	Blank(s)	Blank(s)	Blank(s)	Blank(s)	Blank(s)	Blank(s)	NA	NA	NA	27	None	None; diagnosed at autopsy		Surgery performed	Blank(s)	Blank(s)	Blank(s)	Blank(s)	Blank(s)	Blank(s)	Blank(s)	99	99	Blank(s)
3933	55-59 years	Male	2013	Melanoma of the Skin	MelanomaSkin	445	8720	Unknown	Left - origin of primary	Positive histology	8720/3: Malignant melanoma, NOS	8720-8799: nevi and melanomas	Melanoma of the Skin	XId Malignant melanomas	Localized	Localized	Localized only	Blank(s)	Blank(s)	Blank(s)	Blank(s)	UNK Stage	TX	N0	M0	Blank(s)	Blank(s)	Blank(s)	Blank(s)	Blank(s)	Blank(s)	TX	N0	M0	31	None	None; diagnosed at autopsy		Surgery performed	Blank(s)	Blank(s)	Blank(s)	Blank(s)	Blank(s)	Blank(s)	Blank(s)	98	0	No
4023	85+ years	Female	2014	Breast	Breast	509	8500	Moderately differentiated; Grade II	Right - origin of primary	Positive histology	8500/3: Infiltrating duct carcinoma, NOS	8500-8549: ductal and lobular neoplasms	Breast	XIf Other and unspecified carcinomas	Regional	Regional	Regional lymph nodes involved only	Blank(s)	Blank(s)	Blank(s)	Blank(s)	IIA	T1c	N1a	M0	Blank(s)	Blank(s)	Blank(s)	Blank(s)	Blank(s)	Blank(s)	T1c	N1a	M0	51	Unknown or not applicable	None; diagnosed at autopsy		Surgery performed	Blank(s)	Blank(s)	Blank(s)	Blank(s)	Blank(s)	Blank(s)	Blank(s)	1	9	No
4027	85+ years	Male	2006	Kidney and Renal Pelvis	KidneyParenchyma	649	8312	Unknown	Left - origin of primary	Radiography without microscopic confirm	8312/3: Renal cell carcinoma	8140-8389: adenomas and adenocarcinomas	Kidney	VIb Renal carcinomas	Regional	Regional	Regional by both direct extension and lymph node involvement	Blank(s)	Blank(s)	Blank(s)	Blank(s)	Blank(s)	Blank(s)	Blank(s)	Blank(s)	Blank(s)	Blank(s)	Blank(s)	Blank(s)	Blank(s)	Blank(s)	T3a	N1	M0	0	None	None; diagnosed at autopsy		Not recommended	Blank(s)	Blank(s)	Blank(s)	Blank(s)	Blank(s)	Blank(s)	Blank(s)	98	0	Blank(s)
4036	80-84 years	Female	2019	Sigmoid Colon	Blank(s)	187	8140	Blank(s)	Not a paired site	Positive histology	8140/3: Adenocarcinoma, NOS	8140-8389: adenomas and adenocarcinomas	Sigmoid Colon	XIf Other and unspecified carcinomas	Distant	Blank(s)	Blank(s)	TX	N0	M1b	4B	Blank(s)	Blank(s)	Blank(s)	Blank(s)	Blank(s)	Blank(s)	Blank(s)	Blank(s)	Blank(s)	Blank(s)	Blank(s)	Blank(s)	Blank(s)	0	None	None; diagnosed at autopsy		Not recommended	Blank(s)	Blank(s)	Blank(s)	Blank(s)	999	0	50	98	0	Unknown
4048	75-79 years	Female	2005	Lung and Bronchus	Lung	349	8240	Unknown	Right - origin of primary	Positive exfoliative cytology, no positive histology	8240/3: Carcinoid tumor, NOS	8140-8389: adenomas and adenocarcinomas	Lung and Bronchus	XIf Other and unspecified carcinomas	Localized	Localized	Localized only	Blank(s)	Blank(s)	Blank(s)	Blank(s)	Blank(s)	Blank(s)	Blank(s)	Blank(s)	Blank(s)	Blank(s)	Blank(s)	Blank(s)	Blank(s)	Blank(s)	NA	NA	NA	0	None	None; diagnosed at autopsy		Not recommended	Blank(s)	Blank(s)	Blank(s)	Blank(s)	Blank(s)	Blank(s)	Blank(s)	98	0	Blank(s)
4057	75-79 years	Female	2017	Lung and Bronchus	Lung	340	8140	Unknown	Right - origin of primary	Positive exfoliative cytology, no positive histology	8140/3: Adenocarcinoma, NOS	8140-8389: adenomas and adenocarcinomas	Lung and Bronchus	XIf Other and unspecified carcinomas	Distant	Distant	Distant site(s)/node(s) involved	Blank(s)	Blank(s)	Blank(s)	Blank(s)	Blank(s)	Blank(s)	Blank(s)	Blank(s)	c3	c1	c1B	Clinical	Clinical	Clinical	Blank(s)	Blank(s)	Blank(s)	0	None	None; diagnosed at autopsy		Not recommended	Blank(s)	Blank(s)	Blank(s)	Blank(s)	Blank(s)	Blank(s)	56	95	95	Yes
4101	50-54 years	Male	2017	Other Non-Epithelial Skin	MerkelCellSkin	447	8247	Unknown	Right - origin of primary	Positive histology	8247/3: Merkel cell carcinoma	8140-8389: adenomas and adenocarcinomas	Other Non-Epithelial Skin	XIe Skin carcinomas	Localized	Blank(s)	Localized only	Blank(s)	Blank(s)	Blank(s)	Blank(s)	Blank(s)	Blank(s)	Blank(s)	Blank(s)	p2	p0	c0	Pathologic	Pathologic	Clinical	Blank(s)	Blank(s)	Blank(s)	27	Sentinel lymph node biopsy	None; diagnosed at autopsy		Surgery performed	Blank(s)	Blank(s)	Blank(s)	Blank(s)	Blank(s)	Blank(s)	25	0	1	No
4105	85+ years	Male	2019	Urinary Bladder	Blank(s)	670	8120	Blank(s)	Not a paired site	Positive histology	8120/3: Transitional cell carcinoma, NOS	8120-8139: transitional cell papillomas and carcinomas	Urinary Bladder	XIf Other and unspecified carcinomas	Regional	Blank(s)	Blank(s)	T2a	N2	M0	3B	Blank(s)	Blank(s)	Blank(s)	Blank(s)	Blank(s)	Blank(s)	Blank(s)	Blank(s)	Blank(s)	Blank(s)	Blank(s)	Blank(s)	Blank(s)	61	4 or more regional lymph nodes removed	None; diagnosed at autopsy		Surgery performed	Blank(s)	Blank(s)	Blank(s)	Blank(s)	200	400	15	2	7	No
4149	75-79 years	Female	2011	Miscellaneous	HemeRetic	421	9950	Unknown	Not a paired site	Positive histology	9950/3: Polycythemia vera	9950-9969: chronic myeloproliferative disorders (C42.1)	Miscellaneous	Ic Chronic myeloproliferative diseases	Distant	Blank(s)	Distant site(s)/node(s) involved	Blank(s)	Blank(s)	Blank(s)	Blank(s)	NA	NA	NA	NA	Blank(s)	Blank(s)	Blank(s)	Blank(s)	Blank(s)	Blank(s)	NA	NA	NA	98	Unknown or not applicable	None; diagnosed at autopsy		Not recommended	Blank(s)	Blank(s)	Blank(s)	Blank(s)	Blank(s)	Blank(s)	Blank(s)	99	99	N/A
4210	75-79 years	Female	2007	Melanoma of the Skin	MelanomaSkin	445	8720	Unknown	Right - origin of primary	Positive histology	8720/3: Malignant melanoma, NOS	8720-8799: nevi and melanomas	Melanoma of the Skin	XId Malignant melanomas	Localized	Localized	Localized only	Blank(s)	Blank(s)	Blank(s)	Blank(s)	Blank(s)	Blank(s)	Blank(s)	Blank(s)	Blank(s)	Blank(s)	Blank(s)	Blank(s)	Blank(s)	Blank(s)	T1a	N0	M0	30	None	None; diagnosed at autopsy		Surgery performed	Blank(s)	Blank(s)	Blank(s)	Blank(s)	Blank(s)	Blank(s)	Blank(s)	98	0	Blank(s)
4256	65-69 years	Female	2011	Pancreas	PancreasBodyTail	251	8480	Unknown	Not a paired site	Positive histology	8480/3: Mucinous adenocarcinoma	8440-8499: cystic, mucinous and serous neoplasms	Pancreas	XIf Other and unspecified carcinomas	Distant	Distant	Distant site(s)/node(s) involved	Blank(s)	Blank(s)	Blank(s)	Blank(s)	III	T4	N0	M0	Blank(s)	Blank(s)	Blank(s)	Blank(s)	Blank(s)	Blank(s)	T4	N0	M0	0	None	None; diagnosed at autopsy		Not recommended	Blank(s)	Blank(s)	Blank(s)	Blank(s)	Blank(s)	Blank(s)	Blank(s)	98	0	No
4279	60-64 years	Female	2016	Melanoma of the Skin	MelanomaSkin	446	8720	Unknown	Left - origin of primary	Positive histology	8720/3: Malignant melanoma, NOS	8720-8799: nevi and melanomas	Melanoma of the Skin	XId Malignant melanomas	Localized	Localized	Localized only	Blank(s)	Blank(s)	Blank(s)	Blank(s)	Blank(s)	Blank(s)	Blank(s)	Blank(s)	p1B	c0	c0	Pathologic	Clinical	Clinical	Blank(s)	Blank(s)	Blank(s)	31	None	None; diagnosed at autopsy		Surgery performed	Blank(s)	Blank(s)	Blank(s)	Blank(s)	Blank(s)	Blank(s)	12	98	0	No
4301	80-84 years	Female	2013	Kidney and Renal Pelvis	KidneyParenchyma	649	8310	Moderately differentiated; Grade II	Right - origin of primary	Positive histology	8310/3: Clear cell adenocarcinoma, NOS	8140-8389: adenomas and adenocarcinomas	Kidney	VIb Renal carcinomas	Regional	Regional	Regional by direct extension only	Blank(s)	Blank(s)	Blank(s)	Blank(s)	IV	T4	N0	M0	Blank(s)	Blank(s)	Blank(s)	Blank(s)	Blank(s)	Blank(s)	T3a	N0	M0	23	None	Non-primary surgical procedure to other regional sites		Surgery performed	Blank(s)	Blank(s)	Blank(s)	Blank(s)	Blank(s)	Blank(s)	Blank(s)	98	0	No
4307	65-69 years	Male	2013	Esophagus	Esophagus	155	8010	Unknown	Not a paired site	Positive histology	8010/3: Carcinoma, NOS	8010-8049: epithelial neoplasms, NOS	Esophagus	XIf Other and unspecified carcinomas	Unknown/unstaged	Unknown/unstaged	Unknown/unstaged/unspecified/DCO	Blank(s)	Blank(s)	Blank(s)	Blank(s)	UNK Stage	TX	N0	M0	Blank(s)	Blank(s)	Blank(s)	Blank(s)	Blank(s)	Blank(s)	TX	N0	M0	0	None	None; diagnosed at autopsy		Not recommended	Blank(s)	Blank(s)	Blank(s)	Blank(s)	Blank(s)	Blank(s)	Blank(s)	98	0	No
4334	80-84 years	Male	2011	Anus, Anal Canal and Anorectum	Anus	211	8140	Poorly differentiated; Grade III	Not a paired site	Positive histology	8140/3: Adenocarcinoma, NOS	8140-8389: adenomas and adenocarcinomas	Anus, Anal Canal and Anorectum	XIf Other and unspecified carcinomas	Localized	Localized	Localized only	Blank(s)	Blank(s)	Blank(s)	Blank(s)	UNK Stage	TX	N0	M0	Blank(s)	Blank(s)	Blank(s)	Blank(s)	Blank(s)	Blank(s)	TX	N0	M0	60	4 or more regional lymph nodes removed	None; diagnosed at autopsy		Surgery performed	Blank(s)	Blank(s)	Blank(s)	Blank(s)	Blank(s)	Blank(s)	Blank(s)	0	8	No
4352	65-69 years	Male	2019	Melanoma of the Skin	Blank(s)	446	8720	Blank(s)	Left - origin of primary	Positive histology	8720/3: Malignant melanoma, NOS	8720-8799: nevi and melanomas	Melanoma of the Skin	XId Malignant melanomas	Localized	Blank(s)	Blank(s)	T1a	N0	M0	1A	Blank(s)	Blank(s)	Blank(s)	Blank(s)	Blank(s)	Blank(s)	Blank(s)	Blank(s)	Blank(s)	Blank(s)	Blank(s)	Blank(s)	Blank(s)	31	None	None; diagnosed at autopsy		Surgery performed	Blank(s)	Blank(s)	Blank(s)	Blank(s)	400	0	8	98	0	No
4353	65-69 years	Female	2017	Lung and Bronchus	Lung	343	8140	Unknown	Right - origin of primary	Positive exfoliative cytology, no positive histology	8140/3: Adenocarcinoma, NOS	8140-8389: adenomas and adenocarcinomas	Lung and Bronchus	XIf Other and unspecified carcinomas	Distant	Distant	Distant site(s)/node(s) involved	Blank(s)	Blank(s)	Blank(s)	Blank(s)	Blank(s)	Blank(s)	Blank(s)	Blank(s)	c4	c2	p1A	Clinical	Clinical	Pathologic	Blank(s)	Blank(s)	Blank(s)	0	None	None; diagnosed at autopsy		Not recommended	Blank(s)	Blank(s)	Blank(s)	Blank(s)	Blank(s)	Blank(s)	66	98	0	No
4365	80-84 years	Male	2011	Lung and Bronchus	Lung	341	8046	Unknown	Left - origin of primary	Positive histology	8046/3: Non-small cell carcinoma	8010-8049: epithelial neoplasms, NOS	Lung and Bronchus	XIf Other and unspecified carcinomas	Distant	Distant	Distant site(s)/node(s) involved	Blank(s)	Blank(s)	Blank(s)	Blank(s)	IV	T4	N2	M1a	Blank(s)	Blank(s)	Blank(s)	Blank(s)	Blank(s)	Blank(s)	T1	N2	M1	0	None	None; diagnosed at autopsy		Not recommended	Blank(s)	Blank(s)	Blank(s)	Blank(s)	Blank(s)	Blank(s)	Blank(s)	98	0	No
4371	45-49 years	Female	2013	Corpus Uteri	CorpusSarcoma	541	8800	Unknown	Not a paired site	Positive histology	8800/3: Sarcoma, NOS	8800-8809: soft tissue tumors and sarcomas, NOS	Corpus Uteri	IXe Unspecified soft tissue sarcomas	Localized	Localized	Localized only	Blank(s)	Blank(s)	Blank(s)	Blank(s)	IA	T1a	N0	M0	Blank(s)	Blank(s)	Blank(s)	Blank(s)	Blank(s)	Blank(s)	NA	NA	NA	66	1 to 3 regional lymph nodes removed	None; diagnosed at autopsy		Surgery performed	Blank(s)	Blank(s)	Blank(s)	Blank(s)	Blank(s)	Blank(s)	Blank(s)	0	3	No
4382	70-74 years	Female	2016	Melanoma of the Skin	MelanomaSkin	446	8720	Unknown	Right - origin of primary	Positive histology	8720/3: Malignant melanoma, NOS	8720-8799: nevi and melanomas	Melanoma of the Skin	XId Malignant melanomas	Localized	Localized	Localized only	Blank(s)	Blank(s)	Blank(s)	Blank(s)	Blank(s)	Blank(s)	Blank(s)	Blank(s)	p1A	c0	c0	Pathologic	Clinical	Clinical	Blank(s)	Blank(s)	Blank(s)	31	None	None; diagnosed at autopsy		Surgery performed	Blank(s)	Blank(s)	Blank(s)	Blank(s)	Blank(s)	Blank(s)	999	98	0	No
4395	85+ years	Female	2014	Lung and Bronchus	Lung	341	8070	Moderately differentiated; Grade II	Right - origin of primary	Positive histology	8070/3: Squamous cell carcinoma, NOS	8050-8089: squamous cell neoplasms	Lung and Bronchus	XIf Other and unspecified carcinomas	Distant	Distant	Distant site(s)/node(s) involved	Blank(s)	Blank(s)	Blank(s)	Blank(s)	IIIA	T4	N0	M0	Blank(s)	Blank(s)	Blank(s)	Blank(s)	Blank(s)	Blank(s)	T4	N0	M0	0	None	None; diagnosed at autopsy		Not recommended	Blank(s)	Blank(s)	Blank(s)	Blank(s)	Blank(s)	Blank(s)	Blank(s)	98	0	No
4401	85+ years	Female	2011	Melanoma of the Skin	MelanomaSkin	443	8720	Unknown	Right - origin of primary	Positive histology	8720/3: Malignant melanoma, NOS	8720-8799: nevi and melanomas	Melanoma of the Skin	XId Malignant melanomas	Localized	Localized	Localized only	Blank(s)	Blank(s)	Blank(s)	Blank(s)	IIB	T4a	N0	M0	Blank(s)	Blank(s)	Blank(s)	Blank(s)	Blank(s)	Blank(s)	T4a	N0	M0	0	None	None; diagnosed at autopsy		Recommended but not performed, patient refused	Blank(s)	Blank(s)	Blank(s)	Blank(s)	Blank(s)	Blank(s)	Blank(s)	98	0	No
4401	85+ years	Female	2015	Other Non-Epithelial Skin	Skin	446	8980	Unknown	Left - origin of primary	Positive histology	8980/3: Carcinosarcoma, NOS	8930-8999: complex mixed and stromal neoplasms	Other Non-Epithelial Skin	XIIa Other specified malignant tumors	Localized	Blank(s)	Localized only	Blank(s)	Blank(s)	Blank(s)	Blank(s)	UNK Stage	TX	N0	M0	Blank(s)	Blank(s)	Blank(s)	Blank(s)	Blank(s)	Blank(s)	NA	NA	NA	27	None	None; diagnosed at autopsy		Surgery performed	Blank(s)	Blank(s)	Blank(s)	Blank(s)	Blank(s)	Blank(s)	Blank(s)	98	0	No
4404	65-69 years	Female	2017	Breast	Breast	504	8500	Well differentiated; Grade I	Left - origin of primary	Positive histology	8500/3: Infiltrating duct carcinoma, NOS	8500-8549: ductal and lobular neoplasms	Breast	XIf Other and unspecified carcinomas	Localized	Localized	Localized only	Blank(s)	Blank(s)	Blank(s)	Blank(s)	Blank(s)	Blank(s)	Blank(s)	Blank(s)	p1B	p0	c0	Pathologic	Pathologic	Clinical	Blank(s)	Blank(s)	Blank(s)	22	Unknown or not applicable	None; diagnosed at autopsy		Surgery performed	Blank(s)	Blank(s)	Blank(s)	Blank(s)	Blank(s)	Blank(s)	10	0	5	No
4415	65-69 years	Female	2019	Salivary Gland	Blank(s)	79	8200	Blank(s)	Right - origin of primary	Positive histology	8200/3: Adenoid cystic carcinoma	8140-8389: adenomas and adenocarcinomas	Salivary Gland	XIf Other and unspecified carcinomas	Regional	Blank(s)	Blank(s)	T4a	N0	M0	4A	Blank(s)	Blank(s)	Blank(s)	Blank(s)	Blank(s)	Blank(s)	Blank(s)	Blank(s)	Blank(s)	Blank(s)	Blank(s)	Blank(s)	Blank(s)	0	None	None; diagnosed at autopsy		Not recommended	Blank(s)	Blank(s)	Blank(s)	Blank(s)	400	0	23	98	0	No
4420	65-69 years	Male	2004	Lung and Bronchus	Lung	341	8070	Poorly differentiated; Grade III	Left - origin of primary	Positive histology	8070/3: Squamous cell carcinoma, NOS	8050-8089: squamous cell neoplasms	Lung and Bronchus	XIf Other and unspecified carcinomas	Localized	Localized	Localized only	Blank(s)	Blank(s)	Blank(s)	Blank(s)	Blank(s)	Blank(s)	Blank(s)	Blank(s)	Blank(s)	Blank(s)	Blank(s)	Blank(s)	Blank(s)	Blank(s)	T1	N0	M0	21	None	None; diagnosed at autopsy		Surgery performed	Blank(s)	Blank(s)	Blank(s)	Blank(s)	Blank(s)	Blank(s)	Blank(s)	98	0	Blank(s)
4420	65-69 years	Male	2004	NHL - Nodal	Lymphoma	773	9670	B-cell; pre-B; B-precursor	Not a paired site	Positive histology	9670/3: Malignant lymphoma, small B lymphocytic, NOS (OBS 2012+) see 9823/3	9670-9699: nhl - mature b-cell lymphomas	NHL - Nodal	IIb Non-Hodgkin lymphomas (except Burkitt lymphoma)	Localized	Localized	Localized only	Blank(s)	Blank(s)	Blank(s)	Blank(s)	Blank(s)	Blank(s)	Blank(s)	Blank(s)	Blank(s)	Blank(s)	Blank(s)	Blank(s)	Blank(s)	Blank(s)	NA	NA	NA	25	Unknown or not applicable	Non-primary surgical procedure to other regional sites		Surgery performed	Blank(s)	Blank(s)	Blank(s)	Blank(s)	Blank(s)	Blank(s)	Blank(s)	99	99	Blank(s)
4425	85+ years	Male	2015	Eye and Orbit	Conjunctiva	690	8410	Unknown	Right - origin of primary	Positive histology	8410/3: Sebaceous adenocarcinoma	8390-8429: adnexal and skin appendage neoplasms	Eye and Orbit - Non-Melanoma	XIf Other and unspecified carcinomas	Localized	Blank(s)	Localized only	Blank(s)	Blank(s)	Blank(s)	Blank(s)	NA	T1	N0	M0	Blank(s)	Blank(s)	Blank(s)	Blank(s)	Blank(s)	Blank(s)	T1	N0	M0	30	None	None; diagnosed at autopsy		Surgery performed	Blank(s)	Blank(s)	Blank(s)	Blank(s)	Blank(s)	Blank(s)	Blank(s)	98	0	No
4438	85+ years	Female	2009	Breast	Breast	503	8500	Poorly differentiated; Grade III	Left - origin of primary	Positive histology	8500/3: Infiltrating duct carcinoma, NOS	8500-8549: ductal and lobular neoplasms	Breast	XIf Other and unspecified carcinomas	Regional	Regional	Regional lymph nodes involved only	Blank(s)	Blank(s)	Blank(s)	Blank(s)	Blank(s)	Blank(s)	Blank(s)	Blank(s)	Blank(s)	Blank(s)	Blank(s)	Blank(s)	Blank(s)	Blank(s)	T2	N2NOS	M0	52	Unknown or not applicable	None; diagnosed at autopsy		Surgery performed	Blank(s)	Blank(s)	Blank(s)	Blank(s)	Blank(s)	Blank(s)	Blank(s)	6	17	Blank(s)
4443	75-79 years	Female	2007	Breast	Breast	509	8500	Well differentiated; Grade I	Right - origin of primary	Positive histology	8500/3: Infiltrating duct carcinoma, NOS	8500-8549: ductal and lobular neoplasms	Breast	XIf Other and unspecified carcinomas	Localized	Localized	Localized only	Blank(s)	Blank(s)	Blank(s)	Blank(s)	Blank(s)	Blank(s)	Blank(s)	Blank(s)	Blank(s)	Blank(s)	Blank(s)	Blank(s)	Blank(s)	Blank(s)	T1c	N0	M0	51	Unknown or not applicable	None; diagnosed at autopsy		Surgery performed	Blank(s)	Blank(s)	Blank(s)	Blank(s)	Blank(s)	Blank(s)	Blank(s)	0	11	Blank(s)
4449	85+ years	Female	2019	Ovary	Blank(s)	569	8140	Blank(s)	Paired site, but no information concerning laterality	Positive histology	8140/3: Adenocarcinoma, NOS	8140-8389: adenomas and adenocarcinomas	Ovary	Xd Gonadal carcinomas	Distant	Blank(s)	Blank(s)	T3c	N1b	M1b	4B	Blank(s)	Blank(s)	Blank(s)	Blank(s)	Blank(s)	Blank(s)	Blank(s)	Blank(s)	Blank(s)	Blank(s)	Blank(s)	Blank(s)	Blank(s)	0	None	None; diagnosed at autopsy		Not recommended	Blank(s)	Blank(s)	Blank(s)	Blank(s)	700	400	999	98	0	No
4455	85+ years	Female	2014	Melanoma of the Skin	MelanomaSkin	440	8720	Unknown	Right - origin of primary	Positive histology	8720/3: Malignant melanoma, NOS	8720-8799: nevi and melanomas	Melanoma of the Skin	XId Malignant melanomas	Localized	Localized	Localized only	Blank(s)	Blank(s)	Blank(s)	Blank(s)	IA	T1a	N0	M0	Blank(s)	Blank(s)	Blank(s)	Blank(s)	Blank(s)	Blank(s)	T1NOS	N0	M0	31	None	None; diagnosed at autopsy		Surgery performed	Blank(s)	Blank(s)	Blank(s)	Blank(s)	Blank(s)	Blank(s)	Blank(s)	98	0	No
4471	45-49 years	Female	2017	Breast	Breast	509	8500	Unknown	Right - origin of primary	Positive histology	8500/3: Infiltrating duct carcinoma, NOS	8500-8549: ductal and lobular neoplasms	Breast	XIf Other and unspecified carcinomas	Distant	Distant	Distant site(s)/node(s) involved	Blank(s)	Blank(s)	Blank(s)	Blank(s)	Blank(s)	Blank(s)	Blank(s)	Blank(s)	cX	cX	p1	Clinical	Clinical	Clinical	Blank(s)	Blank(s)	Blank(s)	0	Unknown or not applicable	None; diagnosed at autopsy		Not recommended	Blank(s)	Blank(s)	Blank(s)	Blank(s)	Blank(s)	Blank(s)	999	99	99	Yes
4481	85+ years	Female	2012	Myeloma	MyelomaPlasmaCellDisorder	421	9732	B-cell; pre-B; B-precursor	Not a paired site	Clinical diagnosis only	9732/3: Plasma cell myeloma	9730-9739: plasma cell tumors	Myeloma	IIb Non-Hodgkin lymphomas (except Burkitt lymphoma)	Distant	Distant	Distant site(s)/node(s) involved	Blank(s)	Blank(s)	Blank(s)	Blank(s)	NA	NA	NA	NA	Blank(s)	Blank(s)	Blank(s)	Blank(s)	Blank(s)	Blank(s)	NA	NA	NA	98	Unknown or not applicable	None; diagnosed at autopsy		Not recommended	Blank(s)	Blank(s)	Blank(s)	Blank(s)	Blank(s)	Blank(s)	Blank(s)	99	99	N/A
4522	70-74 years	Male	2010	Lung and Bronchus	Lung	349	8010	Unknown	Right - origin of primary	Radiography without microscopic confirm	8010/3: Carcinoma, NOS	8010-8049: epithelial neoplasms, NOS	Lung and Bronchus	XIf Other and unspecified carcinomas	Distant	Distant	Distant site(s)/node(s) involved	Blank(s)	Blank(s)	Blank(s)	Blank(s)	IV	T3	N2	M1b	Blank(s)	Blank(s)	Blank(s)	Blank(s)	Blank(s)	Blank(s)	T4	N2	M1	0	None	None; diagnosed at autopsy		Not recommended	Blank(s)	Blank(s)	Blank(s)	Blank(s)	Blank(s)	Blank(s)	Blank(s)	98	0	No
4533	60-64 years	Female	2013	Myeloma	MyelomaPlasmaCellDisorder	421	9732	B-cell; pre-B; B-precursor	Not a paired site	Positive histology	9732/3: Plasma cell myeloma	9730-9739: plasma cell tumors	Myeloma	IIb Non-Hodgkin lymphomas (except Burkitt lymphoma)	Distant	Distant	Distant site(s)/node(s) involved	Blank(s)	Blank(s)	Blank(s)	Blank(s)	NA	NA	NA	NA	Blank(s)	Blank(s)	Blank(s)	Blank(s)	Blank(s)	Blank(s)	NA	NA	NA	98	Unknown or not applicable	None; diagnosed at autopsy		Not recommended	Blank(s)	Blank(s)	Blank(s)	Blank(s)	Blank(s)	Blank(s)	Blank(s)	99	99	N/A
4537	85+ years	Male	2012	NHL - Extranodal	Lymphoma	421	9699	B-cell; pre-B; B-precursor	Not a paired site	Positive histology	9699/3: Extranodal marginal zone lymphoma of mucosal-assoc. lymphoid tissue-MALT	9670-9699: nhl - mature b-cell lymphomas	NHL - Extranodal	IIb Non-Hodgkin lymphomas (except Burkitt lymphoma)	Distant	Distant	Distant site(s)/node(s) involved	Blank(s)	Blank(s)	Blank(s)	Blank(s)	IVA	NA	NA	NA	Blank(s)	Blank(s)	Blank(s)	Blank(s)	Blank(s)	Blank(s)	NA	NA	NA	98	Unknown or not applicable	None; diagnosed at autopsy		Not recommended	Blank(s)	Blank(s)	Blank(s)	Blank(s)	Blank(s)	Blank(s)	Blank(s)	99	99	N/A
4554	50-54 years	Male	2004	Cecum	Colon	180	8140	Poorly differentiated; Grade III	Not a paired site	Positive histology	8140/3: Adenocarcinoma, NOS	8140-8389: adenomas and adenocarcinomas	Cecum	XIf Other and unspecified carcinomas	Regional	Regional	Regional lymph nodes involved only	Blank(s)	Blank(s)	Blank(s)	Blank(s)	Blank(s)	Blank(s)	Blank(s)	Blank(s)	Blank(s)	Blank(s)	Blank(s)	Blank(s)	Blank(s)	Blank(s)	T3	N1	M0	40	Number of regional lymph nodes removed unknown	None; diagnosed at autopsy		Surgery performed	Blank(s)	Blank(s)	Blank(s)	Blank(s)	Blank(s)	Blank(s)	Blank(s)	97	98	Blank(s)
4563	75-79 years	Male	2007	Lung and Bronchus	Lung	341	8046	Unknown	Right - origin of primary	Positive histology	8046/3: Non-small cell carcinoma	8010-8049: epithelial neoplasms, NOS	Lung and Bronchus	XIf Other and unspecified carcinomas	Distant	Distant	Distant site(s)/node(s) involved	Blank(s)	Blank(s)	Blank(s)	Blank(s)	Blank(s)	Blank(s)	Blank(s)	Blank(s)	Blank(s)	Blank(s)	Blank(s)	Blank(s)	Blank(s)	Blank(s)	T2	N2	M1	0	None	None; diagnosed at autopsy		Not recommended	Blank(s)	Blank(s)	Blank(s)	Blank(s)	Blank(s)	Blank(s)	Blank(s)	98	0	Blank(s)
4591	60-64 years	Male	2009	Hepatic Flexure	Colon	183	8140	Moderately differentiated; Grade II	Not a paired site	Positive histology	8140/3: Adenocarcinoma, NOS	8140-8389: adenomas and adenocarcinomas	Hepatic Flexure	XIf Other and unspecified carcinomas	Distant	Distant	Distant site(s)/node(s) involved	Blank(s)	Blank(s)	Blank(s)	Blank(s)	Blank(s)	Blank(s)	Blank(s)	Blank(s)	Blank(s)	Blank(s)	Blank(s)	Blank(s)	Blank(s)	Blank(s)	T3	N0	M1	30	4 or more regional lymph nodes removed	None; diagnosed at autopsy		Surgery performed	Blank(s)	Blank(s)	Blank(s)	Blank(s)	Blank(s)	Blank(s)	Blank(s)	0	34	Blank(s)
4603	85+ years	Female	2015	Breast	Breast	506	8500	Poorly differentiated; Grade III	Left - origin of primary	Positive histology	8500/3: Infiltrating duct carcinoma, NOS	8500-8549: ductal and lobular neoplasms	Breast	XIf Other and unspecified carcinomas	Regional	Regional	Regional by direct extension only	Blank(s)	Blank(s)	Blank(s)	Blank(s)	IIA	T2	N0	M0	Blank(s)	Blank(s)	Blank(s)	Blank(s)	Blank(s)	Blank(s)	T2	N0	M0	22	Unknown or not applicable	None; diagnosed at autopsy		Surgery performed	Blank(s)	Blank(s)	Blank(s)	Blank(s)	Blank(s)	Blank(s)	Blank(s)	98	0	No
4637	70-74 years	Female	2008	Transverse Colon	Colon	184	8140	Moderately differentiated; Grade II	Not a paired site	Positive histology	8140/3: Adenocarcinoma, NOS	8140-8389: adenomas and adenocarcinomas	Transverse Colon	XIf Other and unspecified carcinomas	Regional	Regional	Regional by direct extension only	Blank(s)	Blank(s)	Blank(s)	Blank(s)	Blank(s)	Blank(s)	Blank(s)	Blank(s)	Blank(s)	Blank(s)	Blank(s)	Blank(s)	Blank(s)	Blank(s)	T3	N0	M0	30	4 or more regional lymph nodes removed	None; diagnosed at autopsy		Surgery performed	Blank(s)	Blank(s)	Blank(s)	Blank(s)	Blank(s)	Blank(s)	Blank(s)	0	34	Blank(s)
4646	50-54 years	Male	2012	Kidney and Renal Pelvis	KidneyParenchyma	649	8310	Moderately differentiated; Grade II	Right - origin of primary	Positive histology	8310/3: Clear cell adenocarcinoma, NOS	8140-8389: adenomas and adenocarcinomas	Kidney	VIb Renal carcinomas	Localized	Localized	Localized only	Blank(s)	Blank(s)	Blank(s)	Blank(s)	UNK Stage	T1b	NX	M0	Blank(s)	Blank(s)	Blank(s)	Blank(s)	Blank(s)	Blank(s)	T1b	NX	M0	30	None	None; diagnosed at autopsy		Surgery performed	Blank(s)	Blank(s)	Blank(s)	Blank(s)	Blank(s)	Blank(s)	Blank(s)	98	0	No
4665	85+ years	Female	2004	Lung and Bronchus	Lung	343	8000	Unknown	Right - origin of primary	Radiography without microscopic confirm	8000/3: Neoplasm, malignant	8000-8009: unspecified neoplasms	Lung and Bronchus	XIIb Other unspecified malignant tumors	Distant	Distant	Distant site(s)/node(s) involved	Blank(s)	Blank(s)	Blank(s)	Blank(s)	Blank(s)	Blank(s)	Blank(s)	Blank(s)	Blank(s)	Blank(s)	Blank(s)	Blank(s)	Blank(s)	Blank(s)	T4	N2	MX	0	None	None; diagnosed at autopsy		Not recommended	Blank(s)	Blank(s)	Blank(s)	Blank(s)	Blank(s)	Blank(s)	Blank(s)	98	0	Blank(s)
4693	75-79 years	Female	2009	Corpus Uteri	CorpusCarcinoma	541	8380	Moderately differentiated; Grade II	Not a paired site	Positive histology	8380/3: Endometrioid carcinoma	8140-8389: adenomas and adenocarcinomas	Corpus Uteri	XIf Other and unspecified carcinomas	Localized	Localized	Localized only	Blank(s)	Blank(s)	Blank(s)	Blank(s)	Blank(s)	Blank(s)	Blank(s)	Blank(s)	Blank(s)	Blank(s)	Blank(s)	Blank(s)	Blank(s)	Blank(s)	T1b	N0	M0	50	4 or more regional lymph nodes removed	None; diagnosed at autopsy		Surgery performed	Blank(s)	Blank(s)	Blank(s)	Blank(s)	Blank(s)	Blank(s)	Blank(s)	0	23	Blank(s)
4732	80-84 years	Female	2008	Sigmoid Colon	Colon	187	8140	Poorly differentiated; Grade III	Not a paired site	Positive histology	8140/3: Adenocarcinoma, NOS	8140-8389: adenomas and adenocarcinomas	Sigmoid Colon	XIf Other and unspecified carcinomas	Distant	Distant	Distant site(s)/node(s) involved	Blank(s)	Blank(s)	Blank(s)	Blank(s)	Blank(s)	Blank(s)	Blank(s)	Blank(s)	Blank(s)	Blank(s)	Blank(s)	Blank(s)	Blank(s)	Blank(s)	T4	N2	M1	30	4 or more regional lymph nodes removed	None; diagnosed at autopsy		Surgery performed	Blank(s)	Blank(s)	Blank(s)	Blank(s)	Blank(s)	Blank(s)	Blank(s)	4	20	Blank(s)
4735	85+ years	Male	2009	Prostate	Prostate	619	8140	Poorly differentiated; Grade III	Not a paired site	Positive histology	8140/3: Adenocarcinoma, NOS	8140-8389: adenomas and adenocarcinomas	Prostate	XIf Other and unspecified carcinomas	Localized	Localized	Localized only	Blank(s)	Blank(s)	Blank(s)	Blank(s)	Blank(s)	Blank(s)	Blank(s)	Blank(s)	Blank(s)	Blank(s)	Blank(s)	Blank(s)	Blank(s)	Blank(s)	T2NOS	NX	MX	23	None	None; diagnosed at autopsy		Surgery performed	Blank(s)	Blank(s)	Blank(s)	Blank(s)	Blank(s)	Blank(s)	Blank(s)	98	0	Blank(s)
4758	55-59 years	Male	2004	Lung and Bronchus	Lung	349	8046	Unknown	Right - origin of primary	Positive histology	8046/3: Non-small cell carcinoma	8010-8049: epithelial neoplasms, NOS	Lung and Bronchus	XIf Other and unspecified carcinomas	Regional	Regional	Regional lymph nodes involved only	Blank(s)	Blank(s)	Blank(s)	Blank(s)	Blank(s)	Blank(s)	Blank(s)	Blank(s)	Blank(s)	Blank(s)	Blank(s)	Blank(s)	Blank(s)	Blank(s)	TX	N1	MX	0	1 to 3 regional lymph nodes removed	Non-primary surgical procedure to other regional sites		Not recommended	Blank(s)	Blank(s)	Blank(s)	Blank(s)	Blank(s)	Blank(s)	Blank(s)	1	2	Blank(s)
4770	80-84 years	Male	2004	Miscellaneous	HemeRetic	421	9989	Unknown	Not a paired site	Positive histology	9989/3: Myelodysplastic syndrome, unclassifiable	9980-9989: myelodysplastic syndrome	Miscellaneous	Id Myelodysplastic syndrome and other myeloproliferative diseases	Distant	Blank(s)	Distant site(s)/node(s) involved	Blank(s)	Blank(s)	Blank(s)	Blank(s)	Blank(s)	Blank(s)	Blank(s)	Blank(s)	Blank(s)	Blank(s)	Blank(s)	Blank(s)	Blank(s)	Blank(s)	NA	NA	NA	98	Unknown or not applicable	None; diagnosed at autopsy		Not recommended	Blank(s)	Blank(s)	Blank(s)	Blank(s)	Blank(s)	Blank(s)	Blank(s)	99	99	Blank(s)
4782	85+ years	Female	2012	Breast	Breast	508	8480	Well differentiated; Grade I	Left - origin of primary	Positive histology	8480/3: Mucinous adenocarcinoma	8440-8499: cystic, mucinous and serous neoplasms	Breast	XIf Other and unspecified carcinomas	Unknown/unstaged	Unknown/unstaged	Unknown/unstaged/unspecified/DCO	Blank(s)	Blank(s)	Blank(s)	Blank(s)	UNK Stage	TX	NX	M0	Blank(s)	Blank(s)	Blank(s)	Blank(s)	Blank(s)	Blank(s)	TX	NX	MX	0	Unknown or not applicable	None; diagnosed at autopsy		Not recommended	Blank(s)	Blank(s)	Blank(s)	Blank(s)	Blank(s)	Blank(s)	Blank(s)	98	0	Unknown
4788	70-74 years	Female	2013	Kidney and Renal Pelvis	KidneyParenchyma	649	8310	Poorly differentiated; Grade III	Right - origin of primary	Positive histology	8310/3: Clear cell adenocarcinoma, NOS	8140-8389: adenomas and adenocarcinomas	Kidney	VIb Renal carcinomas	Localized	Localized	Localized only	Blank(s)	Blank(s)	Blank(s)	Blank(s)	I	T1b	N0	M0	Blank(s)	Blank(s)	Blank(s)	Blank(s)	Blank(s)	Blank(s)	T1b	N0	M0	30	None	None; diagnosed at autopsy		Surgery performed	Blank(s)	Blank(s)	Blank(s)	Blank(s)	Blank(s)	Blank(s)	Blank(s)	98	0	No
4788	70-74 years	Female	2013	Kidney and Renal Pelvis	KidneyParenchyma	649	8312	Unknown	Left - origin of primary	Radiography without microscopic confirm	8312/3: Renal cell carcinoma	8140-8389: adenomas and adenocarcinomas	Kidney	VIb Renal carcinomas	Regional	Regional	Regional by direct extension only	Blank(s)	Blank(s)	Blank(s)	Blank(s)	III	T3a	N0	M0	Blank(s)	Blank(s)	Blank(s)	Blank(s)	Blank(s)	Blank(s)	T3a	N0	M0	0	None	None; diagnosed at autopsy		Not recommended	Blank(s)	Blank(s)	Blank(s)	Blank(s)	Blank(s)	Blank(s)	Blank(s)	98	0	No
4791	55-59 years	Male	2005	Other Biliary	BileDuctsPerihilar	240	8160	Unknown	Not a paired site	Positive histology	8160/3: Cholangiocarcinoma	8140-8389: adenomas and adenocarcinomas	Other Biliary	VIIb Hepatic carcinomas	Distant	Blank(s)	Distant site(s)/node(s) involved	Blank(s)	Blank(s)	Blank(s)	Blank(s)	Blank(s)	Blank(s)	Blank(s)	Blank(s)	Blank(s)	Blank(s)	Blank(s)	Blank(s)	Blank(s)	Blank(s)	T1	N0	M1	0	None	None; diagnosed at autopsy		Not recommended	Blank(s)	Blank(s)	Blank(s)	Blank(s)	Blank(s)	Blank(s)	Blank(s)	98	0	Blank(s)
4792	75-79 years	Female	2016	Tongue	TongueBase	19	8070	Unknown	Left - origin of primary	Positive histology	8070/3: Squamous cell carcinoma, NOS	8050-8089: squamous cell neoplasms	Tongue	XIf Other and unspecified carcinomas	Regional	Regional	Regional lymph nodes involved only	Blank(s)	Blank(s)	Blank(s)	Blank(s)	Blank(s)	Blank(s)	Blank(s)	Blank(s)	c3	c1	c0	Clinical	Clinical	Clinical	Blank(s)	Blank(s)	Blank(s)	0	None	None; diagnosed at autopsy		Not recommended	Blank(s)	Blank(s)	Blank(s)	Blank(s)	Blank(s)	Blank(s)	45	98	0	No
4820	80-84 years	Female	2007	Breast	Breast	501	8500	Moderately differentiated; Grade II	Left - origin of primary	Positive histology	8500/3: Infiltrating duct carcinoma, NOS	8500-8549: ductal and lobular neoplasms	Breast	XIf Other and unspecified carcinomas	Localized	Localized	Localized only	Blank(s)	Blank(s)	Blank(s)	Blank(s)	Blank(s)	Blank(s)	Blank(s)	Blank(s)	Blank(s)	Blank(s)	Blank(s)	Blank(s)	Blank(s)	Blank(s)	T1c	N0	M0	22	Unknown or not applicable	None; diagnosed at autopsy		Surgery performed	Blank(s)	Blank(s)	Blank(s)	Blank(s)	Blank(s)	Blank(s)	Blank(s)	98	0	Blank(s)
4826	60-64 years	Female	2009	Thyroid	Thyroid	739	8260	Unknown	Not a paired site	Positive histology	8260/3: Papillary adenocarcinoma, NOS	8140-8389: adenomas and adenocarcinomas	Thyroid	XIb Thyroid carcinomas	Localized	Localized	Localized only	Blank(s)	Blank(s)	Blank(s)	Blank(s)	Blank(s)	Blank(s)	Blank(s)	Blank(s)	Blank(s)	Blank(s)	Blank(s)	Blank(s)	Blank(s)	Blank(s)	T1	N0	M0	50	None	None; diagnosed at autopsy		Surgery performed	Blank(s)	Blank(s)	Blank(s)	Blank(s)	Blank(s)	Blank(s)	Blank(s)	98	0	Blank(s)
4826	65-69 years	Female	2014	Pancreas	PancreasHead	250	8560	Unknown	Not a paired site	Positive exfoliative cytology, no positive histology	8560/3: Adenosquamous carcinoma	8560-8579: complex epithelial neoplasms	Pancreas	XIf Other and unspecified carcinomas	Distant	Distant	Distant site(s)/node(s) involved	Blank(s)	Blank(s)	Blank(s)	Blank(s)	IV	T3	N0	M1	Blank(s)	Blank(s)	Blank(s)	Blank(s)	Blank(s)	Blank(s)	T3	N0	M1	0	None	None; diagnosed at autopsy		Not recommended	Blank(s)	Blank(s)	Blank(s)	Blank(s)	Blank(s)	Blank(s)	Blank(s)	98	0	No
4832	80-84 years	Male	2010	Urinary Bladder	Bladder	672	8130	Undifferentiated; anaplastic; Grade IV	Left - origin of primary	Positive histology	8130/3: Papillary transitional cell carcinoma	8120-8139: transitional cell papillomas and carcinomas	Urinary Bladder	XIf Other and unspecified carcinomas	In situ	In situ	In situ	Blank(s)	Blank(s)	Blank(s)	Blank(s)	0a	Ta	N0	M0	Blank(s)	Blank(s)	Blank(s)	Blank(s)	Blank(s)	Blank(s)	Ta	N0	M0	24	None	None; diagnosed at autopsy		Surgery performed	Blank(s)	Blank(s)	Blank(s)	Blank(s)	Blank(s)	Blank(s)	Blank(s)	98	0	No
4854	65-69 years	Male	2012	Melanoma of the Skin	MelanomaSkin	447	8744	Unknown	Right - origin of primary	Positive histology	8744/3: Acral lentiginous melanoma, malignant	8720-8799: nevi and melanomas	Melanoma of the Skin	XId Malignant melanomas	Localized	Localized	Localized only	Blank(s)	Blank(s)	Blank(s)	Blank(s)	IB	T2a	N0	M0	Blank(s)	Blank(s)	Blank(s)	Blank(s)	Blank(s)	Blank(s)	T2a	N0	M0	60	Sentinel lymph node biopsy	None; diagnosed at autopsy		Surgery performed	Blank(s)	Blank(s)	Blank(s)	Blank(s)	Blank(s)	Blank(s)	Blank(s)	0	7	No
4854	65-69 years	Male	2014	Lung and Bronchus	Lung	343	8041	Unknown	Right - origin of primary	Positive exfoliative cytology, no positive histology	8041/3: Small cell carcinoma, NOS	8010-8049: epithelial neoplasms, NOS	Lung and Bronchus	XIf Other and unspecified carcinomas	Distant	Distant	Distant site(s)/node(s) involved	Blank(s)	Blank(s)	Blank(s)	Blank(s)	IV	T1a	N2	M1b	Blank(s)	Blank(s)	Blank(s)	Blank(s)	Blank(s)	Blank(s)	T1	N2	M1	0	None	None; diagnosed at autopsy		Not recommended	Blank(s)	Blank(s)	Blank(s)	Blank(s)	Blank(s)	Blank(s)	Blank(s)	98	0	No
4862	65-69 years	Male	2004	Other Non-Epithelial Skin	MerkelCellSkin	447	8247	Unknown	Right - origin of primary	Positive histology	8247/3: Merkel cell carcinoma	8140-8389: adenomas and adenocarcinomas	Other Non-Epithelial Skin	XIe Skin carcinomas	Regional	Blank(s)	Regional lymph nodes involved only	Blank(s)	Blank(s)	Blank(s)	Blank(s)	Blank(s)	Blank(s)	Blank(s)	Blank(s)	Blank(s)	Blank(s)	Blank(s)	Blank(s)	Blank(s)	Blank(s)	TX	N1	M0	32	4 or more regional lymph nodes removed	None; diagnosed at autopsy		Surgery performed	Blank(s)	Blank(s)	Blank(s)	Blank(s)	Blank(s)	Blank(s)	Blank(s)	5	8	Blank(s)
4868	80-84 years	Female	2016	Acute Myeloid Leukemia	HemeRetic	421	9897	B-cell; pre-B; B-precursor	Not a paired site	Positive histology	9897/3: Acute myeloid leukemia with t(9;11)(p22;q23);MLLT3-MLL	9840-9939: myeloid leukemias (C42.1)	Acute Myeloid Leukemia	Ib Acute myeloid leukemias	Distant	Blank(s)	Distant site(s)/node(s) involved	Blank(s)	Blank(s)	Blank(s)	Blank(s)	Blank(s)	Blank(s)	Blank(s)	Blank(s)	Not applicable	Not applicable	Not applicable	Blank(s)	Blank(s)	Blank(s)	Blank(s)	Blank(s)	Blank(s)	98	Unknown or not applicable	None; diagnosed at autopsy		Not recommended	Blank(s)	Blank(s)	Blank(s)	Blank(s)	Blank(s)	Blank(s)	999	99	99	N/A
4878	75-79 years	Male	2005	Other Non-Epithelial Skin	MerkelCellSkin	443	8247	Unknown	Right - origin of primary	Positive histology	8247/3: Merkel cell carcinoma	8140-8389: adenomas and adenocarcinomas	Other Non-Epithelial Skin	XIe Skin carcinomas	Localized	Blank(s)	Localized only	Blank(s)	Blank(s)	Blank(s)	Blank(s)	Blank(s)	Blank(s)	Blank(s)	Blank(s)	Blank(s)	Blank(s)	Blank(s)	Blank(s)	Blank(s)	Blank(s)	TX	N0	M0	45	Sentinel lymph node biopsy	None; diagnosed at autopsy		Surgery performed	Blank(s)	Blank(s)	Blank(s)	Blank(s)	Blank(s)	Blank(s)	Blank(s)	0	4	Blank(s)
4883	60-64 years	Male	2010	Lung and Bronchus	Lung	341	8041	Unknown	Right - origin of primary	Positive histology	8041/3: Small cell carcinoma, NOS	8010-8049: epithelial neoplasms, NOS	Lung and Bronchus	XIf Other and unspecified carcinomas	Regional	Regional	Regional lymph nodes involved only	Blank(s)	Blank(s)	Blank(s)	Blank(s)	III	TX	N2	M0	Blank(s)	Blank(s)	Blank(s)	Blank(s)	Blank(s)	Blank(s)	TX	N2	M0	0	None	None; diagnosed at autopsy		Not recommended	Blank(s)	Blank(s)	Blank(s)	Blank(s)	Blank(s)	Blank(s)	Blank(s)	1	2	No
4897	80-84 years	Female	2015	Breast	Breast	504	8500	Moderately differentiated; Grade II	Right - origin of primary	Positive histology	8500/3: Infiltrating duct carcinoma, NOS	8500-8549: ductal and lobular neoplasms	Breast	XIf Other and unspecified carcinomas	Regional	Regional	Regional lymph nodes involved only	Blank(s)	Blank(s)	Blank(s)	Blank(s)	IB	T1b	N1mi	M0	Blank(s)	Blank(s)	Blank(s)	Blank(s)	Blank(s)	Blank(s)	T1b	N1mi	M0	41	Unknown or not applicable	None; diagnosed at autopsy		Surgery performed	Blank(s)	Blank(s)	Blank(s)	Blank(s)	Blank(s)	Blank(s)	Blank(s)	2	6	No
4897	80-84 years	Female	2015	Breast	Breast	502	8500	Moderately differentiated; Grade II	Left - origin of primary	Positive histology	8500/3: Infiltrating duct carcinoma, NOS	8500-8549: ductal and lobular neoplasms	Breast	XIf Other and unspecified carcinomas	Localized	Localized	Localized only	Blank(s)	Blank(s)	Blank(s)	Blank(s)	IA	T1c	N0	M0	Blank(s)	Blank(s)	Blank(s)	Blank(s)	Blank(s)	Blank(s)	T1c	N0	M0	41	Unknown or not applicable	None; diagnosed at autopsy		Surgery performed	Blank(s)	Blank(s)	Blank(s)	Blank(s)	Blank(s)	Blank(s)	Blank(s)	0	1	No
4906	80-84 years	Female	2013	Lung and Bronchus	Lung	341	8140	Moderately differentiated; Grade II	Left - origin of primary	Positive histology	8140/3: Adenocarcinoma, NOS	8140-8389: adenomas and adenocarcinomas	Lung and Bronchus	XIf Other and unspecified carcinomas	Regional	Regional	Regional by both direct extension and lymph node involvement	Blank(s)	Blank(s)	Blank(s)	Blank(s)	IIA	T2a	N1	M0	Blank(s)	Blank(s)	Blank(s)	Blank(s)	Blank(s)	Blank(s)	T2	N1	M0	33	4 or more regional lymph nodes removed	None; diagnosed at autopsy		Surgery performed	Blank(s)	Blank(s)	Blank(s)	Blank(s)	Blank(s)	Blank(s)	Blank(s)	1	10	No
4913	70-74 years	Male	2005	NHL - Extranodal	LymphomaOcularAdnexa	690	9670	B-cell; pre-B; B-precursor	Right - origin of primary	Positive histology	9670/3: Malignant lymphoma, small B lymphocytic, NOS (OBS 2012+) see 9823/3	9670-9699: nhl - mature b-cell lymphomas	NHL - Extranodal	IIb Non-Hodgkin lymphomas (except Burkitt lymphoma)	Localized	Localized	Localized only	Blank(s)	Blank(s)	Blank(s)	Blank(s)	Blank(s)	Blank(s)	Blank(s)	Blank(s)	Blank(s)	Blank(s)	Blank(s)	Blank(s)	Blank(s)	Blank(s)	NA	NA	NA	0	None	None; diagnosed at autopsy		Not recommended	Blank(s)	Blank(s)	Blank(s)	Blank(s)	Blank(s)	Blank(s)	Blank(s)	99	99	Blank(s)
4916	85+ years	Male	2019	Urinary Bladder	Blank(s)	679	8120	Blank(s)	Not a paired site	Positive histology	8120/3: Transitional cell carcinoma, NOS	8120-8139: transitional cell papillomas and carcinomas	Urinary Bladder	XIf Other and unspecified carcinomas	Localized	Blank(s)	Blank(s)	T2a	N0	M0	2	Blank(s)	Blank(s)	Blank(s)	Blank(s)	Blank(s)	Blank(s)	Blank(s)	Blank(s)	Blank(s)	Blank(s)	Blank(s)	Blank(s)	Blank(s)	27	None	None; diagnosed at autopsy		Surgery performed	Blank(s)	Blank(s)	Blank(s)	Blank(s)	200	0	21	98	0	No
4952	85+ years	Female	2011	NHL - Nodal	Lymphoma	773	9680	B-cell; pre-B; B-precursor	Right - origin of primary	Positive histology	9680/3: Diffuse large B-cell lymphoma (DLBCL), NOS	9670-9699: nhl - mature b-cell lymphomas	NHL - Nodal	IIb Non-Hodgkin lymphomas (except Burkitt lymphoma)	Distant	Distant	Distant site(s)/node(s) involved	Blank(s)	Blank(s)	Blank(s)	Blank(s)	IV	NA	NA	NA	Blank(s)	Blank(s)	Blank(s)	Blank(s)	Blank(s)	Blank(s)	NA	NA	NA	0	Unknown or not applicable	None; diagnosed at autopsy		Not recommended	Blank(s)	Blank(s)	Blank(s)	Blank(s)	Blank(s)	Blank(s)	Blank(s)	99	99	N/A
4958	80-84 years	Female	2006	Breast	Breast	501	8500	Moderately differentiated; Grade II	Left - origin of primary	Positive histology	8500/3: Infiltrating duct carcinoma, NOS	8500-8549: ductal and lobular neoplasms	Breast	XIf Other and unspecified carcinomas	Localized	Localized	Localized only	Blank(s)	Blank(s)	Blank(s)	Blank(s)	Blank(s)	Blank(s)	Blank(s)	Blank(s)	Blank(s)	Blank(s)	Blank(s)	Blank(s)	Blank(s)	Blank(s)	T1a	N0	M0	23	Unknown or not applicable	None; diagnosed at autopsy		Surgery performed	Blank(s)	Blank(s)	Blank(s)	Blank(s)	Blank(s)	Blank(s)	Blank(s)	0	1	Blank(s)
4969	85+ years	Male	2014	Stomach	Stomach	162	8140	Unknown	Not a paired site	Positive histology	8140/3: Adenocarcinoma, NOS	8140-8389: adenomas and adenocarcinomas	Stomach	XIf Other and unspecified carcinomas	Regional	Regional	Regional lymph nodes involved only	Blank(s)	Blank(s)	Blank(s)	Blank(s)	IIIA	T3	N2	M0	Blank(s)	Blank(s)	Blank(s)	Blank(s)	Blank(s)	Blank(s)	T2b	N2	M0	0	None	None; diagnosed at autopsy		Not recommended, contraindicated due to other cond; autopsy only (1973-2002)	Blank(s)	Blank(s)	Blank(s)	Blank(s)	Blank(s)	Blank(s)	Blank(s)	98	0	No
4973	55-59 years	Female	2015	Breast	Breast	504	8500	Moderately differentiated; Grade II	Right - origin of primary	Positive histology	8500/3: Infiltrating duct carcinoma, NOS	8500-8549: ductal and lobular neoplasms	Breast	XIf Other and unspecified carcinomas	Localized	Localized	Localized only	Blank(s)	Blank(s)	Blank(s)	Blank(s)	IA	T1c	N0	M0	Blank(s)	Blank(s)	Blank(s)	Blank(s)	Blank(s)	Blank(s)	T1c	N0	M0	30	Unknown or not applicable	None; diagnosed at autopsy		Surgery performed	Blank(s)	Blank(s)	Blank(s)	Blank(s)	Blank(s)	Blank(s)	Blank(s)	98	0	No
4979	55-59 years	Male	2009	Pancreas	PancreasHead	250	8500	Moderately differentiated; Grade II	Not a paired site	Positive histology	8500/3: Infiltrating duct carcinoma, NOS	8500-8549: ductal and lobular neoplasms	Pancreas	XIf Other and unspecified carcinomas	Regional	Regional	Regional lymph nodes involved only	Blank(s)	Blank(s)	Blank(s)	Blank(s)	Blank(s)	Blank(s)	Blank(s)	Blank(s)	Blank(s)	Blank(s)	Blank(s)	Blank(s)	Blank(s)	Blank(s)	T1	N1	M0	60	4 or more regional lymph nodes removed	None; diagnosed at autopsy		Surgery performed	Blank(s)	Blank(s)	Blank(s)	Blank(s)	Blank(s)	Blank(s)	Blank(s)	8	17	Blank(s)
4989	55-59 years	Female	2011	Breast	Breast	504	8500	Well differentiated; Grade I	Right - origin of primary	Positive histology	8500/3: Infiltrating duct carcinoma, NOS	8500-8549: ductal and lobular neoplasms	Breast	XIf Other and unspecified carcinomas	Localized	Localized	Localized only	Blank(s)	Blank(s)	Blank(s)	Blank(s)	IIA	T2	N0	M0	Blank(s)	Blank(s)	Blank(s)	Blank(s)	Blank(s)	Blank(s)	T2	N0	M0	22	Unknown or not applicable	None; diagnosed at autopsy		Surgery performed	Blank(s)	Blank(s)	Blank(s)	Blank(s)	Blank(s)	Blank(s)	Blank(s)	0	2	No
4994	75-79 years	Female	2012	Lung and Bronchus	Lung	343	8240	Unknown	Right - origin of primary	Positive histology	8240/3: Carcinoid tumor, NOS	8140-8389: adenomas and adenocarcinomas	Lung and Bronchus	XIf Other and unspecified carcinomas	Localized	Localized	Localized only	Blank(s)	Blank(s)	Blank(s)	Blank(s)	IA	T1a	N0	M0	Blank(s)	Blank(s)	Blank(s)	Blank(s)	Blank(s)	Blank(s)	NA	NA	NA	33	4 or more regional lymph nodes removed	None; diagnosed at autopsy		Surgery performed	Blank(s)	Blank(s)	Blank(s)	Blank(s)	Blank(s)	Blank(s)	Blank(s)	0	4	No
4994	80-84 years	Female	2019	Myeloma	Blank(s)	421	9732	Blank(s)	Not a paired site	Positive histology	9732/3: Plasma cell myeloma	9730-9739: plasma cell tumors	Myeloma	IIb Non-Hodgkin lymphomas (except Burkitt lymphoma)	Distant	Blank(s)	Blank(s)	88	88	88	88	Blank(s)	Blank(s)	Blank(s)	Blank(s)	Blank(s)	Blank(s)	Blank(s)	Blank(s)	Blank(s)	Blank(s)	Blank(s)	Blank(s)	Blank(s)	98	Unknown or not applicable	None; diagnosed at autopsy		Not recommended	Blank(s)	Blank(s)	Blank(s)	Blank(s)	700	888	999	99	99	N/A
5004	70-74 years	Female	2017	Pancreas	PancreasOther	259	8500	Unknown	Not a paired site	Positive histology	8500/3: Infiltrating duct carcinoma, NOS	8500-8549: ductal and lobular neoplasms	Pancreas	XIf Other and unspecified carcinomas	Distant	Distant	Distant site(s)/node(s) involved	Blank(s)	Blank(s)	Blank(s)	Blank(s)	Blank(s)	Blank(s)	Blank(s)	Blank(s)	c3	c0	p1	Clinical	Clinical	Pathologic	Blank(s)	Blank(s)	Blank(s)	0	None	None; diagnosed at autopsy		Not recommended	Blank(s)	Blank(s)	Blank(s)	Blank(s)	Blank(s)	Blank(s)	74	98	0	No
5005	70-74 years	Male	2007	Prostate	Prostate	619	8140	Moderately differentiated; Grade II	Not a paired site	Positive histology	8140/3: Adenocarcinoma, NOS	8140-8389: adenomas and adenocarcinomas	Prostate	XIf Other and unspecified carcinomas	Localized	Localized	Localized only	Blank(s)	Blank(s)	Blank(s)	Blank(s)	Blank(s)	Blank(s)	Blank(s)	Blank(s)	Blank(s)	Blank(s)	Blank(s)	Blank(s)	Blank(s)	Blank(s)	T1c	N0	M0	0	None	None; diagnosed at autopsy		Not recommended	Blank(s)	Blank(s)	Blank(s)	Blank(s)	Blank(s)	Blank(s)	Blank(s)	98	0	Blank(s)
5037	45-49 years	Female	2014	Breast	Breast	504	8500	Well differentiated; Grade I	Right - origin of primary	Positive histology	8500/3: Infiltrating duct carcinoma, NOS	8500-8549: ductal and lobular neoplasms	Breast	XIf Other and unspecified carcinomas	Localized	Localized	Localized only	Blank(s)	Blank(s)	Blank(s)	Blank(s)	IA	T1b	N0	M0	Blank(s)	Blank(s)	Blank(s)	Blank(s)	Blank(s)	Blank(s)	T1b	N0	M0	49	Unknown or not applicable	None; diagnosed at autopsy		Surgery performed	Blank(s)	Blank(s)	Blank(s)	Blank(s)	Blank(s)	Blank(s)	Blank(s)	0	1	No
5047	75-79 years	Female	2011	Breast	Breast	504	8520	Moderately differentiated; Grade II	Left - origin of primary	Positive histology	8520/3: Lobular carcinoma, NOS	8500-8549: ductal and lobular neoplasms	Breast	XIf Other and unspecified carcinomas	Localized	Localized	Localized only	Blank(s)	Blank(s)	Blank(s)	Blank(s)	IA	T1c	N0	M0	Blank(s)	Blank(s)	Blank(s)	Blank(s)	Blank(s)	Blank(s)	T1c	N0	M0	51	Unknown or not applicable	None; diagnosed at autopsy		Surgery performed	Blank(s)	Blank(s)	Blank(s)	Blank(s)	Blank(s)	Blank(s)	Blank(s)	0	1	No
5055	80-84 years	Male	2007	Lung and Bronchus	Lung	343	8046	Poorly differentiated; Grade III	Right - origin of primary	Positive histology	8046/3: Non-small cell carcinoma	8010-8049: epithelial neoplasms, NOS	Lung and Bronchus	XIf Other and unspecified carcinomas	Regional	Regional	Regional by direct extension only	Blank(s)	Blank(s)	Blank(s)	Blank(s)	Blank(s)	Blank(s)	Blank(s)	Blank(s)	Blank(s)	Blank(s)	Blank(s)	Blank(s)	Blank(s)	Blank(s)	T2	N0	M0	33	4 or more regional lymph nodes removed	None; diagnosed at autopsy		Surgery performed	Blank(s)	Blank(s)	Blank(s)	Blank(s)	Blank(s)	Blank(s)	Blank(s)	0	7	Blank(s)
5061	85+ years	Male	2007	Melanoma of the Skin	MelanomaSkin	445	8720	Unknown	Right - origin of primary	Positive histology	8720/3: Malignant melanoma, NOS	8720-8799: nevi and melanomas	Melanoma of the Skin	XId Malignant melanomas	Localized	Localized	Localized only	Blank(s)	Blank(s)	Blank(s)	Blank(s)	Blank(s)	Blank(s)	Blank(s)	Blank(s)	Blank(s)	Blank(s)	Blank(s)	Blank(s)	Blank(s)	Blank(s)	T1a	N0	M0	31	None	None; diagnosed at autopsy		Surgery performed	Blank(s)	Blank(s)	Blank(s)	Blank(s)	Blank(s)	Blank(s)	Blank(s)	98	0	Blank(s)
5078	60-64 years	Male	2005	Brain	Brain	712	9440	Unknown	Right - origin of primary	Positive histology	9440/3: Glioblastoma, NOS	9380-9489: gliomas	Brain	IIIb Astrocytomas	Localized	Localized	Localized only	Blank(s)	Blank(s)	Blank(s)	Blank(s)	Blank(s)	Blank(s)	Blank(s)	Blank(s)	Blank(s)	Blank(s)	Blank(s)	Blank(s)	Blank(s)	Blank(s)	NA	NA	NA	40	Unknown or not applicable	None; diagnosed at autopsy		Surgery performed	Blank(s)	Blank(s)	Blank(s)	Blank(s)	Blank(s)	Blank(s)	Blank(s)	99	99	Blank(s)
5086	85+ years	Male	2013	Prostate	Prostate	619	8140	Poorly differentiated; Grade III	Not a paired site	Positive histology	8140/3: Adenocarcinoma, NOS	8140-8389: adenomas and adenocarcinomas	Prostate	XIf Other and unspecified carcinomas	Distant	Distant	Distant site(s)/node(s) involved	Blank(s)	Blank(s)	Blank(s)	Blank(s)	IV	T2NOS	N0	M1b	Blank(s)	Blank(s)	Blank(s)	Blank(s)	Blank(s)	Blank(s)	T2NOS	N0	M1b	0	None	None; diagnosed at autopsy		Not recommended	Blank(s)	Blank(s)	Blank(s)	Blank(s)	Blank(s)	Blank(s)	Blank(s)	98	0	No
5091	55-59 years	Female	2016	NHL - Nodal	Lymphoma	779	9823	B-cell; pre-B; B-precursor	Not a paired site	Pos hist AND immunophenotyping AND/OR pos genetic studies	9823/3: Chronic lymphocytic leukemia/small lymphocytic lymphoma	9820-9839: lymphoid leukemias (C42.1)	NHL - Nodal	IIb Non-Hodgkin lymphomas (except Burkitt lymphoma)	Distant	Distant	Distant site(s)/node(s) involved	Blank(s)	Blank(s)	Blank(s)	Blank(s)	Blank(s)	Blank(s)	Blank(s)	Blank(s)	Not applicable	Not applicable	Not applicable	Blank(s)	Blank(s)	Blank(s)	Blank(s)	Blank(s)	Blank(s)	0	Unknown or not applicable	None; diagnosed at autopsy		Not recommended	Blank(s)	Blank(s)	Blank(s)	Blank(s)	Blank(s)	Blank(s)	999	99	99	No
5103	85+ years	Female	2015	Breast	Breast	508	8480	Moderately differentiated; Grade II	Left - origin of primary	Positive histology	8480/3: Mucinous adenocarcinoma	8440-8499: cystic, mucinous and serous neoplasms	Breast	XIf Other and unspecified carcinomas	Localized	Localized	Localized only	Blank(s)	Blank(s)	Blank(s)	Blank(s)	IIA	T2	N0	M0	Blank(s)	Blank(s)	Blank(s)	Blank(s)	Blank(s)	Blank(s)	T2	N0	M0	40	Unknown or not applicable	None; diagnosed at autopsy		Surgery performed	Blank(s)	Blank(s)	Blank(s)	Blank(s)	Blank(s)	Blank(s)	Blank(s)	0	1	No
5103	85+ years	Female	2015	Breast	Breast	508	8500	Moderately differentiated; Grade II	Right - origin of primary	Positive histology	8500/3: Infiltrating duct carcinoma, NOS	8500-8549: ductal and lobular neoplasms	Breast	XIf Other and unspecified carcinomas	Localized	Localized	Localized only	Blank(s)	Blank(s)	Blank(s)	Blank(s)	IIA	T2	N0	M0	Blank(s)	Blank(s)	Blank(s)	Blank(s)	Blank(s)	Blank(s)	T2	N0	M0	40	Unknown or not applicable	None; diagnosed at autopsy		Surgery performed	Blank(s)	Blank(s)	Blank(s)	Blank(s)	Blank(s)	Blank(s)	Blank(s)	0	1	No
5109	60-64 years	Female	2010	Breast	Breast	508	8522	Well differentiated; Grade I	Right - origin of primary	Positive histology	8522/3: Infiltrating duct and lobular carcinoma	8500-8549: ductal and lobular neoplasms	Breast	XIf Other and unspecified carcinomas	Localized	Localized	Localized only	Blank(s)	Blank(s)	Blank(s)	Blank(s)	IIA	T2	N0	M0	Blank(s)	Blank(s)	Blank(s)	Blank(s)	Blank(s)	Blank(s)	T2	N0	M0	48	Unknown or not applicable	None; diagnosed at autopsy		Surgery performed	Blank(s)	Blank(s)	Blank(s)	Blank(s)	Blank(s)	Blank(s)	Blank(s)	98	0	No
5111	75-79 years	Male	2011	Prostate	Prostate	619	8140	Poorly differentiated; Grade III	Not a paired site	Positive histology	8140/3: Adenocarcinoma, NOS	8140-8389: adenomas and adenocarcinomas	Prostate	XIf Other and unspecified carcinomas	Unknown/unstaged	Unknown/unstaged	Unknown/unstaged/unspecified/DCO	Blank(s)	Blank(s)	Blank(s)	Blank(s)	UNK Stage	TX	NX	M0	Blank(s)	Blank(s)	Blank(s)	Blank(s)	Blank(s)	Blank(s)	TX	NX	M0	21	None	None; diagnosed at autopsy		Surgery performed	Blank(s)	Blank(s)	Blank(s)	Blank(s)	Blank(s)	Blank(s)	Blank(s)	98	0	No
5122	85+ years	Female	2012	Breast	Breast	508	8500	Moderately differentiated; Grade II	Left - origin of primary	Positive histology	8500/3: Infiltrating duct carcinoma, NOS	8500-8549: ductal and lobular neoplasms	Breast	XIf Other and unspecified carcinomas	Regional	Regional	Regional by direct extension only	Blank(s)	Blank(s)	Blank(s)	Blank(s)	IA	T1c	N0	M0	Blank(s)	Blank(s)	Blank(s)	Blank(s)	Blank(s)	Blank(s)	T1c	N0	M0	22	Unknown or not applicable	None; diagnosed at autopsy		Surgery performed	Blank(s)	Blank(s)	Blank(s)	Blank(s)	Blank(s)	Blank(s)	Blank(s)	98	0	No
5125	75-79 years	Female	2006	Lung and Bronchus	Lung	343	8140	Moderately differentiated; Grade II	Right - origin of primary	Positive histology	8140/3: Adenocarcinoma, NOS	8140-8389: adenomas and adenocarcinomas	Lung and Bronchus	XIf Other and unspecified carcinomas	Localized	Localized	Localized only	Blank(s)	Blank(s)	Blank(s)	Blank(s)	Blank(s)	Blank(s)	Blank(s)	Blank(s)	Blank(s)	Blank(s)	Blank(s)	Blank(s)	Blank(s)	Blank(s)	T2	N0	M0	30	4 or more regional lymph nodes removed	None; diagnosed at autopsy		Surgery performed	Blank(s)	Blank(s)	Blank(s)	Blank(s)	Blank(s)	Blank(s)	Blank(s)	0	4	Blank(s)
5137	25-29 years	Female	2004	Melanoma of the Skin	MelanomaSkin	446	8720	Unknown	Left - origin of primary	Positive histology	8720/3: Malignant melanoma, NOS	8720-8799: nevi and melanomas	Melanoma of the Skin	XId Malignant melanomas	Localized	Localized	Localized only	Blank(s)	Blank(s)	Blank(s)	Blank(s)	Blank(s)	Blank(s)	Blank(s)	Blank(s)	Blank(s)	Blank(s)	Blank(s)	Blank(s)	Blank(s)	Blank(s)	T1a	N0	M0	45	None	None; diagnosed at autopsy		Surgery performed	Blank(s)	Blank(s)	Blank(s)	Blank(s)	Blank(s)	Blank(s)	Blank(s)	98	0	Blank(s)
5152	80-84 years	Male	2010	Melanoma of the Skin	MelanomaSkin	447	8720	Unknown	Right - origin of primary	Positive histology	8720/3: Malignant melanoma, NOS	8720-8799: nevi and melanomas	Melanoma of the Skin	XId Malignant melanomas	Localized	Localized	Localized only	Blank(s)	Blank(s)	Blank(s)	Blank(s)	INOS	T1NOS	N0	M0	Blank(s)	Blank(s)	Blank(s)	Blank(s)	Blank(s)	Blank(s)	T1a	N0	M0	27	None	None; diagnosed at autopsy		Surgery performed	Blank(s)	Blank(s)	Blank(s)	Blank(s)	Blank(s)	Blank(s)	Blank(s)	98	0	No
5152	85+ years	Male	2015	Prostate	Prostate	619	8140	Unknown	Not a paired site	Positive histology	8140/3: Adenocarcinoma, NOS	8140-8389: adenomas and adenocarcinomas	Prostate	XIf Other and unspecified carcinomas	Regional	Regional	Regional lymph nodes involved only	Blank(s)	Blank(s)	Blank(s)	Blank(s)	IV	TX	N1	M0	Blank(s)	Blank(s)	Blank(s)	Blank(s)	Blank(s)	Blank(s)	TX	N1	M0	0	Biopsy or aspiration of regional lymph node, NOS	None; diagnosed at autopsy		Not recommended	Blank(s)	Blank(s)	Blank(s)	Blank(s)	Blank(s)	Blank(s)	Blank(s)	95	95	No
5152	85+ years	Male	2015	Melanoma of the Skin	MelanomaSkin	443	8743	Unknown	Left - origin of primary	Positive histology	8743/3: Superficial spreading melanoma	8720-8799: nevi and melanomas	Melanoma of the Skin	XId Malignant melanomas	Localized	Localized	Localized only	Blank(s)	Blank(s)	Blank(s)	Blank(s)	IA	T1a	N0	M0	Blank(s)	Blank(s)	Blank(s)	Blank(s)	Blank(s)	Blank(s)	T1NOS	N0	M0	31	None	None; diagnosed at autopsy		Surgery performed	Blank(s)	Blank(s)	Blank(s)	Blank(s)	Blank(s)	Blank(s)	Blank(s)	98	0	No
5152	85+ years	Male	2015	Melanoma of the Skin	MelanomaSkin	445	8743	Unknown	Right - origin of primary	Positive histology	8743/3: Superficial spreading melanoma	8720-8799: nevi and melanomas	Melanoma of the Skin	XId Malignant melanomas	Localized	Localized	Localized only	Blank(s)	Blank(s)	Blank(s)	Blank(s)	IA	T1a	N0	M0	Blank(s)	Blank(s)	Blank(s)	Blank(s)	Blank(s)	Blank(s)	T1NOS	N0	M0	27	None	None; diagnosed at autopsy		Surgery performed	Blank(s)	Blank(s)	Blank(s)	Blank(s)	Blank(s)	Blank(s)	Blank(s)	98	0	No
5153	55-59 years	Male	2009	Other Non-Epithelial Skin	Skin	447	8410	Unknown	Left - origin of primary	Positive histology	8410/3: Sebaceous adenocarcinoma	8390-8429: adnexal and skin appendage neoplasms	Other Non-Epithelial Skin	XIe Skin carcinomas	Localized	Blank(s)	Localized only	Blank(s)	Blank(s)	Blank(s)	Blank(s)	Blank(s)	Blank(s)	Blank(s)	Blank(s)	Blank(s)	Blank(s)	Blank(s)	Blank(s)	Blank(s)	Blank(s)	T1	N0	M0	30	None	None; diagnosed at autopsy		Surgery performed	Blank(s)	Blank(s)	Blank(s)	Blank(s)	Blank(s)	Blank(s)	Blank(s)	98	0	Blank(s)
5159	65-69 years	Female	2013	Rectum	Rectum	209	8140	Moderately differentiated; Grade II	Not a paired site	Positive histology	8140/3: Adenocarcinoma, NOS	8140-8389: adenomas and adenocarcinomas	Rectum	XIf Other and unspecified carcinomas	Regional	Regional	Regional by direct extension only	Blank(s)	Blank(s)	Blank(s)	Blank(s)	IIA	T3	N0	M0	Blank(s)	Blank(s)	Blank(s)	Blank(s)	Blank(s)	Blank(s)	T3	N0	M0	50	4 or more regional lymph nodes removed	None; diagnosed at autopsy		Surgery performed	Blank(s)	Blank(s)	Blank(s)	Blank(s)	Blank(s)	Blank(s)	Blank(s)	0	14	No
5169	85+ years	Male	2005	Retroperitoneum	Retroperitoneum	480	9120	Unknown	Not a paired site	Positive histology	9120/3: Hemangiosarcoma	9120-9169: blood vessel tumors	Retroperitoneum	IXd Other specified soft tissue sarcomas	Localized	Blank(s)	Localized only	Blank(s)	Blank(s)	Blank(s)	Blank(s)	Blank(s)	Blank(s)	Blank(s)	Blank(s)	Blank(s)	Blank(s)	Blank(s)	Blank(s)	Blank(s)	Blank(s)	TX	NX	M0	0	None	None; diagnosed at autopsy		Not recommended	Blank(s)	Blank(s)	Blank(s)	Blank(s)	Blank(s)	Blank(s)	Blank(s)	98	0	Blank(s)
5171	60-64 years	Male	2016	Prostate	Prostate	619	8140	Well differentiated; Grade I	Not a paired site	Positive histology	8140/3: Adenocarcinoma, NOS	8140-8389: adenomas and adenocarcinomas	Prostate	XIf Other and unspecified carcinomas	Localized	Localized	Localized only	Blank(s)	Blank(s)	Blank(s)	Blank(s)	Blank(s)	Blank(s)	Blank(s)	Blank(s)	c1C	c0	c0	Clinical	Clinical	Clinical	Blank(s)	Blank(s)	Blank(s)	0	None	None; diagnosed at autopsy		Not recommended	Blank(s)	Blank(s)	Blank(s)	Blank(s)	Blank(s)	Blank(s)	999	98	0	No
5181	30-34 years	Male	2004	Testis	Testis	621	9061	Unknown	Right - origin of primary	Positive histology	9061/3: Seminoma, NOS	9060-9099: germ cell neoplasms	Testis	Xc Malignant gonadal germ cell tumors	Not coded - Testis	Localized	Localized only	Blank(s)	Blank(s)	Blank(s)	Blank(s)	Blank(s)	Blank(s)	Blank(s)	Blank(s)	Blank(s)	Blank(s)	Blank(s)	Blank(s)	Blank(s)	Blank(s)	T1	N0	M0	40	None	None; diagnosed at autopsy		Surgery performed	Blank(s)	Blank(s)	Blank(s)	Blank(s)	Blank(s)	Blank(s)	Blank(s)	98	0	Blank(s)
5181	35-39 years	Male	2007	Miscellaneous	HemeRetic	421	9950	Unknown	Not a paired site	Clinical diagnosis only	9950/3: Polycythemia vera	9950-9969: chronic myeloproliferative disorders (C42.1)	Miscellaneous	Ic Chronic myeloproliferative diseases	Distant	Blank(s)	Distant site(s)/node(s) involved	Blank(s)	Blank(s)	Blank(s)	Blank(s)	Blank(s)	Blank(s)	Blank(s)	Blank(s)	Blank(s)	Blank(s)	Blank(s)	Blank(s)	Blank(s)	Blank(s)	NA	NA	NA	98	Unknown or not applicable	None; diagnosed at autopsy		Not recommended	Blank(s)	Blank(s)	Blank(s)	Blank(s)	Blank(s)	Blank(s)	Blank(s)	99	99	Blank(s)
5183	85+ years	Male	2012	Melanoma of the Skin	MelanomaSkin	446	8720	Unknown	Left - origin of primary	Positive histology	8720/3: Malignant melanoma, NOS	8720-8799: nevi and melanomas	Melanoma of the Skin	XId Malignant melanomas	Localized	Localized	Localized only	Blank(s)	Blank(s)	Blank(s)	Blank(s)	IA	T1a	N0	M0	Blank(s)	Blank(s)	Blank(s)	Blank(s)	Blank(s)	Blank(s)	T1a	N0	M0	31	None	None; diagnosed at autopsy		Surgery performed	Blank(s)	Blank(s)	Blank(s)	Blank(s)	Blank(s)	Blank(s)	Blank(s)	98	0	No
5210	65-69 years	Female	2005	Cecum	Colon	180	8140	Moderately differentiated; Grade II	Not a paired site	Positive histology	8140/3: Adenocarcinoma, NOS	8140-8389: adenomas and adenocarcinomas	Cecum	XIf Other and unspecified carcinomas	Localized	Localized	Localized only	Blank(s)	Blank(s)	Blank(s)	Blank(s)	Blank(s)	Blank(s)	Blank(s)	Blank(s)	Blank(s)	Blank(s)	Blank(s)	Blank(s)	Blank(s)	Blank(s)	T3	N0	M0	40	4 or more regional lymph nodes removed	None; diagnosed at autopsy		Surgery performed	Blank(s)	Blank(s)	Blank(s)	Blank(s)	Blank(s)	Blank(s)	Blank(s)	0	12	Blank(s)
5210	70-74 years	Female	2005	Breast	Breast	501	8522	Moderately differentiated; Grade II	Left - origin of primary	Positive histology	8522/3: Infiltrating duct and lobular carcinoma	8500-8549: ductal and lobular neoplasms	Breast	XIf Other and unspecified carcinomas	Localized	Localized	Localized only	Blank(s)	Blank(s)	Blank(s)	Blank(s)	Blank(s)	Blank(s)	Blank(s)	Blank(s)	Blank(s)	Blank(s)	Blank(s)	Blank(s)	Blank(s)	Blank(s)	T1b	N0	M0	22	Unknown or not applicable	None; diagnosed at autopsy		Surgery performed	Blank(s)	Blank(s)	Blank(s)	Blank(s)	Blank(s)	Blank(s)	Blank(s)	0	7	Blank(s)
5214	80-84 years	Male	2014	Urinary Bladder	Bladder	676	8130	Moderately differentiated; Grade II	Not a paired site	Positive histology	8130/3: Papillary transitional cell carcinoma	8120-8139: transitional cell papillomas and carcinomas	Urinary Bladder	XIf Other and unspecified carcinomas	In situ	In situ	In situ	Blank(s)	Blank(s)	Blank(s)	Blank(s)	0a	Ta	N0	M0	Blank(s)	Blank(s)	Blank(s)	Blank(s)	Blank(s)	Blank(s)	Ta	N0	M0	27	None	None; diagnosed at autopsy		Surgery performed	Blank(s)	Blank(s)	Blank(s)	Blank(s)	Blank(s)	Blank(s)	Blank(s)	98	0	No
5234	65-69 years	Male	2013	Prostate	Prostate	619	8140	Poorly differentiated; Grade III	Not a paired site	Positive histology	8140/3: Adenocarcinoma, NOS	8140-8389: adenomas and adenocarcinomas	Prostate	XIf Other and unspecified carcinomas	Distant	Distant	Distant site(s)/node(s) involved	Blank(s)	Blank(s)	Blank(s)	Blank(s)	IV	TX	NX	M1b	Blank(s)	Blank(s)	Blank(s)	Blank(s)	Blank(s)	Blank(s)	TX	NX	M1b	0	None	None; diagnosed at autopsy		Not recommended	Blank(s)	Blank(s)	Blank(s)	Blank(s)	Blank(s)	Blank(s)	Blank(s)	98	0	No
5237	70-74 years	Male	2013	Lung and Bronchus	Lung	341	8041	Unknown	Left - origin of primary	Positive histology	8041/3: Small cell carcinoma, NOS	8010-8049: epithelial neoplasms, NOS	Lung and Bronchus	XIf Other and unspecified carcinomas	Regional	Regional	Regional by both direct extension and lymph node involvement	Blank(s)	Blank(s)	Blank(s)	Blank(s)	IIIA	T2a	N2	M0	Blank(s)	Blank(s)	Blank(s)	Blank(s)	Blank(s)	Blank(s)	T2	N2	M0	0	None	None; diagnosed at autopsy		Not recommended	Blank(s)	Blank(s)	Blank(s)	Blank(s)	Blank(s)	Blank(s)	Blank(s)	98	0	No
5242	40-44 years	Female	2006	Breast	Breast	508	8500	Poorly differentiated; Grade III	Right - origin of primary	Positive histology	8500/3: Infiltrating duct carcinoma, NOS	8500-8549: ductal and lobular neoplasms	Breast	XIf Other and unspecified carcinomas	Regional	Regional	Regional by both direct extension and lymph node involvement	Blank(s)	Blank(s)	Blank(s)	Blank(s)	Blank(s)	Blank(s)	Blank(s)	Blank(s)	Blank(s)	Blank(s)	Blank(s)	Blank(s)	Blank(s)	Blank(s)	T2	N2NOS	M0	22	Unknown or not applicable	None; diagnosed at autopsy		Surgery performed	Blank(s)	Blank(s)	Blank(s)	Blank(s)	Blank(s)	Blank(s)	Blank(s)	4	11	Blank(s)
5242	40-44 years	Female	2006	Other Endocrine including Thymus	EndocrineOther	379	8580	Unknown	Not a paired site	Positive histology	8580/3: Thymoma, malignant, NOS	8580-8589: thymic epithelial neoplasms	Thymus	XIf Other and unspecified carcinomas	Unknown/unstaged	Blank(s)	Unknown/unstaged/unspecified/DCO	Blank(s)	Blank(s)	Blank(s)	Blank(s)	Blank(s)	Blank(s)	Blank(s)	Blank(s)	Blank(s)	Blank(s)	Blank(s)	Blank(s)	Blank(s)	Blank(s)	NA	NA	NA	0	None	None; diagnosed at autopsy		Not recommended	Blank(s)	Blank(s)	Blank(s)	Blank(s)	Blank(s)	Blank(s)	Blank(s)	98	0	Blank(s)
5248	80-84 years	Female	2011	Mesothelioma	Pleura	384	9050	Unknown	Right - origin of primary	Positive exfoliative cytology, no positive histology	9050/3: Mesothelioma, malignant	9050-9059: mesothelial neoplasms	Mesothelioma	XIIa Other specified malignant tumors	Distant	Blank(s)	Distant site(s)/node(s) involved	Blank(s)	Blank(s)	Blank(s)	Blank(s)	I	T1NOS	N0	M0	Blank(s)	Blank(s)	Blank(s)	Blank(s)	Blank(s)	Blank(s)	T1NOS	N0	M0	0	None	None; diagnosed at autopsy		Not recommended	Blank(s)	Blank(s)	Blank(s)	Blank(s)	Blank(s)	Blank(s)	Blank(s)	98	0	No
5258	75-79 years	Female	2011	Myeloma	MyelomaPlasmaCellDisorder	421	9732	B-cell; pre-B; B-precursor	Not a paired site	Positive histology	9732/3: Plasma cell myeloma	9730-9739: plasma cell tumors	Myeloma	IIb Non-Hodgkin lymphomas (except Burkitt lymphoma)	Distant	Distant	Distant site(s)/node(s) involved	Blank(s)	Blank(s)	Blank(s)	Blank(s)	NA	NA	NA	NA	Blank(s)	Blank(s)	Blank(s)	Blank(s)	Blank(s)	Blank(s)	NA	NA	NA	98	Unknown or not applicable	None; diagnosed at autopsy		Not recommended	Blank(s)	Blank(s)	Blank(s)	Blank(s)	Blank(s)	Blank(s)	Blank(s)	99	99	N/A
5263	85+ years	Male	2007	Urinary Bladder	Bladder	679	8120	Undifferentiated; anaplastic; Grade IV	Not a paired site	Positive histology	8120/3: Transitional cell carcinoma, NOS	8120-8139: transitional cell papillomas and carcinomas	Urinary Bladder	XIf Other and unspecified carcinomas	Localized	Localized	Localized only	Blank(s)	Blank(s)	Blank(s)	Blank(s)	Blank(s)	Blank(s)	Blank(s)	Blank(s)	Blank(s)	Blank(s)	Blank(s)	Blank(s)	Blank(s)	Blank(s)	T2b	N0	M0	27	None	None; diagnosed at autopsy		Surgery performed	Blank(s)	Blank(s)	Blank(s)	Blank(s)	Blank(s)	Blank(s)	Blank(s)	98	0	Blank(s)
5283	75-79 years	Male	2007	NHL - Extranodal	Lymphoma	711	9680	B-cell; pre-B; B-precursor	Right - origin of primary	Positive histology	9680/3: Diffuse large B-cell lymphoma (DLBCL), NOS	9670-9699: nhl - mature b-cell lymphomas	NHL - Extranodal	IIb Non-Hodgkin lymphomas (except Burkitt lymphoma)	Localized	Localized	Localized only	Blank(s)	Blank(s)	Blank(s)	Blank(s)	Blank(s)	Blank(s)	Blank(s)	Blank(s)	Blank(s)	Blank(s)	Blank(s)	Blank(s)	Blank(s)	Blank(s)	NA	NA	NA	55	Unknown or not applicable	None; diagnosed at autopsy		Surgery performed	Blank(s)	Blank(s)	Blank(s)	Blank(s)	Blank(s)	Blank(s)	Blank(s)	99	99	Blank(s)
5283	75-79 years	Male	2009	Lung and Bronchus	Lung	343	8046	Poorly differentiated; Grade III	Left - origin of primary	Positive histology	8046/3: Non-small cell carcinoma	8010-8049: epithelial neoplasms, NOS	Lung and Bronchus	XIf Other and unspecified carcinomas	Regional	Regional	Regional by both direct extension and lymph node involvement	Blank(s)	Blank(s)	Blank(s)	Blank(s)	Blank(s)	Blank(s)	Blank(s)	Blank(s)	Blank(s)	Blank(s)	Blank(s)	Blank(s)	Blank(s)	Blank(s)	T4	N2	M0	0	None	None; diagnosed at autopsy		Not recommended	Blank(s)	Blank(s)	Blank(s)	Blank(s)	Blank(s)	Blank(s)	Blank(s)	5	5	Blank(s)
5297	85+ years	Male	2004	Melanoma of the Skin	MelanomaSkin	444	8720	Unknown	Not a paired site	Positive histology	8720/3: Malignant melanoma, NOS	8720-8799: nevi and melanomas	Melanoma of the Skin	XId Malignant melanomas	Localized	Localized	Localized only	Blank(s)	Blank(s)	Blank(s)	Blank(s)	Blank(s)	Blank(s)	Blank(s)	Blank(s)	Blank(s)	Blank(s)	Blank(s)	Blank(s)	Blank(s)	Blank(s)	T1a	N0	M0	35	None	None; diagnosed at autopsy		Surgery performed	Blank(s)	Blank(s)	Blank(s)	Blank(s)	Blank(s)	Blank(s)	Blank(s)	98	0	Blank(s)
5297	85+ years	Male	2006	Urinary Bladder	Bladder	679	8130	Moderately differentiated; Grade II	Not a paired site	Positive histology	8130/3: Papillary transitional cell carcinoma	8120-8139: transitional cell papillomas and carcinomas	Urinary Bladder	XIf Other and unspecified carcinomas	In situ	In situ	In situ	Blank(s)	Blank(s)	Blank(s)	Blank(s)	Blank(s)	Blank(s)	Blank(s)	Blank(s)	Blank(s)	Blank(s)	Blank(s)	Blank(s)	Blank(s)	Blank(s)	Ta	N0	M0	27	None	None; diagnosed at autopsy		Surgery performed	Blank(s)	Blank(s)	Blank(s)	Blank(s)	Blank(s)	Blank(s)	Blank(s)	98	0	Blank(s)
5322	50-54 years	Female	2009	Lip	LipOther	9	8070	Unknown	Not a paired site	Positive histology	8070/3: Squamous cell carcinoma, NOS	8050-8089: squamous cell neoplasms	Lip	XIf Other and unspecified carcinomas	Localized	Localized	Localized only	Blank(s)	Blank(s)	Blank(s)	Blank(s)	Blank(s)	Blank(s)	Blank(s)	Blank(s)	Blank(s)	Blank(s)	Blank(s)	Blank(s)	Blank(s)	Blank(s)	TX	N0	M0	20	None	None; diagnosed at autopsy		Surgery performed	Blank(s)	Blank(s)	Blank(s)	Blank(s)	Blank(s)	Blank(s)	Blank(s)	98	0	Blank(s)
5324	55-59 years	Female	2017	Breast	Breast	508	8500	Poorly differentiated; Grade III	Left - origin of primary	Positive histology	8500/3: Infiltrating duct carcinoma, NOS	8500-8549: ductal and lobular neoplasms	Breast	XIf Other and unspecified carcinomas	Localized	Localized	Localized only	Blank(s)	Blank(s)	Blank(s)	Blank(s)	Blank(s)	Blank(s)	Blank(s)	Blank(s)	c3	c0	c0	Clinical	Clinical	Clinical	Blank(s)	Blank(s)	Blank(s)	30	Unknown or not applicable	None; diagnosed at autopsy		Surgery performed	Blank(s)	Blank(s)	Blank(s)	Blank(s)	Blank(s)	Blank(s)	51	0	1	No
5325	60-64 years	Female	2014	Ovary	Ovary	569	8470	Unknown	Right - origin of primary	Positive histology	8470/3: Mucinous cystadenocarcinoma, NOS	8440-8499: cystic, mucinous and serous neoplasms	Ovary	Xd Gonadal carcinomas	Localized	Localized	Localized only	Blank(s)	Blank(s)	Blank(s)	Blank(s)	IA	T1a	N0	M0	Blank(s)	Blank(s)	Blank(s)	Blank(s)	Blank(s)	Blank(s)	T1a	N0	M0	52	None	None; diagnosed at autopsy		Surgery performed	Blank(s)	Blank(s)	Blank(s)	Blank(s)	Blank(s)	Blank(s)	Blank(s)	98	0	No
5346	85+ years	Male	2016	Liver	Liver	220	8170	Unknown	Not a paired site	Positive histology	8170/3: Hepatocellular carcinoma, NOS	8140-8389: adenomas and adenocarcinomas	Liver	VIIb Hepatic carcinomas	Localized	Localized	Localized only	Blank(s)	Blank(s)	Blank(s)	Blank(s)	Blank(s)	Blank(s)	Blank(s)	Blank(s)	c2	c0	c0	Clinical	Clinical	Clinical	Blank(s)	Blank(s)	Blank(s)	0	None	None; diagnosed at autopsy		Not recommended	Blank(s)	Blank(s)	Blank(s)	Blank(s)	Blank(s)	Blank(s)	72	98	0	No
5362	45-49 years	Male	2008	Prostate	Prostate	619	8000	Unknown	Not a paired site	Positive laboratory test/marker study	8000/3: Neoplasm, malignant	8000-8009: unspecified neoplasms	Prostate	XIIb Other unspecified malignant tumors	Distant	Distant	Distant site(s)/node(s) involved	Blank(s)	Blank(s)	Blank(s)	Blank(s)	Blank(s)	Blank(s)	Blank(s)	Blank(s)	Blank(s)	Blank(s)	Blank(s)	Blank(s)	Blank(s)	Blank(s)	T4	N0	M1c	0	None	None; diagnosed at autopsy		Not recommended	Blank(s)	Blank(s)	Blank(s)	Blank(s)	Blank(s)	Blank(s)	Blank(s)	98	0	Blank(s)
5370	80-84 years	Female	2014	Kidney and Renal Pelvis	KidneyParenchyma	649	8312	Unknown	Right - origin of primary	Positive histology	8312/3: Renal cell carcinoma	8140-8389: adenomas and adenocarcinomas	Kidney	VIb Renal carcinomas	Distant	Distant	Distant site(s)/node(s) involved	Blank(s)	Blank(s)	Blank(s)	Blank(s)	IV	TX	N0	M1	Blank(s)	Blank(s)	Blank(s)	Blank(s)	Blank(s)	Blank(s)	TX	N0	M1	0	None	Non-primary surgical procedure to distant lymph node(s)		Not recommended	Blank(s)	Blank(s)	Blank(s)	Blank(s)	Blank(s)	Blank(s)	Blank(s)	98	0	No
5406	40-44 years	Female	2016	Melanoma of the Skin	MelanomaSkin	445	8742	Unknown	Left - origin of primary	Positive histology	8742/3: Lentigo maligna melanoma	8720-8799: nevi and melanomas	Melanoma of the Skin	XId Malignant melanomas	Regional	Regional	Regional lymph nodes involved only	Blank(s)	Blank(s)	Blank(s)	Blank(s)	Blank(s)	Blank(s)	Blank(s)	Blank(s)	p4B	p1A	c0	Pathologic	Pathologic	Clinical	Blank(s)	Blank(s)	Blank(s)	45	4 or more regional lymph nodes removed	None; diagnosed at autopsy		Surgery performed	Blank(s)	Blank(s)	Blank(s)	Blank(s)	Blank(s)	Blank(s)	32	1	9	No
5407	55-59 years	Female	2016	Breast	Breast	508	8500	Moderately differentiated; Grade II	Right - origin of primary	Positive histology	8500/3: Infiltrating duct carcinoma, NOS	8500-8549: ductal and lobular neoplasms	Breast	XIf Other and unspecified carcinomas	Localized	Localized	Localized only	Blank(s)	Blank(s)	Blank(s)	Blank(s)	Blank(s)	Blank(s)	Blank(s)	Blank(s)	c1B	c0	c0	Clinical	Clinical	Clinical	Blank(s)	Blank(s)	Blank(s)	49	Unknown or not applicable	None; diagnosed at autopsy		Surgery performed	Blank(s)	Blank(s)	Blank(s)	Blank(s)	Blank(s)	Blank(s)	10	98	0	No
5416	85+ years	Male	2005	Miscellaneous	IllDefinedOther	760	8070	Poorly differentiated; Grade III	Not a paired site	Positive histology	8070/3: Squamous cell carcinoma, NOS	8050-8089: squamous cell neoplasms	Miscellaneous	XIf Other and unspecified carcinomas	Unknown/unstaged	Blank(s)	Unknown/unstaged/unspecified/DCO	Blank(s)	Blank(s)	Blank(s)	Blank(s)	Blank(s)	Blank(s)	Blank(s)	Blank(s)	Blank(s)	Blank(s)	Blank(s)	Blank(s)	Blank(s)	Blank(s)	NA	NA	NA	98	Unknown or not applicable	None; diagnosed at autopsy		Not recommended	Blank(s)	Blank(s)	Blank(s)	Blank(s)	Blank(s)	Blank(s)	Blank(s)	99	99	Blank(s)
5423	45-49 years	Female	2005	Larynx	LarynxSupraglottic	321	8070	Poorly differentiated; Grade III	Not a paired site	Positive histology	8070/3: Squamous cell carcinoma, NOS	8050-8089: squamous cell neoplasms	Larynx	XIf Other and unspecified carcinomas	Regional	Regional	Regional by both direct extension and lymph node involvement	Blank(s)	Blank(s)	Blank(s)	Blank(s)	Blank(s)	Blank(s)	Blank(s)	Blank(s)	Blank(s)	Blank(s)	Blank(s)	Blank(s)	Blank(s)	Blank(s)	T3	N2c	M0	0	None	None; diagnosed at autopsy		Not recommended	Blank(s)	Blank(s)	Blank(s)	Blank(s)	Blank(s)	Blank(s)	Blank(s)	98	0	Blank(s)
5439	60-64 years	Female	2008	Vulva	Vulva	518	8071	Moderately differentiated; Grade II	Not a paired site	Positive histology	8071/3: Squamous cell carcinoma, keratinizing, NOS	8050-8089: squamous cell neoplasms	Vulva	XIf Other and unspecified carcinomas	Localized	Localized	Localized only	Blank(s)	Blank(s)	Blank(s)	Blank(s)	Blank(s)	Blank(s)	Blank(s)	Blank(s)	Blank(s)	Blank(s)	Blank(s)	Blank(s)	Blank(s)	Blank(s)	T1b	N0	M0	30	None	None; diagnosed at autopsy		Surgery performed	Blank(s)	Blank(s)	Blank(s)	Blank(s)	Blank(s)	Blank(s)	Blank(s)	98	0	Blank(s)
5439	70-74 years	Female	2013	Vulva	Vulva	519	8071	Moderately differentiated; Grade II	Not a paired site	Positive histology	8071/3: Squamous cell carcinoma, keratinizing, NOS	8050-8089: squamous cell neoplasms	Vulva	XIe Skin carcinomas	Localized	Localized	Localized only	Blank(s)	Blank(s)	Blank(s)	Blank(s)	IB	T1b	N0	M0	Blank(s)	Blank(s)	Blank(s)	Blank(s)	Blank(s)	Blank(s)	T2	N0	M0	60	None	None; diagnosed at autopsy		Surgery performed	Blank(s)	Blank(s)	Blank(s)	Blank(s)	Blank(s)	Blank(s)	Blank(s)	98	0	No
5456	85+ years	Male	2007	Lung and Bronchus	Lung	343	8140	Well differentiated; Grade I	Left - origin of primary	Positive histology	8140/3: Adenocarcinoma, NOS	8140-8389: adenomas and adenocarcinomas	Lung and Bronchus	XIf Other and unspecified carcinomas	Regional	Regional	Regional by direct extension only	Blank(s)	Blank(s)	Blank(s)	Blank(s)	Blank(s)	Blank(s)	Blank(s)	Blank(s)	Blank(s)	Blank(s)	Blank(s)	Blank(s)	Blank(s)	Blank(s)	T4	N0	M0	0	None	None; diagnosed at autopsy		Not recommended	Blank(s)	Blank(s)	Blank(s)	Blank(s)	Blank(s)	Blank(s)	Blank(s)	98	0	Blank(s)
5478	85+ years	Female	2013	Lung and Bronchus	Lung	343	8010	Unknown	Right - origin of primary	Radiography without microscopic confirm	8010/3: Carcinoma, NOS	8010-8049: epithelial neoplasms, NOS	Lung and Bronchus	XIf Other and unspecified carcinomas	Unknown/unstaged	Unknown/unstaged	Unknown/unstaged/unspecified/DCO	Blank(s)	Blank(s)	Blank(s)	Blank(s)	UNK Stage	TX	NX	M0	Blank(s)	Blank(s)	Blank(s)	Blank(s)	Blank(s)	Blank(s)	TX	NX	MX	0	None	None; diagnosed at autopsy		Not recommended	Blank(s)	Blank(s)	Blank(s)	Blank(s)	Blank(s)	Blank(s)	Blank(s)	98	0	Unknown
5485	80-84 years	Male	2009	Lung and Bronchus	Lung	343	8140	Poorly differentiated; Grade III	Left - origin of primary	Positive histology	8140/3: Adenocarcinoma, NOS	8140-8389: adenomas and adenocarcinomas	Lung and Bronchus	XIf Other and unspecified carcinomas	Distant	Distant	Distant site(s)/node(s) involved	Blank(s)	Blank(s)	Blank(s)	Blank(s)	Blank(s)	Blank(s)	Blank(s)	Blank(s)	Blank(s)	Blank(s)	Blank(s)	Blank(s)	Blank(s)	Blank(s)	TX	N2	M1	0	None	None; diagnosed at autopsy		Not recommended	Blank(s)	Blank(s)	Blank(s)	Blank(s)	Blank(s)	Blank(s)	Blank(s)	98	0	Blank(s)
5492	80-84 years	Male	2011	Lung and Bronchus	Lung	342	8240	Unknown	Right - origin of primary	Positive histology	8240/3: Carcinoid tumor, NOS	8140-8389: adenomas and adenocarcinomas	Lung and Bronchus	XIf Other and unspecified carcinomas	Localized	Localized	Localized only	Blank(s)	Blank(s)	Blank(s)	Blank(s)	IA	T1a	N0	M0	Blank(s)	Blank(s)	Blank(s)	Blank(s)	Blank(s)	Blank(s)	NA	NA	NA	23	None	None; diagnosed at autopsy		Surgery performed	Blank(s)	Blank(s)	Blank(s)	Blank(s)	Blank(s)	Blank(s)	Blank(s)	98	0	No
5495	55-59 years	Male	2012	Melanoma of the Skin	MelanomaSkin	445	8720	Unknown	Paired site, but no information concerning laterality	Positive histology	8720/3: Malignant melanoma, NOS	8720-8799: nevi and melanomas	Melanoma of the Skin	XId Malignant melanomas	Localized	Localized	Localized only	Blank(s)	Blank(s)	Blank(s)	Blank(s)	IA	T1a	N0	M0	Blank(s)	Blank(s)	Blank(s)	Blank(s)	Blank(s)	Blank(s)	T1NOS	N0	M0	33	None	None; diagnosed at autopsy		Surgery performed	Blank(s)	Blank(s)	Blank(s)	Blank(s)	Blank(s)	Blank(s)	Blank(s)	98	0	No
5511	85+ years	Female	2015	Other Non-Epithelial Skin	MerkelCellSkin	443	8247	Unknown	Right - origin of primary	Positive histology	8247/3: Merkel cell carcinoma	8140-8389: adenomas and adenocarcinomas	Other Non-Epithelial Skin	XIe Skin carcinomas	Localized	Blank(s)	Localized only	Blank(s)	Blank(s)	Blank(s)	Blank(s)	UNK Stage	T2	NX	M0	Blank(s)	Blank(s)	Blank(s)	Blank(s)	Blank(s)	Blank(s)	T2	NX	M0	27	None	None; diagnosed at autopsy		Surgery performed	Blank(s)	Blank(s)	Blank(s)	Blank(s)	Blank(s)	Blank(s)	Blank(s)	98	0	No
5518	85+ years	Male	2006	Hepatic Flexure	Colon	183	8140	Well differentiated; Grade I	Not a paired site	Positive histology	8140/3: Adenocarcinoma, NOS	8140-8389: adenomas and adenocarcinomas	Hepatic Flexure	XIf Other and unspecified carcinomas	Localized	Localized	Localized only	Blank(s)	Blank(s)	Blank(s)	Blank(s)	Blank(s)	Blank(s)	Blank(s)	Blank(s)	Blank(s)	Blank(s)	Blank(s)	Blank(s)	Blank(s)	Blank(s)	T3	N0	M0	40	4 or more regional lymph nodes removed	None; diagnosed at autopsy		Surgery performed	Blank(s)	Blank(s)	Blank(s)	Blank(s)	Blank(s)	Blank(s)	Blank(s)	0	17	Blank(s)
5538	85+ years	Male	2005	Melanoma of the Skin	MelanomaSkin	447	8742	Unknown	Right - origin of primary	Positive histology	8742/3: Lentigo maligna melanoma	8720-8799: nevi and melanomas	Melanoma of the Skin	XId Malignant melanomas	Localized	Localized	Localized only	Blank(s)	Blank(s)	Blank(s)	Blank(s)	Blank(s)	Blank(s)	Blank(s)	Blank(s)	Blank(s)	Blank(s)	Blank(s)	Blank(s)	Blank(s)	Blank(s)	T1b	N0	M0	31	None	None; diagnosed at autopsy		Surgery performed	Blank(s)	Blank(s)	Blank(s)	Blank(s)	Blank(s)	Blank(s)	Blank(s)	98	0	Blank(s)
5547	85+ years	Male	2011	NHL - Extranodal	Lymphoma	421	9673	B-cell; pre-B; B-precursor	Not a paired site	Positive histology	9673/3: Mantle cell lymphoma	9670-9699: nhl - mature b-cell lymphomas	NHL - Extranodal	IIb Non-Hodgkin lymphomas (except Burkitt lymphoma)	Distant	Distant	Distant site(s)/node(s) involved	Blank(s)	Blank(s)	Blank(s)	Blank(s)	IVA	NA	NA	NA	Blank(s)	Blank(s)	Blank(s)	Blank(s)	Blank(s)	Blank(s)	NA	NA	NA	98	Unknown or not applicable	None; diagnosed at autopsy		Not recommended	Blank(s)	Blank(s)	Blank(s)	Blank(s)	Blank(s)	Blank(s)	Blank(s)	99	99	N/A
5588	80-84 years	Female	2005	Breast	Breast	508	8520	Well differentiated; Grade I	Left - origin of primary	Positive histology	8520/3: Lobular carcinoma, NOS	8500-8549: ductal and lobular neoplasms	Breast	XIf Other and unspecified carcinomas	Localized	Localized	Localized only	Blank(s)	Blank(s)	Blank(s)	Blank(s)	Blank(s)	Blank(s)	Blank(s)	Blank(s)	Blank(s)	Blank(s)	Blank(s)	Blank(s)	Blank(s)	Blank(s)	T1c	N0	M0	41	Unknown or not applicable	None; diagnosed at autopsy		Surgery performed	Blank(s)	Blank(s)	Blank(s)	Blank(s)	Blank(s)	Blank(s)	Blank(s)	98	0	Blank(s)
5589	65-69 years	Male	2009	Larynx	LarynxGlottic	320	8070	Well differentiated; Grade I	Not a paired site	Positive histology	8070/3: Squamous cell carcinoma, NOS	8050-8089: squamous cell neoplasms	Larynx	XIf Other and unspecified carcinomas	Localized	Localized	Localized only	Blank(s)	Blank(s)	Blank(s)	Blank(s)	Blank(s)	Blank(s)	Blank(s)	Blank(s)	Blank(s)	Blank(s)	Blank(s)	Blank(s)	Blank(s)	Blank(s)	T1a	N0	M0	24	None	None; diagnosed at autopsy		Surgery performed	Blank(s)	Blank(s)	Blank(s)	Blank(s)	Blank(s)	Blank(s)	Blank(s)	98	0	Blank(s)
5592	70-74 years	Female	2012	Breast	Breast	505	8500	Moderately differentiated; Grade II	Left - origin of primary	Positive histology	8500/3: Infiltrating duct carcinoma, NOS	8500-8549: ductal and lobular neoplasms	Breast	XIf Other and unspecified carcinomas	Localized	Localized	Localized only	Blank(s)	Blank(s)	Blank(s)	Blank(s)	IIA	T2	N0	M0	Blank(s)	Blank(s)	Blank(s)	Blank(s)	Blank(s)	Blank(s)	T2	N0	M0	23	Unknown or not applicable	None; diagnosed at autopsy		Surgery performed	Blank(s)	Blank(s)	Blank(s)	Blank(s)	Blank(s)	Blank(s)	Blank(s)	98	0	No
5595	65-69 years	Male	2007	Lung and Bronchus	Lung	341	8046	Unknown	Left - origin of primary	Positive histology	8046/3: Non-small cell carcinoma	8010-8049: epithelial neoplasms, NOS	Lung and Bronchus	XIf Other and unspecified carcinomas	Distant	Distant	Distant site(s)/node(s) involved	Blank(s)	Blank(s)	Blank(s)	Blank(s)	Blank(s)	Blank(s)	Blank(s)	Blank(s)	Blank(s)	Blank(s)	Blank(s)	Blank(s)	Blank(s)	Blank(s)	T2	N3	M1	0	None	None; diagnosed at autopsy		Not recommended	Blank(s)	Blank(s)	Blank(s)	Blank(s)	Blank(s)	Blank(s)	Blank(s)	1	1	Blank(s)
5599	40-44 years	Female	2006	Intrahepatic Bile Duct	BileDuctsIntraHepat	221	8160	Unknown	Not a paired site	Positive histology	8160/3: Cholangiocarcinoma	8140-8389: adenomas and adenocarcinomas	Intrahepatic Bile Duct	VIIb Hepatic carcinomas	Distant	Distant	Distant site(s)/node(s) involved	Blank(s)	Blank(s)	Blank(s)	Blank(s)	Blank(s)	Blank(s)	Blank(s)	Blank(s)	Blank(s)	Blank(s)	Blank(s)	Blank(s)	Blank(s)	Blank(s)	T1	N0	M1	0	1 to 3 regional lymph nodes removed	None; diagnosed at autopsy		Not recommended	Blank(s)	Blank(s)	Blank(s)	Blank(s)	Blank(s)	Blank(s)	Blank(s)	2	3	Blank(s)
5600	45-49 years	Female	2005	Breast	Breast	509	8520	Moderately differentiated; Grade II	Right - origin of primary	Positive histology	8520/3: Lobular carcinoma, NOS	8500-8549: ductal and lobular neoplasms	Breast	XIf Other and unspecified carcinomas	Regional	Regional	Regional lymph nodes involved only	Blank(s)	Blank(s)	Blank(s)	Blank(s)	Blank(s)	Blank(s)	Blank(s)	Blank(s)	Blank(s)	Blank(s)	Blank(s)	Blank(s)	Blank(s)	Blank(s)	T2	N3a	M0	51	Unknown or not applicable	None; diagnosed at autopsy		Surgery performed	Blank(s)	Blank(s)	Blank(s)	Blank(s)	Blank(s)	Blank(s)	Blank(s)	13	22	Blank(s)
5614	85+ years	Female	2010	Breast	Breast	503	8500	Moderately differentiated; Grade II	Right - origin of primary	Positive histology	8500/3: Infiltrating duct carcinoma, NOS	8500-8549: ductal and lobular neoplasms	Breast	XIf Other and unspecified carcinomas	Localized	Localized	Localized only	Blank(s)	Blank(s)	Blank(s)	Blank(s)	IA	T1b	N0	M0	Blank(s)	Blank(s)	Blank(s)	Blank(s)	Blank(s)	Blank(s)	T1b	N0	M0	0	Unknown or not applicable	None; diagnosed at autopsy		Not recommended	Blank(s)	Blank(s)	Blank(s)	Blank(s)	Blank(s)	Blank(s)	Blank(s)	98	0	No
5615	85+ years	Male	2005	Melanoma of the Skin	MelanomaSkin	442	8720	Unknown	Left - origin of primary	Positive histology	8720/3: Malignant melanoma, NOS	8720-8799: nevi and melanomas	Melanoma of the Skin	XId Malignant melanomas	Distant	Distant	Distant site(s)/node(s) involved	Blank(s)	Blank(s)	Blank(s)	Blank(s)	Blank(s)	Blank(s)	Blank(s)	Blank(s)	Blank(s)	Blank(s)	Blank(s)	Blank(s)	Blank(s)	Blank(s)	T4b	N3	M1NOS	30	1 to 3 regional lymph nodes removed	None; diagnosed at autopsy		Surgery performed	Blank(s)	Blank(s)	Blank(s)	Blank(s)	Blank(s)	Blank(s)	Blank(s)	1	3	Blank(s)
5618	80-84 years	Female	2009	Lung and Bronchus	Lung	343	8041	Unknown	Left - origin of primary	Positive histology	8041/3: Small cell carcinoma, NOS	8010-8049: epithelial neoplasms, NOS	Lung and Bronchus	XIf Other and unspecified carcinomas	Distant	Distant	Distant site(s)/node(s) involved	Blank(s)	Blank(s)	Blank(s)	Blank(s)	Blank(s)	Blank(s)	Blank(s)	Blank(s)	Blank(s)	Blank(s)	Blank(s)	Blank(s)	Blank(s)	Blank(s)	T2	N1	M1	0	None	None; diagnosed at autopsy		Not recommended	Blank(s)	Blank(s)	Blank(s)	Blank(s)	Blank(s)	Blank(s)	Blank(s)	98	0	Blank(s)
5626	80-84 years	Male	2004	Lung and Bronchus	Lung	341	8046	Poorly differentiated; Grade III	Right - origin of primary	Positive histology	8046/3: Non-small cell carcinoma	8010-8049: epithelial neoplasms, NOS	Lung and Bronchus	XIf Other and unspecified carcinomas	Localized	Localized	Localized only	Blank(s)	Blank(s)	Blank(s)	Blank(s)	Blank(s)	Blank(s)	Blank(s)	Blank(s)	Blank(s)	Blank(s)	Blank(s)	Blank(s)	Blank(s)	Blank(s)	T1	N0	M0	21	None	None; diagnosed at autopsy		Surgery performed	Blank(s)	Blank(s)	Blank(s)	Blank(s)	Blank(s)	Blank(s)	Blank(s)	98	0	Blank(s)
5647	60-64 years	Female	2011	Breast	Breast	508	8523	Moderately differentiated; Grade II	Left - origin of primary	Positive histology	8523/3: Infiltrating duct mixed with other types of carcinoma	8500-8549: ductal and lobular neoplasms	Breast	XIf Other and unspecified carcinomas	Localized	Localized	Localized only	Blank(s)	Blank(s)	Blank(s)	Blank(s)	UNK Stage	T1c	NX	M0	Blank(s)	Blank(s)	Blank(s)	Blank(s)	Blank(s)	Blank(s)	T1c	NX	M0	46	Unknown or not applicable	None; diagnosed at autopsy		Surgery performed	Blank(s)	Blank(s)	Blank(s)	Blank(s)	Blank(s)	Blank(s)	Blank(s)	98	0	No
5650	85+ years	Male	2004	Salivary Gland	ParotidGland	79	8041	Undifferentiated; anaplastic; Grade IV	Right - origin of primary	Positive histology	8041/3: Small cell carcinoma, NOS	8010-8049: epithelial neoplasms, NOS	Salivary Gland	XIf Other and unspecified carcinomas	Regional	Regional	Regional by both direct extension and lymph node involvement	Blank(s)	Blank(s)	Blank(s)	Blank(s)	Blank(s)	Blank(s)	Blank(s)	Blank(s)	Blank(s)	Blank(s)	Blank(s)	Blank(s)	Blank(s)	Blank(s)	T1	N1	M0	41	4 or more regional lymph nodes removed	None; diagnosed at autopsy		Surgery performed	Blank(s)	Blank(s)	Blank(s)	Blank(s)	Blank(s)	Blank(s)	Blank(s)	10	23	Blank(s)
5665	85+ years	Female	2013	Breast	Breast	504	8522	Moderately differentiated; Grade II	Left - origin of primary	Positive histology	8522/3: Infiltrating duct and lobular carcinoma	8500-8549: ductal and lobular neoplasms	Breast	XIf Other and unspecified carcinomas	Localized	Localized	Localized only	Blank(s)	Blank(s)	Blank(s)	Blank(s)	IIA	T2	N0	M0	Blank(s)	Blank(s)	Blank(s)	Blank(s)	Blank(s)	Blank(s)	T2	N0	M0	42	Unknown or not applicable	None; diagnosed at autopsy		Surgery performed	Blank(s)	Blank(s)	Blank(s)	Blank(s)	Blank(s)	Blank(s)	Blank(s)	98	0	No
5692	75-79 years	Male	2013	Prostate	Prostate	619	8140	Poorly differentiated; Grade III	Not a paired site	Positive histology	8140/3: Adenocarcinoma, NOS	8140-8389: adenomas and adenocarcinomas	Prostate	XIf Other and unspecified carcinomas	Localized	Localized	Localized only	Blank(s)	Blank(s)	Blank(s)	Blank(s)	IIB	T2NOS	N0	M0	Blank(s)	Blank(s)	Blank(s)	Blank(s)	Blank(s)	Blank(s)	T2NOS	N0	M0	0	None	None; diagnosed at autopsy		Not recommended	Blank(s)	Blank(s)	Blank(s)	Blank(s)	Blank(s)	Blank(s)	Blank(s)	98	0	No
5695	85+ years	Male	2015	Miscellaneous	HemeRetic	421	9989	Unknown	Not a paired site	Positive histology	9989/3: Myelodysplastic syndrome, unclassifiable	9980-9989: myelodysplastic syndrome	Miscellaneous	Id Myelodysplastic syndrome and other myeloproliferative diseases	Distant	Blank(s)	Distant site(s)/node(s) involved	Blank(s)	Blank(s)	Blank(s)	Blank(s)	NA	NA	NA	NA	Blank(s)	Blank(s)	Blank(s)	Blank(s)	Blank(s)	Blank(s)	NA	NA	NA	98	Unknown or not applicable	None; diagnosed at autopsy		Not recommended	Blank(s)	Blank(s)	Blank(s)	Blank(s)	Blank(s)	Blank(s)	Blank(s)	99	99	N/A
5700	75-79 years	Female	2004	Pancreas	PancreasBodyTail	252	8140	Unknown	Not a paired site	Positive histology	8140/3: Adenocarcinoma, NOS	8140-8389: adenomas and adenocarcinomas	Pancreas	XIf Other and unspecified carcinomas	Distant	Distant	Distant site(s)/node(s) involved	Blank(s)	Blank(s)	Blank(s)	Blank(s)	Blank(s)	Blank(s)	Blank(s)	Blank(s)	Blank(s)	Blank(s)	Blank(s)	Blank(s)	Blank(s)	Blank(s)	TX	N1	M1	0	None	None; diagnosed at autopsy		Not recommended	Blank(s)	Blank(s)	Blank(s)	Blank(s)	Blank(s)	Blank(s)	Blank(s)	98	0	Blank(s)
5711	85+ years	Female	2017	Lung and Bronchus	Lung	349	8140	Unknown	Left - origin of primary	Positive exfoliative cytology, no positive histology	8140/3: Adenocarcinoma, NOS	8140-8389: adenomas and adenocarcinomas	Lung and Bronchus	XIf Other and unspecified carcinomas	Distant	Distant	Distant site(s)/node(s) involved	Blank(s)	Blank(s)	Blank(s)	Blank(s)	Blank(s)	Blank(s)	Blank(s)	Blank(s)	c0	c0	p1B	Clinical	Clinical	Pathologic	Blank(s)	Blank(s)	Blank(s)	0	None	None; diagnosed at autopsy		Not recommended	Blank(s)	Blank(s)	Blank(s)	Blank(s)	Blank(s)	Blank(s)	0	98	0	No
5718	75-79 years	Female	2010	Gum and Other Mouth	MouthOther	69	8430	Moderately differentiated; Grade II	Not a paired site	Positive histology	8430/3: Mucoepidermoid carcinoma	8430-8439: mucoepidermoid neoplasms	Gum and Other Mouth	XIf Other and unspecified carcinomas	Unknown/unstaged	Blank(s)	Unknown/unstaged/unspecified/DCO	Blank(s)	Blank(s)	Blank(s)	Blank(s)	UNK Stage	TX	N0	M0	Blank(s)	Blank(s)	Blank(s)	Blank(s)	Blank(s)	Blank(s)	TX	N0	M0	27	None	None; diagnosed at autopsy		Surgery performed	Blank(s)	Blank(s)	Blank(s)	Blank(s)	Blank(s)	Blank(s)	Blank(s)	98	0	No
5725	65-69 years	Male	2012	Kidney and Renal Pelvis	KidneyParenchyma	649	8310	Moderately differentiated; Grade II	Right - origin of primary	Positive histology	8310/3: Clear cell adenocarcinoma, NOS	8140-8389: adenomas and adenocarcinomas	Kidney	VIb Renal carcinomas	Localized	Localized	Localized only	Blank(s)	Blank(s)	Blank(s)	Blank(s)	I	T1a	N0	M0	Blank(s)	Blank(s)	Blank(s)	Blank(s)	Blank(s)	Blank(s)	T1a	N0	M0	30	None	None; diagnosed at autopsy		Surgery performed	Blank(s)	Blank(s)	Blank(s)	Blank(s)	Blank(s)	Blank(s)	Blank(s)	98	0	No
5738	80-84 years	Male	2005	Other Non-Epithelial Skin	MerkelCellSkin	444	8247	Unknown	Not a paired site	Positive histology	8247/3: Merkel cell carcinoma	8140-8389: adenomas and adenocarcinomas	Other Non-Epithelial Skin	XIe Skin carcinomas	Regional	Blank(s)	Regional by direct extension only	Blank(s)	Blank(s)	Blank(s)	Blank(s)	Blank(s)	Blank(s)	Blank(s)	Blank(s)	Blank(s)	Blank(s)	Blank(s)	Blank(s)	Blank(s)	Blank(s)	T4	N0	M0	27	None	None; diagnosed at autopsy		Surgery performed	Blank(s)	Blank(s)	Blank(s)	Blank(s)	Blank(s)	Blank(s)	Blank(s)	98	0	Blank(s)
5741	75-79 years	Female	2012	Lung and Bronchus	Lung	341	8046	Unknown	Right - origin of primary	Positive histology	8046/3: Non-small cell carcinoma	8010-8049: epithelial neoplasms, NOS	Lung and Bronchus	XIf Other and unspecified carcinomas	Distant	Distant	Distant site(s)/node(s) involved	Blank(s)	Blank(s)	Blank(s)	Blank(s)	IV	T3	N2	M1a	Blank(s)	Blank(s)	Blank(s)	Blank(s)	Blank(s)	Blank(s)	T4	N2	M0	0	1 to 3 regional lymph nodes removed	None; diagnosed at autopsy		Not recommended	Blank(s)	Blank(s)	Blank(s)	Blank(s)	Blank(s)	Blank(s)	Blank(s)	95	95	No
5745	50-54 years	Male	2011	Soft Tissue including Heart	SoftTissue	490	8032	Unknown	Right - origin of primary	Positive histology	8032/3: Spindle cell carcinoma, NOS	8010-8049: epithelial neoplasms, NOS	Soft Tissue including Heart	Not classified by ICCC or in situ	Regional	Regional	Regional by both direct extension and lymph node involvement	Blank(s)	Blank(s)	Blank(s)	Blank(s)	NA	NA	NA	NA	Blank(s)	Blank(s)	Blank(s)	Blank(s)	Blank(s)	Blank(s)	NA	NA	NA	0	None	None; diagnosed at autopsy		Not recommended	Blank(s)	Blank(s)	Blank(s)	Blank(s)	Blank(s)	Blank(s)	Blank(s)	98	0	No
5755	70-74 years	Male	2019	Prostate	Blank(s)	619	8000	Blank(s)	Not a paired site	Positive laboratory test/marker study	8000/3: Neoplasm, malignant	8000-8009: unspecified neoplasms	Prostate	XIIb Other unspecified malignant tumors	Distant	Blank(s)	Blank(s)	TX	NX	M1b	4B	Blank(s)	Blank(s)	Blank(s)	Blank(s)	Blank(s)	Blank(s)	Blank(s)	Blank(s)	Blank(s)	Blank(s)	Blank(s)	Blank(s)	Blank(s)	0	None	None; diagnosed at autopsy		Not recommended	Blank(s)	Blank(s)	Blank(s)	Blank(s)	999	999	999	98	0	No
5758	70-74 years	Female	2008	Lung and Bronchus	Lung	341	8140	Moderately differentiated; Grade II	Right - origin of primary	Positive histology	8140/3: Adenocarcinoma, NOS	8140-8389: adenomas and adenocarcinomas	Lung and Bronchus	XIf Other and unspecified carcinomas	Regional	Regional	Regional by direct extension only	Blank(s)	Blank(s)	Blank(s)	Blank(s)	Blank(s)	Blank(s)	Blank(s)	Blank(s)	Blank(s)	Blank(s)	Blank(s)	Blank(s)	Blank(s)	Blank(s)	T2	N0	M0	21	1 to 3 regional lymph nodes removed	None; diagnosed at autopsy		Surgery performed	Blank(s)	Blank(s)	Blank(s)	Blank(s)	Blank(s)	Blank(s)	Blank(s)	0	1	Blank(s)
5762	60-64 years	Female	2011	Corpus Uteri	CorpusCarcinoma	541	8980	Unknown	Not a paired site	Positive histology	8980/3: Carcinosarcoma, NOS	8930-8999: complex mixed and stromal neoplasms	Corpus Uteri	XIIa Other specified malignant tumors	Regional	Regional	Regional by direct extension only	Blank(s)	Blank(s)	Blank(s)	Blank(s)	IA	T1a	N0	M0	Blank(s)	Blank(s)	Blank(s)	Blank(s)	Blank(s)	Blank(s)	NA	NA	NA	50	4 or more regional lymph nodes removed	None; diagnosed at autopsy		Surgery performed	Blank(s)	Blank(s)	Blank(s)	Blank(s)	Blank(s)	Blank(s)	Blank(s)	0	14	No
5770	55-59 years	Female	2015	Kidney and Renal Pelvis	KidneyParenchyma	649	8310	Unknown	Right - origin of primary	Positive histology	8310/3: Clear cell adenocarcinoma, NOS	8140-8389: adenomas and adenocarcinomas	Kidney	VIb Renal carcinomas	Localized	Localized	Localized only	Blank(s)	Blank(s)	Blank(s)	Blank(s)	I	T1a	N0	M0	Blank(s)	Blank(s)	Blank(s)	Blank(s)	Blank(s)	Blank(s)	T1a	N0	M0	30	None	None; diagnosed at autopsy		Surgery performed	Blank(s)	Blank(s)	Blank(s)	Blank(s)	Blank(s)	Blank(s)	Blank(s)	98	0	No
5787	65-69 years	Male	2009	Melanoma of the Skin	MelanomaSkin	445	8720	Unknown	Paired site, but no information concerning laterality	Positive histology	8720/3: Malignant melanoma, NOS	8720-8799: nevi and melanomas	Melanoma of the Skin	XId Malignant melanomas	Localized	Localized	Localized only	Blank(s)	Blank(s)	Blank(s)	Blank(s)	Blank(s)	Blank(s)	Blank(s)	Blank(s)	Blank(s)	Blank(s)	Blank(s)	Blank(s)	Blank(s)	Blank(s)	T2a	N0	M0	46	Sentinel lymph node biopsy	None; diagnosed at autopsy		Surgery performed	Blank(s)	Blank(s)	Blank(s)	Blank(s)	Blank(s)	Blank(s)	Blank(s)	0	2	Blank(s)
5787	65-69 years	Male	2011	Melanoma of the Skin	MelanomaSkin	446	8720	Unknown	Right - origin of primary	Positive histology	8720/3: Malignant melanoma, NOS	8720-8799: nevi and melanomas	Melanoma of the Skin	XId Malignant melanomas	Localized	Localized	Localized only	Blank(s)	Blank(s)	Blank(s)	Blank(s)	IA	T1a	N0	M0	Blank(s)	Blank(s)	Blank(s)	Blank(s)	Blank(s)	Blank(s)	T1NOS	N0	M0	31	None	None; diagnosed at autopsy		Surgery performed	Blank(s)	Blank(s)	Blank(s)	Blank(s)	Blank(s)	Blank(s)	Blank(s)	98	0	No
5793	85+ years	Male	2013	Melanoma of the Skin	MelanomaSkin	444	8720	Unknown	Not a paired site	Positive histology	8720/3: Malignant melanoma, NOS	8720-8799: nevi and melanomas	Melanoma of the Skin	XId Malignant melanomas	Localized	Localized	Localized only	Blank(s)	Blank(s)	Blank(s)	Blank(s)	IA	T1a	N0	M0	Blank(s)	Blank(s)	Blank(s)	Blank(s)	Blank(s)	Blank(s)	T1NOS	N0	M0	31	None	None; diagnosed at autopsy		Surgery performed	Blank(s)	Blank(s)	Blank(s)	Blank(s)	Blank(s)	Blank(s)	Blank(s)	98	0	No
5800	80-84 years	Male	2004	Urinary Bladder	Bladder	670	8120	Undifferentiated; anaplastic; Grade IV	Not a paired site	Positive histology	8120/3: Transitional cell carcinoma, NOS	8120-8139: transitional cell papillomas and carcinomas	Urinary Bladder	XIf Other and unspecified carcinomas	Localized	Localized	Localized only	Blank(s)	Blank(s)	Blank(s)	Blank(s)	Blank(s)	Blank(s)	Blank(s)	Blank(s)	Blank(s)	Blank(s)	Blank(s)	Blank(s)	Blank(s)	Blank(s)	T2NOS	N0	M0	27	None	None; diagnosed at autopsy		Surgery performed	Blank(s)	Blank(s)	Blank(s)	Blank(s)	Blank(s)	Blank(s)	Blank(s)	98	0	Blank(s)
5800	85+ years	Male	2009	Lung and Bronchus	Lung	343	8070	Unknown	Right - origin of primary	Positive histology	8070/3: Squamous cell carcinoma, NOS	8050-8089: squamous cell neoplasms	Lung and Bronchus	XIf Other and unspecified carcinomas	Localized	Localized	Localized only	Blank(s)	Blank(s)	Blank(s)	Blank(s)	Blank(s)	Blank(s)	Blank(s)	Blank(s)	Blank(s)	Blank(s)	Blank(s)	Blank(s)	Blank(s)	Blank(s)	T2	N0	M0	0	None	None; diagnosed at autopsy		Recommended but not performed, unknown reason	Blank(s)	Blank(s)	Blank(s)	Blank(s)	Blank(s)	Blank(s)	Blank(s)	98	0	Blank(s)
5823	85+ years	Male	2004	Lung and Bronchus	Lung	343	8070	Poorly differentiated; Grade III	Right - origin of primary	Positive histology	8070/3: Squamous cell carcinoma, NOS	8050-8089: squamous cell neoplasms	Lung and Bronchus	XIf Other and unspecified carcinomas	Localized	Localized	Localized only	Blank(s)	Blank(s)	Blank(s)	Blank(s)	Blank(s)	Blank(s)	Blank(s)	Blank(s)	Blank(s)	Blank(s)	Blank(s)	Blank(s)	Blank(s)	Blank(s)	T2	N0	M0	33	4 or more regional lymph nodes removed	None; diagnosed at autopsy		Surgery performed	Blank(s)	Blank(s)	Blank(s)	Blank(s)	Blank(s)	Blank(s)	Blank(s)	0	6	Blank(s)
5851	75-79 years	Female	2004	Lung and Bronchus	Lung	341	8032	Unknown	Right - origin of primary	Positive histology	8032/3: Spindle cell carcinoma, NOS	8010-8049: epithelial neoplasms, NOS	Lung and Bronchus	XIf Other and unspecified carcinomas	Regional	Regional	Regional lymph nodes involved only	Blank(s)	Blank(s)	Blank(s)	Blank(s)	Blank(s)	Blank(s)	Blank(s)	Blank(s)	Blank(s)	Blank(s)	Blank(s)	Blank(s)	Blank(s)	Blank(s)	TX	N1	M0	0	None	None; diagnosed at autopsy		Not recommended	Blank(s)	Blank(s)	Blank(s)	Blank(s)	Blank(s)	Blank(s)	Blank(s)	98	0	Blank(s)
5894	65-69 years	Male	2017	Prostate	Prostate	619	8140	Moderately differentiated; Grade II	Not a paired site	Positive histology	8140/3: Adenocarcinoma, NOS	8140-8389: adenomas and adenocarcinomas	Prostate	XIf Other and unspecified carcinomas	Localized	Localized	Localized only	Blank(s)	Blank(s)	Blank(s)	Blank(s)	Blank(s)	Blank(s)	Blank(s)	Blank(s)	c1C	c0	c0	Clinical	Clinical	Clinical	Blank(s)	Blank(s)	Blank(s)	0	None	None; diagnosed at autopsy		Not recommended	Blank(s)	Blank(s)	Blank(s)	Blank(s)	Blank(s)	Blank(s)	999	98	0	No
5902	60-64 years	Female	2013	Corpus Uteri	CorpusCarcinoma	541	8380	Well differentiated; Grade I	Not a paired site	Positive histology	8380/3: Endometrioid carcinoma	8140-8389: adenomas and adenocarcinomas	Corpus Uteri	XIf Other and unspecified carcinomas	Regional	Regional	Regional by direct extension only	Blank(s)	Blank(s)	Blank(s)	Blank(s)	IA	T1a	N0	M0	Blank(s)	Blank(s)	Blank(s)	Blank(s)	Blank(s)	Blank(s)	T3a	N0	M0	50	None	None; diagnosed at autopsy		Surgery performed	Blank(s)	Blank(s)	Blank(s)	Blank(s)	Blank(s)	Blank(s)	Blank(s)	98	0	No
5907	70-74 years	Female	2009	Cecum	Colon	180	8140	Moderately differentiated; Grade II	Not a paired site	Positive histology	8140/3: Adenocarcinoma, NOS	8140-8389: adenomas and adenocarcinomas	Cecum	XIf Other and unspecified carcinomas	Regional	Regional	Regional by both direct extension and lymph node involvement	Blank(s)	Blank(s)	Blank(s)	Blank(s)	Blank(s)	Blank(s)	Blank(s)	Blank(s)	Blank(s)	Blank(s)	Blank(s)	Blank(s)	Blank(s)	Blank(s)	T4	N1	M0	40	4 or more regional lymph nodes removed	None; diagnosed at autopsy		Surgery performed	Blank(s)	Blank(s)	Blank(s)	Blank(s)	Blank(s)	Blank(s)	Blank(s)	1	15	Blank(s)
5923	85+ years	Male	2004	Floor of Mouth	FloorMouth	40	8070	Poorly differentiated; Grade III	Not a paired site	Positive histology	8070/3: Squamous cell carcinoma, NOS	8050-8089: squamous cell neoplasms	Floor of Mouth	XIf Other and unspecified carcinomas	Localized	Localized	Localized only	Blank(s)	Blank(s)	Blank(s)	Blank(s)	Blank(s)	Blank(s)	Blank(s)	Blank(s)	Blank(s)	Blank(s)	Blank(s)	Blank(s)	Blank(s)	Blank(s)	T1	N0	M0	27	None	None; diagnosed at autopsy		Surgery performed	Blank(s)	Blank(s)	Blank(s)	Blank(s)	Blank(s)	Blank(s)	Blank(s)	98	0	Blank(s)
5928	55-59 years	Female	2016	Anus, Anal Canal and Anorectum	Anus	210	8083	Unknown	Not a paired site	Positive histology	8083/3: Basaloid squamous cell carcinoma	8050-8089: squamous cell neoplasms	Anus, Anal Canal and Anorectum	XIf Other and unspecified carcinomas	Regional	Regional	Regional by direct extension only	Blank(s)	Blank(s)	Blank(s)	Blank(s)	Blank(s)	Blank(s)	Blank(s)	Blank(s)	c2	c0	c0	Clinical	Clinical	Clinical	Blank(s)	Blank(s)	Blank(s)	0	None	None; diagnosed at autopsy		Not recommended	Blank(s)	Blank(s)	Blank(s)	Blank(s)	Blank(s)	Blank(s)	42	98	0	No
5941	85+ years	Female	2019	Rectum	Blank(s)	209	8140	Blank(s)	Not a paired site	Positive histology	8140/3: Adenocarcinoma, NOS	8140-8389: adenomas and adenocarcinomas	Rectum	XIf Other and unspecified carcinomas	Regional	Blank(s)	Blank(s)	T1	NX	M0	99	Blank(s)	Blank(s)	Blank(s)	Blank(s)	Blank(s)	Blank(s)	Blank(s)	Blank(s)	Blank(s)	Blank(s)	Blank(s)	Blank(s)	Blank(s)	0	None	None; diagnosed at autopsy		Not recommended	Blank(s)	Blank(s)	Blank(s)	Blank(s)	100	300	40	98	0	No
5943	70-74 years	Female	2006	Lung and Bronchus	Lung	343	8046	Poorly differentiated; Grade III	Left - origin of primary	Positive histology	8046/3: Non-small cell carcinoma	8010-8049: epithelial neoplasms, NOS	Lung and Bronchus	XIf Other and unspecified carcinomas	Distant	Distant	Distant site(s)/node(s) involved	Blank(s)	Blank(s)	Blank(s)	Blank(s)	Blank(s)	Blank(s)	Blank(s)	Blank(s)	Blank(s)	Blank(s)	Blank(s)	Blank(s)	Blank(s)	Blank(s)	T1	N2	M1	0	None	None; diagnosed at autopsy		Not recommended	Blank(s)	Blank(s)	Blank(s)	Blank(s)	Blank(s)	Blank(s)	Blank(s)	98	0	Blank(s)
5967	85+ years	Female	2006	Breast	Breast	508	8500	Well differentiated; Grade I	Right - origin of primary	Positive histology	8500/3: Infiltrating duct carcinoma, NOS	8500-8549: ductal and lobular neoplasms	Breast	XIf Other and unspecified carcinomas	Localized	Localized	Localized only	Blank(s)	Blank(s)	Blank(s)	Blank(s)	Blank(s)	Blank(s)	Blank(s)	Blank(s)	Blank(s)	Blank(s)	Blank(s)	Blank(s)	Blank(s)	Blank(s)	T2	N0	M0	0	Unknown or not applicable	None; diagnosed at autopsy		Not recommended	Blank(s)	Blank(s)	Blank(s)	Blank(s)	Blank(s)	Blank(s)	Blank(s)	98	0	Blank(s)
5972	60-64 years	Male	2007	Acute Myeloid Leukemia	HemeRetic	421	9920	Unknown	Not a paired site	Positive histology	9920/3: Therapy-related myeloid neoplasm	9840-9939: myeloid leukemias (C42.1)	Acute Myeloid Leukemia	Ib Acute myeloid leukemias	Distant	Blank(s)	Distant site(s)/node(s) involved	Blank(s)	Blank(s)	Blank(s)	Blank(s)	Blank(s)	Blank(s)	Blank(s)	Blank(s)	Blank(s)	Blank(s)	Blank(s)	Blank(s)	Blank(s)	Blank(s)	NA	NA	NA	98	Unknown or not applicable	None; diagnosed at autopsy		Not recommended	Blank(s)	Blank(s)	Blank(s)	Blank(s)	Blank(s)	Blank(s)	Blank(s)	99	99	Blank(s)
5982	80-84 years	Female	2004	Pancreas	PancreasHead	250	8000	Unknown	Not a paired site	Radiography without microscopic confirm	8000/3: Neoplasm, malignant	8000-8009: unspecified neoplasms	Pancreas	XIIb Other unspecified malignant tumors	Distant	Distant	Distant site(s)/node(s) involved	Blank(s)	Blank(s)	Blank(s)	Blank(s)	Blank(s)	Blank(s)	Blank(s)	Blank(s)	Blank(s)	Blank(s)	Blank(s)	Blank(s)	Blank(s)	Blank(s)	T3	N0	M1	0	None	None; diagnosed at autopsy		Not recommended	Blank(s)	Blank(s)	Blank(s)	Blank(s)	Blank(s)	Blank(s)	Blank(s)	98	0	Blank(s)
6004	55-59 years	Female	2019	NHL - Extranodal	Blank(s)	509	9714	Blank(s)	Left - origin of primary	Pos hist AND immunophenotyping AND/OR pos genetic studies	9714/3: Anaplastic large cell lymphoma, ALK-positive	9700-9719: nhl - mature t and nk-cell lymphomas	NHL - Extranodal	IIb Non-Hodgkin lymphomas (except Burkitt lymphoma)	Localized	Blank(s)	Blank(s)	88	88	88	1E	Blank(s)	Blank(s)	Blank(s)	Blank(s)	Blank(s)	Blank(s)	Blank(s)	Blank(s)	Blank(s)	Blank(s)	Blank(s)	Blank(s)	Blank(s)	22	Unknown or not applicable	Non-primary surgical procedure performed		Surgery performed	Blank(s)	Blank(s)	Blank(s)	Blank(s)	200	888	999	99	99	No
6043	60-64 years	Male	2010	Urinary Bladder	Bladder	670	8120	Unknown	Not a paired site	Positive histology	8120/3: Transitional cell carcinoma, NOS	8120-8139: transitional cell papillomas and carcinomas	Urinary Bladder	XIf Other and unspecified carcinomas	Unknown/unstaged	Unknown/unstaged	Unknown/unstaged/unspecified/DCO	Blank(s)	Blank(s)	Blank(s)	Blank(s)	UNK Stage	TX	N0	M0	Blank(s)	Blank(s)	Blank(s)	Blank(s)	Blank(s)	Blank(s)	TX	N0	M0	27	None	None; diagnosed at autopsy		Surgery performed	Blank(s)	Blank(s)	Blank(s)	Blank(s)	Blank(s)	Blank(s)	Blank(s)	98	0	No
6063	85+ years	Male	2007	Brain	Brain	711	9440	Unknown	Right - origin of primary	Clinical diagnosis only	9440/3: Glioblastoma, NOS	9380-9489: gliomas	Brain	IIIb Astrocytomas	Localized	Localized	Localized only	Blank(s)	Blank(s)	Blank(s)	Blank(s)	Blank(s)	Blank(s)	Blank(s)	Blank(s)	Blank(s)	Blank(s)	Blank(s)	Blank(s)	Blank(s)	Blank(s)	NA	NA	NA	0	Unknown or not applicable	None; diagnosed at autopsy		Not recommended	Blank(s)	Blank(s)	Blank(s)	Blank(s)	Blank(s)	Blank(s)	Blank(s)	99	99	Blank(s)
6083	85+ years	Female	2014	Miscellaneous	HemeRetic	421	9950	Unknown	Not a paired site	Positive histology	9950/3: Polycythemia vera	9950-9969: chronic myeloproliferative disorders (C42.1)	Miscellaneous	Ic Chronic myeloproliferative diseases	Distant	Blank(s)	Distant site(s)/node(s) involved	Blank(s)	Blank(s)	Blank(s)	Blank(s)	NA	NA	NA	NA	Blank(s)	Blank(s)	Blank(s)	Blank(s)	Blank(s)	Blank(s)	NA	NA	NA	98	Unknown or not applicable	None; diagnosed at autopsy		Not recommended	Blank(s)	Blank(s)	Blank(s)	Blank(s)	Blank(s)	Blank(s)	Blank(s)	99	99	N/A
6101	75-79 years	Male	2006	Esophagus	Esophagus	155	8140	Moderately differentiated; Grade II	Not a paired site	Positive histology	8140/3: Adenocarcinoma, NOS	8140-8389: adenomas and adenocarcinomas	Esophagus	XIf Other and unspecified carcinomas	Distant	Distant	Distant site(s)/node(s) involved	Blank(s)	Blank(s)	Blank(s)	Blank(s)	Blank(s)	Blank(s)	Blank(s)	Blank(s)	Blank(s)	Blank(s)	Blank(s)	Blank(s)	Blank(s)	Blank(s)	TX	N1	M1b	0	None	None; diagnosed at autopsy		Not recommended	Blank(s)	Blank(s)	Blank(s)	Blank(s)	Blank(s)	Blank(s)	Blank(s)	98	0	Blank(s)
6110	40-44 years	Female	2013	Breast	Breast	508	8500	Moderately differentiated; Grade II	Left - origin of primary	Positive histology	8500/3: Infiltrating duct carcinoma, NOS	8500-8549: ductal and lobular neoplasms	Breast	XIf Other and unspecified carcinomas	Localized	Localized	Localized only	Blank(s)	Blank(s)	Blank(s)	Blank(s)	IIA	T2	N0	M0	Blank(s)	Blank(s)	Blank(s)	Blank(s)	Blank(s)	Blank(s)	T2	N0	M0	41	Unknown or not applicable	None; diagnosed at autopsy		Surgery performed	Blank(s)	Blank(s)	Blank(s)	Blank(s)	Blank(s)	Blank(s)	Blank(s)	0	2	No
6123	85+ years	Female	2009	Cecum	Colon	180	8480	Poorly differentiated; Grade III	Not a paired site	Positive histology	8480/3: Mucinous adenocarcinoma	8440-8499: cystic, mucinous and serous neoplasms	Cecum	XIf Other and unspecified carcinomas	Regional	Regional	Regional by direct extension only	Blank(s)	Blank(s)	Blank(s)	Blank(s)	Blank(s)	Blank(s)	Blank(s)	Blank(s)	Blank(s)	Blank(s)	Blank(s)	Blank(s)	Blank(s)	Blank(s)	T3	N0	M0	40	4 or more regional lymph nodes removed	None; diagnosed at autopsy		Surgery performed	Blank(s)	Blank(s)	Blank(s)	Blank(s)	Blank(s)	Blank(s)	Blank(s)	0	18	Blank(s)
6125	75-79 years	Male	2005	Pancreas	PancreasHead	250	8140	Well differentiated; Grade I	Not a paired site	Positive histology	8140/3: Adenocarcinoma, NOS	8140-8389: adenomas and adenocarcinomas	Pancreas	XIf Other and unspecified carcinomas	Localized	Localized	Localized only	Blank(s)	Blank(s)	Blank(s)	Blank(s)	Blank(s)	Blank(s)	Blank(s)	Blank(s)	Blank(s)	Blank(s)	Blank(s)	Blank(s)	Blank(s)	Blank(s)	T1	N0	M0	37	4 or more regional lymph nodes removed	None; diagnosed at autopsy		Surgery performed	Blank(s)	Blank(s)	Blank(s)	Blank(s)	Blank(s)	Blank(s)	Blank(s)	0	12	Blank(s)
6149	70-74 years	Male	2012	Acute Myeloid Leukemia	HemeRetic	421	9895	Unknown	Not a paired site	Positive histology	9895/3: Acute myeloid leukemia with myelodysplasia-related changes	9840-9939: myeloid leukemias (C42.1)	Acute Myeloid Leukemia	Ib Acute myeloid leukemias	Distant	Blank(s)	Distant site(s)/node(s) involved	Blank(s)	Blank(s)	Blank(s)	Blank(s)	NA	NA	NA	NA	Blank(s)	Blank(s)	Blank(s)	Blank(s)	Blank(s)	Blank(s)	NA	NA	NA	98	Unknown or not applicable	None; diagnosed at autopsy		Not recommended	Blank(s)	Blank(s)	Blank(s)	Blank(s)	Blank(s)	Blank(s)	Blank(s)	99	99	N/A
6154	70-74 years	Female	2017	NHL - Extranodal	Lymphoma	343	9699	B-cell; pre-B; B-precursor	Right - origin of primary	Positive histology	9699/3: Extranodal marginal zone lymphoma of mucosal-assoc. lymphoid tissue-MALT	9670-9699: nhl - mature b-cell lymphomas	NHL - Extranodal	IIb Non-Hodgkin lymphomas (except Burkitt lymphoma)	Localized	Localized	Localized only	Blank(s)	Blank(s)	Blank(s)	Blank(s)	Blank(s)	Blank(s)	Blank(s)	Blank(s)	Not applicable	Not applicable	Not applicable	Blank(s)	Blank(s)	Blank(s)	Blank(s)	Blank(s)	Blank(s)	33	4 or more regional lymph nodes removed	None; diagnosed at autopsy		Surgery performed	Blank(s)	Blank(s)	Blank(s)	Blank(s)	Blank(s)	Blank(s)	40	99	99	Unknown
6161	75-79 years	Female	2008	Corpus Uteri	CorpusCarcinoma	541	8380	Moderately differentiated; Grade II	Not a paired site	Positive histology	8380/3: Endometrioid carcinoma	8140-8389: adenomas and adenocarcinomas	Corpus Uteri	XIf Other and unspecified carcinomas	Localized	Localized	Localized only	Blank(s)	Blank(s)	Blank(s)	Blank(s)	Blank(s)	Blank(s)	Blank(s)	Blank(s)	Blank(s)	Blank(s)	Blank(s)	Blank(s)	Blank(s)	Blank(s)	T1c	N0	M0	50	4 or more regional lymph nodes removed	None; diagnosed at autopsy		Surgery performed	Blank(s)	Blank(s)	Blank(s)	Blank(s)	Blank(s)	Blank(s)	Blank(s)	0	47	Blank(s)
6176	80-84 years	Male	2010	Urinary Bladder	Bladder	679	8130	Well differentiated; Grade I	Not a paired site	Positive histology	8130/3: Papillary transitional cell carcinoma	8120-8139: transitional cell papillomas and carcinomas	Urinary Bladder	XIf Other and unspecified carcinomas	In situ	In situ	In situ	Blank(s)	Blank(s)	Blank(s)	Blank(s)	0a	Ta	N0	M0	Blank(s)	Blank(s)	Blank(s)	Blank(s)	Blank(s)	Blank(s)	Ta	N0	M0	27	None	None; diagnosed at autopsy		Surgery performed	Blank(s)	Blank(s)	Blank(s)	Blank(s)	Blank(s)	Blank(s)	Blank(s)	98	0	No
6192	85+ years	Female	2009	Lung and Bronchus	Lung	349	8046	Unknown	Right - origin of primary	Positive exfoliative cytology, no positive histology	8046/3: Non-small cell carcinoma	8010-8049: epithelial neoplasms, NOS	Lung and Bronchus	XIf Other and unspecified carcinomas	Distant	Distant	Distant site(s)/node(s) involved	Blank(s)	Blank(s)	Blank(s)	Blank(s)	Blank(s)	Blank(s)	Blank(s)	Blank(s)	Blank(s)	Blank(s)	Blank(s)	Blank(s)	Blank(s)	Blank(s)	T4	N2	M1	0	None	None; diagnosed at autopsy		Not recommended	Blank(s)	Blank(s)	Blank(s)	Blank(s)	Blank(s)	Blank(s)	Blank(s)	98	0	Blank(s)
6241	25-29 years	Female	2004	Salivary Gland	ParotidGland	79	8430	Well differentiated; Grade I	Right - origin of primary	Positive histology	8430/3: Mucoepidermoid carcinoma	8430-8439: mucoepidermoid neoplasms	Salivary Gland	XIf Other and unspecified carcinomas	Distant	Distant	Distant site(s)/node(s) involved	Blank(s)	Blank(s)	Blank(s)	Blank(s)	Blank(s)	Blank(s)	Blank(s)	Blank(s)	Blank(s)	Blank(s)	Blank(s)	Blank(s)	Blank(s)	Blank(s)	T4a	N1	M0	42	1 to 3 regional lymph nodes removed	None; diagnosed at autopsy		Surgery performed	Blank(s)	Blank(s)	Blank(s)	Blank(s)	Blank(s)	Blank(s)	Blank(s)	2	2	Blank(s)
6241	25-29 years	Female	2007	Breast	Breast	504	8500	Moderately differentiated; Grade II	Right - origin of primary	Positive histology	8500/3: Infiltrating duct carcinoma, NOS	8500-8549: ductal and lobular neoplasms	Breast	XIf Other and unspecified carcinomas	Regional	Regional	Regional lymph nodes involved only	Blank(s)	Blank(s)	Blank(s)	Blank(s)	Blank(s)	Blank(s)	Blank(s)	Blank(s)	Blank(s)	Blank(s)	Blank(s)	Blank(s)	Blank(s)	Blank(s)	T1c	N1a	M0	52	Unknown or not applicable	None; diagnosed at autopsy		Surgery performed	Blank(s)	Blank(s)	Blank(s)	Blank(s)	Blank(s)	Blank(s)	Blank(s)	1	11	Blank(s)
6243	65-69 years	Female	2014	Lung and Bronchus	Lung	341	8070	Unknown	Right - origin of primary	Positive histology	8070/3: Squamous cell carcinoma, NOS	8050-8089: squamous cell neoplasms	Lung and Bronchus	XIf Other and unspecified carcinomas	Distant	Distant	Distant site(s)/node(s) involved	Blank(s)	Blank(s)	Blank(s)	Blank(s)	IIIB	T4	N2	M0	Blank(s)	Blank(s)	Blank(s)	Blank(s)	Blank(s)	Blank(s)	T4	N2	M1	33	4 or more regional lymph nodes removed	None; diagnosed at autopsy		Surgery performed	Blank(s)	Blank(s)	Blank(s)	Blank(s)	Blank(s)	Blank(s)	Blank(s)	0	11	No
6247	50-54 years	Female	2007	Lung and Bronchus	Lung	349	8140	Unknown	Right - origin of primary	Positive histology	8140/3: Adenocarcinoma, NOS	8140-8389: adenomas and adenocarcinomas	Lung and Bronchus	XIf Other and unspecified carcinomas	Unknown/unstaged	Unknown/unstaged	Unknown/unstaged/unspecified/DCO	Blank(s)	Blank(s)	Blank(s)	Blank(s)	Blank(s)	Blank(s)	Blank(s)	Blank(s)	Blank(s)	Blank(s)	Blank(s)	Blank(s)	Blank(s)	Blank(s)	TX	NX	MX	0	None	Non-primary surgical procedure performed		Not recommended	Blank(s)	Blank(s)	Blank(s)	Blank(s)	Blank(s)	Blank(s)	Blank(s)	98	0	Blank(s)
6252	55-59 years	Female	2011	Other Lymphocytic Leukemia	HemeRetic	421	9834	T-cell	Not a paired site	Positive histology	9834/3: T-cell prolymphocytic leukemia	9820-9839: lymphoid leukemias (C42.1)	Other Lymphocytic Leukemia	Ia Lymphoid leukemias	Distant	Blank(s)	Distant site(s)/node(s) involved	Blank(s)	Blank(s)	Blank(s)	Blank(s)	NA	NA	NA	NA	Blank(s)	Blank(s)	Blank(s)	Blank(s)	Blank(s)	Blank(s)	NA	NA	NA	98	Unknown or not applicable	None; diagnosed at autopsy		Not recommended	Blank(s)	Blank(s)	Blank(s)	Blank(s)	Blank(s)	Blank(s)	Blank(s)	99	99	N/A
6267	85+ years	Male	2007	Gum and Other Mouth	GumLower	62	8071	Well differentiated; Grade I	Not a paired site	Positive histology	8071/3: Squamous cell carcinoma, keratinizing, NOS	8050-8089: squamous cell neoplasms	Gum and Other Mouth	XIf Other and unspecified carcinomas	Regional	Blank(s)	Regional by direct extension only	Blank(s)	Blank(s)	Blank(s)	Blank(s)	Blank(s)	Blank(s)	Blank(s)	Blank(s)	Blank(s)	Blank(s)	Blank(s)	Blank(s)	Blank(s)	Blank(s)	TX	N0	M0	30	4 or more regional lymph nodes removed	None; diagnosed at autopsy		Surgery performed	Blank(s)	Blank(s)	Blank(s)	Blank(s)	Blank(s)	Blank(s)	Blank(s)	0	33	Blank(s)
6272	75-79 years	Female	2005	Breast	Breast	504	8500	Moderately differentiated; Grade II	Left - origin of primary	Positive histology	8500/3: Infiltrating duct carcinoma, NOS	8500-8549: ductal and lobular neoplasms	Breast	XIf Other and unspecified carcinomas	Localized	Localized	Localized only	Blank(s)	Blank(s)	Blank(s)	Blank(s)	Blank(s)	Blank(s)	Blank(s)	Blank(s)	Blank(s)	Blank(s)	Blank(s)	Blank(s)	Blank(s)	Blank(s)	T1a	N0	M0	22	Unknown or not applicable	None; diagnosed at autopsy		Surgery performed	Blank(s)	Blank(s)	Blank(s)	Blank(s)	Blank(s)	Blank(s)	Blank(s)	98	0	Blank(s)
6288	60-64 years	Female	2019	Rectum	Blank(s)	209	8140	Blank(s)	Not a paired site	Positive histology	8140/3: Adenocarcinoma, NOS	8140-8389: adenomas and adenocarcinomas	Rectum	XIf Other and unspecified carcinomas	Localized	Blank(s)	Blank(s)	T3	N0	M0	2A	Blank(s)	Blank(s)	Blank(s)	Blank(s)	Blank(s)	Blank(s)	Blank(s)	Blank(s)	Blank(s)	Blank(s)	Blank(s)	Blank(s)	Blank(s)	30	4 or more regional lymph nodes removed	None; diagnosed at autopsy		Surgery performed	Blank(s)	Blank(s)	Blank(s)	Blank(s)	300	0	28	0	14	No
6292	70-74 years	Male	2013	Tongue	TongueBase	19	8083	Poorly differentiated; Grade III	Not a paired site	Positive histology	8083/3: Basaloid squamous cell carcinoma	8050-8089: squamous cell neoplasms	Tongue	XIf Other and unspecified carcinomas	Regional	Regional	Regional lymph nodes involved only	Blank(s)	Blank(s)	Blank(s)	Blank(s)	IVA	T2	N2b	M0	Blank(s)	Blank(s)	Blank(s)	Blank(s)	Blank(s)	Blank(s)	T2	N2b	M0	30	4 or more regional lymph nodes removed	None; diagnosed at autopsy		Surgery performed	Blank(s)	Blank(s)	Blank(s)	Blank(s)	Blank(s)	Blank(s)	Blank(s)	2	24	No
6313	80-84 years	Male	2010	Miscellaneous	HemeRetic	421	9989	Unknown	Not a paired site	Clinical diagnosis only	9989/3: Myelodysplastic syndrome, unclassifiable	9980-9989: myelodysplastic syndrome	Miscellaneous	Id Myelodysplastic syndrome and other myeloproliferative diseases	Distant	Blank(s)	Distant site(s)/node(s) involved	Blank(s)	Blank(s)	Blank(s)	Blank(s)	NA	NA	NA	NA	Blank(s)	Blank(s)	Blank(s)	Blank(s)	Blank(s)	Blank(s)	NA	NA	NA	98	Unknown or not applicable	None; diagnosed at autopsy		Not recommended	Blank(s)	Blank(s)	Blank(s)	Blank(s)	Blank(s)	Blank(s)	Blank(s)	99	99	N/A
6315	85+ years	Male	2007	Esophagus	Esophagus	155	8140	Poorly differentiated; Grade III	Not a paired site	Positive histology	8140/3: Adenocarcinoma, NOS	8140-8389: adenomas and adenocarcinomas	Esophagus	XIf Other and unspecified carcinomas	Localized	Localized	Localized only	Blank(s)	Blank(s)	Blank(s)	Blank(s)	Blank(s)	Blank(s)	Blank(s)	Blank(s)	Blank(s)	Blank(s)	Blank(s)	Blank(s)	Blank(s)	Blank(s)	T1	N0	M0	0	None	None; diagnosed at autopsy		Not recommended	Blank(s)	Blank(s)	Blank(s)	Blank(s)	Blank(s)	Blank(s)	Blank(s)	98	0	Blank(s)
6360	85+ years	Female	2011	Pancreas	PancreasBodyTail	252	8000	Unknown	Paired site, but no information concerning laterality	Radiography without microscopic confirm	8000/3: Neoplasm, malignant	8000-8009: unspecified neoplasms	Pancreas	XIIb Other unspecified malignant tumors	Distant	Distant	Distant site(s)/node(s) involved	Blank(s)	Blank(s)	Blank(s)	Blank(s)	IV	T3	N0	M1	Blank(s)	Blank(s)	Blank(s)	Blank(s)	Blank(s)	Blank(s)	T3	N0	M1	0	None	None; diagnosed at autopsy		Not recommended	Blank(s)	Blank(s)	Blank(s)	Blank(s)	Blank(s)	Blank(s)	Blank(s)	98	0	No
6360	85+ years	Female	2011	Rectosigmoid Junction	Rectum	199	8140	Moderately differentiated; Grade II	Not a paired site	Positive histology	8140/3: Adenocarcinoma, NOS	8140-8389: adenomas and adenocarcinomas	Rectosigmoid Junction	XIf Other and unspecified carcinomas	Regional	Regional	Regional by direct extension only	Blank(s)	Blank(s)	Blank(s)	Blank(s)	IIA	T3	N0	M0	Blank(s)	Blank(s)	Blank(s)	Blank(s)	Blank(s)	Blank(s)	T3	N0	M0	30	1 to 3 regional lymph nodes removed	None; diagnosed at autopsy		Surgery performed	Blank(s)	Blank(s)	Blank(s)	Blank(s)	Blank(s)	Blank(s)	Blank(s)	0	3	No
6362	35-39 years	Female	2011	Melanoma of the Skin	MelanomaSkin	446	8720	Unknown	Left - origin of primary	Positive histology	8720/3: Malignant melanoma, NOS	8720-8799: nevi and melanomas	Melanoma of the Skin	XId Malignant melanomas	Localized	Localized	Localized only	Blank(s)	Blank(s)	Blank(s)	Blank(s)	IA	T1a	N0	M0	Blank(s)	Blank(s)	Blank(s)	Blank(s)	Blank(s)	Blank(s)	T1a	N0	M0	30	None	None; diagnosed at autopsy		Surgery performed	Blank(s)	Blank(s)	Blank(s)	Blank(s)	Blank(s)	Blank(s)	Blank(s)	98	0	No
6363	75-79 years	Male	2006	Liver	Liver	220	8170	Well differentiated; Grade I	Not a paired site	Positive histology	8170/3: Hepatocellular carcinoma, NOS	8140-8389: adenomas and adenocarcinomas	Liver	VIIb Hepatic carcinomas	Localized	Localized	Localized only	Blank(s)	Blank(s)	Blank(s)	Blank(s)	Blank(s)	Blank(s)	Blank(s)	Blank(s)	Blank(s)	Blank(s)	Blank(s)	Blank(s)	Blank(s)	Blank(s)	T1	NX	MX	0	Unknown or not applicable	None; diagnosed at autopsy		Not recommended	Blank(s)	Blank(s)	Blank(s)	Blank(s)	Blank(s)	Blank(s)	Blank(s)	99	99	Blank(s)
6383	65-69 years	Female	2005	Melanoma of the Skin	MelanomaSkin	444	8720	Unknown	Not a paired site	Positive histology	8720/3: Malignant melanoma, NOS	8720-8799: nevi and melanomas	Melanoma of the Skin	XId Malignant melanomas	Localized	Localized	Localized only	Blank(s)	Blank(s)	Blank(s)	Blank(s)	Blank(s)	Blank(s)	Blank(s)	Blank(s)	Blank(s)	Blank(s)	Blank(s)	Blank(s)	Blank(s)	Blank(s)	T1a	N0	M0	31	None	None; diagnosed at autopsy		Surgery performed	Blank(s)	Blank(s)	Blank(s)	Blank(s)	Blank(s)	Blank(s)	Blank(s)	98	0	Blank(s)
6427	85+ years	Male	2012	Pancreas	PancreasHead	250	8010	Poorly differentiated; Grade III	Not a paired site	Positive exfoliative cytology, no positive histology	8010/3: Carcinoma, NOS	8010-8049: epithelial neoplasms, NOS	Pancreas	XIf Other and unspecified carcinomas	Distant	Distant	Distant site(s)/node(s) involved	Blank(s)	Blank(s)	Blank(s)	Blank(s)	III	T4	NX	M0	Blank(s)	Blank(s)	Blank(s)	Blank(s)	Blank(s)	Blank(s)	T4	NX	M0	0	None	None; diagnosed at autopsy		Not recommended	Blank(s)	Blank(s)	Blank(s)	Blank(s)	Blank(s)	Blank(s)	Blank(s)	98	0	No
6437	70-74 years	Female	2012	Kidney and Renal Pelvis	KidneyParenchyma	649	8290	Well differentiated; Grade I	Right - origin of primary	Positive histology	8290/3: Oxyphilic adenocarcinoma	8140-8389: adenomas and adenocarcinomas	Kidney	VIb Renal carcinomas	Localized	Localized	Localized only	Blank(s)	Blank(s)	Blank(s)	Blank(s)	I	T1a	N0	M0	Blank(s)	Blank(s)	Blank(s)	Blank(s)	Blank(s)	Blank(s)	T1a	N0	M0	30	None	None; diagnosed at autopsy		Surgery performed	Blank(s)	Blank(s)	Blank(s)	Blank(s)	Blank(s)	Blank(s)	Blank(s)	98	0	No
6439	35-39 years	Male	2010	Brain	Brain	711	9120	Unknown	Right - origin of primary	Positive histology	9120/3: Hemangiosarcoma	9120-9169: blood vessel tumors	Brain	IXd Other specified soft tissue sarcomas	Localized	Localized	Localized only	Blank(s)	Blank(s)	Blank(s)	Blank(s)	NA	NA	NA	NA	Blank(s)	Blank(s)	Blank(s)	Blank(s)	Blank(s)	Blank(s)	NA	NA	NA	20	Unknown or not applicable	None; diagnosed at autopsy		Surgery performed	Blank(s)	Blank(s)	Blank(s)	Blank(s)	Blank(s)	Blank(s)	Blank(s)	99	99	No
6470	85+ years	Female	2008	Lung and Bronchus	Lung	343	8046	Unknown	Right - origin of primary	Positive exfoliative cytology, no positive histology	8046/3: Non-small cell carcinoma	8010-8049: epithelial neoplasms, NOS	Lung and Bronchus	XIf Other and unspecified carcinomas	Unknown/unstaged	Unknown/unstaged	Unknown/unstaged/unspecified/DCO	Blank(s)	Blank(s)	Blank(s)	Blank(s)	Blank(s)	Blank(s)	Blank(s)	Blank(s)	Blank(s)	Blank(s)	Blank(s)	Blank(s)	Blank(s)	Blank(s)	TX	N0	M0	0	None	None; diagnosed at autopsy		Not recommended	Blank(s)	Blank(s)	Blank(s)	Blank(s)	Blank(s)	Blank(s)	Blank(s)	98	0	Blank(s)
6507	80-84 years	Male	2010	Miscellaneous	HemeRetic	421	9989	Unknown	Not a paired site	Positive histology	9989/3: Myelodysplastic syndrome, unclassifiable	9980-9989: myelodysplastic syndrome	Miscellaneous	Id Myelodysplastic syndrome and other myeloproliferative diseases	Distant	Blank(s)	Distant site(s)/node(s) involved	Blank(s)	Blank(s)	Blank(s)	Blank(s)	NA	NA	NA	NA	Blank(s)	Blank(s)	Blank(s)	Blank(s)	Blank(s)	Blank(s)	NA	NA	NA	98	Unknown or not applicable	None; diagnosed at autopsy		Not recommended	Blank(s)	Blank(s)	Blank(s)	Blank(s)	Blank(s)	Blank(s)	Blank(s)	99	99	N/A
6511	85+ years	Male	2017	Rectum	Rectum	209	8210	Unknown	Not a paired site	Positive histology	8210/3: Adenocarcinoma in adenomatous polyp	8140-8389: adenomas and adenocarcinomas	Rectum	XIf Other and unspecified carcinomas	Localized	Localized	Localized only	Blank(s)	Blank(s)	Blank(s)	Blank(s)	Blank(s)	Blank(s)	Blank(s)	Blank(s)	pIS	c0	c0	Clinical	Clinical	Clinical	Blank(s)	Blank(s)	Blank(s)	20	None	None; diagnosed at autopsy		Surgery performed	Blank(s)	Blank(s)	Blank(s)	Blank(s)	Blank(s)	Blank(s)	999	98	0	No
6532	65-69 years	Female	2017	Cecum	Colon	180	8490	Poorly differentiated; Grade III	Not a paired site	Positive histology	8490/3: Signet ring cell carcinoma	8440-8499: cystic, mucinous and serous neoplasms	Cecum	XIf Other and unspecified carcinomas	Regional	Regional	Regional by both direct extension and lymph node involvement	Blank(s)	Blank(s)	Blank(s)	Blank(s)	Blank(s)	Blank(s)	Blank(s)	Blank(s)	p4A	p1B	c0	Pathologic	Pathologic	Clinical	Blank(s)	Blank(s)	Blank(s)	40	4 or more regional lymph nodes removed	None; diagnosed at autopsy		Surgery performed	Blank(s)	Blank(s)	Blank(s)	Blank(s)	Blank(s)	Blank(s)	55	3	20	No
6547	65-69 years	Female	2013	Lung and Bronchus	Lung	341	8041	Unknown	Right - origin of primary	Positive histology	8041/3: Small cell carcinoma, NOS	8010-8049: epithelial neoplasms, NOS	Lung and Bronchus	XIf Other and unspecified carcinomas	Distant	Distant	Distant site(s)/node(s) involved	Blank(s)	Blank(s)	Blank(s)	Blank(s)	IV	T3	N2	M1b	Blank(s)	Blank(s)	Blank(s)	Blank(s)	Blank(s)	Blank(s)	T4	N2	M1	0	None	None; diagnosed at autopsy		Not recommended	Blank(s)	Blank(s)	Blank(s)	Blank(s)	Blank(s)	Blank(s)	Blank(s)	98	0	Yes
6556	75-79 years	Female	2005	Pancreas	PancreasOther	259	8140	Unknown	Not a paired site	Positive exfoliative cytology, no positive histology	8140/3: Adenocarcinoma, NOS	8140-8389: adenomas and adenocarcinomas	Pancreas	XIf Other and unspecified carcinomas	Distant	Distant	Distant site(s)/node(s) involved	Blank(s)	Blank(s)	Blank(s)	Blank(s)	Blank(s)	Blank(s)	Blank(s)	Blank(s)	Blank(s)	Blank(s)	Blank(s)	Blank(s)	Blank(s)	Blank(s)	TX	NX	M1	0	None	None; diagnosed at autopsy		Not recommended	Blank(s)	Blank(s)	Blank(s)	Blank(s)	Blank(s)	Blank(s)	Blank(s)	98	0	Blank(s)
6575	75-79 years	Male	2004	Lung and Bronchus	Lung	343	8140	Poorly differentiated; Grade III	Left - origin of primary	Positive histology	8140/3: Adenocarcinoma, NOS	8140-8389: adenomas and adenocarcinomas	Lung and Bronchus	XIf Other and unspecified carcinomas	Localized	Localized	Localized only	Blank(s)	Blank(s)	Blank(s)	Blank(s)	Blank(s)	Blank(s)	Blank(s)	Blank(s)	Blank(s)	Blank(s)	Blank(s)	Blank(s)	Blank(s)	Blank(s)	T1	N0	M0	21	None	None; diagnosed at autopsy		Surgery performed	Blank(s)	Blank(s)	Blank(s)	Blank(s)	Blank(s)	Blank(s)	Blank(s)	0	3	Blank(s)
6577	65-69 years	Male	2006	NHL - Nodal	Lymphoma	99	9699	B-cell; pre-B; B-precursor	Bilateral, single primary	Positive histology	9699/3: Extranodal marginal zone lymphoma of mucosal-assoc. lymphoid tissue-MALT	9670-9699: nhl - mature b-cell lymphomas	NHL - Nodal	IIb Non-Hodgkin lymphomas (except Burkitt lymphoma)	Localized	Localized	Localized only	Blank(s)	Blank(s)	Blank(s)	Blank(s)	Blank(s)	Blank(s)	Blank(s)	Blank(s)	Blank(s)	Blank(s)	Blank(s)	Blank(s)	Blank(s)	Blank(s)	NA	NA	NA	0	Unknown or not applicable	None; diagnosed at autopsy		Not recommended	Blank(s)	Blank(s)	Blank(s)	Blank(s)	Blank(s)	Blank(s)	Blank(s)	99	99	Blank(s)
6577	65-69 years	Male	2008	Lung and Bronchus	Lung	341	8140	Poorly differentiated; Grade III	Right - origin of primary	Positive histology	8140/3: Adenocarcinoma, NOS	8140-8389: adenomas and adenocarcinomas	Lung and Bronchus	XIf Other and unspecified carcinomas	Localized	Localized	Localized only	Blank(s)	Blank(s)	Blank(s)	Blank(s)	Blank(s)	Blank(s)	Blank(s)	Blank(s)	Blank(s)	Blank(s)	Blank(s)	Blank(s)	Blank(s)	Blank(s)	T1	N0	M0	33	4 or more regional lymph nodes removed	None; diagnosed at autopsy		Surgery performed	Blank(s)	Blank(s)	Blank(s)	Blank(s)	Blank(s)	Blank(s)	Blank(s)	0	25	Blank(s)
6600	75-79 years	Male	2004	Lung and Bronchus	Lung	349	8480	Moderately differentiated; Grade II	Right - origin of primary	Positive histology	8480/3: Mucinous adenocarcinoma	8440-8499: cystic, mucinous and serous neoplasms	Lung and Bronchus	XIf Other and unspecified carcinomas	Unknown/unstaged	Unknown/unstaged	Unknown/unstaged/unspecified/DCO	Blank(s)	Blank(s)	Blank(s)	Blank(s)	Blank(s)	Blank(s)	Blank(s)	Blank(s)	Blank(s)	Blank(s)	Blank(s)	Blank(s)	Blank(s)	Blank(s)	TX	N0	M0	0	None	None; diagnosed at autopsy		Not recommended	Blank(s)	Blank(s)	Blank(s)	Blank(s)	Blank(s)	Blank(s)	Blank(s)	98	0	Blank(s)
6601	85+ years	Female	2014	Lung and Bronchus	Lung	342	8140	Unknown	Right - origin of primary	Positive exfoliative cytology, no positive histology	8140/3: Adenocarcinoma, NOS	8140-8389: adenomas and adenocarcinomas	Lung and Bronchus	XIf Other and unspecified carcinomas	Regional	Regional	Regional by direct extension only	Blank(s)	Blank(s)	Blank(s)	Blank(s)	IIA	T2b	N0	M0	Blank(s)	Blank(s)	Blank(s)	Blank(s)	Blank(s)	Blank(s)	T2	N0	M0	0	None	None; diagnosed at autopsy		Not recommended	Blank(s)	Blank(s)	Blank(s)	Blank(s)	Blank(s)	Blank(s)	Blank(s)	98	0	No
6603	80-84 years	Female	2015	Vulva	Vulva	518	8542	Unknown	Not a paired site	Positive histology	8542/3: Paget disease, extramammary (except Paget disease of bone)	8500-8549: ductal and lobular neoplasms	Vulva	XIf Other and unspecified carcinomas	Regional	Regional	Regional by both direct extension and lymph node involvement	Blank(s)	Blank(s)	Blank(s)	Blank(s)	IIINOS	T1b	N2NOS	M0	Blank(s)	Blank(s)	Blank(s)	Blank(s)	Blank(s)	Blank(s)	T2	N2	M0	0	None	None; diagnosed at autopsy		Not recommended, contraindicated due to other cond; autopsy only (1973-2002)	Blank(s)	Blank(s)	Blank(s)	Blank(s)	Blank(s)	Blank(s)	Blank(s)	95	95	No
6607	65-69 years	Male	2008	Prostate	Prostate	619	8140	Poorly differentiated; Grade III	Not a paired site	Positive histology	8140/3: Adenocarcinoma, NOS	8140-8389: adenomas and adenocarcinomas	Prostate	XIf Other and unspecified carcinomas	Localized	Localized	Localized only	Blank(s)	Blank(s)	Blank(s)	Blank(s)	Blank(s)	Blank(s)	Blank(s)	Blank(s)	Blank(s)	Blank(s)	Blank(s)	Blank(s)	Blank(s)	Blank(s)	T2NOS	N0	M0	0	None	None; diagnosed at autopsy		Not recommended	Blank(s)	Blank(s)	Blank(s)	Blank(s)	Blank(s)	Blank(s)	Blank(s)	98	0	Blank(s)
6619	65-69 years	Female	2008	Lung and Bronchus	Lung	343	8070	Poorly differentiated; Grade III	Right - origin of primary	Positive histology	8070/3: Squamous cell carcinoma, NOS	8050-8089: squamous cell neoplasms	Lung and Bronchus	XIf Other and unspecified carcinomas	Regional	Regional	Regional lymph nodes involved only	Blank(s)	Blank(s)	Blank(s)	Blank(s)	Blank(s)	Blank(s)	Blank(s)	Blank(s)	Blank(s)	Blank(s)	Blank(s)	Blank(s)	Blank(s)	Blank(s)	T1	N2	M0	0	None	None; diagnosed at autopsy		Recommended but not performed, patient refused	Blank(s)	Blank(s)	Blank(s)	Blank(s)	Blank(s)	Blank(s)	Blank(s)	98	0	Blank(s)
6623	85+ years	Female	2009	NHL - Nodal	Lymphoma	772	9680	B-cell; pre-B; B-precursor	Not a paired site	Positive histology	9680/3: Diffuse large B-cell lymphoma (DLBCL), NOS	9670-9699: nhl - mature b-cell lymphomas	NHL - Nodal	IIb Non-Hodgkin lymphomas (except Burkitt lymphoma)	Distant	Distant	Distant site(s)/node(s) involved	Blank(s)	Blank(s)	Blank(s)	Blank(s)	Blank(s)	Blank(s)	Blank(s)	Blank(s)	Blank(s)	Blank(s)	Blank(s)	Blank(s)	Blank(s)	Blank(s)	NA	NA	NA	0	Unknown or not applicable	None; diagnosed at autopsy		Not recommended	Blank(s)	Blank(s)	Blank(s)	Blank(s)	Blank(s)	Blank(s)	Blank(s)	99	99	Blank(s)
6623	85+ years	Female	2015	Hodgkin - Nodal	Lymphoma	778	9663	B-cell; pre-B; B-precursor	Left - origin of primary	Positive histology	9663/3: Nodular sclerosis classical Hodgkin lymphoma	9650-9669: hodgkin lymphomas	Hodgkin - Nodal	IIa Hodgkin lymphomas	Distant	Distant	Distant site(s)/node(s) involved	Blank(s)	Blank(s)	Blank(s)	Blank(s)	IVA	NA	NA	NA	Blank(s)	Blank(s)	Blank(s)	Blank(s)	Blank(s)	Blank(s)	NA	NA	NA	0	Unknown or not applicable	None; diagnosed at autopsy		Not recommended	Blank(s)	Blank(s)	Blank(s)	Blank(s)	Blank(s)	Blank(s)	Blank(s)	99	99	N/A
6629	85+ years	Female	2007	Breast	Breast	501	8010	Unknown	Right - origin of primary	Clinical diagnosis only	8010/3: Carcinoma, NOS	8010-8049: epithelial neoplasms, NOS	Breast	XIf Other and unspecified carcinomas	Regional	Regional	Regional by both direct extension and lymph node involvement	Blank(s)	Blank(s)	Blank(s)	Blank(s)	Blank(s)	Blank(s)	Blank(s)	Blank(s)	Blank(s)	Blank(s)	Blank(s)	Blank(s)	Blank(s)	Blank(s)	T4a	N1	M0	0	Unknown or not applicable	None; diagnosed at autopsy		Recommended but not performed, patient refused	Blank(s)	Blank(s)	Blank(s)	Blank(s)	Blank(s)	Blank(s)	Blank(s)	98	0	Blank(s)
6659	80-84 years	Female	2014	Chronic Myeloid Leukemia	HemeRetic	421	9945	Unknown	Not a paired site	Unknown	9945/3: Chronic myelomonocytic leukemia	9940-9949: other leukemias (C42.1)	Chronic Myeloid Leukemia	Id Myelodysplastic syndrome and other myeloproliferative diseases	Distant	Blank(s)	Distant site(s)/node(s) involved	Blank(s)	Blank(s)	Blank(s)	Blank(s)	NA	NA	NA	NA	Blank(s)	Blank(s)	Blank(s)	Blank(s)	Blank(s)	Blank(s)	NA	NA	NA	98	Unknown or not applicable	None; diagnosed at autopsy		Not recommended	Blank(s)	Blank(s)	Blank(s)	Blank(s)	Blank(s)	Blank(s)	Blank(s)	99	99	N/A
6670	85+ years	Male	2008	Chronic Lymphocytic Leukemia	HemeRetic	421	9823	B-cell; pre-B; B-precursor	Not a paired site	Positive histology	9823/3: Chronic lymphocytic leukemia/small lymphocytic lymphoma	9820-9839: lymphoid leukemias (C42.1)	Chronic Lymphocytic Leukemia	Ia Lymphoid leukemias	Distant	Blank(s)	Distant site(s)/node(s) involved	Blank(s)	Blank(s)	Blank(s)	Blank(s)	Blank(s)	Blank(s)	Blank(s)	Blank(s)	Blank(s)	Blank(s)	Blank(s)	Blank(s)	Blank(s)	Blank(s)	NA	NA	NA	98	Unknown or not applicable	None; diagnosed at autopsy		Not recommended	Blank(s)	Blank(s)	Blank(s)	Blank(s)	Blank(s)	Blank(s)	Blank(s)	99	99	Blank(s)
6674	85+ years	Female	2009	NHL - Nodal	Lymphoma	770	9680	B-cell; pre-B; B-precursor	Not a paired site	Positive histology	9680/3: Diffuse large B-cell lymphoma (DLBCL), NOS	9670-9699: nhl - mature b-cell lymphomas	NHL - Nodal	IIb Non-Hodgkin lymphomas (except Burkitt lymphoma)	Regional	Regional	Regional, NOS	Blank(s)	Blank(s)	Blank(s)	Blank(s)	Blank(s)	Blank(s)	Blank(s)	Blank(s)	Blank(s)	Blank(s)	Blank(s)	Blank(s)	Blank(s)	Blank(s)	NA	NA	NA	0	Unknown or not applicable	None; diagnosed at autopsy		Not recommended	Blank(s)	Blank(s)	Blank(s)	Blank(s)	Blank(s)	Blank(s)	Blank(s)	99	99	Blank(s)
6688	55-59 years	Female	2011	Breast	Breast	503	8500	Poorly differentiated; Grade III	Right - origin of primary	Positive histology	8500/3: Infiltrating duct carcinoma, NOS	8500-8549: ductal and lobular neoplasms	Breast	XIf Other and unspecified carcinomas	Localized	Localized	Localized only	Blank(s)	Blank(s)	Blank(s)	Blank(s)	IA	T1a	N0	M0	Blank(s)	Blank(s)	Blank(s)	Blank(s)	Blank(s)	Blank(s)	T1a	N0	M0	49	Unknown or not applicable	None; diagnosed at autopsy		Surgery performed	Blank(s)	Blank(s)	Blank(s)	Blank(s)	Blank(s)	Blank(s)	Blank(s)	0	1	No
6689	65-69 years	Female	2013	Lung and Bronchus	Lung	343	8140	Well differentiated; Grade I	Right - origin of primary	Positive histology	8140/3: Adenocarcinoma, NOS	8140-8389: adenomas and adenocarcinomas	Lung and Bronchus	XIf Other and unspecified carcinomas	Localized	Localized	Localized only	Blank(s)	Blank(s)	Blank(s)	Blank(s)	IA	T1a	N0	M0	Blank(s)	Blank(s)	Blank(s)	Blank(s)	Blank(s)	Blank(s)	T1	N0	M0	33	4 or more regional lymph nodes removed	None; diagnosed at autopsy		Surgery performed	Blank(s)	Blank(s)	Blank(s)	Blank(s)	Blank(s)	Blank(s)	Blank(s)	0	4	No
6702	85+ years	Male	2010	Urinary Bladder	Bladder	679	8120	Undifferentiated; anaplastic; Grade IV	Not a paired site	Positive histology	8120/3: Transitional cell carcinoma, NOS	8120-8139: transitional cell papillomas and carcinomas	Urinary Bladder	XIf Other and unspecified carcinomas	Localized	Localized	Localized only	Blank(s)	Blank(s)	Blank(s)	Blank(s)	II	T2NOS	N0	M0	Blank(s)	Blank(s)	Blank(s)	Blank(s)	Blank(s)	Blank(s)	T2NOS	N0	M0	27	None	None; diagnosed at autopsy		Surgery performed	Blank(s)	Blank(s)	Blank(s)	Blank(s)	Blank(s)	Blank(s)	Blank(s)	98	0	No
6712	85+ years	Female	2011	Breast	Breast	504	8500	Moderately differentiated; Grade II	Right - origin of primary	Positive histology	8500/3: Infiltrating duct carcinoma, NOS	8500-8549: ductal and lobular neoplasms	Breast	XIf Other and unspecified carcinomas	Localized	Localized	Localized only	Blank(s)	Blank(s)	Blank(s)	Blank(s)	IA	T1c	N0	M0	Blank(s)	Blank(s)	Blank(s)	Blank(s)	Blank(s)	Blank(s)	T1c	N0	M0	22	Unknown or not applicable	None; diagnosed at autopsy		Surgery performed	Blank(s)	Blank(s)	Blank(s)	Blank(s)	Blank(s)	Blank(s)	Blank(s)	98	0	No
6735	85+ years	Male	2017	NHL - Nodal	Lymphoma	772	9680	B-cell; pre-B; B-precursor	Not a paired site	Positive histology	9680/3: Diffuse large B-cell lymphoma (DLBCL), NOS	9670-9699: nhl - mature b-cell lymphomas	NHL - Nodal	IIb Non-Hodgkin lymphomas (except Burkitt lymphoma)	Distant	Distant	Distant site(s)/node(s) involved	Blank(s)	Blank(s)	Blank(s)	Blank(s)	Blank(s)	Blank(s)	Blank(s)	Blank(s)	Not applicable	Not applicable	Not applicable	Blank(s)	Blank(s)	Blank(s)	Blank(s)	Blank(s)	Blank(s)	0	Unknown or not applicable	None; diagnosed at autopsy		Not recommended	Blank(s)	Blank(s)	Blank(s)	Blank(s)	Blank(s)	Blank(s)	999	99	99	Unknown
6741	80-84 years	Male	2004	Urinary Bladder	Bladder	679	8130	Moderately differentiated; Grade II	Not a paired site	Positive histology	8130/3: Papillary transitional cell carcinoma	8120-8139: transitional cell papillomas and carcinomas	Urinary Bladder	XIf Other and unspecified carcinomas	Localized	Localized	Localized only	Blank(s)	Blank(s)	Blank(s)	Blank(s)	Blank(s)	Blank(s)	Blank(s)	Blank(s)	Blank(s)	Blank(s)	Blank(s)	Blank(s)	Blank(s)	Blank(s)	T1	N0	M0	27	None	None; diagnosed at autopsy		Surgery performed	Blank(s)	Blank(s)	Blank(s)	Blank(s)	Blank(s)	Blank(s)	Blank(s)	98	0	Blank(s)
6746	70-74 years	Female	2008	Lung and Bronchus	Lung	341	8041	Poorly differentiated; Grade III	Right - origin of primary	Positive histology	8041/3: Small cell carcinoma, NOS	8010-8049: epithelial neoplasms, NOS	Lung and Bronchus	XIf Other and unspecified carcinomas	Distant	Distant	Distant site(s)/node(s) involved	Blank(s)	Blank(s)	Blank(s)	Blank(s)	Blank(s)	Blank(s)	Blank(s)	Blank(s)	Blank(s)	Blank(s)	Blank(s)	Blank(s)	Blank(s)	Blank(s)	T1	N0	M1	0	None	None; diagnosed at autopsy		Not recommended	Blank(s)	Blank(s)	Blank(s)	Blank(s)	Blank(s)	Blank(s)	Blank(s)	98	0	Blank(s)
6862	70-74 years	Male	2015	Pancreas	PancreasHead	250	8500	Well differentiated; Grade I	Not a paired site	Positive histology	8500/3: Infiltrating duct carcinoma, NOS	8500-8549: ductal and lobular neoplasms	Pancreas	XIf Other and unspecified carcinomas	Regional	Regional	Regional by direct extension only	Blank(s)	Blank(s)	Blank(s)	Blank(s)	IIA	T3	N0	M0	Blank(s)	Blank(s)	Blank(s)	Blank(s)	Blank(s)	Blank(s)	T3	N0	M0	37	4 or more regional lymph nodes removed	None; diagnosed at autopsy		Surgery performed	Blank(s)	Blank(s)	Blank(s)	Blank(s)	Blank(s)	Blank(s)	Blank(s)	0	12	No
6914	75-79 years	Male	2004	Prostate	Prostate	619	8140	Poorly differentiated; Grade III	Not a paired site	Positive histology	8140/3: Adenocarcinoma, NOS	8140-8389: adenomas and adenocarcinomas	Prostate	XIf Other and unspecified carcinomas	Localized	Localized	Localized only	Blank(s)	Blank(s)	Blank(s)	Blank(s)	Blank(s)	Blank(s)	Blank(s)	Blank(s)	Blank(s)	Blank(s)	Blank(s)	Blank(s)	Blank(s)	Blank(s)	T2NOS	N0	M0	0	None	None; diagnosed at autopsy		Not recommended	Blank(s)	Blank(s)	Blank(s)	Blank(s)	Blank(s)	Blank(s)	Blank(s)	98	0	Blank(s)
6930	60-64 years	Female	2010	Breast	Breast	509	8010	Unknown	Left - origin of primary	Positive histology	8010/3: Carcinoma, NOS	8010-8049: epithelial neoplasms, NOS	Breast	XIf Other and unspecified carcinomas	Regional	Regional	Regional by direct extension only	Blank(s)	Blank(s)	Blank(s)	Blank(s)	IIIB	T4d	N0	M0	Blank(s)	Blank(s)	Blank(s)	Blank(s)	Blank(s)	Blank(s)	T4d	N0	M0	0	Unknown or not applicable	None; diagnosed at autopsy		Not recommended	Blank(s)	Blank(s)	Blank(s)	Blank(s)	Blank(s)	Blank(s)	Blank(s)	0	98	No
6940	85+ years	Female	2013	Breast	Breast	509	8500	Poorly differentiated; Grade III	Right - origin of primary	Positive histology	8500/3: Infiltrating duct carcinoma, NOS	8500-8549: ductal and lobular neoplasms	Breast	XIf Other and unspecified carcinomas	Regional	Regional	Regional by both direct extension and lymph node involvement	Blank(s)	Blank(s)	Blank(s)	Blank(s)	IIIA	T3	N1a	M0	Blank(s)	Blank(s)	Blank(s)	Blank(s)	Blank(s)	Blank(s)	T3	N1a	M0	80	Unknown or not applicable	None; diagnosed at autopsy		Surgery performed	Blank(s)	Blank(s)	Blank(s)	Blank(s)	Blank(s)	Blank(s)	Blank(s)	1	1	No
6942	75-79 years	Female	2009	Breast	Breast	504	8500	Moderately differentiated; Grade II	Right - origin of primary	Positive histology	8500/3: Infiltrating duct carcinoma, NOS	8500-8549: ductal and lobular neoplasms	Breast	XIf Other and unspecified carcinomas	Regional	Regional	Regional lymph nodes involved only	Blank(s)	Blank(s)	Blank(s)	Blank(s)	Blank(s)	Blank(s)	Blank(s)	Blank(s)	Blank(s)	Blank(s)	Blank(s)	Blank(s)	Blank(s)	Blank(s)	T2	N1a	M0	40	Unknown or not applicable	None; diagnosed at autopsy		Surgery performed	Blank(s)	Blank(s)	Blank(s)	Blank(s)	Blank(s)	Blank(s)	Blank(s)	2	2	Blank(s)
6976	80-84 years	Male	2015	Breast	Breast	509	8500	Moderately differentiated; Grade II	Right - origin of primary	Positive histology	8500/3: Infiltrating duct carcinoma, NOS	8500-8549: ductal and lobular neoplasms	Breast	XIf Other and unspecified carcinomas	Regional	Regional	Regional lymph nodes involved only	Blank(s)	Blank(s)	Blank(s)	Blank(s)	IIB	T2	N1a	M0	Blank(s)	Blank(s)	Blank(s)	Blank(s)	Blank(s)	Blank(s)	T2	N1a	M0	41	Unknown or not applicable	None; diagnosed at autopsy		Surgery performed	Blank(s)	Blank(s)	Blank(s)	Blank(s)	Blank(s)	Blank(s)	Blank(s)	1	7	No
6992	60-64 years	Male	2009	Hodgkin - Nodal	Lymphoma	778	9652	Unknown	Not a paired site	Positive histology	9652/3: Mixed cellularity classical Hodgkin lymphoma	9650-9669: hodgkin lymphomas	Hodgkin - Nodal	IIa Hodgkin lymphomas	Distant	Distant	Distant site(s)/node(s) involved	Blank(s)	Blank(s)	Blank(s)	Blank(s)	Blank(s)	Blank(s)	Blank(s)	Blank(s)	Blank(s)	Blank(s)	Blank(s)	Blank(s)	Blank(s)	Blank(s)	NA	NA	NA	0	Unknown or not applicable	None; diagnosed at autopsy		Not recommended	Blank(s)	Blank(s)	Blank(s)	Blank(s)	Blank(s)	Blank(s)	Blank(s)	99	99	Blank(s)
7018	85+ years	Female	2008	Breast	Breast	502	8500	Moderately differentiated; Grade II	Right - origin of primary	Positive histology	8500/3: Infiltrating duct carcinoma, NOS	8500-8549: ductal and lobular neoplasms	Breast	XIf Other and unspecified carcinomas	Localized	Localized	Localized only	Blank(s)	Blank(s)	Blank(s)	Blank(s)	Blank(s)	Blank(s)	Blank(s)	Blank(s)	Blank(s)	Blank(s)	Blank(s)	Blank(s)	Blank(s)	Blank(s)	T2	N0	M0	22	Unknown or not applicable	None; diagnosed at autopsy		Surgery performed	Blank(s)	Blank(s)	Blank(s)	Blank(s)	Blank(s)	Blank(s)	Blank(s)	98	0	Blank(s)
7019	85+ years	Male	2012	Other Non-Epithelial Skin	Skin	443	8407	Unknown	Left - origin of primary	Positive histology	8407/3: Sclerosing sweat duct carcinoma	8390-8429: adnexal and skin appendage neoplasms	Other Non-Epithelial Skin	XIe Skin carcinomas	Localized	Blank(s)	Localized only	Blank(s)	Blank(s)	Blank(s)	Blank(s)	II	T2	N0	M0	Blank(s)	Blank(s)	Blank(s)	Blank(s)	Blank(s)	Blank(s)	T2	N0	M0	34	None	None; diagnosed at autopsy		Surgery performed	Blank(s)	Blank(s)	Blank(s)	Blank(s)	Blank(s)	Blank(s)	Blank(s)	98	0	No
7029	65-69 years	Female	2011	Thyroid	Thyroid	739	8510	Unknown	Not a paired site	Positive histology	8510/3: Medullary carcinoma, NOS	8500-8549: ductal and lobular neoplasms	Thyroid	XIb Thyroid carcinomas	Localized	Localized	Localized only	Blank(s)	Blank(s)	Blank(s)	Blank(s)	I	T1b(s)	N0	M0	Blank(s)	Blank(s)	Blank(s)	Blank(s)	Blank(s)	Blank(s)	T1	N0	M0	50	4 or more regional lymph nodes removed	None; diagnosed at autopsy		Surgery performed	Blank(s)	Blank(s)	Blank(s)	Blank(s)	Blank(s)	Blank(s)	Blank(s)	0	4	No
7032	55-59 years	Male	2005	Prostate	Prostate	619	8140	Moderately differentiated; Grade II	Not a paired site	Positive histology	8140/3: Adenocarcinoma, NOS	8140-8389: adenomas and adenocarcinomas	Prostate	XIf Other and unspecified carcinomas	Localized	Localized	Localized only	Blank(s)	Blank(s)	Blank(s)	Blank(s)	Blank(s)	Blank(s)	Blank(s)	Blank(s)	Blank(s)	Blank(s)	Blank(s)	Blank(s)	Blank(s)	Blank(s)	T2c	N0	M0	50	4 or more regional lymph nodes removed	None; diagnosed at autopsy		Surgery performed	Blank(s)	Blank(s)	Blank(s)	Blank(s)	Blank(s)	Blank(s)	Blank(s)	0	4	Blank(s)
7041	75-79 years	Male	2008	Soft Tissue including Heart	SoftTissue	490	8802	Unknown	Not a paired site	Positive histology	8802/3: Giant cell sarcoma	8800-8809: soft tissue tumors and sarcomas, NOS	Soft Tissue including Heart	IXe Unspecified soft tissue sarcomas	Localized	Localized	Localized only	Blank(s)	Blank(s)	Blank(s)	Blank(s)	Blank(s)	Blank(s)	Blank(s)	Blank(s)	Blank(s)	Blank(s)	Blank(s)	Blank(s)	Blank(s)	Blank(s)	TX	NX	MX	25	None	None; diagnosed at autopsy		Surgery performed	Blank(s)	Blank(s)	Blank(s)	Blank(s)	Blank(s)	Blank(s)	Blank(s)	98	0	Blank(s)
7041	85+ years	Male	2013	Other Non-Epithelial Skin	Skin	444	8832	Unknown	Left - origin of primary	Positive histology	8832/3: Dermatofibrosarcoma, NOS	8810-8839: fibromatous neoplasms	Other Non-Epithelial Skin	IXd Other specified soft tissue sarcomas	Unknown/unstaged	Blank(s)	Unknown/unstaged/unspecified/DCO	Blank(s)	Blank(s)	Blank(s)	Blank(s)	NA	NA	NA	NA	Blank(s)	Blank(s)	Blank(s)	Blank(s)	Blank(s)	Blank(s)	NA	NA	NA	30	None	None; diagnosed at autopsy		Surgery performed	Blank(s)	Blank(s)	Blank(s)	Blank(s)	Blank(s)	Blank(s)	Blank(s)	98	0	No
7043	80-84 years	Male	2011	Lung and Bronchus	Lung	341	8140	Unknown	Right - origin of primary	Positive histology	8140/3: Adenocarcinoma, NOS	8140-8389: adenomas and adenocarcinomas	Lung and Bronchus	XIf Other and unspecified carcinomas	Distant	Distant	Distant site(s)/node(s) involved	Blank(s)	Blank(s)	Blank(s)	Blank(s)	IV	T3	N2	M1b	Blank(s)	Blank(s)	Blank(s)	Blank(s)	Blank(s)	Blank(s)	T4	N2	M1	0	None	None; diagnosed at autopsy		Not recommended	Blank(s)	Blank(s)	Blank(s)	Blank(s)	Blank(s)	Blank(s)	Blank(s)	98	0	No
7045	45-49 years	Male	2004	NHL - Nodal	Lymphoma	770	9702	T-cell	Not a paired site	Positive histology	9702/3: Peripheral T-cell lymphoma, NOS	9700-9719: nhl - mature t and nk-cell lymphomas	NHL - Nodal	IIb Non-Hodgkin lymphomas (except Burkitt lymphoma)	Distant	Distant	Distant site(s)/node(s) involved	Blank(s)	Blank(s)	Blank(s)	Blank(s)	Blank(s)	Blank(s)	Blank(s)	Blank(s)	Blank(s)	Blank(s)	Blank(s)	Blank(s)	Blank(s)	Blank(s)	NA	NA	NA	0	Unknown or not applicable	None; diagnosed at autopsy		Not recommended	Blank(s)	Blank(s)	Blank(s)	Blank(s)	Blank(s)	Blank(s)	Blank(s)	99	99	Blank(s)
7046	80-84 years	Male	2006	Other Digestive Organs	DigestiveOther	269	8240	Unknown	Not a paired site	Positive histology	8240/3: Carcinoid tumor, NOS	8140-8389: adenomas and adenocarcinomas	Other Digestive Organs	XIf Other and unspecified carcinomas	Distant	Blank(s)	Distant site(s)/node(s) involved	Blank(s)	Blank(s)	Blank(s)	Blank(s)	Blank(s)	Blank(s)	Blank(s)	Blank(s)	Blank(s)	Blank(s)	Blank(s)	Blank(s)	Blank(s)	Blank(s)	NA	NA	NA	0	None	None; diagnosed at autopsy		Not recommended	Blank(s)	Blank(s)	Blank(s)	Blank(s)	Blank(s)	Blank(s)	Blank(s)	98	0	Blank(s)
7076	60-64 years	Male	2012	Cecum	Colon	180	8140	Moderately differentiated; Grade II	Not a paired site	Positive histology	8140/3: Adenocarcinoma, NOS	8140-8389: adenomas and adenocarcinomas	Cecum	XIf Other and unspecified carcinomas	Regional	Regional	Regional by both direct extension and lymph node involvement	Blank(s)	Blank(s)	Blank(s)	Blank(s)	IIIB	T3	N2a	M0	Blank(s)	Blank(s)	Blank(s)	Blank(s)	Blank(s)	Blank(s)	T3	N2	M0	40	4 or more regional lymph nodes removed	None; diagnosed at autopsy		Surgery performed	Blank(s)	Blank(s)	Blank(s)	Blank(s)	Blank(s)	Blank(s)	Blank(s)	6	17	No
7088	55-59 years	Female	2007	Breast	Breast	504	8500	Poorly differentiated; Grade III	Left - origin of primary	Positive histology	8500/3: Infiltrating duct carcinoma, NOS	8500-8549: ductal and lobular neoplasms	Breast	XIf Other and unspecified carcinomas	Localized	Localized	Localized only	Blank(s)	Blank(s)	Blank(s)	Blank(s)	Blank(s)	Blank(s)	Blank(s)	Blank(s)	Blank(s)	Blank(s)	Blank(s)	Blank(s)	Blank(s)	Blank(s)	T1c	N0	M0	51	Unknown or not applicable	None; diagnosed at autopsy		Surgery performed	Blank(s)	Blank(s)	Blank(s)	Blank(s)	Blank(s)	Blank(s)	Blank(s)	0	11	Blank(s)
7089	85+ years	Male	2004	Kidney and Renal Pelvis	KidneyParenchyma	649	8312	Undifferentiated; anaplastic; Grade IV	Right - origin of primary	Positive histology	8312/3: Renal cell carcinoma	8140-8389: adenomas and adenocarcinomas	Kidney	VIb Renal carcinomas	Regional	Regional	Regional by direct extension only	Blank(s)	Blank(s)	Blank(s)	Blank(s)	Blank(s)	Blank(s)	Blank(s)	Blank(s)	Blank(s)	Blank(s)	Blank(s)	Blank(s)	Blank(s)	Blank(s)	T3a	N0	M0	70	None	None; diagnosed at autopsy		Surgery performed	Blank(s)	Blank(s)	Blank(s)	Blank(s)	Blank(s)	Blank(s)	Blank(s)	98	0	Blank(s)
7120	80-84 years	Female	2012	Lung and Bronchus	Lung	349	8140	Unknown	Left - origin of primary	Positive exfoliative cytology, no positive histology	8140/3: Adenocarcinoma, NOS	8140-8389: adenomas and adenocarcinomas	Lung and Bronchus	XIf Other and unspecified carcinomas	Distant	Distant	Distant site(s)/node(s) involved	Blank(s)	Blank(s)	Blank(s)	Blank(s)	IV	T3	N0	M1a	Blank(s)	Blank(s)	Blank(s)	Blank(s)	Blank(s)	Blank(s)	T4	N0	M0	0	None	None; diagnosed at autopsy		Not recommended	Blank(s)	Blank(s)	Blank(s)	Blank(s)	Blank(s)	Blank(s)	Blank(s)	98	0	No
7147	70-74 years	Male	2009	Pancreas	PancreasHead	250	8140	Unknown	Not a paired site	Positive exfoliative cytology, no positive histology	8140/3: Adenocarcinoma, NOS	8140-8389: adenomas and adenocarcinomas	Pancreas	XIf Other and unspecified carcinomas	Unknown/unstaged	Unknown/unstaged	Unknown/unstaged/unspecified/DCO	Blank(s)	Blank(s)	Blank(s)	Blank(s)	Blank(s)	Blank(s)	Blank(s)	Blank(s)	Blank(s)	Blank(s)	Blank(s)	Blank(s)	Blank(s)	Blank(s)	TX	NX	MX	0	None	None; diagnosed at autopsy		Recommended but not performed, unknown reason	Blank(s)	Blank(s)	Blank(s)	Blank(s)	Blank(s)	Blank(s)	Blank(s)	98	0	Blank(s)
7150	70-74 years	Female	2004	Lung and Bronchus	Lung	343	8041	Unknown	Right - origin of primary	Positive histology	8041/3: Small cell carcinoma, NOS	8010-8049: epithelial neoplasms, NOS	Lung and Bronchus	XIf Other and unspecified carcinomas	Distant	Distant	Distant site(s)/node(s) involved	Blank(s)	Blank(s)	Blank(s)	Blank(s)	Blank(s)	Blank(s)	Blank(s)	Blank(s)	Blank(s)	Blank(s)	Blank(s)	Blank(s)	Blank(s)	Blank(s)	T2	N0	M1	90	None	Non-primary surgical procedure to distant site		Surgery performed	Blank(s)	Blank(s)	Blank(s)	Blank(s)	Blank(s)	Blank(s)	Blank(s)	98	0	Blank(s)
7159	80-84 years	Male	2009	Urinary Bladder	Bladder	679	8130	Unknown	Not a paired site	Positive histology	8130/3: Papillary transitional cell carcinoma	8120-8139: transitional cell papillomas and carcinomas	Urinary Bladder	XIf Other and unspecified carcinomas	In situ	In situ	In situ	Blank(s)	Blank(s)	Blank(s)	Blank(s)	Blank(s)	Blank(s)	Blank(s)	Blank(s)	Blank(s)	Blank(s)	Blank(s)	Blank(s)	Blank(s)	Blank(s)	Ta	N0	M0	0	None	None; diagnosed at autopsy		Not recommended	Blank(s)	Blank(s)	Blank(s)	Blank(s)	Blank(s)	Blank(s)	Blank(s)	98	0	Blank(s)
7217	70-74 years	Female	2004	Breast	Breast	508	9150	Undifferentiated; anaplastic; Grade IV	Left - origin of primary	Positive histology	9150/3: Hemangiopericytoma, malignant	9120-9169: blood vessel tumors	Breast	IXb Fibrosarcomas, peripheral nerve sheath tumors and oth fibrous neoplasms	Localized	Localized	Localized only	Blank(s)	Blank(s)	Blank(s)	Blank(s)	Blank(s)	Blank(s)	Blank(s)	Blank(s)	Blank(s)	Blank(s)	Blank(s)	Blank(s)	Blank(s)	Blank(s)	NA	NA	NA	20	Unknown or not applicable	None; diagnosed at autopsy		Surgery performed	Blank(s)	Blank(s)	Blank(s)	Blank(s)	Blank(s)	Blank(s)	Blank(s)	98	0	Blank(s)
7266	80-84 years	Female	2012	Breast	Breast	504	8500	Unknown	Right - origin of primary	Positive histology	8500/3: Infiltrating duct carcinoma, NOS	8500-8549: ductal and lobular neoplasms	Breast	XIf Other and unspecified carcinomas	Localized	Localized	Localized only	Blank(s)	Blank(s)	Blank(s)	Blank(s)	IIA	T2	N0	M0	Blank(s)	Blank(s)	Blank(s)	Blank(s)	Blank(s)	Blank(s)	T2	N0	M0	0	Unknown or not applicable	None; diagnosed at autopsy		Not recommended, contraindicated due to other cond; autopsy only (1973-2002)	Blank(s)	Blank(s)	Blank(s)	Blank(s)	Blank(s)	Blank(s)	Blank(s)	98	0	No
7308	60-64 years	Female	2011	Breast	Breast	508	8500	Moderately differentiated; Grade II	Right - origin of primary	Positive histology	8500/3: Infiltrating duct carcinoma, NOS	8500-8549: ductal and lobular neoplasms	Breast	XIf Other and unspecified carcinomas	Localized	Localized	Localized only	Blank(s)	Blank(s)	Blank(s)	Blank(s)	IA	T1c	N0	M0	Blank(s)	Blank(s)	Blank(s)	Blank(s)	Blank(s)	Blank(s)	T1c	N0	M0	42	Unknown or not applicable	None; diagnosed at autopsy		Surgery performed	Blank(s)	Blank(s)	Blank(s)	Blank(s)	Blank(s)	Blank(s)	Blank(s)	98	0	No
7334	20-24 years	Female	2011	Thyroid	Thyroid	739	8340	Well differentiated; Grade I	Not a paired site	Positive histology	8340/3: Papillary carcinoma, follicular variant	8140-8389: adenomas and adenocarcinomas	Thyroid	XIb Thyroid carcinomas	Regional	Regional	Regional lymph nodes involved only	Blank(s)	Blank(s)	Blank(s)	Blank(s)	I	T3(m)	N1b	M0	Blank(s)	Blank(s)	Blank(s)	Blank(s)	Blank(s)	Blank(s)	T3	N1b	M0	50	4 or more regional lymph nodes removed	None; diagnosed at autopsy		Surgery performed	Blank(s)	Blank(s)	Blank(s)	Blank(s)	Blank(s)	Blank(s)	Blank(s)	13	20	No
7337	80-84 years	Female	2006	Melanoma of the Skin	MelanomaSkin	443	8745	Unknown	Left - origin of primary	Positive histology	8745/3: Desmoplastic melanoma, malignant	8720-8799: nevi and melanomas	Melanoma of the Skin	XId Malignant melanomas	Unknown/unstaged	Unknown/unstaged	Unknown/unstaged/unspecified/DCO	Blank(s)	Blank(s)	Blank(s)	Blank(s)	Blank(s)	Blank(s)	Blank(s)	Blank(s)	Blank(s)	Blank(s)	Blank(s)	Blank(s)	Blank(s)	Blank(s)	TX	NX	MX	90	Unknown or not applicable	None; diagnosed at autopsy		Surgery performed	Blank(s)	Blank(s)	Blank(s)	Blank(s)	Blank(s)	Blank(s)	Blank(s)	99	99	Blank(s)
7363	70-74 years	Male	2006	Esophagus	Esophagus	154	8070	Moderately differentiated; Grade II	Not a paired site	Positive histology	8070/3: Squamous cell carcinoma, NOS	8050-8089: squamous cell neoplasms	Esophagus	XIf Other and unspecified carcinomas	Regional	Regional	Regional by direct extension only	Blank(s)	Blank(s)	Blank(s)	Blank(s)	Blank(s)	Blank(s)	Blank(s)	Blank(s)	Blank(s)	Blank(s)	Blank(s)	Blank(s)	Blank(s)	Blank(s)	T4	N0	M0	0	None	None; diagnosed at autopsy		Not recommended	Blank(s)	Blank(s)	Blank(s)	Blank(s)	Blank(s)	Blank(s)	Blank(s)	98	0	Blank(s)
7394	85+ years	Female	2009	NHL - Nodal	Lymphoma	770	9698	B-cell; pre-B; B-precursor	Not a paired site	Positive exfoliative cytology, no positive histology	9698/3: Follicular lymphoma, grade 3	9670-9699: nhl - mature b-cell lymphomas	NHL - Nodal	IIb Non-Hodgkin lymphomas (except Burkitt lymphoma)	Distant	Distant	Distant site(s)/node(s) involved	Blank(s)	Blank(s)	Blank(s)	Blank(s)	Blank(s)	Blank(s)	Blank(s)	Blank(s)	Blank(s)	Blank(s)	Blank(s)	Blank(s)	Blank(s)	Blank(s)	NA	NA	NA	0	Unknown or not applicable	None; diagnosed at autopsy		Not recommended	Blank(s)	Blank(s)	Blank(s)	Blank(s)	Blank(s)	Blank(s)	Blank(s)	99	99	Blank(s)
7396	85+ years	Female	2015	Soft Tissue including Heart	SoftTissue	490	8802	Unknown	Right - origin of primary	Positive histology	8802/3: Giant cell sarcoma	8800-8809: soft tissue tumors and sarcomas, NOS	Soft Tissue including Heart	IXe Unspecified soft tissue sarcomas	Localized	Localized	Localized only	Blank(s)	Blank(s)	Blank(s)	Blank(s)	INOS	TX	N0	M0	Blank(s)	Blank(s)	Blank(s)	Blank(s)	Blank(s)	Blank(s)	TX	N0	M0	0	None	None; diagnosed at autopsy		Not recommended	Blank(s)	Blank(s)	Blank(s)	Blank(s)	Blank(s)	Blank(s)	Blank(s)	99	99	No
7409	65-69 years	Female	2013	Lung and Bronchus	Lung	343	8140	Unknown	Right - origin of primary	Positive exfoliative cytology, no positive histology	8140/3: Adenocarcinoma, NOS	8140-8389: adenomas and adenocarcinomas	Lung and Bronchus	XIf Other and unspecified carcinomas	Distant	Distant	Distant site(s)/node(s) involved	Blank(s)	Blank(s)	Blank(s)	Blank(s)	IV	T2a	N2	M1b	Blank(s)	Blank(s)	Blank(s)	Blank(s)	Blank(s)	Blank(s)	T2	N2	M1	0	None	None; diagnosed at autopsy		Not recommended	Blank(s)	Blank(s)	Blank(s)	Blank(s)	Blank(s)	Blank(s)	Blank(s)	98	0	No
7493	85+ years	Male	2013	Ascending Colon	Colon	182	8140	Well differentiated; Grade I	Not a paired site	Positive histology	8140/3: Adenocarcinoma, NOS	8140-8389: adenomas and adenocarcinomas	Ascending Colon	XIf Other and unspecified carcinomas	Regional	Regional	Regional lymph nodes involved only	Blank(s)	Blank(s)	Blank(s)	Blank(s)	IIIB	T3	N2a	M0	Blank(s)	Blank(s)	Blank(s)	Blank(s)	Blank(s)	Blank(s)	T3	N2	M0	41	4 or more regional lymph nodes removed	None; diagnosed at autopsy		Surgery performed	Blank(s)	Blank(s)	Blank(s)	Blank(s)	Blank(s)	Blank(s)	Blank(s)	5	29	No
7503	50-54 years	Male	2004	Eye and Orbit	MelanomaChoroid	693	8720	Unknown	Left - origin of primary	Unknown	8720/3: Malignant melanoma, NOS	8720-8799: nevi and melanomas	Eye and Orbit - Melanoma	XId Malignant melanomas	Unknown/unstaged	Blank(s)	Unknown/unstaged/unspecified/DCO	Blank(s)	Blank(s)	Blank(s)	Blank(s)	Blank(s)	Blank(s)	Blank(s)	Blank(s)	Blank(s)	Blank(s)	Blank(s)	Blank(s)	Blank(s)	Blank(s)	TX	NX	MX	0	None	None; diagnosed at autopsy		Not recommended	Blank(s)	Blank(s)	Blank(s)	Blank(s)	Blank(s)	Blank(s)	Blank(s)	98	0	Blank(s)
7511	65-69 years	Female	2015	Lung and Bronchus	Lung	349	8041	Unknown	Paired site, but no information concerning laterality	Positive exfoliative cytology, no positive histology	8041/3: Small cell carcinoma, NOS	8010-8049: epithelial neoplasms, NOS	Lung and Bronchus	XIf Other and unspecified carcinomas	Distant	Distant	Distant site(s)/node(s) involved	Blank(s)	Blank(s)	Blank(s)	Blank(s)	IIIB	TX	N3	M0	Blank(s)	Blank(s)	Blank(s)	Blank(s)	Blank(s)	Blank(s)	TX	N3	M0	0	None	None; diagnosed at autopsy		Not recommended	Blank(s)	Blank(s)	Blank(s)	Blank(s)	Blank(s)	Blank(s)	Blank(s)	95	95	No
7524	80-84 years	Female	2008	NHL - Nodal	Lymphoma	774	9680	B-cell; pre-B; B-precursor	Right - origin of primary	Positive histology	9680/3: Diffuse large B-cell lymphoma (DLBCL), NOS	9670-9699: nhl - mature b-cell lymphomas	NHL - Nodal	IIb Non-Hodgkin lymphomas (except Burkitt lymphoma)	Regional	Regional	Regional, NOS	Blank(s)	Blank(s)	Blank(s)	Blank(s)	Blank(s)	Blank(s)	Blank(s)	Blank(s)	Blank(s)	Blank(s)	Blank(s)	Blank(s)	Blank(s)	Blank(s)	NA	NA	NA	25	Unknown or not applicable	None; diagnosed at autopsy		Surgery performed	Blank(s)	Blank(s)	Blank(s)	Blank(s)	Blank(s)	Blank(s)	Blank(s)	99	99	Blank(s)
7526	65-69 years	Female	2009	Breast	Breast	504	8500	Moderately differentiated; Grade II	Right - origin of primary	Positive histology	8500/3: Infiltrating duct carcinoma, NOS	8500-8549: ductal and lobular neoplasms	Breast	XIf Other and unspecified carcinomas	Regional	Regional	Regional lymph nodes involved only	Blank(s)	Blank(s)	Blank(s)	Blank(s)	Blank(s)	Blank(s)	Blank(s)	Blank(s)	Blank(s)	Blank(s)	Blank(s)	Blank(s)	Blank(s)	Blank(s)	T1c	N1a	M0	23	Unknown or not applicable	None; diagnosed at autopsy		Surgery performed	Blank(s)	Blank(s)	Blank(s)	Blank(s)	Blank(s)	Blank(s)	Blank(s)	3	12	Blank(s)
7539	65-69 years	Male	2017	Melanoma of the Skin	MelanomaSkin	442	8742	Unknown	Right - origin of primary	Positive histology	8742/3: Lentigo maligna melanoma	8720-8799: nevi and melanomas	Melanoma of the Skin	XId Malignant melanomas	Localized	Localized	Localized only	Blank(s)	Blank(s)	Blank(s)	Blank(s)	Blank(s)	Blank(s)	Blank(s)	Blank(s)	p1A	c0	c0	Pathologic	Clinical	Clinical	Blank(s)	Blank(s)	Blank(s)	31	None	None; diagnosed at autopsy		Surgery performed	Blank(s)	Blank(s)	Blank(s)	Blank(s)	Blank(s)	Blank(s)	999	98	0	No
7580	75-79 years	Male	2008	Tongue	TongueAnterior	22	8070	Moderately differentiated; Grade II	Not a paired site	Positive histology	8070/3: Squamous cell carcinoma, NOS	8050-8089: squamous cell neoplasms	Tongue	XIf Other and unspecified carcinomas	Localized	Localized	Localized only	Blank(s)	Blank(s)	Blank(s)	Blank(s)	Blank(s)	Blank(s)	Blank(s)	Blank(s)	Blank(s)	Blank(s)	Blank(s)	Blank(s)	Blank(s)	Blank(s)	T2	N0	M0	30	4 or more regional lymph nodes removed	None; diagnosed at autopsy		Surgery performed	Blank(s)	Blank(s)	Blank(s)	Blank(s)	Blank(s)	Blank(s)	Blank(s)	0	12	Blank(s)
7598	30-34 years	Male	2010	Thyroid	Thyroid	739	8260	Unknown	Not a paired site	Positive histology	8260/3: Papillary adenocarcinoma, NOS	8140-8389: adenomas and adenocarcinomas	Thyroid	XIb Thyroid carcinomas	Localized	Localized	Localized only	Blank(s)	Blank(s)	Blank(s)	Blank(s)	I	T1b(s)	N0	M0	Blank(s)	Blank(s)	Blank(s)	Blank(s)	Blank(s)	Blank(s)	T1	N0	M0	50	1 to 3 regional lymph nodes removed	None; diagnosed at autopsy		Surgery performed	Blank(s)	Blank(s)	Blank(s)	Blank(s)	Blank(s)	Blank(s)	Blank(s)	0	1	No
7621	85+ years	Female	2012	Miscellaneous	HemeRetic	420	9761	B-cell; pre-B; B-precursor	Not a paired site	Positive histology	9761/3: Waldenstrom macroglobulinemia	9760-9769: immunoproliferative diseases	Miscellaneous	IIb Non-Hodgkin lymphomas (except Burkitt lymphoma)	Distant	Blank(s)	Distant site(s)/node(s) involved	Blank(s)	Blank(s)	Blank(s)	Blank(s)	NA	NA	NA	NA	Blank(s)	Blank(s)	Blank(s)	Blank(s)	Blank(s)	Blank(s)	NA	NA	NA	98	Unknown or not applicable	None; diagnosed at autopsy		Not recommended	Blank(s)	Blank(s)	Blank(s)	Blank(s)	Blank(s)	Blank(s)	Blank(s)	99	99	N/A
7636	75-79 years	Female	2014	Melanoma of the Skin	MelanomaSkin	446	8743	Unknown	Right - origin of primary	Positive histology	8743/3: Superficial spreading melanoma	8720-8799: nevi and melanomas	Melanoma of the Skin	XId Malignant melanomas	Localized	Localized	Localized only	Blank(s)	Blank(s)	Blank(s)	Blank(s)	IA	T1a	N0	M0	Blank(s)	Blank(s)	Blank(s)	Blank(s)	Blank(s)	Blank(s)	T1NOS	N0	M0	31	None	None; diagnosed at autopsy		Surgery performed	Blank(s)	Blank(s)	Blank(s)	Blank(s)	Blank(s)	Blank(s)	Blank(s)	98	0	No
7643	85+ years	Male	2014	Chronic Lymphocytic Leukemia	HemeRetic	421	9823	B-cell; pre-B; B-precursor	Not a paired site	Positive histology	9823/3: Chronic lymphocytic leukemia/small lymphocytic lymphoma	9820-9839: lymphoid leukemias (C42.1)	Chronic Lymphocytic Leukemia	Ia Lymphoid leukemias	Distant	Blank(s)	Distant site(s)/node(s) involved	Blank(s)	Blank(s)	Blank(s)	Blank(s)	NA	NA	NA	NA	Blank(s)	Blank(s)	Blank(s)	Blank(s)	Blank(s)	Blank(s)	NA	NA	NA	98	Unknown or not applicable	None; diagnosed at autopsy		Not recommended	Blank(s)	Blank(s)	Blank(s)	Blank(s)	Blank(s)	Blank(s)	Blank(s)	99	99	N/A
7647	80-84 years	Female	2015	Vulva	MelanomaSkin	519	8720	Unknown	Not a paired site	Positive histology	8720/3: Malignant melanoma, NOS	8720-8799: nevi and melanomas	Vulva	XId Malignant melanomas	Localized	Localized	Localized only	Blank(s)	Blank(s)	Blank(s)	Blank(s)	IIB	T4a	N0	M0	Blank(s)	Blank(s)	Blank(s)	Blank(s)	Blank(s)	Blank(s)	T4a	N0	M0	40	None	None; diagnosed at autopsy		Surgery performed	Blank(s)	Blank(s)	Blank(s)	Blank(s)	Blank(s)	Blank(s)	Blank(s)	98	0	No
7681	55-59 years	Female	2004	Breast	Breast	504	8500	Poorly differentiated; Grade III	Right - origin of primary	Positive histology	8500/3: Infiltrating duct carcinoma, NOS	8500-8549: ductal and lobular neoplasms	Breast	XIf Other and unspecified carcinomas	Localized	Localized	Localized only	Blank(s)	Blank(s)	Blank(s)	Blank(s)	Blank(s)	Blank(s)	Blank(s)	Blank(s)	Blank(s)	Blank(s)	Blank(s)	Blank(s)	Blank(s)	Blank(s)	T1c	NX	MX	22	Unknown or not applicable	None; diagnosed at autopsy		Surgery performed	Blank(s)	Blank(s)	Blank(s)	Blank(s)	Blank(s)	Blank(s)	Blank(s)	98	0	Blank(s)
7688	55-59 years	Male	2010	Prostate	Prostate	619	8140	Poorly differentiated; Grade III	Not a paired site	Positive histology	8140/3: Adenocarcinoma, NOS	8140-8389: adenomas and adenocarcinomas	Prostate	XIf Other and unspecified carcinomas	Localized	Localized	Localized only	Blank(s)	Blank(s)	Blank(s)	Blank(s)	IIA	T2NOS	N0	M0	Blank(s)	Blank(s)	Blank(s)	Blank(s)	Blank(s)	Blank(s)	T2NOS	N0	M0	0	None	None; diagnosed at autopsy		Not recommended	Blank(s)	Blank(s)	Blank(s)	Blank(s)	Blank(s)	Blank(s)	Blank(s)	98	0	No
7688	55-59 years	Male	2011	Appendix	Appendix	181	8243	Unknown	Not a paired site	Positive histology	8243/3: Goblet cell carcinoid	8140-8389: adenomas and adenocarcinomas	Appendix	XIf Other and unspecified carcinomas	Localized	Localized	Localized only	Blank(s)	Blank(s)	Blank(s)	Blank(s)	IIA	T3	N0	M0	Blank(s)	Blank(s)	Blank(s)	Blank(s)	Blank(s)	Blank(s)	NA	NA	NA	40	4 or more regional lymph nodes removed	None; diagnosed at autopsy		Surgery performed	Blank(s)	Blank(s)	Blank(s)	Blank(s)	Blank(s)	Blank(s)	Blank(s)	0	6	No
7716	85+ years	Male	2005	Stomach	EsophagusGEJunction	160	9090	Unknown	Not a paired site	Positive histology	9090/3: Struma ovarii, malignant	9060-9099: germ cell neoplasms	Stomach	Not classified by ICCC or in situ	Regional	Regional	Regional lymph nodes involved only	Blank(s)	Blank(s)	Blank(s)	Blank(s)	Blank(s)	Blank(s)	Blank(s)	Blank(s)	Blank(s)	Blank(s)	Blank(s)	Blank(s)	Blank(s)	Blank(s)	NA	NA	NA	0	None	None; diagnosed at autopsy		Not recommended	Blank(s)	Blank(s)	Blank(s)	Blank(s)	Blank(s)	Blank(s)	Blank(s)	98	0	Blank(s)
7716	85+ years	Male	2007	NHL - Nodal	Lymphoma	770	9680	B-cell; pre-B; B-precursor	Not a paired site	Positive exfoliative cytology, no positive histology	9680/3: Diffuse large B-cell lymphoma (DLBCL), NOS	9670-9699: nhl - mature b-cell lymphomas	NHL - Nodal	IIb Non-Hodgkin lymphomas (except Burkitt lymphoma)	Regional	Regional	Regional, NOS	Blank(s)	Blank(s)	Blank(s)	Blank(s)	Blank(s)	Blank(s)	Blank(s)	Blank(s)	Blank(s)	Blank(s)	Blank(s)	Blank(s)	Blank(s)	Blank(s)	NA	NA	NA	0	Unknown or not applicable	None; diagnosed at autopsy		Not recommended	Blank(s)	Blank(s)	Blank(s)	Blank(s)	Blank(s)	Blank(s)	Blank(s)	99	99	Blank(s)
7768	65-69 years	Female	2013	Lung and Bronchus	Lung	349	8140	Unknown	Left - origin of primary	Positive exfoliative cytology, no positive histology	8140/3: Adenocarcinoma, NOS	8140-8389: adenomas and adenocarcinomas	Lung and Bronchus	XIf Other and unspecified carcinomas	Distant	Distant	Distant site(s)/node(s) involved	Blank(s)	Blank(s)	Blank(s)	Blank(s)	IV	T2a	N2	M1a	Blank(s)	Blank(s)	Blank(s)	Blank(s)	Blank(s)	Blank(s)	T4	N2	M0	0	None	None; diagnosed at autopsy		Not recommended	Blank(s)	Blank(s)	Blank(s)	Blank(s)	Blank(s)	Blank(s)	Blank(s)	98	0	No
7778	75-79 years	Male	2015	Larynx	LarynxSupraglottic	321	8430	Moderately differentiated; Grade II	Not a paired site	Positive histology	8430/3: Mucoepidermoid carcinoma	8430-8439: mucoepidermoid neoplasms	Larynx	XIf Other and unspecified carcinomas	Localized	Localized	Localized only	Blank(s)	Blank(s)	Blank(s)	Blank(s)	I	T1	N0	M0	Blank(s)	Blank(s)	Blank(s)	Blank(s)	Blank(s)	Blank(s)	T1	N0	M0	33	None	None; diagnosed at autopsy		Surgery performed	Blank(s)	Blank(s)	Blank(s)	Blank(s)	Blank(s)	Blank(s)	Blank(s)	98	0	No
7794	80-84 years	Male	2009	Lung and Bronchus	Lung	341	8140	Unknown	Right - origin of primary	Positive histology	8140/3: Adenocarcinoma, NOS	8140-8389: adenomas and adenocarcinomas	Lung and Bronchus	XIf Other and unspecified carcinomas	Distant	Distant	Distant site(s)/node(s) involved	Blank(s)	Blank(s)	Blank(s)	Blank(s)	Blank(s)	Blank(s)	Blank(s)	Blank(s)	Blank(s)	Blank(s)	Blank(s)	Blank(s)	Blank(s)	Blank(s)	T2	N0	M1	0	None	None; diagnosed at autopsy		Not recommended	Blank(s)	Blank(s)	Blank(s)	Blank(s)	Blank(s)	Blank(s)	Blank(s)	98	0	Blank(s)
7841	85+ years	Female	2017	Sigmoid Colon	Colon	187	8140	Moderately differentiated; Grade II	Not a paired site	Positive histology	8140/3: Adenocarcinoma, NOS	8140-8389: adenomas and adenocarcinomas	Sigmoid Colon	XIf Other and unspecified carcinomas	Distant	Distant	Distant site(s)/node(s) involved	Blank(s)	Blank(s)	Blank(s)	Blank(s)	Blank(s)	Blank(s)	Blank(s)	Blank(s)	c4B	c0	c0	Clinical	Clinical	Clinical	Blank(s)	Blank(s)	Blank(s)	0	None	None; diagnosed at autopsy		Not recommended	Blank(s)	Blank(s)	Blank(s)	Blank(s)	Blank(s)	Blank(s)	70	98	0	No
7848	80-84 years	Female	2009	Breast	Breast	509	8530	Moderately differentiated; Grade II	Left - origin of primary	Positive histology	8530/3: Inflammatory carcinoma	8500-8549: ductal and lobular neoplasms	Breast	XIf Other and unspecified carcinomas	Regional	Regional	Regional by direct extension only	Blank(s)	Blank(s)	Blank(s)	Blank(s)	Blank(s)	Blank(s)	Blank(s)	Blank(s)	Blank(s)	Blank(s)	Blank(s)	Blank(s)	Blank(s)	Blank(s)	T4d	N0	M0	0	Unknown or not applicable	None; diagnosed at autopsy		Recommended but not performed, patient refused	Blank(s)	Blank(s)	Blank(s)	Blank(s)	Blank(s)	Blank(s)	Blank(s)	0	95	Blank(s)
7850	70-74 years	Male	2004	Large Intestine, NOS	Colon	189	8480	Unknown	Not a paired site	Positive histology	8480/3: Mucinous adenocarcinoma	8440-8499: cystic, mucinous and serous neoplasms	Large Intestine, NOS	XIf Other and unspecified carcinomas	Regional	Regional	Regional by direct extension only	Blank(s)	Blank(s)	Blank(s)	Blank(s)	Blank(s)	Blank(s)	Blank(s)	Blank(s)	Blank(s)	Blank(s)	Blank(s)	Blank(s)	Blank(s)	Blank(s)	T3	N0	M0	30	4 or more regional lymph nodes removed	None; diagnosed at autopsy		Surgery performed	Blank(s)	Blank(s)	Blank(s)	Blank(s)	Blank(s)	Blank(s)	Blank(s)	0	5	Blank(s)
7856	80-84 years	Male	2005	Urinary Bladder	Bladder	672	8120	Moderately differentiated; Grade II	Not a paired site	Positive histology	8120/3: Transitional cell carcinoma, NOS	8120-8139: transitional cell papillomas and carcinomas	Urinary Bladder	XIf Other and unspecified carcinomas	Localized	Localized	Localized only	Blank(s)	Blank(s)	Blank(s)	Blank(s)	Blank(s)	Blank(s)	Blank(s)	Blank(s)	Blank(s)	Blank(s)	Blank(s)	Blank(s)	Blank(s)	Blank(s)	T1	N0	M0	27	None	None; diagnosed at autopsy		Surgery performed	Blank(s)	Blank(s)	Blank(s)	Blank(s)	Blank(s)	Blank(s)	Blank(s)	0	98	Blank(s)
7856	80-84 years	Male	2008	Pancreas	PancreasOther	259	8140	Unknown	Not a paired site	Positive exfoliative cytology, no positive histology	8140/3: Adenocarcinoma, NOS	8140-8389: adenomas and adenocarcinomas	Pancreas	XIf Other and unspecified carcinomas	Distant	Distant	Distant site(s)/node(s) involved	Blank(s)	Blank(s)	Blank(s)	Blank(s)	Blank(s)	Blank(s)	Blank(s)	Blank(s)	Blank(s)	Blank(s)	Blank(s)	Blank(s)	Blank(s)	Blank(s)	TX	N0	M1	0	None	None; diagnosed at autopsy		Not recommended	Blank(s)	Blank(s)	Blank(s)	Blank(s)	Blank(s)	Blank(s)	Blank(s)	98	0	Blank(s)
7863	80-84 years	Male	2009	Other Non-Epithelial Skin	Skin	445	8401	Unknown	Left - origin of primary	Positive histology	8401/3: Apocrine adenocarcinoma	8390-8429: adnexal and skin appendage neoplasms	Other Non-Epithelial Skin	XIe Skin carcinomas	Localized	Blank(s)	Localized only	Blank(s)	Blank(s)	Blank(s)	Blank(s)	Blank(s)	Blank(s)	Blank(s)	Blank(s)	Blank(s)	Blank(s)	Blank(s)	Blank(s)	Blank(s)	Blank(s)	T2	N0	M0	30	None	None; diagnosed at autopsy		Surgery performed	Blank(s)	Blank(s)	Blank(s)	Blank(s)	Blank(s)	Blank(s)	Blank(s)	98	0	Blank(s)
7872	70-74 years	Male	2005	Liver	Liver	220	8170	Moderately differentiated; Grade II	Not a paired site	Positive histology	8170/3: Hepatocellular carcinoma, NOS	8140-8389: adenomas and adenocarcinomas	Liver	VIIb Hepatic carcinomas	Distant	Distant	Distant site(s)/node(s) involved	Blank(s)	Blank(s)	Blank(s)	Blank(s)	Blank(s)	Blank(s)	Blank(s)	Blank(s)	Blank(s)	Blank(s)	Blank(s)	Blank(s)	Blank(s)	Blank(s)	T1	N0	M1	21	None	None; diagnosed at autopsy		Surgery performed	Blank(s)	Blank(s)	Blank(s)	Blank(s)	Blank(s)	Blank(s)	Blank(s)	98	0	Blank(s)
7875	80-84 years	Female	2008	Breast	Breast	508	8523	Poorly differentiated; Grade III	Right - origin of primary	Positive histology	8523/3: Infiltrating duct mixed with other types of carcinoma	8500-8549: ductal and lobular neoplasms	Breast	XIf Other and unspecified carcinomas	Regional	Regional	Regional by direct extension only	Blank(s)	Blank(s)	Blank(s)	Blank(s)	Blank(s)	Blank(s)	Blank(s)	Blank(s)	Blank(s)	Blank(s)	Blank(s)	Blank(s)	Blank(s)	Blank(s)	T4a	N0	M0	22	Unknown or not applicable	None; diagnosed at autopsy		Surgery performed	Blank(s)	Blank(s)	Blank(s)	Blank(s)	Blank(s)	Blank(s)	Blank(s)	98	0	Blank(s)
7880	75-79 years	Male	2013	Large Intestine, NOS	Colon	189	8000	Unknown	Not a paired site	Radiography without microscopic confirm	8000/3: Neoplasm, malignant	8000-8009: unspecified neoplasms	Large Intestine, NOS	XIIb Other unspecified malignant tumors	Distant	Distant	Distant site(s)/node(s) involved	Blank(s)	Blank(s)	Blank(s)	Blank(s)	IVB	TX	NX	M1b	Blank(s)	Blank(s)	Blank(s)	Blank(s)	Blank(s)	Blank(s)	TX	NX	M1	0	None	None; diagnosed at autopsy		Not recommended	Blank(s)	Blank(s)	Blank(s)	Blank(s)	Blank(s)	Blank(s)	Blank(s)	98	0	No
7885	75-79 years	Female	2017	Lung and Bronchus	Lung	343	8255	Moderately differentiated; Grade II	Right - origin of primary	Positive histology	8255/3: Adenocarcinoma with mixed subtypes	8140-8389: adenomas and adenocarcinomas	Lung and Bronchus	XIf Other and unspecified carcinomas	Regional	Regional	Regional by both direct extension and lymph node involvement	Blank(s)	Blank(s)	Blank(s)	Blank(s)	Blank(s)	Blank(s)	Blank(s)	Blank(s)	p2A	p1	c0	Pathologic	Pathologic	Clinical	Blank(s)	Blank(s)	Blank(s)	33	4 or more regional lymph nodes removed	None; diagnosed at autopsy		Surgery performed	Blank(s)	Blank(s)	Blank(s)	Blank(s)	Blank(s)	Blank(s)	23	2	15	No
7894	85+ years	Male	2007	Urinary Bladder	Bladder	679	8010	Unknown	Not a paired site	Positive histology	8010/3: Carcinoma, NOS	8010-8049: epithelial neoplasms, NOS	Urinary Bladder	XIf Other and unspecified carcinomas	Unknown/unstaged	Unknown/unstaged	Unknown/unstaged/unspecified/DCO	Blank(s)	Blank(s)	Blank(s)	Blank(s)	Blank(s)	Blank(s)	Blank(s)	Blank(s)	Blank(s)	Blank(s)	Blank(s)	Blank(s)	Blank(s)	Blank(s)	TX	N0	M0	0	None	None; diagnosed at autopsy		Not recommended	Blank(s)	Blank(s)	Blank(s)	Blank(s)	Blank(s)	Blank(s)	Blank(s)	98	0	Blank(s)
7923	80-84 years	Male	2006	NHL - Extranodal	Lymphoma	50	9591	B-cell; pre-B; B-precursor	Not a paired site	Positive histology	9591/3: Non-Hodgkin lymphoma, NOS	9590-9599: malignant lymphomas, NOS or diffuse	NHL - Extranodal	IIb Non-Hodgkin lymphomas (except Burkitt lymphoma)	Distant	Distant	Distant site(s)/node(s) involved	Blank(s)	Blank(s)	Blank(s)	Blank(s)	Blank(s)	Blank(s)	Blank(s)	Blank(s)	Blank(s)	Blank(s)	Blank(s)	Blank(s)	Blank(s)	Blank(s)	NA	NA	NA	0	None	None; diagnosed at autopsy		Not recommended	Blank(s)	Blank(s)	Blank(s)	Blank(s)	Blank(s)	Blank(s)	Blank(s)	99	99	Blank(s)
7923	85+ years	Male	2013	NHL - Extranodal	Lymphoma	670	9680	B-cell; pre-B; B-precursor	Not a paired site	Positive histology	9680/3: Diffuse large B-cell lymphoma (DLBCL), NOS	9670-9699: nhl - mature b-cell lymphomas	NHL - Extranodal	IIb Non-Hodgkin lymphomas (except Burkitt lymphoma)	Distant	Distant	Distant site(s)/node(s) involved	Blank(s)	Blank(s)	Blank(s)	Blank(s)	IIIEA	NA	NA	NA	Blank(s)	Blank(s)	Blank(s)	Blank(s)	Blank(s)	Blank(s)	NA	NA	NA	27	None	None; diagnosed at autopsy		Surgery performed	Blank(s)	Blank(s)	Blank(s)	Blank(s)	Blank(s)	Blank(s)	Blank(s)	99	99	N/A
7948	55-59 years	Female	2011	Thyroid	Thyroid	739	8260	Unknown	Not a paired site	Positive histology	8260/3: Papillary adenocarcinoma, NOS	8140-8389: adenomas and adenocarcinomas	Thyroid	XIb Thyroid carcinomas	Localized	Localized	Localized only	Blank(s)	Blank(s)	Blank(s)	Blank(s)	I	T1b(s)	N0	M0	Blank(s)	Blank(s)	Blank(s)	Blank(s)	Blank(s)	Blank(s)	T1	N0	M0	50	4 or more regional lymph nodes removed	None; diagnosed at autopsy		Surgery performed	Blank(s)	Blank(s)	Blank(s)	Blank(s)	Blank(s)	Blank(s)	Blank(s)	0	20	No
7976	80-84 years	Female	2014	Descending Colon	Colon	186	8261	Moderately differentiated; Grade II	Not a paired site	Positive histology	8261/3: Adenocarcinoma in villous adenoma	8140-8389: adenomas and adenocarcinomas	Descending Colon	XIf Other and unspecified carcinomas	Localized	Localized	Localized only	Blank(s)	Blank(s)	Blank(s)	Blank(s)	I	T1	N0	M0	Blank(s)	Blank(s)	Blank(s)	Blank(s)	Blank(s)	Blank(s)	T1	N0	M0	30	4 or more regional lymph nodes removed	None; diagnosed at autopsy		Surgery performed	Blank(s)	Blank(s)	Blank(s)	Blank(s)	Blank(s)	Blank(s)	Blank(s)	0	10	No
7987	55-59 years	Female	2012	Pancreas	PancreasOther	259	8140	Unknown	Not a paired site	Positive histology	8140/3: Adenocarcinoma, NOS	8140-8389: adenomas and adenocarcinomas	Pancreas	XIf Other and unspecified carcinomas	Distant	Distant	Distant site(s)/node(s) involved	Blank(s)	Blank(s)	Blank(s)	Blank(s)	IV	TX	N1	M1	Blank(s)	Blank(s)	Blank(s)	Blank(s)	Blank(s)	Blank(s)	TX	N1	M1	0	None	None; diagnosed at autopsy		Not recommended	Blank(s)	Blank(s)	Blank(s)	Blank(s)	Blank(s)	Blank(s)	Blank(s)	98	0	No
7990	80-84 years	Female	2016	Pancreas	PancreasHead	250	8140	Unknown	Not a paired site	Positive exfoliative cytology, no positive histology	8140/3: Adenocarcinoma, NOS	8140-8389: adenomas and adenocarcinomas	Pancreas	XIf Other and unspecified carcinomas	Localized	Localized	Localized only	Blank(s)	Blank(s)	Blank(s)	Blank(s)	Blank(s)	Blank(s)	Blank(s)	Blank(s)	c1	c0	c0	Clinical	Clinical	Clinical	Blank(s)	Blank(s)	Blank(s)	0	None	None; diagnosed at autopsy		Recommended but not performed, patient refused	Blank(s)	Blank(s)	Blank(s)	Blank(s)	Blank(s)	Blank(s)	12	98	0	No
8027	65-69 years	Female	2014	Breast	Breast	504	8520	Well differentiated; Grade I	Right - origin of primary	Positive histology	8520/3: Lobular carcinoma, NOS	8500-8549: ductal and lobular neoplasms	Breast	XIf Other and unspecified carcinomas	Regional	Regional	Regional lymph nodes involved only	Blank(s)	Blank(s)	Blank(s)	Blank(s)	IIIA	T3	N1	M0	Blank(s)	Blank(s)	Blank(s)	Blank(s)	Blank(s)	Blank(s)	T3	N1	M0	48	Unknown or not applicable	None; diagnosed at autopsy		Surgery performed	Blank(s)	Blank(s)	Blank(s)	Blank(s)	Blank(s)	Blank(s)	Blank(s)	0	2	No
8046	75-79 years	Female	2013	Breast	Breast	502	8500	Poorly differentiated; Grade III	Right - origin of primary	Positive histology	8500/3: Infiltrating duct carcinoma, NOS	8500-8549: ductal and lobular neoplasms	Breast	XIf Other and unspecified carcinomas	Localized	Localized	Localized only	Blank(s)	Blank(s)	Blank(s)	Blank(s)	IIA	T2	N0	M0	Blank(s)	Blank(s)	Blank(s)	Blank(s)	Blank(s)	Blank(s)	T2	N0	M0	22	Unknown or not applicable	None; diagnosed at autopsy		Surgery performed	Blank(s)	Blank(s)	Blank(s)	Blank(s)	Blank(s)	Blank(s)	Blank(s)	0	1	No
8080	85+ years	Male	2011	Urinary Bladder	Bladder	674	8130	Undifferentiated; anaplastic; Grade IV	Not a paired site	Positive histology	8130/3: Papillary transitional cell carcinoma	8120-8139: transitional cell papillomas and carcinomas	Urinary Bladder	XIf Other and unspecified carcinomas	Localized	Localized	Localized only	Blank(s)	Blank(s)	Blank(s)	Blank(s)	I	T1	N0	M0	Blank(s)	Blank(s)	Blank(s)	Blank(s)	Blank(s)	Blank(s)	T1	N0	M0	27	None	None; diagnosed at autopsy		Surgery performed	Blank(s)	Blank(s)	Blank(s)	Blank(s)	Blank(s)	Blank(s)	Blank(s)	98	0	No
8103	80-84 years	Female	2011	Melanoma of the Skin	MelanomaSkin	444	8742	Unknown	Not a paired site	Positive histology	8742/3: Lentigo maligna melanoma	8720-8799: nevi and melanomas	Melanoma of the Skin	XId Malignant melanomas	Localized	Localized	Localized only	Blank(s)	Blank(s)	Blank(s)	Blank(s)	INOS	T1NOS	N0	M0	Blank(s)	Blank(s)	Blank(s)	Blank(s)	Blank(s)	Blank(s)	T1a	N0	M0	31	None	None; diagnosed at autopsy		Surgery performed	Blank(s)	Blank(s)	Blank(s)	Blank(s)	Blank(s)	Blank(s)	Blank(s)	98	0	No
8106	55-59 years	Female	2015	Breast	Breast	501	8522	Poorly differentiated; Grade III	Left - origin of primary	Positive histology	8522/3: Infiltrating duct and lobular carcinoma	8500-8549: ductal and lobular neoplasms	Breast	XIf Other and unspecified carcinomas	Regional	Regional	Regional lymph nodes involved only	Blank(s)	Blank(s)	Blank(s)	Blank(s)	IIB	T2	N1a	M0	Blank(s)	Blank(s)	Blank(s)	Blank(s)	Blank(s)	Blank(s)	T2	N1a	M0	49	Unknown or not applicable	None; diagnosed at autopsy		Surgery performed	Blank(s)	Blank(s)	Blank(s)	Blank(s)	Blank(s)	Blank(s)	Blank(s)	1	3	No
8111	50-54 years	Female	2009	Lung and Bronchus	Lung	341	8140	Unknown	Right - origin of primary	Positive exfoliative cytology, no positive histology	8140/3: Adenocarcinoma, NOS	8140-8389: adenomas and adenocarcinomas	Lung and Bronchus	XIf Other and unspecified carcinomas	Distant	Distant	Distant site(s)/node(s) involved	Blank(s)	Blank(s)	Blank(s)	Blank(s)	Blank(s)	Blank(s)	Blank(s)	Blank(s)	Blank(s)	Blank(s)	Blank(s)	Blank(s)	Blank(s)	Blank(s)	T4	N3	M1	0	Biopsy or aspiration of regional lymph node, NOS	None; diagnosed at autopsy		Not recommended	Blank(s)	Blank(s)	Blank(s)	Blank(s)	Blank(s)	Blank(s)	Blank(s)	1	1	Blank(s)
8197	50-54 years	Female	2014	Melanoma of the Skin	MelanomaSkin	446	8720	Unknown	Left - origin of primary	Positive histology	8720/3: Malignant melanoma, NOS	8720-8799: nevi and melanomas	Melanoma of the Skin	XId Malignant melanomas	Localized	Localized	Localized only	Blank(s)	Blank(s)	Blank(s)	Blank(s)	UNK Stage	T1a	NX	M0	Blank(s)	Blank(s)	Blank(s)	Blank(s)	Blank(s)	Blank(s)	T1NOS	NX	M0	31	None	None; diagnosed at autopsy		Surgery performed	Blank(s)	Blank(s)	Blank(s)	Blank(s)	Blank(s)	Blank(s)	Blank(s)	98	0	No
8221	50-54 years	Male	2006	Myeloma	MyelomaPlasmaCellDisorder	421	9732	Unknown	Not a paired site	Positive histology	9732/3: Plasma cell myeloma	9730-9739: plasma cell tumors	Myeloma	IIb Non-Hodgkin lymphomas (except Burkitt lymphoma)	Distant	Distant	Distant site(s)/node(s) involved	Blank(s)	Blank(s)	Blank(s)	Blank(s)	Blank(s)	Blank(s)	Blank(s)	Blank(s)	Blank(s)	Blank(s)	Blank(s)	Blank(s)	Blank(s)	Blank(s)	NA	NA	NA	98	Unknown or not applicable	None; diagnosed at autopsy		Not recommended	Blank(s)	Blank(s)	Blank(s)	Blank(s)	Blank(s)	Blank(s)	Blank(s)	99	99	Blank(s)
8227	35-39 years	Male	2019	Tongue	Blank(s)	19	8086	Blank(s)	Not a paired site	Positive histology	8086/3: Squamous cell carcinoma, HPV-negative	8050-8089: squamous cell neoplasms	Tongue	XIf Other and unspecified carcinomas	Localized	Blank(s)	Blank(s)	T1	N0	M0	1	Blank(s)	Blank(s)	Blank(s)	Blank(s)	Blank(s)	Blank(s)	Blank(s)	Blank(s)	Blank(s)	Blank(s)	Blank(s)	Blank(s)	Blank(s)	30	None	None; diagnosed at autopsy		Surgery performed	Blank(s)	Blank(s)	Blank(s)	Blank(s)	100	0	14	98	0	No
8229	85+ years	Female	2007	Cecum	Colon	180	8140	Poorly differentiated; Grade III	Not a paired site	Positive histology	8140/3: Adenocarcinoma, NOS	8140-8389: adenomas and adenocarcinomas	Cecum	XIf Other and unspecified carcinomas	Regional	Regional	Regional by both direct extension and lymph node involvement	Blank(s)	Blank(s)	Blank(s)	Blank(s)	Blank(s)	Blank(s)	Blank(s)	Blank(s)	Blank(s)	Blank(s)	Blank(s)	Blank(s)	Blank(s)	Blank(s)	T4	N1	M0	40	None	None; diagnosed at autopsy		Surgery performed	Blank(s)	Blank(s)	Blank(s)	Blank(s)	Blank(s)	Blank(s)	Blank(s)	98	0	Blank(s)
8247	75-79 years	Female	2011	Breast	Breast	502	8500	Poorly differentiated; Grade III	Right - origin of primary	Positive histology	8500/3: Infiltrating duct carcinoma, NOS	8500-8549: ductal and lobular neoplasms	Breast	XIf Other and unspecified carcinomas	Regional	Regional	Regional lymph nodes involved only	Blank(s)	Blank(s)	Blank(s)	Blank(s)	IIA	T1c	N1a	M0	Blank(s)	Blank(s)	Blank(s)	Blank(s)	Blank(s)	Blank(s)	T1c	N1a	M0	41	Unknown or not applicable	None; diagnosed at autopsy		Surgery performed	Blank(s)	Blank(s)	Blank(s)	Blank(s)	Blank(s)	Blank(s)	Blank(s)	1	3	No
8249	55-59 years	Female	2005	Breast	Breast	504	8500	Moderately differentiated; Grade II	Right - origin of primary	Positive histology	8500/3: Infiltrating duct carcinoma, NOS	8500-8549: ductal and lobular neoplasms	Breast	XIf Other and unspecified carcinomas	Localized	Localized	Localized only	Blank(s)	Blank(s)	Blank(s)	Blank(s)	Blank(s)	Blank(s)	Blank(s)	Blank(s)	Blank(s)	Blank(s)	Blank(s)	Blank(s)	Blank(s)	Blank(s)	T1c	N0(i-)	M0	40	Unknown or not applicable	None; diagnosed at autopsy		Surgery performed	Blank(s)	Blank(s)	Blank(s)	Blank(s)	Blank(s)	Blank(s)	Blank(s)	0	1	Blank(s)
8253	85+ years	Female	2004	Nose, Nasal Cavity and Middle Ear	NasalCavity	300	8070	Moderately differentiated; Grade II	Not a paired site	Positive histology	8070/3: Squamous cell carcinoma, NOS	8050-8089: squamous cell neoplasms	Nose, Nasal Cavity and Middle Ear	XIf Other and unspecified carcinomas	Distant	Blank(s)	Distant site(s)/node(s) involved	Blank(s)	Blank(s)	Blank(s)	Blank(s)	Blank(s)	Blank(s)	Blank(s)	Blank(s)	Blank(s)	Blank(s)	Blank(s)	Blank(s)	Blank(s)	Blank(s)	T4a	N0	M0	30	None	None; diagnosed at autopsy		Surgery performed	Blank(s)	Blank(s)	Blank(s)	Blank(s)	Blank(s)	Blank(s)	Blank(s)	98	0	Blank(s)
8268	75-79 years	Female	2008	Corpus Uteri	CorpusCarcinoma	541	8980	Undifferentiated; anaplastic; Grade IV	Not a paired site	Positive histology	8980/3: Carcinosarcoma, NOS	8930-8999: complex mixed and stromal neoplasms	Corpus Uteri	XIIa Other specified malignant tumors	Localized	Localized	Localized only	Blank(s)	Blank(s)	Blank(s)	Blank(s)	Blank(s)	Blank(s)	Blank(s)	Blank(s)	Blank(s)	Blank(s)	Blank(s)	Blank(s)	Blank(s)	Blank(s)	NA	NA	NA	50	None	None; diagnosed at autopsy		Surgery performed	Blank(s)	Blank(s)	Blank(s)	Blank(s)	Blank(s)	Blank(s)	Blank(s)	98	0	Blank(s)
8301	85+ years	Male	2006	Lung and Bronchus	Lung	343	8046	Unknown	Right - origin of primary	Positive histology	8046/3: Non-small cell carcinoma	8010-8049: epithelial neoplasms, NOS	Lung and Bronchus	XIf Other and unspecified carcinomas	Distant	Distant	Distant site(s)/node(s) involved	Blank(s)	Blank(s)	Blank(s)	Blank(s)	Blank(s)	Blank(s)	Blank(s)	Blank(s)	Blank(s)	Blank(s)	Blank(s)	Blank(s)	Blank(s)	Blank(s)	T1	N3	M1	0	None	None; diagnosed at autopsy		Not recommended	Blank(s)	Blank(s)	Blank(s)	Blank(s)	Blank(s)	Blank(s)	Blank(s)	98	0	Blank(s)
8310	60-64 years	Female	2017	Lung and Bronchus	Lung	341	8041	Undifferentiated; anaplastic; Grade IV	Right - origin of primary	Positive histology	8041/3: Small cell carcinoma, NOS	8010-8049: epithelial neoplasms, NOS	Lung and Bronchus	XIf Other and unspecified carcinomas	Distant	Distant	Distant site(s)/node(s) involved	Blank(s)	Blank(s)	Blank(s)	Blank(s)	Blank(s)	Blank(s)	Blank(s)	Blank(s)	c3	c3	c1B	Clinical	Clinical	Clinical	Blank(s)	Blank(s)	Blank(s)	0	None	None; diagnosed at autopsy		Not recommended	Blank(s)	Blank(s)	Blank(s)	Blank(s)	Blank(s)	Blank(s)	48	98	0	No
8315	75-79 years	Male	2009	Melanoma of the Skin	MelanomaSkin	445	8720	Unknown	Left - origin of primary	Positive histology	8720/3: Malignant melanoma, NOS	8720-8799: nevi and melanomas	Melanoma of the Skin	XId Malignant melanomas	Distant	Distant	Distant site(s)/node(s) involved	Blank(s)	Blank(s)	Blank(s)	Blank(s)	Blank(s)	Blank(s)	Blank(s)	Blank(s)	Blank(s)	Blank(s)	Blank(s)	Blank(s)	Blank(s)	Blank(s)	T3a	N3	M1b	27	1 to 3 regional lymph nodes removed	None; diagnosed at autopsy		Surgery performed	Blank(s)	Blank(s)	Blank(s)	Blank(s)	Blank(s)	Blank(s)	Blank(s)	2	2	Blank(s)
8317	85+ years	Male	2012	Myeloma	MyelomaPlasmaCellDisorder	421	9732	B-cell; pre-B; B-precursor	Not a paired site	Positive histology	9732/3: Plasma cell myeloma	9730-9739: plasma cell tumors	Myeloma	IIb Non-Hodgkin lymphomas (except Burkitt lymphoma)	Distant	Distant	Distant site(s)/node(s) involved	Blank(s)	Blank(s)	Blank(s)	Blank(s)	NA	NA	NA	NA	Blank(s)	Blank(s)	Blank(s)	Blank(s)	Blank(s)	Blank(s)	NA	NA	NA	98	Unknown or not applicable	None; diagnosed at autopsy		Not recommended	Blank(s)	Blank(s)	Blank(s)	Blank(s)	Blank(s)	Blank(s)	Blank(s)	99	99	N/A
8318	80-84 years	Male	2006	Melanoma of the Skin	MelanomaSkin	445	8742	Unknown	Right - origin of primary	Positive histology	8742/3: Lentigo maligna melanoma	8720-8799: nevi and melanomas	Melanoma of the Skin	XId Malignant melanomas	Localized	Localized	Localized only	Blank(s)	Blank(s)	Blank(s)	Blank(s)	Blank(s)	Blank(s)	Blank(s)	Blank(s)	Blank(s)	Blank(s)	Blank(s)	Blank(s)	Blank(s)	Blank(s)	T1a	N0	M0	31	None	None; diagnosed at autopsy		Surgery performed	Blank(s)	Blank(s)	Blank(s)	Blank(s)	Blank(s)	Blank(s)	Blank(s)	98	0	Blank(s)
8320	85+ years	Female	2017	Melanoma of the Skin	MelanomaSkin	446	8720	Unknown	Right - origin of primary	Positive histology	8720/3: Malignant melanoma, NOS	8720-8799: nevi and melanomas	Melanoma of the Skin	XId Malignant melanomas	Localized	Localized	Localized only	Blank(s)	Blank(s)	Blank(s)	Blank(s)	Blank(s)	Blank(s)	Blank(s)	Blank(s)	p1A	c0	c0	Pathologic	Clinical	Clinical	Blank(s)	Blank(s)	Blank(s)	31	None	None; diagnosed at autopsy		Surgery performed	Blank(s)	Blank(s)	Blank(s)	Blank(s)	Blank(s)	Blank(s)	20	98	0	No
8324	70-74 years	Female	2006	Corpus Uteri	CorpusCarcinoma	541	8380	Well differentiated; Grade I	Not a paired site	Positive histology	8380/3: Endometrioid carcinoma	8140-8389: adenomas and adenocarcinomas	Corpus Uteri	XIf Other and unspecified carcinomas	Regional	Regional	Regional by direct extension only	Blank(s)	Blank(s)	Blank(s)	Blank(s)	Blank(s)	Blank(s)	Blank(s)	Blank(s)	Blank(s)	Blank(s)	Blank(s)	Blank(s)	Blank(s)	Blank(s)	T2a	N0	M0	50	4 or more regional lymph nodes removed	None; diagnosed at autopsy		Surgery performed	Blank(s)	Blank(s)	Blank(s)	Blank(s)	Blank(s)	Blank(s)	Blank(s)	0	26	Blank(s)
8334	70-74 years	Female	2015	Breast	Breast	504	8500	Well differentiated; Grade I	Right - origin of primary	Positive histology	8500/3: Infiltrating duct carcinoma, NOS	8500-8549: ductal and lobular neoplasms	Breast	XIf Other and unspecified carcinomas	Localized	Localized	Localized only	Blank(s)	Blank(s)	Blank(s)	Blank(s)	IA	T1b	N0	M0	Blank(s)	Blank(s)	Blank(s)	Blank(s)	Blank(s)	Blank(s)	T1b	N0	M0	41	Unknown or not applicable	None; diagnosed at autopsy		Surgery performed	Blank(s)	Blank(s)	Blank(s)	Blank(s)	Blank(s)	Blank(s)	Blank(s)	0	3	No
8367	55-59 years	Female	2019	Breast	Blank(s)	504	8500	Blank(s)	Right - origin of primary	Positive histology	8500/3: Infiltrating duct carcinoma, NOS	8500-8549: ductal and lobular neoplasms	Breast	XIf Other and unspecified carcinomas	Regional	Blank(s)	Blank(s)	T1c	N0	M0	1A	Blank(s)	Blank(s)	Blank(s)	Blank(s)	Blank(s)	Blank(s)	Blank(s)	Blank(s)	Blank(s)	Blank(s)	Blank(s)	Blank(s)	Blank(s)	30	Unknown or not applicable	None; diagnosed at autopsy		Surgery performed	Blank(s)	Blank(s)	Blank(s)	Blank(s)	200	0	19	98	0	No
8405	20-24 years	Male	2014	Brain	Brain	717	9421	Undifferentiated; anaplastic; Grade IV	Not a paired site	Positive histology	9421/3: Pilocytic astrocytoma, malignant	9380-9489: gliomas	Brain	IIIb Astrocytomas	Localized	Localized	Localized only	Blank(s)	Blank(s)	Blank(s)	Blank(s)	NA	NA	NA	NA	Blank(s)	Blank(s)	Blank(s)	Blank(s)	Blank(s)	Blank(s)	NA	NA	NA	21	Unknown or not applicable	None; diagnosed at autopsy		Surgery performed	Blank(s)	Blank(s)	Blank(s)	Blank(s)	Blank(s)	Blank(s)	Blank(s)	99	99	No
8415	70-74 years	Female	2007	Oropharynx	Oropharynx	108	8070	Poorly differentiated; Grade III	Not a paired site	Positive histology	8070/3: Squamous cell carcinoma, NOS	8050-8089: squamous cell neoplasms	Oropharynx	XIf Other and unspecified carcinomas	Regional	Blank(s)	Regional by both direct extension and lymph node involvement	Blank(s)	Blank(s)	Blank(s)	Blank(s)	Blank(s)	Blank(s)	Blank(s)	Blank(s)	Blank(s)	Blank(s)	Blank(s)	Blank(s)	Blank(s)	Blank(s)	TX	N1	M0	0	Number of regional lymph nodes removed unknown	None; diagnosed at autopsy		Not recommended	Blank(s)	Blank(s)	Blank(s)	Blank(s)	Blank(s)	Blank(s)	Blank(s)	98	0	Blank(s)
8418	85+ years	Male	2011	Sigmoid Colon	Colon	187	8000	Unknown	Not a paired site	Radiography without microscopic confirm	8000/3: Neoplasm, malignant	8000-8009: unspecified neoplasms	Sigmoid Colon	XIIb Other unspecified malignant tumors	Distant	Distant	Distant site(s)/node(s) involved	Blank(s)	Blank(s)	Blank(s)	Blank(s)	IVB	TX	NX	M1b	Blank(s)	Blank(s)	Blank(s)	Blank(s)	Blank(s)	Blank(s)	TX	NX	M1	0	None	None; diagnosed at autopsy		Not recommended	Blank(s)	Blank(s)	Blank(s)	Blank(s)	Blank(s)	Blank(s)	Blank(s)	98	0	Yes
8427	45-49 years	Female	2005	Cecum	Colon	180	8140	Moderately differentiated; Grade II	Not a paired site	Positive histology	8140/3: Adenocarcinoma, NOS	8140-8389: adenomas and adenocarcinomas	Cecum	XIf Other and unspecified carcinomas	Regional	Regional	Regional by both direct extension and lymph node involvement	Blank(s)	Blank(s)	Blank(s)	Blank(s)	Blank(s)	Blank(s)	Blank(s)	Blank(s)	Blank(s)	Blank(s)	Blank(s)	Blank(s)	Blank(s)	Blank(s)	T3	N1	M0	40	4 or more regional lymph nodes removed	None; diagnosed at autopsy		Surgery performed	Blank(s)	Blank(s)	Blank(s)	Blank(s)	Blank(s)	Blank(s)	Blank(s)	1	15	Blank(s)
8456	60-64 years	Female	2013	Large Intestine, NOS	Colon	189	8261	Moderately differentiated; Grade II	Not a paired site	Positive histology	8261/3: Adenocarcinoma in villous adenoma	8140-8389: adenomas and adenocarcinomas	Large Intestine, NOS	XIf Other and unspecified carcinomas	Localized	Localized	Localized only	Blank(s)	Blank(s)	Blank(s)	Blank(s)	I	T1	N0	M0	Blank(s)	Blank(s)	Blank(s)	Blank(s)	Blank(s)	Blank(s)	T1	N0	M0	80	None	None; diagnosed at autopsy		Surgery performed	Blank(s)	Blank(s)	Blank(s)	Blank(s)	Blank(s)	Blank(s)	Blank(s)	98	0	No
8466	80-84 years	Male	2015	Tongue	TongueAnterior	23	8070	Unknown	Not a paired site	Positive histology	8070/3: Squamous cell carcinoma, NOS	8050-8089: squamous cell neoplasms	Tongue	XIf Other and unspecified carcinomas	Unknown/unstaged	Unknown/unstaged	Unknown/unstaged/unspecified/DCO	Blank(s)	Blank(s)	Blank(s)	Blank(s)	UNK Stage	TX	N0	M0	Blank(s)	Blank(s)	Blank(s)	Blank(s)	Blank(s)	Blank(s)	TX	N0	M0	0	None	None; diagnosed at autopsy		Not recommended	Blank(s)	Blank(s)	Blank(s)	Blank(s)	Blank(s)	Blank(s)	Blank(s)	98	0	No
8488	85+ years	Male	2010	Rectum	Rectum	209	8140	Unknown	Not a paired site	Positive histology	8140/3: Adenocarcinoma, NOS	8140-8389: adenomas and adenocarcinomas	Rectum	XIf Other and unspecified carcinomas	Regional	Regional	Regional by both direct extension and lymph node involvement	Blank(s)	Blank(s)	Blank(s)	Blank(s)	IIIB	T3	N1NOS	M0	Blank(s)	Blank(s)	Blank(s)	Blank(s)	Blank(s)	Blank(s)	T3	N1	M0	0	None	None; diagnosed at autopsy		Not recommended	Blank(s)	Blank(s)	Blank(s)	Blank(s)	Blank(s)	Blank(s)	Blank(s)	98	0	No
8494	80-84 years	Male	2011	Urinary Bladder	Bladder	679	8120	Undifferentiated; anaplastic; Grade IV	Not a paired site	Positive histology	8120/3: Transitional cell carcinoma, NOS	8120-8139: transitional cell papillomas and carcinomas	Urinary Bladder	XIf Other and unspecified carcinomas	Localized	Localized	Localized only	Blank(s)	Blank(s)	Blank(s)	Blank(s)	II	T2a	N0	M0	Blank(s)	Blank(s)	Blank(s)	Blank(s)	Blank(s)	Blank(s)	T2a	N0	M0	27	None	None; diagnosed at autopsy		Surgery performed	Blank(s)	Blank(s)	Blank(s)	Blank(s)	Blank(s)	Blank(s)	Blank(s)	98	0	No
8510	80-84 years	Female	2019	Urinary Bladder	Blank(s)	679	8120	Blank(s)	Not a paired site	Positive histology	8120/3: Transitional cell carcinoma, NOS	8120-8139: transitional cell papillomas and carcinomas	Urinary Bladder	XIf Other and unspecified carcinomas	Localized	Blank(s)	Blank(s)	T2a	N0	M0	2	Blank(s)	Blank(s)	Blank(s)	Blank(s)	Blank(s)	Blank(s)	Blank(s)	Blank(s)	Blank(s)	Blank(s)	Blank(s)	Blank(s)	Blank(s)	0	None	None; diagnosed at autopsy		Not recommended	Blank(s)	Blank(s)	Blank(s)	Blank(s)	200	0	47	98	0	No
8540	70-74 years	Male	2008	Rectum	Rectum	209	8140	Poorly differentiated; Grade III	Not a paired site	Positive histology	8140/3: Adenocarcinoma, NOS	8140-8389: adenomas and adenocarcinomas	Rectum	XIf Other and unspecified carcinomas	Localized	Localized	Localized only	Blank(s)	Blank(s)	Blank(s)	Blank(s)	Blank(s)	Blank(s)	Blank(s)	Blank(s)	Blank(s)	Blank(s)	Blank(s)	Blank(s)	Blank(s)	Blank(s)	T2	N0	M0	27	1 to 3 regional lymph nodes removed	None; diagnosed at autopsy		Surgery performed	Blank(s)	Blank(s)	Blank(s)	Blank(s)	Blank(s)	Blank(s)	Blank(s)	0	3	Blank(s)
8548	85+ years	Male	2013	Lung and Bronchus	Lung	341	8140	Poorly differentiated; Grade III	Left - origin of primary	Positive exfoliative cytology, no positive histology	8140/3: Adenocarcinoma, NOS	8140-8389: adenomas and adenocarcinomas	Lung and Bronchus	XIf Other and unspecified carcinomas	Regional	Regional	Regional lymph nodes involved only	Blank(s)	Blank(s)	Blank(s)	Blank(s)	IIA	T2a	N1	M0	Blank(s)	Blank(s)	Blank(s)	Blank(s)	Blank(s)	Blank(s)	T2	N1	M0	0	None	None; diagnosed at autopsy		Not recommended	Blank(s)	Blank(s)	Blank(s)	Blank(s)	Blank(s)	Blank(s)	Blank(s)	98	0	No
8550	40-44 years	Female	2005	Breast	Breast	503	8500	Poorly differentiated; Grade III	Right - origin of primary	Positive histology	8500/3: Infiltrating duct carcinoma, NOS	8500-8549: ductal and lobular neoplasms	Breast	XIf Other and unspecified carcinomas	Localized	Localized	Localized only	Blank(s)	Blank(s)	Blank(s)	Blank(s)	Blank(s)	Blank(s)	Blank(s)	Blank(s)	Blank(s)	Blank(s)	Blank(s)	Blank(s)	Blank(s)	Blank(s)	T1b	N0	M0	22	Unknown or not applicable	None; diagnosed at autopsy		Surgery performed	Blank(s)	Blank(s)	Blank(s)	Blank(s)	Blank(s)	Blank(s)	Blank(s)	0	10	Blank(s)
8550	40-44 years	Female	2006	Breast	Breast	502	8500	Moderately differentiated; Grade II	Left - origin of primary	Positive histology	8500/3: Infiltrating duct carcinoma, NOS	8500-8549: ductal and lobular neoplasms	Breast	XIf Other and unspecified carcinomas	Localized	Localized	Localized only	Blank(s)	Blank(s)	Blank(s)	Blank(s)	Blank(s)	Blank(s)	Blank(s)	Blank(s)	Blank(s)	Blank(s)	Blank(s)	Blank(s)	Blank(s)	Blank(s)	T2	N0	M0	22	Unknown or not applicable	None; diagnosed at autopsy		Surgery performed	Blank(s)	Blank(s)	Blank(s)	Blank(s)	Blank(s)	Blank(s)	Blank(s)	0	2	Blank(s)
8555	70-74 years	Female	2010	NHL - Nodal	Lymphoma	778	9680	B-cell; pre-B; B-precursor	Not a paired site	Positive histology	9680/3: Diffuse large B-cell lymphoma (DLBCL), NOS	9670-9699: nhl - mature b-cell lymphomas	NHL - Nodal	IIb Non-Hodgkin lymphomas (except Burkitt lymphoma)	Distant	Distant	Distant site(s)/node(s) involved	Blank(s)	Blank(s)	Blank(s)	Blank(s)	IIIB	NA	NA	NA	Blank(s)	Blank(s)	Blank(s)	Blank(s)	Blank(s)	Blank(s)	NA	NA	NA	0	Unknown or not applicable	None; diagnosed at autopsy		Not recommended	Blank(s)	Blank(s)	Blank(s)	Blank(s)	Blank(s)	Blank(s)	Blank(s)	99	99	N/A
8592	80-84 years	Male	2019	Lung and Bronchus	Blank(s)	341	8560	Blank(s)	Right - origin of primary	Positive histology	8560/3: Adenosquamous carcinoma	8560-8579: complex epithelial neoplasms	Lung and Bronchus	XIf Other and unspecified carcinomas	Regional	Blank(s)	Blank(s)	T2a	N0	M0	1B	Blank(s)	Blank(s)	Blank(s)	Blank(s)	Blank(s)	Blank(s)	Blank(s)	Blank(s)	Blank(s)	Blank(s)	Blank(s)	Blank(s)	Blank(s)	33	4 or more regional lymph nodes removed	None; diagnosed at autopsy		Surgery performed	Blank(s)	Blank(s)	Blank(s)	Blank(s)	450	0	22	0	9	No
8602	65-69 years	Male	2015	Urinary Bladder	Bladder	679	8120	Moderately differentiated; Grade II	Not a paired site	Positive histology	8120/3: Transitional cell carcinoma, NOS	8120-8139: transitional cell papillomas and carcinomas	Urinary Bladder	XIf Other and unspecified carcinomas	In situ	In situ	In situ	Blank(s)	Blank(s)	Blank(s)	Blank(s)	0a	Ta	N0	M0	Blank(s)	Blank(s)	Blank(s)	Blank(s)	Blank(s)	Blank(s)	Ta	N0	M0	27	None	None; diagnosed at autopsy		Surgery performed	Blank(s)	Blank(s)	Blank(s)	Blank(s)	Blank(s)	Blank(s)	Blank(s)	98	0	No
8611	65-69 years	Female	2011	Miscellaneous	IllDefinedOther	760	8070	Unknown	Not a paired site	Positive histology	8070/3: Squamous cell carcinoma, NOS	8050-8089: squamous cell neoplasms	Miscellaneous	XIf Other and unspecified carcinomas	Unknown/unstaged	Blank(s)	Unknown/unstaged/unspecified/DCO	Blank(s)	Blank(s)	Blank(s)	Blank(s)	NA	NA	NA	NA	Blank(s)	Blank(s)	Blank(s)	Blank(s)	Blank(s)	Blank(s)	NA	NA	NA	98	Unknown or not applicable	Non-primary surgical procedure performed		Not recommended	Blank(s)	Blank(s)	Blank(s)	Blank(s)	Blank(s)	Blank(s)	Blank(s)	99	99	N/A
8652	60-64 years	Female	2012	Small Intestine	SmallIntestine	170	8140	Poorly differentiated; Grade III	Not a paired site	Positive histology	8140/3: Adenocarcinoma, NOS	8140-8389: adenomas and adenocarcinomas	Small Intestine	XIf Other and unspecified carcinomas	Distant	Distant	Distant site(s)/node(s) involved	Blank(s)	Blank(s)	Blank(s)	Blank(s)	IV	T4	N0	M1	Blank(s)	Blank(s)	Blank(s)	Blank(s)	Blank(s)	Blank(s)	T4	N0	M1	0	None	None; diagnosed at autopsy		Not recommended	Blank(s)	Blank(s)	Blank(s)	Blank(s)	Blank(s)	Blank(s)	Blank(s)	98	0	No
8677	70-74 years	Female	2012	Brain	Brain	712	9440	Unknown	Left - origin of primary	Positive histology	9440/3: Glioblastoma, NOS	9380-9489: gliomas	Brain	IIIb Astrocytomas	Localized	Localized	Localized only	Blank(s)	Blank(s)	Blank(s)	Blank(s)	NA	NA	NA	NA	Blank(s)	Blank(s)	Blank(s)	Blank(s)	Blank(s)	Blank(s)	NA	NA	NA	0	Unknown or not applicable	None; diagnosed at autopsy		Not recommended	Blank(s)	Blank(s)	Blank(s)	Blank(s)	Blank(s)	Blank(s)	Blank(s)	99	99	No
8707	60-64 years	Female	2008	Sigmoid Colon	Colon	187	8140	Moderately differentiated; Grade II	Not a paired site	Positive histology	8140/3: Adenocarcinoma, NOS	8140-8389: adenomas and adenocarcinomas	Sigmoid Colon	XIf Other and unspecified carcinomas	Regional	Regional	Regional by direct extension only	Blank(s)	Blank(s)	Blank(s)	Blank(s)	Blank(s)	Blank(s)	Blank(s)	Blank(s)	Blank(s)	Blank(s)	Blank(s)	Blank(s)	Blank(s)	Blank(s)	T3	N0	M0	32	4 or more regional lymph nodes removed	None; diagnosed at autopsy		Surgery performed	Blank(s)	Blank(s)	Blank(s)	Blank(s)	Blank(s)	Blank(s)	Blank(s)	0	5	Blank(s)
8711	75-79 years	Female	2007	Breast	Breast	502	8480	Unknown	Right - origin of primary	Positive histology	8480/3: Mucinous adenocarcinoma	8440-8499: cystic, mucinous and serous neoplasms	Breast	XIf Other and unspecified carcinomas	Localized	Localized	Localized only	Blank(s)	Blank(s)	Blank(s)	Blank(s)	Blank(s)	Blank(s)	Blank(s)	Blank(s)	Blank(s)	Blank(s)	Blank(s)	Blank(s)	Blank(s)	Blank(s)	T1c	N0	M0	22	Unknown or not applicable	None; diagnosed at autopsy		Surgery performed	Blank(s)	Blank(s)	Blank(s)	Blank(s)	Blank(s)	Blank(s)	Blank(s)	0	1	Blank(s)
8711	85+ years	Female	2017	Lung and Bronchus	Lung	349	8140	Unknown	Left - origin of primary	Positive exfoliative cytology, no positive histology	8140/3: Adenocarcinoma, NOS	8140-8389: adenomas and adenocarcinomas	Lung and Bronchus	XIf Other and unspecified carcinomas	Distant	Distant	Distant site(s)/node(s) involved	Blank(s)	Blank(s)	Blank(s)	Blank(s)	Blank(s)	Blank(s)	Blank(s)	Blank(s)	cX	c0	c0	Clinical	Clinical	Clinical	Blank(s)	Blank(s)	Blank(s)	0	None	None; diagnosed at autopsy		Not recommended	Blank(s)	Blank(s)	Blank(s)	Blank(s)	Blank(s)	Blank(s)	999	98	0	No
8725	70-74 years	Male	2008	Lung and Bronchus	Lung	341	8070	Poorly differentiated; Grade III	Left - origin of primary	Positive histology	8070/3: Squamous cell carcinoma, NOS	8050-8089: squamous cell neoplasms	Lung and Bronchus	XIf Other and unspecified carcinomas	Distant	Distant	Distant site(s)/node(s) involved	Blank(s)	Blank(s)	Blank(s)	Blank(s)	Blank(s)	Blank(s)	Blank(s)	Blank(s)	Blank(s)	Blank(s)	Blank(s)	Blank(s)	Blank(s)	Blank(s)	T2	N2	M1	0	None	None; diagnosed at autopsy		Recommended but not performed, unknown reason	Blank(s)	Blank(s)	Blank(s)	Blank(s)	Blank(s)	Blank(s)	Blank(s)	98	0	Blank(s)
8731	30-34 years	Female	2011	Acute Lymphocytic Leukemia	HemeRetic	421	9811	B-cell; pre-B; B-precursor	Not a paired site	Pos hist AND immunophenotyping AND/OR pos genetic studies	9811/3: B lymphoblastic leukemia/lymphoma, NOS	Other	Acute Lymphocytic Leukemia	Ia Lymphoid leukemias	Distant	Blank(s)	Distant site(s)/node(s) involved	Blank(s)	Blank(s)	Blank(s)	Blank(s)	NA	NA	NA	NA	Blank(s)	Blank(s)	Blank(s)	Blank(s)	Blank(s)	Blank(s)	NA	NA	NA	98	Unknown or not applicable	None; diagnosed at autopsy		Not recommended	Blank(s)	Blank(s)	Blank(s)	Blank(s)	Blank(s)	Blank(s)	Blank(s)	99	99	N/A
8756	60-64 years	Female	2013	Lung and Bronchus	Lung	349	8041	Unknown	Right - origin of primary	Positive histology	8041/3: Small cell carcinoma, NOS	8010-8049: epithelial neoplasms, NOS	Lung and Bronchus	XIf Other and unspecified carcinomas	Distant	Distant	Distant site(s)/node(s) involved	Blank(s)	Blank(s)	Blank(s)	Blank(s)	IV	T4	N3	M1b	Blank(s)	Blank(s)	Blank(s)	Blank(s)	Blank(s)	Blank(s)	T4	N3	M1	0	None	None; diagnosed at autopsy		Not recommended	Blank(s)	Blank(s)	Blank(s)	Blank(s)	Blank(s)	Blank(s)	Blank(s)	98	0	Yes
8763	85+ years	Male	2004	Prostate	Prostate	619	8000	Unknown	Not a paired site	Unknown	8000/3: Neoplasm, malignant	8000-8009: unspecified neoplasms	Prostate	XIIb Other unspecified malignant tumors	Unknown/unstaged	Unknown/unstaged	Unknown/unstaged/unspecified/DCO	Blank(s)	Blank(s)	Blank(s)	Blank(s)	Blank(s)	Blank(s)	Blank(s)	Blank(s)	Blank(s)	Blank(s)	Blank(s)	Blank(s)	Blank(s)	Blank(s)	TX	NX	MX	99	Unknown or not applicable	Unknown; death certificate only		Unknown; death certificate; or autopsy only (2003+)	Blank(s)	Blank(s)	Blank(s)	Blank(s)	Blank(s)	Blank(s)	Blank(s)	99	99	Blank(s)
8770	80-84 years	Female	2016	NHL - Nodal	Lymphoma	778	9673	B-cell; pre-B; B-precursor	Not a paired site	Pos hist AND immunophenotyping AND/OR pos genetic studies	9673/3: Mantle cell lymphoma	9670-9699: nhl - mature b-cell lymphomas	NHL - Nodal	IIb Non-Hodgkin lymphomas (except Burkitt lymphoma)	Distant	Distant	Distant site(s)/node(s) involved	Blank(s)	Blank(s)	Blank(s)	Blank(s)	Blank(s)	Blank(s)	Blank(s)	Blank(s)	Not applicable	Not applicable	Not applicable	Blank(s)	Blank(s)	Blank(s)	Blank(s)	Blank(s)	Blank(s)	0	Unknown or not applicable	None; diagnosed at autopsy		Not recommended	Blank(s)	Blank(s)	Blank(s)	Blank(s)	Blank(s)	Blank(s)	999	99	99	No
8808	55-59 years	Female	2017	Breast	Breast	505	8500	Poorly differentiated; Grade III	Left - origin of primary	Positive histology	8500/3: Infiltrating duct carcinoma, NOS	8500-8549: ductal and lobular neoplasms	Breast	XIf Other and unspecified carcinomas	Localized	Localized	Localized only	Blank(s)	Blank(s)	Blank(s)	Blank(s)	Blank(s)	Blank(s)	Blank(s)	Blank(s)	p2	p0	c0	Pathologic	Pathologic	Clinical	Blank(s)	Blank(s)	Blank(s)	30	Unknown or not applicable	None; diagnosed at autopsy		Surgery performed	Blank(s)	Blank(s)	Blank(s)	Blank(s)	Blank(s)	Blank(s)	22	0	9	No
8813	80-84 years	Female	2010	Breast	Breast	508	8541	Moderately differentiated; Grade II	Right - origin of primary	Positive histology	8541/3: Paget disease and infiltrating ductal carcinoma of breast	8500-8549: ductal and lobular neoplasms	Breast	XIf Other and unspecified carcinomas	Regional	Regional	Regional by both direct extension and lymph node involvement	Blank(s)	Blank(s)	Blank(s)	Blank(s)	IIIA	T3	N2a	M0	Blank(s)	Blank(s)	Blank(s)	Blank(s)	Blank(s)	Blank(s)	T3	N2a	M0	41	Unknown or not applicable	None; diagnosed at autopsy		Surgery performed	Blank(s)	Blank(s)	Blank(s)	Blank(s)	Blank(s)	Blank(s)	Blank(s)	6	11	No
8825	55-59 years	Male	2013	Prostate	Prostate	619	8140	Moderately differentiated; Grade II	Not a paired site	Positive histology	8140/3: Adenocarcinoma, NOS	8140-8389: adenomas and adenocarcinomas	Prostate	XIf Other and unspecified carcinomas	Localized	Localized	Localized only	Blank(s)	Blank(s)	Blank(s)	Blank(s)	I	T1c	N0	M0	Blank(s)	Blank(s)	Blank(s)	Blank(s)	Blank(s)	Blank(s)	T1c	N0	M0	0	None	None; diagnosed at autopsy		Not recommended	Blank(s)	Blank(s)	Blank(s)	Blank(s)	Blank(s)	Blank(s)	Blank(s)	98	0	No
8825	55-59 years	Male	2017	Larynx	LarynxSupraglottic	321	8071	Moderately differentiated; Grade II	Right - origin of primary	Positive histology	8071/3: Squamous cell carcinoma, keratinizing, NOS	8050-8089: squamous cell neoplasms	Larynx	XIf Other and unspecified carcinomas	Regional	Regional	Regional by direct extension only	Blank(s)	Blank(s)	Blank(s)	Blank(s)	Blank(s)	Blank(s)	Blank(s)	Blank(s)	p3	p0	c0	Pathologic	Pathologic	Clinical	Blank(s)	Blank(s)	Blank(s)	50	4 or more regional lymph nodes removed	None; diagnosed at autopsy		Surgery performed	Blank(s)	Blank(s)	Blank(s)	Blank(s)	Blank(s)	Blank(s)	33	0	18	No
8852	75-79 years	Female	2008	Urinary Bladder	Bladder	679	8130	Undifferentiated; anaplastic; Grade IV	Not a paired site	Positive histology	8130/3: Papillary transitional cell carcinoma	8120-8139: transitional cell papillomas and carcinomas	Urinary Bladder	XIf Other and unspecified carcinomas	Localized	Localized	Localized only	Blank(s)	Blank(s)	Blank(s)	Blank(s)	Blank(s)	Blank(s)	Blank(s)	Blank(s)	Blank(s)	Blank(s)	Blank(s)	Blank(s)	Blank(s)	Blank(s)	T1	N0	M0	27	None	None; diagnosed at autopsy		Surgery performed	Blank(s)	Blank(s)	Blank(s)	Blank(s)	Blank(s)	Blank(s)	Blank(s)	98	0	Blank(s)
8852	75-79 years	Female	2009	Breast	Breast	504	8500	Moderately differentiated; Grade II	Right - origin of primary	Positive histology	8500/3: Infiltrating duct carcinoma, NOS	8500-8549: ductal and lobular neoplasms	Breast	XIf Other and unspecified carcinomas	Localized	Localized	Localized only	Blank(s)	Blank(s)	Blank(s)	Blank(s)	Blank(s)	Blank(s)	Blank(s)	Blank(s)	Blank(s)	Blank(s)	Blank(s)	Blank(s)	Blank(s)	Blank(s)	T1a	NX	M0	22	Unknown or not applicable	None; diagnosed at autopsy		Surgery performed	Blank(s)	Blank(s)	Blank(s)	Blank(s)	Blank(s)	Blank(s)	Blank(s)	98	0	Blank(s)
8853	55-59 years	Female	2011	Breast	Breast	504	8500	Moderately differentiated; Grade II	Left - origin of primary	Positive histology	8500/3: Infiltrating duct carcinoma, NOS	8500-8549: ductal and lobular neoplasms	Breast	XIf Other and unspecified carcinomas	Localized	Localized	Localized only	Blank(s)	Blank(s)	Blank(s)	Blank(s)	IA	T1c	N0(i-)	M0	Blank(s)	Blank(s)	Blank(s)	Blank(s)	Blank(s)	Blank(s)	T1c	N0(i-)	M0	49	Unknown or not applicable	None; diagnosed at autopsy		Surgery performed	Blank(s)	Blank(s)	Blank(s)	Blank(s)	Blank(s)	Blank(s)	Blank(s)	0	2	No
8864	65-69 years	Female	2016	Lung and Bronchus	Lung	342	8140	Well differentiated; Grade I	Right - origin of primary	Positive histology	8140/3: Adenocarcinoma, NOS	8140-8389: adenomas and adenocarcinomas	Lung and Bronchus	XIf Other and unspecified carcinomas	Localized	Localized	Localized only	Blank(s)	Blank(s)	Blank(s)	Blank(s)	Blank(s)	Blank(s)	Blank(s)	Blank(s)	p1A	c0	c0	Pathologic	Clinical	Clinical	Blank(s)	Blank(s)	Blank(s)	21	None	None; diagnosed at autopsy		Surgery performed	Blank(s)	Blank(s)	Blank(s)	Blank(s)	Blank(s)	Blank(s)	5	98	0	No
8869	80-84 years	Female	2010	Intrahepatic Bile Duct	BileDuctsIntraHepat	221	8160	Unknown	Not a paired site	Positive histology	8160/3: Cholangiocarcinoma	8140-8389: adenomas and adenocarcinomas	Intrahepatic Bile Duct	VIIb Hepatic carcinomas	Regional	Regional	Regional by direct extension only	Blank(s)	Blank(s)	Blank(s)	Blank(s)	II	T2a	N0	M0	Blank(s)	Blank(s)	Blank(s)	Blank(s)	Blank(s)	Blank(s)	T3	N0	M0	0	None	None; diagnosed at autopsy		Not recommended	Blank(s)	Blank(s)	Blank(s)	Blank(s)	Blank(s)	Blank(s)	Blank(s)	98	0	No
8872	85+ years	Male	2017	Liver	Liver	220	8170	Moderately differentiated; Grade II	Not a paired site	Positive histology	8170/3: Hepatocellular carcinoma, NOS	8140-8389: adenomas and adenocarcinomas	Liver	VIIb Hepatic carcinomas	Regional	Regional	Regional by direct extension only	Blank(s)	Blank(s)	Blank(s)	Blank(s)	Blank(s)	Blank(s)	Blank(s)	Blank(s)	c3A	c0	c0	Clinical	Clinical	Clinical	Blank(s)	Blank(s)	Blank(s)	0	None	None; diagnosed at autopsy		Not recommended	Blank(s)	Blank(s)	Blank(s)	Blank(s)	Blank(s)	Blank(s)	60	98	0	No
8884	75-79 years	Female	2010	Lung and Bronchus	Lung	341	8140	Unknown	Left - origin of primary	Positive exfoliative cytology, no positive histology	8140/3: Adenocarcinoma, NOS	8140-8389: adenomas and adenocarcinomas	Lung and Bronchus	XIf Other and unspecified carcinomas	Localized	Localized	Localized only	Blank(s)	Blank(s)	Blank(s)	Blank(s)	IA	T1b	N0	M0	Blank(s)	Blank(s)	Blank(s)	Blank(s)	Blank(s)	Blank(s)	T1	N0	M0	0	None	None; diagnosed at autopsy		Not recommended	Blank(s)	Blank(s)	Blank(s)	Blank(s)	Blank(s)	Blank(s)	Blank(s)	98	0	No
8898	70-74 years	Female	2016	Melanoma of the Skin	MelanomaSkin	445	8720	Unknown	Right - origin of primary	Positive histology	8720/3: Malignant melanoma, NOS	8720-8799: nevi and melanomas	Melanoma of the Skin	XId Malignant melanomas	Localized	Localized	Localized only	Blank(s)	Blank(s)	Blank(s)	Blank(s)	Blank(s)	Blank(s)	Blank(s)	Blank(s)	p1A	c0	c0	Pathologic	Clinical	Clinical	Blank(s)	Blank(s)	Blank(s)	31	None	None; diagnosed at autopsy		Surgery performed	Blank(s)	Blank(s)	Blank(s)	Blank(s)	Blank(s)	Blank(s)	3	98	0	No
8902	75-79 years	Male	2015	Hodgkin - Nodal	Lymphoma	778	9652	Unknown	Not a paired site	Pos hist AND immunophenotyping AND/OR pos genetic studies	9652/3: Mixed cellularity classical Hodgkin lymphoma	9650-9669: hodgkin lymphomas	Hodgkin - Nodal	IIa Hodgkin lymphomas	Distant	Distant	Distant site(s)/node(s) involved	Blank(s)	Blank(s)	Blank(s)	Blank(s)	IVB	NA	NA	NA	Blank(s)	Blank(s)	Blank(s)	Blank(s)	Blank(s)	Blank(s)	NA	NA	NA	0	Unknown or not applicable	None; diagnosed at autopsy		Not recommended	Blank(s)	Blank(s)	Blank(s)	Blank(s)	Blank(s)	Blank(s)	Blank(s)	99	99	N/A
8905	65-69 years	Male	2006	Tongue	TongueBase	19	8071	Moderately differentiated; Grade II	Not a paired site	Positive histology	8071/3: Squamous cell carcinoma, keratinizing, NOS	8050-8089: squamous cell neoplasms	Tongue	XIf Other and unspecified carcinomas	Localized	Localized	Localized only	Blank(s)	Blank(s)	Blank(s)	Blank(s)	Blank(s)	Blank(s)	Blank(s)	Blank(s)	Blank(s)	Blank(s)	Blank(s)	Blank(s)	Blank(s)	Blank(s)	T2	N0	M0	0	None	None; diagnosed at autopsy		Not recommended	Blank(s)	Blank(s)	Blank(s)	Blank(s)	Blank(s)	Blank(s)	Blank(s)	98	0	Blank(s)
8912	80-84 years	Female	2013	Liver	Liver	220	8170	Unknown	Not a paired site	Radiography without microscopic confirm	8170/3: Hepatocellular carcinoma, NOS	8140-8389: adenomas and adenocarcinomas	Liver	VIIb Hepatic carcinomas	Localized	Localized	Localized only	Blank(s)	Blank(s)	Blank(s)	Blank(s)	II	T2	N0	M0	Blank(s)	Blank(s)	Blank(s)	Blank(s)	Blank(s)	Blank(s)	T2	N0	M0	0	None	None; diagnosed at autopsy		Not recommended	Blank(s)	Blank(s)	Blank(s)	Blank(s)	Blank(s)	Blank(s)	Blank(s)	98	0	No
8915	70-74 years	Male	2011	Prostate	Prostate	619	8140	Poorly differentiated; Grade III	Not a paired site	Positive histology	8140/3: Adenocarcinoma, NOS	8140-8389: adenomas and adenocarcinomas	Prostate	XIf Other and unspecified carcinomas	Localized	Localized	Localized only	Blank(s)	Blank(s)	Blank(s)	Blank(s)	IIA	T2b	N0	M0	Blank(s)	Blank(s)	Blank(s)	Blank(s)	Blank(s)	Blank(s)	T2b	N0	M0	0	None	None; diagnosed at autopsy		Not recommended	Blank(s)	Blank(s)	Blank(s)	Blank(s)	Blank(s)	Blank(s)	Blank(s)	98	0	No
8916	85+ years	Male	2017	Melanoma of the Skin	MelanomaSkin	445	8743	Unknown	Right - origin of primary	Positive histology	8743/3: Superficial spreading melanoma	8720-8799: nevi and melanomas	Melanoma of the Skin	XId Malignant melanomas	Localized	Localized	Localized only	Blank(s)	Blank(s)	Blank(s)	Blank(s)	Blank(s)	Blank(s)	Blank(s)	Blank(s)	p1A	c0	c0	Pathologic	Clinical	Clinical	Blank(s)	Blank(s)	Blank(s)	31	None	None; diagnosed at autopsy		Surgery performed	Blank(s)	Blank(s)	Blank(s)	Blank(s)	Blank(s)	Blank(s)	10	98	0	No
8917	65-69 years	Male	2013	Liver	Liver	220	8170	Unknown	Not a paired site	Radiography without microscopic confirm	8170/3: Hepatocellular carcinoma, NOS	8140-8389: adenomas and adenocarcinomas	Liver	VIIb Hepatic carcinomas	Localized	Localized	Localized only	Blank(s)	Blank(s)	Blank(s)	Blank(s)	I	T1	N0	M0	Blank(s)	Blank(s)	Blank(s)	Blank(s)	Blank(s)	Blank(s)	T1	N0	M0	16	None	None; diagnosed at autopsy		Surgery performed	Blank(s)	Blank(s)	Blank(s)	Blank(s)	Blank(s)	Blank(s)	Blank(s)	98	0	No
8928	60-64 years	Male	2012	Tongue	TongueBase	19	8070	Poorly differentiated; Grade III	Not a paired site	Positive histology	8070/3: Squamous cell carcinoma, NOS	8050-8089: squamous cell neoplasms	Tongue	XIf Other and unspecified carcinomas	Regional	Regional	Regional by both direct extension and lymph node involvement	Blank(s)	Blank(s)	Blank(s)	Blank(s)	III	T2	N1	M0	Blank(s)	Blank(s)	Blank(s)	Blank(s)	Blank(s)	Blank(s)	T2	N1	M0	0	None	None; diagnosed at autopsy		Not recommended	Blank(s)	Blank(s)	Blank(s)	Blank(s)	Blank(s)	Blank(s)	Blank(s)	98	0	No
8931	65-69 years	Female	2011	Anus, Anal Canal and Anorectum	Anus	210	8071	Well differentiated; Grade I	Not a paired site	Positive histology	8071/3: Squamous cell carcinoma, keratinizing, NOS	8050-8089: squamous cell neoplasms	Anus, Anal Canal and Anorectum	XIf Other and unspecified carcinomas	Localized	Localized	Localized only	Blank(s)	Blank(s)	Blank(s)	Blank(s)	I	T1	N0	M0	Blank(s)	Blank(s)	Blank(s)	Blank(s)	Blank(s)	Blank(s)	T1	N0	M0	27	None	None; diagnosed at autopsy		Surgery performed	Blank(s)	Blank(s)	Blank(s)	Blank(s)	Blank(s)	Blank(s)	Blank(s)	98	0	No
8940	75-79 years	Male	2016	Lung and Bronchus	Lung	343	8240	Unknown	Right - origin of primary	Positive histology	8240/3: Carcinoid tumor, NOS	8140-8389: adenomas and adenocarcinomas	Lung and Bronchus	XIf Other and unspecified carcinomas	Localized	Localized	Localized only	Blank(s)	Blank(s)	Blank(s)	Blank(s)	Blank(s)	Blank(s)	Blank(s)	Blank(s)	p1A	p0	c0	Pathologic	Pathologic	Clinical	Blank(s)	Blank(s)	Blank(s)	23	4 or more regional lymph nodes removed	None; diagnosed at autopsy		Surgery performed	Blank(s)	Blank(s)	Blank(s)	Blank(s)	Blank(s)	Blank(s)	7	0	15	No
8943	75-79 years	Male	2007	Urinary Bladder	Bladder	674	8130	Undifferentiated; anaplastic; Grade IV	Not a paired site	Positive histology	8130/3: Papillary transitional cell carcinoma	8120-8139: transitional cell papillomas and carcinomas	Urinary Bladder	XIf Other and unspecified carcinomas	Localized	Localized	Localized only	Blank(s)	Blank(s)	Blank(s)	Blank(s)	Blank(s)	Blank(s)	Blank(s)	Blank(s)	Blank(s)	Blank(s)	Blank(s)	Blank(s)	Blank(s)	Blank(s)	T1	N0	M0	27	None	None; diagnosed at autopsy		Surgery performed	Blank(s)	Blank(s)	Blank(s)	Blank(s)	Blank(s)	Blank(s)	Blank(s)	98	0	Blank(s)
8948	85+ years	Male	2019	NHL - Nodal	Blank(s)	778	9823	Blank(s)	Not a paired site	Pos hist AND immunophenotyping AND/OR pos genetic studies	9823/3: Chronic lymphocytic leukemia/small lymphocytic lymphoma	9820-9839: lymphoid leukemias (C42.1)	NHL - Nodal	IIb Non-Hodgkin lymphomas (except Burkitt lymphoma)	Regional	Blank(s)	Blank(s)	88	88	88	2	Blank(s)	Blank(s)	Blank(s)	Blank(s)	Blank(s)	Blank(s)	Blank(s)	Blank(s)	Blank(s)	Blank(s)	Blank(s)	Blank(s)	Blank(s)	0	Unknown or not applicable	None; diagnosed at autopsy		Not recommended	Blank(s)	Blank(s)	Blank(s)	Blank(s)	300	888	999	99	99	No
8950	60-64 years	Female	2006	Kidney and Renal Pelvis	KidneyParenchyma	649	8130	Moderately differentiated; Grade II	Left - origin of primary	Positive histology	8130/3: Papillary transitional cell carcinoma	8120-8139: transitional cell papillomas and carcinomas	Kidney	VIb Renal carcinomas	Localized	Localized	Localized only	Blank(s)	Blank(s)	Blank(s)	Blank(s)	Blank(s)	Blank(s)	Blank(s)	Blank(s)	Blank(s)	Blank(s)	Blank(s)	Blank(s)	Blank(s)	Blank(s)	T1a	N0	M0	14	None	None; diagnosed at autopsy		Surgery performed	Blank(s)	Blank(s)	Blank(s)	Blank(s)	Blank(s)	Blank(s)	Blank(s)	98	0	Blank(s)
8955	75-79 years	Male	2007	Pancreas	PancreasHead	250	8140	Unknown	Not a paired site	Positive histology	8140/3: Adenocarcinoma, NOS	8140-8389: adenomas and adenocarcinomas	Pancreas	XIf Other and unspecified carcinomas	Unknown/unstaged	Unknown/unstaged	Unknown/unstaged/unspecified/DCO	Blank(s)	Blank(s)	Blank(s)	Blank(s)	Blank(s)	Blank(s)	Blank(s)	Blank(s)	Blank(s)	Blank(s)	Blank(s)	Blank(s)	Blank(s)	Blank(s)	TX	NX	MX	0	None	None; diagnosed at autopsy		Not recommended	Blank(s)	Blank(s)	Blank(s)	Blank(s)	Blank(s)	Blank(s)	Blank(s)	98	0	Blank(s)
8960	65-69 years	Male	2009	Lung and Bronchus	Lung	343	8246	Unknown	Left - origin of primary	Positive histology	8246/3: Neuroendocrine carcinoma, NOS	8140-8389: adenomas and adenocarcinomas	Lung and Bronchus	XIf Other and unspecified carcinomas	Regional	Regional	Regional by both direct extension and lymph node involvement	Blank(s)	Blank(s)	Blank(s)	Blank(s)	Blank(s)	Blank(s)	Blank(s)	Blank(s)	Blank(s)	Blank(s)	Blank(s)	Blank(s)	Blank(s)	Blank(s)	T2	N1	M0	45	4 or more regional lymph nodes removed	None; diagnosed at autopsy		Surgery performed	Blank(s)	Blank(s)	Blank(s)	Blank(s)	Blank(s)	Blank(s)	Blank(s)	4	19	Blank(s)
8963	35-39 years	Male	2008	Kidney and Renal Pelvis	KidneyParenchyma	649	8312	Unknown	Left - origin of primary	Radiography without microscopic confirm	8312/3: Renal cell carcinoma	8140-8389: adenomas and adenocarcinomas	Kidney	VIb Renal carcinomas	Localized	Localized	Localized only	Blank(s)	Blank(s)	Blank(s)	Blank(s)	Blank(s)	Blank(s)	Blank(s)	Blank(s)	Blank(s)	Blank(s)	Blank(s)	Blank(s)	Blank(s)	Blank(s)	T1a	N0	M0	0	None	None; diagnosed at autopsy		Not recommended	Blank(s)	Blank(s)	Blank(s)	Blank(s)	Blank(s)	Blank(s)	Blank(s)	98	0	Blank(s)
8963	35-39 years	Male	2008	Kidney and Renal Pelvis	KidneyParenchyma	649	8312	Unknown	Right - origin of primary	Radiography without microscopic confirm	8312/3: Renal cell carcinoma	8140-8389: adenomas and adenocarcinomas	Kidney	VIb Renal carcinomas	Localized	Localized	Localized only	Blank(s)	Blank(s)	Blank(s)	Blank(s)	Blank(s)	Blank(s)	Blank(s)	Blank(s)	Blank(s)	Blank(s)	Blank(s)	Blank(s)	Blank(s)	Blank(s)	T1a	N0	M0	0	None	None; diagnosed at autopsy		Not recommended	Blank(s)	Blank(s)	Blank(s)	Blank(s)	Blank(s)	Blank(s)	Blank(s)	98	0	Blank(s)
8963	40-44 years	Male	2013	Pancreas	PancreasBodyTail	252	8246	Unknown	Not a paired site	Radiography without microscopic confirm	8246/3: Neuroendocrine carcinoma, NOS	8140-8389: adenomas and adenocarcinomas	Pancreas	XIf Other and unspecified carcinomas	Localized	Localized	Localized only	Blank(s)	Blank(s)	Blank(s)	Blank(s)	IA	T1	N0	M0	Blank(s)	Blank(s)	Blank(s)	Blank(s)	Blank(s)	Blank(s)	T1	N0	M0	0	None	None; diagnosed at autopsy		Not recommended	Blank(s)	Blank(s)	Blank(s)	Blank(s)	Blank(s)	Blank(s)	Blank(s)	98	0	No
8968	55-59 years	Male	2005	Floor of Mouth	FloorMouth	49	8140	Moderately differentiated; Grade II	Not a paired site	Positive histology	8140/3: Adenocarcinoma, NOS	8140-8389: adenomas and adenocarcinomas	Floor of Mouth	XIf Other and unspecified carcinomas	Localized	Localized	Localized only	Blank(s)	Blank(s)	Blank(s)	Blank(s)	Blank(s)	Blank(s)	Blank(s)	Blank(s)	Blank(s)	Blank(s)	Blank(s)	Blank(s)	Blank(s)	Blank(s)	T2	N0	M0	40	None	None; diagnosed at autopsy		Surgery performed	Blank(s)	Blank(s)	Blank(s)	Blank(s)	Blank(s)	Blank(s)	Blank(s)	98	0	Blank(s)
8968	55-59 years	Male	2009	Tongue	TongueBase	19	8070	Unknown	Not a paired site	Positive histology	8070/3: Squamous cell carcinoma, NOS	8050-8089: squamous cell neoplasms	Tongue	XIf Other and unspecified carcinomas	Distant	Distant	Distant site(s)/node(s) involved	Blank(s)	Blank(s)	Blank(s)	Blank(s)	Blank(s)	Blank(s)	Blank(s)	Blank(s)	Blank(s)	Blank(s)	Blank(s)	Blank(s)	Blank(s)	Blank(s)	T2	N1	M1	0	Number of regional lymph nodes removed unknown	None; diagnosed at autopsy		Not recommended	Blank(s)	Blank(s)	Blank(s)	Blank(s)	Blank(s)	Blank(s)	Blank(s)	1	1	Blank(s)
8970	85+ years	Male	2008	Large Intestine, NOS	Colon	188	8140	Well differentiated; Grade I	Not a paired site	Positive histology	8140/3: Adenocarcinoma, NOS	8140-8389: adenomas and adenocarcinomas	Large Intestine, NOS	XIf Other and unspecified carcinomas	Regional	Regional	Regional by direct extension only	Blank(s)	Blank(s)	Blank(s)	Blank(s)	Blank(s)	Blank(s)	Blank(s)	Blank(s)	Blank(s)	Blank(s)	Blank(s)	Blank(s)	Blank(s)	Blank(s)	T3	N0	M0	30	4 or more regional lymph nodes removed	None; diagnosed at autopsy		Surgery performed	Blank(s)	Blank(s)	Blank(s)	Blank(s)	Blank(s)	Blank(s)	Blank(s)	0	98	Blank(s)
8973	60-64 years	Male	2008	Liver	Liver	220	8170	Moderately differentiated; Grade II	Not a paired site	Positive histology	8170/3: Hepatocellular carcinoma, NOS	8140-8389: adenomas and adenocarcinomas	Liver	VIIb Hepatic carcinomas	Localized	Localized	Localized only	Blank(s)	Blank(s)	Blank(s)	Blank(s)	Blank(s)	Blank(s)	Blank(s)	Blank(s)	Blank(s)	Blank(s)	Blank(s)	Blank(s)	Blank(s)	Blank(s)	T2	N0	M0	60	None	None; diagnosed at autopsy		Surgery performed	Blank(s)	Blank(s)	Blank(s)	Blank(s)	Blank(s)	Blank(s)	Blank(s)	98	0	Blank(s)
8973	60-64 years	Male	2012	Kidney and Renal Pelvis	KidneyParenchyma	649	8000	Unknown	Paired site, but no information concerning laterality	Unknown	8000/3: Neoplasm, malignant	8000-8009: unspecified neoplasms	Kidney	VIc Unspecified malignant renal tumors	Distant	Distant	Distant site(s)/node(s) involved	Blank(s)	Blank(s)	Blank(s)	Blank(s)	IV	TX	NX	M1	Blank(s)	Blank(s)	Blank(s)	Blank(s)	Blank(s)	Blank(s)	TX	NX	M1	0	None	None; diagnosed at autopsy		Not recommended	Blank(s)	Blank(s)	Blank(s)	Blank(s)	Blank(s)	Blank(s)	Blank(s)	98	0	Unknown
8988	75-79 years	Female	2019	Breast	Blank(s)	504	8500	Blank(s)	Bilateral, single primary	Positive histology	8500/3: Infiltrating duct carcinoma, NOS	8500-8549: ductal and lobular neoplasms	Breast	XIf Other and unspecified carcinomas	Localized	Blank(s)	Blank(s)	T1b	N0	M0	1A	Blank(s)	Blank(s)	Blank(s)	Blank(s)	Blank(s)	Blank(s)	Blank(s)	Blank(s)	Blank(s)	Blank(s)	Blank(s)	Blank(s)	Blank(s)	22	Unknown or not applicable	None; diagnosed at autopsy		Surgery performed	Blank(s)	Blank(s)	Blank(s)	Blank(s)	100	70	7	0	2	No
8992	80-84 years	Male	2012	Sigmoid Colon	Colon	187	8140	Moderately differentiated; Grade II	Not a paired site	Positive histology	8140/3: Adenocarcinoma, NOS	8140-8389: adenomas and adenocarcinomas	Sigmoid Colon	XIf Other and unspecified carcinomas	Localized	Localized	Localized only	Blank(s)	Blank(s)	Blank(s)	Blank(s)	IIA	T3	N0	M0	Blank(s)	Blank(s)	Blank(s)	Blank(s)	Blank(s)	Blank(s)	T3	N0	M0	30	4 or more regional lymph nodes removed	None; diagnosed at autopsy		Surgery performed	Blank(s)	Blank(s)	Blank(s)	Blank(s)	Blank(s)	Blank(s)	Blank(s)	0	6	No
9003	70-74 years	Male	2016	Myeloma	MyelomaPlasmaCellDisorder	421	9732	B-cell; pre-B; B-precursor	Not a paired site	Positive histology	9732/3: Plasma cell myeloma	9730-9739: plasma cell tumors	Myeloma	IIb Non-Hodgkin lymphomas (except Burkitt lymphoma)	Distant	Distant	Distant site(s)/node(s) involved	Blank(s)	Blank(s)	Blank(s)	Blank(s)	Blank(s)	Blank(s)	Blank(s)	Blank(s)	Not applicable	Not applicable	Not applicable	Blank(s)	Blank(s)	Blank(s)	Blank(s)	Blank(s)	Blank(s)	98	Unknown or not applicable	None; diagnosed at autopsy		Not recommended	Blank(s)	Blank(s)	Blank(s)	Blank(s)	Blank(s)	Blank(s)	999	99	99	N/A
9007	60-64 years	Female	2016	Miscellaneous	HemeRetic	421	9989	Unknown	Not a paired site	Positive histology	9989/3: Myelodysplastic syndrome, unclassifiable	9980-9989: myelodysplastic syndrome	Miscellaneous	Id Myelodysplastic syndrome and other myeloproliferative diseases	Distant	Blank(s)	Distant site(s)/node(s) involved	Blank(s)	Blank(s)	Blank(s)	Blank(s)	Blank(s)	Blank(s)	Blank(s)	Blank(s)	Not applicable	Not applicable	Not applicable	Blank(s)	Blank(s)	Blank(s)	Blank(s)	Blank(s)	Blank(s)	98	Unknown or not applicable	None; diagnosed at autopsy		Not recommended	Blank(s)	Blank(s)	Blank(s)	Blank(s)	Blank(s)	Blank(s)	999	99	99	N/A
9022	50-54 years	Male	2012	Cecum	Colon	180	8140	Moderately differentiated; Grade II	Not a paired site	Positive histology	8140/3: Adenocarcinoma, NOS	8140-8389: adenomas and adenocarcinomas	Cecum	XIf Other and unspecified carcinomas	Regional	Regional	Regional by both direct extension and lymph node involvement	Blank(s)	Blank(s)	Blank(s)	Blank(s)	IIIC	T4b	N2b	M0	Blank(s)	Blank(s)	Blank(s)	Blank(s)	Blank(s)	Blank(s)	T4	N2	M0	80	4 or more regional lymph nodes removed	None; diagnosed at autopsy		Surgery performed	Blank(s)	Blank(s)	Blank(s)	Blank(s)	Blank(s)	Blank(s)	Blank(s)	8	18	No
9027	50-54 years	Female	2010	Corpus Uteri	CorpusCarcinoma	541	8380	Moderately differentiated; Grade II	Not a paired site	Positive histology	8380/3: Endometrioid carcinoma	8140-8389: adenomas and adenocarcinomas	Corpus Uteri	XIf Other and unspecified carcinomas	Localized	Localized	Localized only	Blank(s)	Blank(s)	Blank(s)	Blank(s)	IA	T1a	N0	M0	Blank(s)	Blank(s)	Blank(s)	Blank(s)	Blank(s)	Blank(s)	T1b	N0	M0	50	4 or more regional lymph nodes removed	None; diagnosed at autopsy		Surgery performed	Blank(s)	Blank(s)	Blank(s)	Blank(s)	Blank(s)	Blank(s)	Blank(s)	0	34	No
9031	65-69 years	Male	2004	Lung and Bronchus	Lung	341	8041	Unknown	Right - origin of primary	Positive histology	8041/3: Small cell carcinoma, NOS	8010-8049: epithelial neoplasms, NOS	Lung and Bronchus	XIf Other and unspecified carcinomas	Regional	Regional	Regional by both direct extension and lymph node involvement	Blank(s)	Blank(s)	Blank(s)	Blank(s)	Blank(s)	Blank(s)	Blank(s)	Blank(s)	Blank(s)	Blank(s)	Blank(s)	Blank(s)	Blank(s)	Blank(s)	T2	N2	M0	0	None	None; diagnosed at autopsy		Not recommended	Blank(s)	Blank(s)	Blank(s)	Blank(s)	Blank(s)	Blank(s)	Blank(s)	98	0	Blank(s)
9035	75-79 years	Male	2014	Lung and Bronchus	Lung	343	8140	Unknown	Right - origin of primary	Positive histology	8140/3: Adenocarcinoma, NOS	8140-8389: adenomas and adenocarcinomas	Lung and Bronchus	XIf Other and unspecified carcinomas	Localized	Localized	Localized only	Blank(s)	Blank(s)	Blank(s)	Blank(s)	IA	T1b	N0	M0	Blank(s)	Blank(s)	Blank(s)	Blank(s)	Blank(s)	Blank(s)	T1	N0	M0	0	None	None; diagnosed at autopsy		Not recommended	Blank(s)	Blank(s)	Blank(s)	Blank(s)	Blank(s)	Blank(s)	Blank(s)	98	0	No
9038	40-44 years	Female	2011	Breast	Breast	505	8500	Well differentiated; Grade I	Right - origin of primary	Positive histology	8500/3: Infiltrating duct carcinoma, NOS	8500-8549: ductal and lobular neoplasms	Breast	XIf Other and unspecified carcinomas	Regional	Regional	Regional lymph nodes involved only	Blank(s)	Blank(s)	Blank(s)	Blank(s)	IB	T1c	N1mi	M0	Blank(s)	Blank(s)	Blank(s)	Blank(s)	Blank(s)	Blank(s)	T1c	N1mi	M0	41	Unknown or not applicable	None; diagnosed at autopsy		Surgery performed	Blank(s)	Blank(s)	Blank(s)	Blank(s)	Blank(s)	Blank(s)	Blank(s)	1	4	No
9039	75-79 years	Female	2010	Breast	Breast	504	8523	Moderately differentiated; Grade II	Right - origin of primary	Positive histology	8523/3: Infiltrating duct mixed with other types of carcinoma	8500-8549: ductal and lobular neoplasms	Breast	XIf Other and unspecified carcinomas	Regional	Regional	Regional by both direct extension and lymph node involvement	Blank(s)	Blank(s)	Blank(s)	Blank(s)	IIIA	T2	N2a	M0	Blank(s)	Blank(s)	Blank(s)	Blank(s)	Blank(s)	Blank(s)	T2	N2a	M0	51	Unknown or not applicable	None; diagnosed at autopsy		Surgery performed	Blank(s)	Blank(s)	Blank(s)	Blank(s)	Blank(s)	Blank(s)	Blank(s)	5	12	No
9043	65-69 years	Female	2017	Breast	Breast	504	8522	Well differentiated; Grade I	Right - origin of primary	Positive histology	8522/3: Infiltrating duct and lobular carcinoma	8500-8549: ductal and lobular neoplasms	Breast	XIf Other and unspecified carcinomas	Localized	Localized	Localized only	Blank(s)	Blank(s)	Blank(s)	Blank(s)	Blank(s)	Blank(s)	Blank(s)	Blank(s)	p1A	p0	c0	Pathologic	Pathologic	Clinical	Blank(s)	Blank(s)	Blank(s)	22	Unknown or not applicable	None; diagnosed at autopsy		Surgery performed	Blank(s)	Blank(s)	Blank(s)	Blank(s)	Blank(s)	Blank(s)	5	0	4	No
9061	75-79 years	Female	2015	Lung and Bronchus	Lung	341	8140	Well differentiated; Grade I	Left - origin of primary	Positive histology	8140/3: Adenocarcinoma, NOS	8140-8389: adenomas and adenocarcinomas	Lung and Bronchus	XIf Other and unspecified carcinomas	Regional	Regional	Regional lymph nodes involved only	Blank(s)	Blank(s)	Blank(s)	Blank(s)	IIA	T2a	N1	M0	Blank(s)	Blank(s)	Blank(s)	Blank(s)	Blank(s)	Blank(s)	T2	N1	M0	0	None	None; diagnosed at autopsy		Not recommended	Blank(s)	Blank(s)	Blank(s)	Blank(s)	Blank(s)	Blank(s)	Blank(s)	98	0	No
9062	70-74 years	Female	2009	Larynx	LarynxSupraglottic	321	8070	Moderately differentiated; Grade II	Not a paired site	Positive histology	8070/3: Squamous cell carcinoma, NOS	8050-8089: squamous cell neoplasms	Larynx	XIf Other and unspecified carcinomas	Regional	Regional	Regional by direct extension only	Blank(s)	Blank(s)	Blank(s)	Blank(s)	Blank(s)	Blank(s)	Blank(s)	Blank(s)	Blank(s)	Blank(s)	Blank(s)	Blank(s)	Blank(s)	Blank(s)	T2	N0	M0	0	None	None; diagnosed at autopsy		Not recommended	Blank(s)	Blank(s)	Blank(s)	Blank(s)	Blank(s)	Blank(s)	Blank(s)	98	0	Blank(s)
9066	60-64 years	Female	2007	Breast	Breast	504	8500	Moderately differentiated; Grade II	Left - origin of primary	Positive histology	8500/3: Infiltrating duct carcinoma, NOS	8500-8549: ductal and lobular neoplasms	Breast	XIf Other and unspecified carcinomas	Localized	Localized	Localized only	Blank(s)	Blank(s)	Blank(s)	Blank(s)	Blank(s)	Blank(s)	Blank(s)	Blank(s)	Blank(s)	Blank(s)	Blank(s)	Blank(s)	Blank(s)	Blank(s)	T1b	N0	M0	45	Unknown or not applicable	None; diagnosed at autopsy		Surgery performed	Blank(s)	Blank(s)	Blank(s)	Blank(s)	Blank(s)	Blank(s)	Blank(s)	98	0	Blank(s)
9068	40-44 years	Female	2006	Ovary	Ovary	569	8460	Undifferentiated; anaplastic; Grade IV	Bilateral, single primary	Positive histology	8460/3: Papillary serous cystadenocarcinoma	8440-8499: cystic, mucinous and serous neoplasms	Ovary	Xd Gonadal carcinomas	Regional	Regional	Regional by direct extension only	Blank(s)	Blank(s)	Blank(s)	Blank(s)	Blank(s)	Blank(s)	Blank(s)	Blank(s)	Blank(s)	Blank(s)	Blank(s)	Blank(s)	Blank(s)	Blank(s)	T2c	N0	M0	57	4 or more regional lymph nodes removed	None; diagnosed at autopsy		Surgery performed	Blank(s)	Blank(s)	Blank(s)	Blank(s)	Blank(s)	Blank(s)	Blank(s)	0	40	Blank(s)
9076	75-79 years	Male	2019	Melanoma of the Skin	Blank(s)	445	8743	Blank(s)	Right - origin of primary	Positive histology	8743/3: Superficial spreading melanoma	8720-8799: nevi and melanomas	Melanoma of the Skin	XId Malignant melanomas	Unknown/unstaged	Blank(s)	Blank(s)	TX	NX	M0	99	Blank(s)	Blank(s)	Blank(s)	Blank(s)	Blank(s)	Blank(s)	Blank(s)	Blank(s)	Blank(s)	Blank(s)	Blank(s)	Blank(s)	Blank(s)	0	None	None; diagnosed at autopsy		Not recommended	Blank(s)	Blank(s)	Blank(s)	Blank(s)	999	999	999	99	99	No
9083	75-79 years	Female	2017	Breast	Breast	508	8523	Well differentiated; Grade I	Left - origin of primary	Positive histology	8523/3: Infiltrating duct mixed with other types of carcinoma	8500-8549: ductal and lobular neoplasms	Breast	XIf Other and unspecified carcinomas	Localized	Localized	Localized only	Blank(s)	Blank(s)	Blank(s)	Blank(s)	Blank(s)	Blank(s)	Blank(s)	Blank(s)	p1C	p0	c0	Pathologic	Pathologic	Clinical	Blank(s)	Blank(s)	Blank(s)	22	Unknown or not applicable	None; diagnosed at autopsy		Surgery performed	Blank(s)	Blank(s)	Blank(s)	Blank(s)	Blank(s)	Blank(s)	20	0	5	No
9090	70-74 years	Female	2008	Lung and Bronchus	Lung	341	8070	Poorly differentiated; Grade III	Right - origin of primary	Positive histology	8070/3: Squamous cell carcinoma, NOS	8050-8089: squamous cell neoplasms	Lung and Bronchus	XIf Other and unspecified carcinomas	Localized	Localized	Localized only	Blank(s)	Blank(s)	Blank(s)	Blank(s)	Blank(s)	Blank(s)	Blank(s)	Blank(s)	Blank(s)	Blank(s)	Blank(s)	Blank(s)	Blank(s)	Blank(s)	T2	N0	M0	0	None	None; diagnosed at autopsy		Not recommended	Blank(s)	Blank(s)	Blank(s)	Blank(s)	Blank(s)	Blank(s)	Blank(s)	98	0	Blank(s)
9113	80-84 years	Male	2016	Urinary Bladder	Bladder	679	8130	Undifferentiated; anaplastic; Grade IV	Not a paired site	Positive histology	8130/3: Papillary transitional cell carcinoma	8120-8139: transitional cell papillomas and carcinomas	Urinary Bladder	XIf Other and unspecified carcinomas	In situ	In situ	In situ	Blank(s)	Blank(s)	Blank(s)	Blank(s)	Blank(s)	Blank(s)	Blank(s)	Blank(s)	pA	c0	c0	Clinical	Clinical	Clinical	Blank(s)	Blank(s)	Blank(s)	22	None	None; diagnosed at autopsy		Surgery performed	Blank(s)	Blank(s)	Blank(s)	Blank(s)	Blank(s)	Blank(s)	999	98	0	No
9115	75-79 years	Female	2017	Ureter	KidneyRenalPelvis	669	8120	Undifferentiated; anaplastic; Grade IV	Right - origin of primary	Positive histology	8120/3: Transitional cell carcinoma, NOS	8120-8139: transitional cell papillomas and carcinomas	Ureter	XIf Other and unspecified carcinomas	Localized	Blank(s)	Localized only	Blank(s)	Blank(s)	Blank(s)	Blank(s)	Blank(s)	Blank(s)	Blank(s)	Blank(s)	p2	c0	c0	Pathologic	Clinical	Clinical	Blank(s)	Blank(s)	Blank(s)	40	4 or more regional lymph nodes removed	None; diagnosed at autopsy		Surgery performed	Blank(s)	Blank(s)	Blank(s)	Blank(s)	Blank(s)	Blank(s)	13	0	12	No
9116	80-84 years	Male	2015	Melanoma of the Skin	MelanomaSkin	445	8720	Unknown	Left - origin of primary	Positive histology	8720/3: Malignant melanoma, NOS	8720-8799: nevi and melanomas	Melanoma of the Skin	XId Malignant melanomas	Localized	Localized	Localized only	Blank(s)	Blank(s)	Blank(s)	Blank(s)	IA	T1a	N0	M0	Blank(s)	Blank(s)	Blank(s)	Blank(s)	Blank(s)	Blank(s)	T1NOS	N0	M0	45	None	None; diagnosed at autopsy		Surgery performed	Blank(s)	Blank(s)	Blank(s)	Blank(s)	Blank(s)	Blank(s)	Blank(s)	98	0	No
9119	75-79 years	Male	2007	Other Non-Epithelial Skin	Skin	443	8390	Unknown	Left - origin of primary	Positive histology	8390/3: Skin appendage carcinoma	8390-8429: adnexal and skin appendage neoplasms	Other Non-Epithelial Skin	XIe Skin carcinomas	Localized	Blank(s)	Localized only	Blank(s)	Blank(s)	Blank(s)	Blank(s)	Blank(s)	Blank(s)	Blank(s)	Blank(s)	Blank(s)	Blank(s)	Blank(s)	Blank(s)	Blank(s)	Blank(s)	TX	N0	M0	27	None	None; diagnosed at autopsy		Surgery performed	Blank(s)	Blank(s)	Blank(s)	Blank(s)	Blank(s)	Blank(s)	Blank(s)	98	0	Blank(s)
9125	80-84 years	Female	2012	Breast	Breast	504	8523	Well differentiated; Grade I	Left - origin of primary	Positive histology	8523/3: Infiltrating duct mixed with other types of carcinoma	8500-8549: ductal and lobular neoplasms	Breast	XIf Other and unspecified carcinomas	Regional	Regional	Regional lymph nodes involved only	Blank(s)	Blank(s)	Blank(s)	Blank(s)	IIIC	T1b	N3b	M0	Blank(s)	Blank(s)	Blank(s)	Blank(s)	Blank(s)	Blank(s)	T1b	N3b	M0	40	Unknown or not applicable	None; diagnosed at autopsy		Surgery performed	Blank(s)	Blank(s)	Blank(s)	Blank(s)	Blank(s)	Blank(s)	Blank(s)	4	26	No
9132	70-74 years	Female	2016	Lung and Bronchus	Lung	341	8140	Unknown	Left - origin of primary	Positive histology	8140/3: Adenocarcinoma, NOS	8140-8389: adenomas and adenocarcinomas	Lung and Bronchus	XIf Other and unspecified carcinomas	Distant	Distant	Distant site(s)/node(s) involved	Blank(s)	Blank(s)	Blank(s)	Blank(s)	Blank(s)	Blank(s)	Blank(s)	Blank(s)	c4	c1	c1B	Clinical	Clinical	Clinical	Blank(s)	Blank(s)	Blank(s)	0	None	None; diagnosed at autopsy		Not recommended	Blank(s)	Blank(s)	Blank(s)	Blank(s)	Blank(s)	Blank(s)	29	98	0	Yes
9134	85+ years	Male	2008	Urinary Bladder	Bladder	672	8010	Unknown	Not a paired site	Positive histology	8010/3: Carcinoma, NOS	8010-8049: epithelial neoplasms, NOS	Urinary Bladder	XIf Other and unspecified carcinomas	Localized	Localized	Localized only	Blank(s)	Blank(s)	Blank(s)	Blank(s)	Blank(s)	Blank(s)	Blank(s)	Blank(s)	Blank(s)	Blank(s)	Blank(s)	Blank(s)	Blank(s)	Blank(s)	T1	N0	M0	11	None	None; diagnosed at autopsy		Surgery performed	Blank(s)	Blank(s)	Blank(s)	Blank(s)	Blank(s)	Blank(s)	Blank(s)	98	0	Blank(s)
9153	80-84 years	Male	2019	Lung and Bronchus	Blank(s)	341	8140	Blank(s)	Right - origin of primary	Positive histology	8140/3: Adenocarcinoma, NOS	8140-8389: adenomas and adenocarcinomas	Lung and Bronchus	XIf Other and unspecified carcinomas	Distant	Blank(s)	Blank(s)	T2b	N0	M1b	4A	Blank(s)	Blank(s)	Blank(s)	Blank(s)	Blank(s)	Blank(s)	Blank(s)	Blank(s)	Blank(s)	Blank(s)	Blank(s)	Blank(s)	Blank(s)	0	None	None; diagnosed at autopsy		Not recommended	Blank(s)	Blank(s)	Blank(s)	Blank(s)	300	0	45	98	0	No
9158	70-74 years	Male	2004	Prostate	Prostate	619	8140	Poorly differentiated; Grade III	Not a paired site	Positive histology	8140/3: Adenocarcinoma, NOS	8140-8389: adenomas and adenocarcinomas	Prostate	XIf Other and unspecified carcinomas	Localized	Localized	Localized only	Blank(s)	Blank(s)	Blank(s)	Blank(s)	Blank(s)	Blank(s)	Blank(s)	Blank(s)	Blank(s)	Blank(s)	Blank(s)	Blank(s)	Blank(s)	Blank(s)	T2NOS	N0	M0	0	None	None; diagnosed at autopsy		Not recommended	Blank(s)	Blank(s)	Blank(s)	Blank(s)	Blank(s)	Blank(s)	Blank(s)	98	0	Blank(s)
9160	85+ years	Male	2008	Melanoma of the Skin	MelanomaSkin	443	8720	Unknown	Left - origin of primary	Positive histology	8720/3: Malignant melanoma, NOS	8720-8799: nevi and melanomas	Melanoma of the Skin	XId Malignant melanomas	Unknown/unstaged	Unknown/unstaged	Unknown/unstaged/unspecified/DCO	Blank(s)	Blank(s)	Blank(s)	Blank(s)	Blank(s)	Blank(s)	Blank(s)	Blank(s)	Blank(s)	Blank(s)	Blank(s)	Blank(s)	Blank(s)	Blank(s)	TX	N0	M0	0	None	None; diagnosed at autopsy		Not recommended	Blank(s)	Blank(s)	Blank(s)	Blank(s)	Blank(s)	Blank(s)	Blank(s)	98	0	Blank(s)
9173	75-79 years	Female	2004	Lung and Bronchus	Lung	340	8046	Unknown	Left - origin of primary	Positive histology	8046/3: Non-small cell carcinoma	8010-8049: epithelial neoplasms, NOS	Lung and Bronchus	XIf Other and unspecified carcinomas	Distant	Distant	Distant site(s)/node(s) involved	Blank(s)	Blank(s)	Blank(s)	Blank(s)	Blank(s)	Blank(s)	Blank(s)	Blank(s)	Blank(s)	Blank(s)	Blank(s)	Blank(s)	Blank(s)	Blank(s)	T4	N2	M0	0	None	None; diagnosed at autopsy		Not recommended	Blank(s)	Blank(s)	Blank(s)	Blank(s)	Blank(s)	Blank(s)	Blank(s)	98	0	Blank(s)
9180	45-49 years	Female	2008	Breast	Breast	508	8500	Well differentiated; Grade I	Left - origin of primary	Positive histology	8500/3: Infiltrating duct carcinoma, NOS	8500-8549: ductal and lobular neoplasms	Breast	XIf Other and unspecified carcinomas	Localized	Localized	Localized only	Blank(s)	Blank(s)	Blank(s)	Blank(s)	Blank(s)	Blank(s)	Blank(s)	Blank(s)	Blank(s)	Blank(s)	Blank(s)	Blank(s)	Blank(s)	Blank(s)	T1c	N0	M0	40	Unknown or not applicable	None; diagnosed at autopsy		Surgery performed	Blank(s)	Blank(s)	Blank(s)	Blank(s)	Blank(s)	Blank(s)	Blank(s)	0	3	Blank(s)
9182	80-84 years	Female	2006	Cecum	Colon	180	8480	Moderately differentiated; Grade II	Not a paired site	Positive histology	8480/3: Mucinous adenocarcinoma	8440-8499: cystic, mucinous and serous neoplasms	Cecum	XIf Other and unspecified carcinomas	Localized	Localized	Localized only	Blank(s)	Blank(s)	Blank(s)	Blank(s)	Blank(s)	Blank(s)	Blank(s)	Blank(s)	Blank(s)	Blank(s)	Blank(s)	Blank(s)	Blank(s)	Blank(s)	T3	N0	M0	40	4 or more regional lymph nodes removed	None; diagnosed at autopsy		Surgery performed	Blank(s)	Blank(s)	Blank(s)	Blank(s)	Blank(s)	Blank(s)	Blank(s)	0	20	Blank(s)
9183	80-84 years	Female	2010	Breast	Breast	504	8500	Well differentiated; Grade I	Right - origin of primary	Positive histology	8500/3: Infiltrating duct carcinoma, NOS	8500-8549: ductal and lobular neoplasms	Breast	XIf Other and unspecified carcinomas	Localized	Localized	Localized only	Blank(s)	Blank(s)	Blank(s)	Blank(s)	IA	T1c	N0(i-)	M0	Blank(s)	Blank(s)	Blank(s)	Blank(s)	Blank(s)	Blank(s)	T1c	N0(i-)	M0	20	Unknown or not applicable	None; diagnosed at autopsy		Surgery performed	Blank(s)	Blank(s)	Blank(s)	Blank(s)	Blank(s)	Blank(s)	Blank(s)	0	1	No
9183	85+ years	Female	2015	Breast	Breast	502	8500	Poorly differentiated; Grade III	Left - origin of primary	Positive histology	8500/3: Infiltrating duct carcinoma, NOS	8500-8549: ductal and lobular neoplasms	Breast	XIf Other and unspecified carcinomas	Localized	Localized	Localized only	Blank(s)	Blank(s)	Blank(s)	Blank(s)	IIA	T2	N0	M0	Blank(s)	Blank(s)	Blank(s)	Blank(s)	Blank(s)	Blank(s)	T2	N0	M0	40	Unknown or not applicable	None; diagnosed at autopsy		Surgery performed	Blank(s)	Blank(s)	Blank(s)	Blank(s)	Blank(s)	Blank(s)	Blank(s)	98	0	No
9185	80-84 years	Female	2011	Gum and Other Mouth	GumUpper	30	8070	Poorly differentiated; Grade III	Not a paired site	Positive histology	8070/3: Squamous cell carcinoma, NOS	8050-8089: squamous cell neoplasms	Gum and Other Mouth	XIf Other and unspecified carcinomas	Distant	Blank(s)	Distant site(s)/node(s) involved	Blank(s)	Blank(s)	Blank(s)	Blank(s)	IVA	T4a	N0	M0	Blank(s)	Blank(s)	Blank(s)	Blank(s)	Blank(s)	Blank(s)	T4a	N0	M0	0	None	None; diagnosed at autopsy		Not recommended	Blank(s)	Blank(s)	Blank(s)	Blank(s)	Blank(s)	Blank(s)	Blank(s)	98	0	No
[truncated: 99,297 more rows]
[truncated: 17 more columns]
