# Supplementary material for: Lobar or sublobar resection for early-stage second primary lung cancer ≤ 3 cm in size: a SEER population-based study
Source: J Cancer Res Clin Oncol. 2023 Sep 19;149(18):16679–90. doi: 10.1007/s00432-023-05396-5 (PMC10645613; doi:10.1007/s00432-023-05396-5)
Supplement: Supplementary file 3 — Supplementary file3 (XLSX 29798 KB) [file 432_2023_5396_MOESM3_ESM.xlsx]

## Sheet: Sheet1
Patient ID	Age recode with <1 year olds	Sex	Year of diagnosis	Site recode ICD-O-3/WHO 2008	TNM 7/CS v0204+ Schema (thru 2017)	Primary Site	Histologic Type ICD-O-3	Grade (thru 2017)	Laterality	Diagnostic Confirmation	ICD-O-3 Hist/behav, malignant	Histology recode - broad groupings	Site recode ICD-O-3/WHO 2008 (for SIRs)	ICCC site recode 3rd edition/IARC 2017	Combined Summary Stage (2004+)	Summary stage 2000 (1998-2017)	SEER Combined Summary Stage 2000 (2004-2017)	Derived EOD 2018 T (2018+)	Derived EOD 2018 N (2018+)	Derived EOD 2018 M (2018+)	Derived EOD 2018 Stage Group (2018+)	Derived AJCC Stage Group, 7th ed (2010-2015)	Derived AJCC T, 7th ed (2010-2015)	Derived AJCC N, 7th ed (2010-2015)	Derived AJCC M, 7th ed (2010-2015)	Derived SEER Combined T (2016-2017)	Derived SEER Combined N (2016-2017)	Derived SEER Combined M (2016-2017)	Derived SEER Combined T Src (2016-2017)	Derived SEER Combined N Src (2016-2017)	Derived SEER Combined M Src (2016-2017)	Derived AJCC T, 6th ed (2004-2015)	Derived AJCC N, 6th ed (2004-2015)	Derived AJCC M, 6th ed (2004-2015)	RX Summ--Surg Prim Site (1998+)	RX Summ--Scope Reg LN Sur (2003+)	RX Summ--Surg Oth Reg/Dis (2003+)		Reason no cancer-directed surgery	Scope of reg lymph nd surg (1998-2002)	RX Summ--Reg LN Examined (1998-2002)	Surgery of oth reg/dis sites (1998-2002)	Site specific surgery (1973-1997 varying detail by year and site)	EOD Primary Tumor (2018+)	EOD Regional Nodes (2018+)	Tumor Size Summary (2016+)	Regional nodes positive (1988+)	Regional nodes examined (1988+)	SEER Combined Mets at DX-lung (2010+)
9102272	55-59 years	Female	2009	Breast	Breast	503	8500	Poorly differentiated; Grade III	Left - origin of primary	Positive histology	8500/3: Infiltrating duct carcinoma, NOS	8500-8549: ductal and lobular neoplasms	Breast	XIf Other and unspecified carcinomas	Localized	Localized	Localized only	Blank(s)	Blank(s)	Blank(s)	Blank(s)	Blank(s)	Blank(s)	Blank(s)	Blank(s)	Blank(s)	Blank(s)	Blank(s)	Blank(s)	Blank(s)	Blank(s)	T2	N0	M0	41	Unknown or not applicable	None; diagnosed at autopsy		Surgery performed	Blank(s)	Blank(s)	Blank(s)	Blank(s)	Blank(s)	Blank(s)	Blank(s)	0	3	Blank(s)
9102272	55-59 years	Female	2009	Breast	Breast	509	8500	Moderately differentiated; Grade II	Right - origin of primary	Positive histology	8500/3: Infiltrating duct carcinoma, NOS	8500-8549: ductal and lobular neoplasms	Breast	XIf Other and unspecified carcinomas	Localized	Localized	Localized only	Blank(s)	Blank(s)	Blank(s)	Blank(s)	Blank(s)	Blank(s)	Blank(s)	Blank(s)	Blank(s)	Blank(s)	Blank(s)	Blank(s)	Blank(s)	Blank(s)	T2	N0	M0	41	Unknown or not applicable	None; diagnosed at autopsy		Surgery performed	Blank(s)	Blank(s)	Blank(s)	Blank(s)	Blank(s)	Blank(s)	Blank(s)	0	3	Blank(s)
9102307	65-69 years	Female	2009	Breast	Breast	508	8500	Poorly differentiated; Grade III	Left - origin of primary	Positive histology	8500/3: Infiltrating duct carcinoma, NOS	8500-8549: ductal and lobular neoplasms	Breast	XIf Other and unspecified carcinomas	Localized	Localized	Localized only	Blank(s)	Blank(s)	Blank(s)	Blank(s)	Blank(s)	Blank(s)	Blank(s)	Blank(s)	Blank(s)	Blank(s)	Blank(s)	Blank(s)	Blank(s)	Blank(s)	T1c	N0	M0	51	Unknown or not applicable	None; diagnosed at autopsy		Surgery performed	Blank(s)	Blank(s)	Blank(s)	Blank(s)	Blank(s)	Blank(s)	Blank(s)	0	15	Blank(s)
9102307	65-69 years	Female	2013	Myeloma	MyelomaPlasmaCellDisorder	421	9732	B-cell; pre-B; B-precursor	Not a paired site	Positive histology	9732/3: Plasma cell myeloma	9730-9739: plasma cell tumors	Myeloma	IIb Non-Hodgkin lymphomas (except Burkitt lymphoma)	Distant	Distant	Distant site(s)/node(s) involved	Blank(s)	Blank(s)	Blank(s)	Blank(s)	NA	NA	NA	NA	Blank(s)	Blank(s)	Blank(s)	Blank(s)	Blank(s)	Blank(s)	NA	NA	NA	98	Unknown or not applicable	None; diagnosed at autopsy		Not recommended	Blank(s)	Blank(s)	Blank(s)	Blank(s)	Blank(s)	Blank(s)	Blank(s)	99	99	N/A
9102319	50-54 years	Female	2009	Corpus Uteri	CorpusCarcinoma	541	8380	Well differentiated; Grade I	Not a paired site	Positive histology	8380/3: Endometrioid carcinoma	8140-8389: adenomas and adenocarcinomas	Corpus Uteri	XIf Other and unspecified carcinomas	Localized	Localized	Localized only	Blank(s)	Blank(s)	Blank(s)	Blank(s)	Blank(s)	Blank(s)	Blank(s)	Blank(s)	Blank(s)	Blank(s)	Blank(s)	Blank(s)	Blank(s)	Blank(s)	T1b	N0	M0	50	4 or more regional lymph nodes removed	None; diagnosed at autopsy		Surgery performed	Blank(s)	Blank(s)	Blank(s)	Blank(s)	Blank(s)	Blank(s)	Blank(s)	0	28	Blank(s)
9102319	50-54 years	Female	2012	Lung and Bronchus	Lung	349	8140	Unknown	Left - origin of primary	Positive histology	8140/3: Adenocarcinoma, NOS	8140-8389: adenomas and adenocarcinomas	Lung and Bronchus	XIf Other and unspecified carcinomas	Distant	Distant	Distant site(s)/node(s) involved	Blank(s)	Blank(s)	Blank(s)	Blank(s)	IV	T4	N2	M1a	Blank(s)	Blank(s)	Blank(s)	Blank(s)	Blank(s)	Blank(s)	T4	N2	M1	0	None	None; diagnosed at autopsy		Not recommended	Blank(s)	Blank(s)	Blank(s)	Blank(s)	Blank(s)	Blank(s)	Blank(s)	98	0	Yes
9102328	70-74 years	Female	2009	Ascending Colon	Colon	182	8480	Moderately differentiated; Grade II	Not a paired site	Positive histology	8480/3: Mucinous adenocarcinoma	8440-8499: cystic, mucinous and serous neoplasms	Ascending Colon	XIf Other and unspecified carcinomas	Localized	Localized	Localized only	Blank(s)	Blank(s)	Blank(s)	Blank(s)	Blank(s)	Blank(s)	Blank(s)	Blank(s)	Blank(s)	Blank(s)	Blank(s)	Blank(s)	Blank(s)	Blank(s)	T3	N0	M0	40	4 or more regional lymph nodes removed	None; diagnosed at autopsy		Surgery performed	Blank(s)	Blank(s)	Blank(s)	Blank(s)	Blank(s)	Blank(s)	Blank(s)	0	14	Blank(s)
9102333	50-54 years	Male	2009	Ascending Colon	Colon	182	8210	Moderately differentiated; Grade II	Not a paired site	Positive histology	8210/3: Adenocarcinoma in adenomatous polyp	8140-8389: adenomas and adenocarcinomas	Ascending Colon	XIf Other and unspecified carcinomas	Localized	Localized	Localized only	Blank(s)	Blank(s)	Blank(s)	Blank(s)	Blank(s)	Blank(s)	Blank(s)	Blank(s)	Blank(s)	Blank(s)	Blank(s)	Blank(s)	Blank(s)	Blank(s)	T1	N0	M0	30	4 or more regional lymph nodes removed	None; diagnosed at autopsy		Surgery performed	Blank(s)	Blank(s)	Blank(s)	Blank(s)	Blank(s)	Blank(s)	Blank(s)	0	17	Blank(s)
9102333	55-59 years	Male	2017	Prostate	Prostate	619	8140	Well differentiated; Grade I	Not a paired site	Positive histology	8140/3: Adenocarcinoma, NOS	8140-8389: adenomas and adenocarcinomas	Prostate	XIf Other and unspecified carcinomas	Localized	Localized	Localized only	Blank(s)	Blank(s)	Blank(s)	Blank(s)	Blank(s)	Blank(s)	Blank(s)	Blank(s)	c1C	c0	c0	Clinical	Clinical	Clinical	Blank(s)	Blank(s)	Blank(s)	99	None	None; diagnosed at autopsy		Not recommended	Blank(s)	Blank(s)	Blank(s)	Blank(s)	Blank(s)	Blank(s)	999	98	0	No
9102335	50-54 years	Female	2009	Breast	Breast	505	8500	Poorly differentiated; Grade III	Left - origin of primary	Positive histology	8500/3: Infiltrating duct carcinoma, NOS	8500-8549: ductal and lobular neoplasms	Breast	XIf Other and unspecified carcinomas	Localized	Localized	Localized only	Blank(s)	Blank(s)	Blank(s)	Blank(s)	Blank(s)	Blank(s)	Blank(s)	Blank(s)	Blank(s)	Blank(s)	Blank(s)	Blank(s)	Blank(s)	Blank(s)	T1c	N0(i-)	M0	23	Unknown or not applicable	None; diagnosed at autopsy		Surgery performed	Blank(s)	Blank(s)	Blank(s)	Blank(s)	Blank(s)	Blank(s)	Blank(s)	0	3	Blank(s)
9102335	60-64 years	Female	2019	Breast	Blank(s)	501	8500	Blank(s)	Right - origin of primary	Positive histology	8500/3: Infiltrating duct carcinoma, NOS	8500-8549: ductal and lobular neoplasms	Breast	XIf Other and unspecified carcinomas	Regional	Blank(s)	Blank(s)	T2	N1a	M0	2A	Blank(s)	Blank(s)	Blank(s)	Blank(s)	Blank(s)	Blank(s)	Blank(s)	Blank(s)	Blank(s)	Blank(s)	Blank(s)	Blank(s)	Blank(s)	41	Unknown or not applicable	None; diagnosed at autopsy		Surgery performed	Blank(s)	Blank(s)	Blank(s)	Blank(s)	100	200	32	1	4	No
9102378	40-44 years	Female	2009	Breast	Breast	502	8500	Well differentiated; Grade I	Right - origin of primary	Positive histology	8500/3: Infiltrating duct carcinoma, NOS	8500-8549: ductal and lobular neoplasms	Breast	XIf Other and unspecified carcinomas	Localized	Localized	Localized only	Blank(s)	Blank(s)	Blank(s)	Blank(s)	Blank(s)	Blank(s)	Blank(s)	Blank(s)	Blank(s)	Blank(s)	Blank(s)	Blank(s)	Blank(s)	Blank(s)	T1mic	N0	M0	20	Unknown or not applicable	None; diagnosed at autopsy		Surgery performed	Blank(s)	Blank(s)	Blank(s)	Blank(s)	Blank(s)	Blank(s)	Blank(s)	98	0	Blank(s)
9102378	45-49 years	Female	2015	Breast	Breast	502	8500	Moderately differentiated; Grade II	Left - origin of primary	Positive histology	8500/3: Infiltrating duct carcinoma, NOS	8500-8549: ductal and lobular neoplasms	Breast	XIf Other and unspecified carcinomas	Localized	Localized	Localized only	Blank(s)	Blank(s)	Blank(s)	Blank(s)	IIA	T2	N0(i-)	M0	Blank(s)	Blank(s)	Blank(s)	Blank(s)	Blank(s)	Blank(s)	T2	N0(i-)	M0	49	Unknown or not applicable	None; diagnosed at autopsy		Surgery performed	Blank(s)	Blank(s)	Blank(s)	Blank(s)	Blank(s)	Blank(s)	Blank(s)	0	1	No
9102397	35-39 years	Male	2009	Brain	Brain	711	9450	Unknown	Left - origin of primary	Positive histology	9450/3: Oligodendroglioma, NOS	9380-9489: gliomas	Brain	IIId Other gliomas	Regional	Regional	Regional, NOS	Blank(s)	Blank(s)	Blank(s)	Blank(s)	Blank(s)	Blank(s)	Blank(s)	Blank(s)	Blank(s)	Blank(s)	Blank(s)	Blank(s)	Blank(s)	Blank(s)	NA	NA	NA	20	Unknown or not applicable	None; diagnosed at autopsy		Surgery performed	Blank(s)	Blank(s)	Blank(s)	Blank(s)	Blank(s)	Blank(s)	Blank(s)	99	99	Blank(s)
9102399	60-64 years	Female	2009	Corpus Uteri	CorpusCarcinoma	541	8441	Poorly differentiated; Grade III	Not a paired site	Positive histology	8441/3: Serous cystadenocarcinoma, NOS	8440-8499: cystic, mucinous and serous neoplasms	Corpus Uteri	XIf Other and unspecified carcinomas	Regional	Regional	Regional by both direct extension and lymph node involvement	Blank(s)	Blank(s)	Blank(s)	Blank(s)	Blank(s)	Blank(s)	Blank(s)	Blank(s)	Blank(s)	Blank(s)	Blank(s)	Blank(s)	Blank(s)	Blank(s)	T3a	N1	M0	50	1 to 3 regional lymph nodes removed	None; diagnosed at autopsy		Surgery performed	Blank(s)	Blank(s)	Blank(s)	Blank(s)	Blank(s)	Blank(s)	Blank(s)	1	1	Blank(s)
9102399	60-64 years	Female	2010	Breast	Breast	509	8010	Unknown	Left - origin of primary	Positive histology	8010/3: Carcinoma, NOS	8010-8049: epithelial neoplasms, NOS	Breast	XIf Other and unspecified carcinomas	Unknown/unstaged	Unknown/unstaged	Unknown/unstaged/unspecified/DCO	Blank(s)	Blank(s)	Blank(s)	Blank(s)	UNK Stage	TX	NX	M0	Blank(s)	Blank(s)	Blank(s)	Blank(s)	Blank(s)	Blank(s)	TX	NX	MX	99	Unknown or not applicable	Unknown; death certificate only		Unknown; death certificate; or autopsy only (2003+)	Blank(s)	Blank(s)	Blank(s)	Blank(s)	Blank(s)	Blank(s)	Blank(s)	99	99	Unknown
9102404	40-44 years	Female	2009	Breast	Breast	508	8500	Moderately differentiated; Grade II	Right - origin of primary	Positive histology	8500/3: Infiltrating duct carcinoma, NOS	8500-8549: ductal and lobular neoplasms	Breast	XIf Other and unspecified carcinomas	Regional	Regional	Regional lymph nodes involved only	Blank(s)	Blank(s)	Blank(s)	Blank(s)	Blank(s)	Blank(s)	Blank(s)	Blank(s)	Blank(s)	Blank(s)	Blank(s)	Blank(s)	Blank(s)	Blank(s)	T2	N1a	M0	21	Unknown or not applicable	None; diagnosed at autopsy		Surgery performed	Blank(s)	Blank(s)	Blank(s)	Blank(s)	Blank(s)	Blank(s)	Blank(s)	1	21	Blank(s)
9102404	45-49 years	Female	2012	Salivary Gland	ParotidGland	79	8430	Moderately differentiated; Grade II	Left - origin of primary	Positive histology	8430/3: Mucoepidermoid carcinoma	8430-8439: mucoepidermoid neoplasms	Salivary Gland	XIf Other and unspecified carcinomas	Regional	Regional	Regional by direct extension only	Blank(s)	Blank(s)	Blank(s)	Blank(s)	III	T3	N0	M0	Blank(s)	Blank(s)	Blank(s)	Blank(s)	Blank(s)	Blank(s)	T3	N0	M0	40	4 or more regional lymph nodes removed	None; diagnosed at autopsy		Surgery performed	Blank(s)	Blank(s)	Blank(s)	Blank(s)	Blank(s)	Blank(s)	Blank(s)	0	32	No
9102422	75-79 years	Female	2016	Lung and Bronchus	Lung	341	8140	Unknown	Left - origin of primary	Positive histology	8140/3: Adenocarcinoma, NOS	8140-8389: adenomas and adenocarcinomas	Lung and Bronchus	XIf Other and unspecified carcinomas	Localized	Localized	Localized only	Blank(s)	Blank(s)	Blank(s)	Blank(s)	Blank(s)	Blank(s)	Blank(s)	Blank(s)	c1A	c0	c0	Clinical	Clinical	Clinical	Blank(s)	Blank(s)	Blank(s)	0	None	None; diagnosed at autopsy		Not recommended, contraindicated due to other cond; autopsy only (1973-2002)	Blank(s)	Blank(s)	Blank(s)	Blank(s)	Blank(s)	Blank(s)	15	98	0	No
9102431	75-79 years	Female	2009	Ascending Colon	Colon	182	8140	Moderately differentiated; Grade II	Not a paired site	Positive histology	8140/3: Adenocarcinoma, NOS	8140-8389: adenomas and adenocarcinomas	Ascending Colon	XIf Other and unspecified carcinomas	Regional	Regional	Regional by both direct extension and lymph node involvement	Blank(s)	Blank(s)	Blank(s)	Blank(s)	Blank(s)	Blank(s)	Blank(s)	Blank(s)	Blank(s)	Blank(s)	Blank(s)	Blank(s)	Blank(s)	Blank(s)	T4	N2	M0	40	4 or more regional lymph nodes removed	Non-primary surgical procedure performed		Surgery performed	Blank(s)	Blank(s)	Blank(s)	Blank(s)	Blank(s)	Blank(s)	Blank(s)	4	21	Blank(s)
9102431	75-79 years	Female	2009	Rectum	Rectum	209	8210	Moderately differentiated; Grade II	Not a paired site	Positive histology	8210/3: Adenocarcinoma in adenomatous polyp	8140-8389: adenomas and adenocarcinomas	Rectum	XIf Other and unspecified carcinomas	Regional	Regional	Regional lymph nodes involved only	Blank(s)	Blank(s)	Blank(s)	Blank(s)	Blank(s)	Blank(s)	Blank(s)	Blank(s)	Blank(s)	Blank(s)	Blank(s)	Blank(s)	Blank(s)	Blank(s)	T2	N2	M0	30	4 or more regional lymph nodes removed	Non-primary surgical procedure performed		Surgery performed	Blank(s)	Blank(s)	Blank(s)	Blank(s)	Blank(s)	Blank(s)	Blank(s)	4	21	Blank(s)
9102433	70-74 years	Female	2009	Cecum	Colon	180	8140	Moderately differentiated; Grade II	Not a paired site	Positive histology	8140/3: Adenocarcinoma, NOS	8140-8389: adenomas and adenocarcinomas	Cecum	XIf Other and unspecified carcinomas	Localized	Localized	Localized only	Blank(s)	Blank(s)	Blank(s)	Blank(s)	Blank(s)	Blank(s)	Blank(s)	Blank(s)	Blank(s)	Blank(s)	Blank(s)	Blank(s)	Blank(s)	Blank(s)	T3	N0	M0	30	4 or more regional lymph nodes removed	None; diagnosed at autopsy		Surgery performed	Blank(s)	Blank(s)	Blank(s)	Blank(s)	Blank(s)	Blank(s)	Blank(s)	0	21	Blank(s)
9102433	80-84 years	Female	2017	Breast	Breast	502	8500	Well differentiated; Grade I	Right - origin of primary	Positive histology	8500/3: Infiltrating duct carcinoma, NOS	8500-8549: ductal and lobular neoplasms	Breast	XIf Other and unspecified carcinomas	Localized	Localized	Localized only	Blank(s)	Blank(s)	Blank(s)	Blank(s)	Blank(s)	Blank(s)	Blank(s)	Blank(s)	p1C	p0I-	c0	Pathologic	Pathologic	Clinical	Blank(s)	Blank(s)	Blank(s)	41	Unknown or not applicable	None; diagnosed at autopsy		Surgery performed	Blank(s)	Blank(s)	Blank(s)	Blank(s)	Blank(s)	Blank(s)	15	0	1	No
9102439	80-84 years	Male	2009	Transverse Colon	Colon	184	8140	Moderately differentiated; Grade II	Not a paired site	Positive histology	8140/3: Adenocarcinoma, NOS	8140-8389: adenomas and adenocarcinomas	Transverse Colon	XIf Other and unspecified carcinomas	Localized	Localized	Localized only	Blank(s)	Blank(s)	Blank(s)	Blank(s)	Blank(s)	Blank(s)	Blank(s)	Blank(s)	Blank(s)	Blank(s)	Blank(s)	Blank(s)	Blank(s)	Blank(s)	T3	N0	M0	40	4 or more regional lymph nodes removed	None; diagnosed at autopsy		Surgery performed	Blank(s)	Blank(s)	Blank(s)	Blank(s)	Blank(s)	Blank(s)	Blank(s)	0	25	Blank(s)
9102439	80-84 years	Male	2009	Prostate	Prostate	619	8140	Poorly differentiated; Grade III	Not a paired site	Positive histology	8140/3: Adenocarcinoma, NOS	8140-8389: adenomas and adenocarcinomas	Prostate	XIf Other and unspecified carcinomas	Localized	Localized	Localized only	Blank(s)	Blank(s)	Blank(s)	Blank(s)	Blank(s)	Blank(s)	Blank(s)	Blank(s)	Blank(s)	Blank(s)	Blank(s)	Blank(s)	Blank(s)	Blank(s)	T1c	N0	M0	0	None	None; diagnosed at autopsy		Recommended but not performed, unknown reason	Blank(s)	Blank(s)	Blank(s)	Blank(s)	Blank(s)	Blank(s)	Blank(s)	98	0	Blank(s)
9102439	85+ years	Male	2013	Lung and Bronchus	Lung	343	8140	Poorly differentiated; Grade III	Left - origin of primary	Positive histology	8140/3: Adenocarcinoma, NOS	8140-8389: adenomas and adenocarcinomas	Lung and Bronchus	XIf Other and unspecified carcinomas	Localized	Localized	Localized only	Blank(s)	Blank(s)	Blank(s)	Blank(s)	IA	T1b	N0	M0	Blank(s)	Blank(s)	Blank(s)	Blank(s)	Blank(s)	Blank(s)	T1	N0	M0	0	None	None; diagnosed at autopsy		Not recommended	Blank(s)	Blank(s)	Blank(s)	Blank(s)	Blank(s)	Blank(s)	Blank(s)	98	0	No
9102446	70-74 years	Female	2009	Ovary	Ovary	569	8441	Poorly differentiated; Grade III	Bilateral, single primary	Positive histology	8441/3: Serous cystadenocarcinoma, NOS	8440-8499: cystic, mucinous and serous neoplasms	Ovary	Xd Gonadal carcinomas	Distant	Distant	Distant site(s)/node(s) involved	Blank(s)	Blank(s)	Blank(s)	Blank(s)	Blank(s)	Blank(s)	Blank(s)	Blank(s)	Blank(s)	Blank(s)	Blank(s)	Blank(s)	Blank(s)	Blank(s)	T3c	N0	M0	57	None	None; diagnosed at autopsy		Surgery performed	Blank(s)	Blank(s)	Blank(s)	Blank(s)	Blank(s)	Blank(s)	Blank(s)	0	98	Blank(s)
9102446	75-79 years	Female	2013	Myeloma	MyelomaPlasmaCellDisorder	421	9732	B-cell; pre-B; B-precursor	Not a paired site	Clinical diagnosis only	9732/3: Plasma cell myeloma	9730-9739: plasma cell tumors	Myeloma	IIb Non-Hodgkin lymphomas (except Burkitt lymphoma)	Distant	Distant	Distant site(s)/node(s) involved	Blank(s)	Blank(s)	Blank(s)	Blank(s)	NA	NA	NA	NA	Blank(s)	Blank(s)	Blank(s)	Blank(s)	Blank(s)	Blank(s)	NA	NA	NA	98	Unknown or not applicable	None; diagnosed at autopsy		Not recommended	Blank(s)	Blank(s)	Blank(s)	Blank(s)	Blank(s)	Blank(s)	Blank(s)	99	99	N/A
9102453	60-64 years	Male	2009	NHL - Nodal	Lymphoma	778	9680	B-cell; pre-B; B-precursor	Right - origin of primary	Positive histology	9680/3: Diffuse large B-cell lymphoma (DLBCL), NOS	9670-9699: nhl - mature b-cell lymphomas	NHL - Nodal	IIb Non-Hodgkin lymphomas (except Burkitt lymphoma)	Distant	Distant	Distant site(s)/node(s) involved	Blank(s)	Blank(s)	Blank(s)	Blank(s)	Blank(s)	Blank(s)	Blank(s)	Blank(s)	Blank(s)	Blank(s)	Blank(s)	Blank(s)	Blank(s)	Blank(s)	NA	NA	NA	0	Unknown or not applicable	None; diagnosed at autopsy		Not recommended	Blank(s)	Blank(s)	Blank(s)	Blank(s)	Blank(s)	Blank(s)	Blank(s)	99	99	Blank(s)
9102453	60-64 years	Male	2010	NHL - Nodal	Lymphoma	778	9699	B-cell; pre-B; B-precursor	Not a paired site	Positive histology	9699/3: Extranodal marginal zone lymphoma of mucosal-assoc. lymphoid tissue-MALT	9670-9699: nhl - mature b-cell lymphomas	NHL - Nodal	IIb Non-Hodgkin lymphomas (except Burkitt lymphoma)	Distant	Distant	Distant site(s)/node(s) involved	Blank(s)	Blank(s)	Blank(s)	Blank(s)	IVA	NA	NA	NA	Blank(s)	Blank(s)	Blank(s)	Blank(s)	Blank(s)	Blank(s)	NA	NA	NA	0	Unknown or not applicable	None; diagnosed at autopsy		Not recommended	Blank(s)	Blank(s)	Blank(s)	Blank(s)	Blank(s)	Blank(s)	Blank(s)	99	99	N/A
9102454	65-69 years	Male	2009	Urinary Bladder	Bladder	672	8130	Moderately differentiated; Grade II	Not a paired site	Positive histology	8130/3: Papillary transitional cell carcinoma	8120-8139: transitional cell papillomas and carcinomas	Urinary Bladder	XIf Other and unspecified carcinomas	Localized	Localized	Localized only	Blank(s)	Blank(s)	Blank(s)	Blank(s)	Blank(s)	Blank(s)	Blank(s)	Blank(s)	Blank(s)	Blank(s)	Blank(s)	Blank(s)	Blank(s)	Blank(s)	T1	N0	M0	27	None	None; diagnosed at autopsy		Surgery performed	Blank(s)	Blank(s)	Blank(s)	Blank(s)	Blank(s)	Blank(s)	Blank(s)	98	0	Blank(s)
9102457	55-59 years	Female	2009	Breast	Breast	504	8520	Well differentiated; Grade I	Left - origin of primary	Positive histology	8520/3: Lobular carcinoma, NOS	8500-8549: ductal and lobular neoplasms	Breast	XIf Other and unspecified carcinomas	Regional	Regional	Regional lymph nodes involved only	Blank(s)	Blank(s)	Blank(s)	Blank(s)	Blank(s)	Blank(s)	Blank(s)	Blank(s)	Blank(s)	Blank(s)	Blank(s)	Blank(s)	Blank(s)	Blank(s)	T2	N1a	M0	22	Unknown or not applicable	None; diagnosed at autopsy		Surgery performed	Blank(s)	Blank(s)	Blank(s)	Blank(s)	Blank(s)	Blank(s)	Blank(s)	2	12	Blank(s)
9102457	60-64 years	Female	2015	Breast	Breast	501	8520	Unknown	Left - origin of primary	Positive histology	8520/3: Lobular carcinoma, NOS	8500-8549: ductal and lobular neoplasms	Breast	XIf Other and unspecified carcinomas	Localized	Localized	Localized only	Blank(s)	Blank(s)	Blank(s)	Blank(s)	IA	T1a	N0	M0	Blank(s)	Blank(s)	Blank(s)	Blank(s)	Blank(s)	Blank(s)	T1a	N0	M0	49	Unknown or not applicable	Non-primary surgical procedure to distant lymph node(s)		Surgery performed	Blank(s)	Blank(s)	Blank(s)	Blank(s)	Blank(s)	Blank(s)	Blank(s)	98	0	No
9102458	65-69 years	Female	2009	Breast	Breast	504	8050	Moderately differentiated; Grade II	Right - origin of primary	Positive histology	8050/3: Papillary carcinoma, NOS	8050-8089: squamous cell neoplasms	Breast	XIf Other and unspecified carcinomas	Localized	Localized	Localized only	Blank(s)	Blank(s)	Blank(s)	Blank(s)	Blank(s)	Blank(s)	Blank(s)	Blank(s)	Blank(s)	Blank(s)	Blank(s)	Blank(s)	Blank(s)	Blank(s)	T2	N0(i-)	M0	23	Unknown or not applicable	None; diagnosed at autopsy		Surgery performed	Blank(s)	Blank(s)	Blank(s)	Blank(s)	Blank(s)	Blank(s)	Blank(s)	0	2	Blank(s)
9102458	70-74 years	Female	2014	Breast	Breast	509	8520	Moderately differentiated; Grade II	Left - origin of primary	Positive histology	8520/3: Lobular carcinoma, NOS	8500-8549: ductal and lobular neoplasms	Breast	XIf Other and unspecified carcinomas	Localized	Localized	Localized only	Blank(s)	Blank(s)	Blank(s)	Blank(s)	IIA	T2	N0(i-)	M0	Blank(s)	Blank(s)	Blank(s)	Blank(s)	Blank(s)	Blank(s)	T2	N0(i-)	M0	42	Unknown or not applicable	None; diagnosed at autopsy		Surgery performed	Blank(s)	Blank(s)	Blank(s)	Blank(s)	Blank(s)	Blank(s)	Blank(s)	0	2	No
9102483	60-64 years	Male	2009	Descending Colon	Colon	186	8140	Poorly differentiated; Grade III	Not a paired site	Positive histology	8140/3: Adenocarcinoma, NOS	8140-8389: adenomas and adenocarcinomas	Descending Colon	XIf Other and unspecified carcinomas	Regional	Regional	Regional lymph nodes involved only	Blank(s)	Blank(s)	Blank(s)	Blank(s)	Blank(s)	Blank(s)	Blank(s)	Blank(s)	Blank(s)	Blank(s)	Blank(s)	Blank(s)	Blank(s)	Blank(s)	T2	N1	M0	40	4 or more regional lymph nodes removed	None; diagnosed at autopsy		Surgery performed	Blank(s)	Blank(s)	Blank(s)	Blank(s)	Blank(s)	Blank(s)	Blank(s)	2	5	Blank(s)
9102483	65-69 years	Male	2012	NHL - Extranodal	Lymphoma	443	9680	B-cell; pre-B; B-precursor	Right - origin of primary	Positive histology	9680/3: Diffuse large B-cell lymphoma (DLBCL), NOS	9670-9699: nhl - mature b-cell lymphomas	NHL - Extranodal	IIb Non-Hodgkin lymphomas (except Burkitt lymphoma)	Unknown/unstaged	Unknown/unstaged	Unknown/unstaged/unspecified/DCO	Blank(s)	Blank(s)	Blank(s)	Blank(s)	UNK Stage	NA	NA	NA	Blank(s)	Blank(s)	Blank(s)	Blank(s)	Blank(s)	Blank(s)	NA	NA	NA	0	Unknown or not applicable	Unknown; death certificate only		Recommended but not performed, unknown reason	Blank(s)	Blank(s)	Blank(s)	Blank(s)	Blank(s)	Blank(s)	Blank(s)	99	99	N/A
9102490	65-69 years	Male	2009	Hepatic Flexure	Colon	183	8140	Moderately differentiated; Grade II	Not a paired site	Positive histology	8140/3: Adenocarcinoma, NOS	8140-8389: adenomas and adenocarcinomas	Hepatic Flexure	XIf Other and unspecified carcinomas	Distant	Distant	Distant site(s)/node(s) involved	Blank(s)	Blank(s)	Blank(s)	Blank(s)	Blank(s)	Blank(s)	Blank(s)	Blank(s)	Blank(s)	Blank(s)	Blank(s)	Blank(s)	Blank(s)	Blank(s)	T3	N0	M1	40	4 or more regional lymph nodes removed	Non-primary surgical procedure to distant site		Surgery performed	Blank(s)	Blank(s)	Blank(s)	Blank(s)	Blank(s)	Blank(s)	Blank(s)	0	19	Blank(s)
9102490	65-69 years	Male	2009	Rectum	Rectum	209	8210	Moderately differentiated; Grade II	Not a paired site	Positive histology	8210/3: Adenocarcinoma in adenomatous polyp	8140-8389: adenomas and adenocarcinomas	Rectum	XIf Other and unspecified carcinomas	Localized	Localized	Localized only	Blank(s)	Blank(s)	Blank(s)	Blank(s)	Blank(s)	Blank(s)	Blank(s)	Blank(s)	Blank(s)	Blank(s)	Blank(s)	Blank(s)	Blank(s)	Blank(s)	T1	N0	M0	27	None	None; diagnosed at autopsy		Surgery performed	Blank(s)	Blank(s)	Blank(s)	Blank(s)	Blank(s)	Blank(s)	Blank(s)	98	0	Blank(s)
9102496	60-64 years	Male	2009	Rectum	Rectum	209	8140	Moderately differentiated; Grade II	Not a paired site	Positive histology	8140/3: Adenocarcinoma, NOS	8140-8389: adenomas and adenocarcinomas	Rectum	XIf Other and unspecified carcinomas	Regional	Regional	Regional by both direct extension and lymph node involvement	Blank(s)	Blank(s)	Blank(s)	Blank(s)	Blank(s)	Blank(s)	Blank(s)	Blank(s)	Blank(s)	Blank(s)	Blank(s)	Blank(s)	Blank(s)	Blank(s)	T3	N1	MX	30	4 or more regional lymph nodes removed	None; diagnosed at autopsy		Surgery performed	Blank(s)	Blank(s)	Blank(s)	Blank(s)	Blank(s)	Blank(s)	Blank(s)	3	22	Blank(s)
9102496	65-69 years	Male	2015	Lung and Bronchus	Lung	341	8070	Unknown	Left - origin of primary	Positive exfoliative cytology, no positive histology	8070/3: Squamous cell carcinoma, NOS	8050-8089: squamous cell neoplasms	Lung and Bronchus	XIf Other and unspecified carcinomas	Distant	Distant	Distant site(s)/node(s) involved	Blank(s)	Blank(s)	Blank(s)	Blank(s)	IV	T4	N2	M1a	Blank(s)	Blank(s)	Blank(s)	Blank(s)	Blank(s)	Blank(s)	T4	N2	M0	0	None	None; diagnosed at autopsy		Not recommended	Blank(s)	Blank(s)	Blank(s)	Blank(s)	Blank(s)	Blank(s)	Blank(s)	98	0	No
9102533	65-69 years	Female	2009	Breast	Breast	504	8500	Moderately differentiated; Grade II	Left - origin of primary	Positive histology	8500/3: Infiltrating duct carcinoma, NOS	8500-8549: ductal and lobular neoplasms	Breast	XIf Other and unspecified carcinomas	Localized	Localized	Localized only	Blank(s)	Blank(s)	Blank(s)	Blank(s)	Blank(s)	Blank(s)	Blank(s)	Blank(s)	Blank(s)	Blank(s)	Blank(s)	Blank(s)	Blank(s)	Blank(s)	T1c	N0(i-)	M0	22	Unknown or not applicable	None; diagnosed at autopsy		Surgery performed	Blank(s)	Blank(s)	Blank(s)	Blank(s)	Blank(s)	Blank(s)	Blank(s)	0	2	Blank(s)
9102533	70-74 years	Female	2015	NHL - Extranodal	Lymphoma	421	9591	B-cell; pre-B; B-precursor	Not a paired site	Pos hist AND immunophenotyping AND/OR pos genetic studies	9591/3: Non-Hodgkin lymphoma, NOS	9590-9599: malignant lymphomas, NOS or diffuse	NHL - Extranodal	Ia Lymphoid leukemias	Localized	Localized	Localized only	Blank(s)	Blank(s)	Blank(s)	Blank(s)	IEA	NA	NA	NA	Blank(s)	Blank(s)	Blank(s)	Blank(s)	Blank(s)	Blank(s)	NA	NA	NA	98	Unknown or not applicable	None; diagnosed at autopsy		Not recommended	Blank(s)	Blank(s)	Blank(s)	Blank(s)	Blank(s)	Blank(s)	Blank(s)	99	99	N/A
9102533	75-79 years	Female	2017	Lung and Bronchus	Lung	341	8070	Well differentiated; Grade I	Left - origin of primary	Positive histology	8070/3: Squamous cell carcinoma, NOS	8050-8089: squamous cell neoplasms	Lung and Bronchus	XIf Other and unspecified carcinomas	Localized	Localized	Localized only	Blank(s)	Blank(s)	Blank(s)	Blank(s)	Blank(s)	Blank(s)	Blank(s)	Blank(s)	p1A	p0	c0	Pathologic	Pathologic	Clinical	Blank(s)	Blank(s)	Blank(s)	33	4 or more regional lymph nodes removed	None; diagnosed at autopsy		Surgery performed	Blank(s)	Blank(s)	Blank(s)	Blank(s)	Blank(s)	Blank(s)	12	0	16	No
9102553	70-74 years	Female	2009	Breast	Breast	508	8500	Poorly differentiated; Grade III	Right - origin of primary	Positive histology	8500/3: Infiltrating duct carcinoma, NOS	8500-8549: ductal and lobular neoplasms	Breast	XIf Other and unspecified carcinomas	Regional	Regional	Regional lymph nodes involved only	Blank(s)	Blank(s)	Blank(s)	Blank(s)	Blank(s)	Blank(s)	Blank(s)	Blank(s)	Blank(s)	Blank(s)	Blank(s)	Blank(s)	Blank(s)	Blank(s)	T2	N1a	M0	51	Unknown or not applicable	None; diagnosed at autopsy		Surgery performed	Blank(s)	Blank(s)	Blank(s)	Blank(s)	Blank(s)	Blank(s)	Blank(s)	3	14	Blank(s)
9102553	75-79 years	Female	2016	Lung and Bronchus	Lung	341	8140	Poorly differentiated; Grade III	Left - origin of primary	Positive histology	8140/3: Adenocarcinoma, NOS	8140-8389: adenomas and adenocarcinomas	Lung and Bronchus	XIf Other and unspecified carcinomas	Distant	Distant	Distant site(s)/node(s) involved	Blank(s)	Blank(s)	Blank(s)	Blank(s)	Blank(s)	Blank(s)	Blank(s)	Blank(s)	c2	cX	c1	Clinical	Clinical	Clinical	Blank(s)	Blank(s)	Blank(s)	0	None	None; diagnosed at autopsy		Not recommended	Blank(s)	Blank(s)	Blank(s)	Blank(s)	Blank(s)	Blank(s)	45	98	0	No
9102593	75-79 years	Female	2013	Ovary	Ovary	569	8441	Unknown	Left - origin of primary	Positive histology	8441/3: Serous cystadenocarcinoma, NOS	8440-8499: cystic, mucinous and serous neoplasms	Ovary	Xd Gonadal carcinomas	Distant	Distant	Distant site(s)/node(s) involved	Blank(s)	Blank(s)	Blank(s)	Blank(s)	IIIC	T3b	N1	M0	Blank(s)	Blank(s)	Blank(s)	Blank(s)	Blank(s)	Blank(s)	T3b	N1	M0	57	1 to 3 regional lymph nodes removed	None; diagnosed at autopsy		Surgery performed	Blank(s)	Blank(s)	Blank(s)	Blank(s)	Blank(s)	Blank(s)	Blank(s)	2	2	No
9102593	75-79 years	Female	2013	Breast	Breast	509	8520	Moderately differentiated; Grade II	Left - origin of primary	Positive histology	8520/3: Lobular carcinoma, NOS	8500-8549: ductal and lobular neoplasms	Breast	XIf Other and unspecified carcinomas	Localized	Localized	Localized only	Blank(s)	Blank(s)	Blank(s)	Blank(s)	IIA	T2	N0	M0	Blank(s)	Blank(s)	Blank(s)	Blank(s)	Blank(s)	Blank(s)	T2	N0	M0	41	Unknown or not applicable	None; diagnosed at autopsy		Surgery performed	Blank(s)	Blank(s)	Blank(s)	Blank(s)	Blank(s)	Blank(s)	Blank(s)	0	1	No
9102603	55-59 years	Female	2009	Breast	Breast	504	8500	Moderately differentiated; Grade II	Left - origin of primary	Positive histology	8500/3: Infiltrating duct carcinoma, NOS	8500-8549: ductal and lobular neoplasms	Breast	XIf Other and unspecified carcinomas	Localized	Localized	Localized only	Blank(s)	Blank(s)	Blank(s)	Blank(s)	Blank(s)	Blank(s)	Blank(s)	Blank(s)	Blank(s)	Blank(s)	Blank(s)	Blank(s)	Blank(s)	Blank(s)	T1c	N0	M0	40	Unknown or not applicable	None; diagnosed at autopsy		Surgery performed	Blank(s)	Blank(s)	Blank(s)	Blank(s)	Blank(s)	Blank(s)	Blank(s)	98	0	Blank(s)
9102607	60-64 years	Female	2009	Breast	Breast	504	8520	Unknown	Right - origin of primary	Positive histology	8520/3: Lobular carcinoma, NOS	8500-8549: ductal and lobular neoplasms	Breast	XIf Other and unspecified carcinomas	Distant	Distant	Distant site(s)/node(s) involved	Blank(s)	Blank(s)	Blank(s)	Blank(s)	Blank(s)	Blank(s)	Blank(s)	Blank(s)	Blank(s)	Blank(s)	Blank(s)	Blank(s)	Blank(s)	Blank(s)	T2	N1	M1	0	Unknown or not applicable	None; diagnosed at autopsy		Not recommended	Blank(s)	Blank(s)	Blank(s)	Blank(s)	Blank(s)	Blank(s)	Blank(s)	98	0	Blank(s)
9102607	60-64 years	Female	2009	Breast	Breast	509	8500	Unknown	Left - origin of primary	Positive histology	8500/3: Infiltrating duct carcinoma, NOS	8500-8549: ductal and lobular neoplasms	Breast	XIf Other and unspecified carcinomas	Distant	Distant	Distant site(s)/node(s) involved	Blank(s)	Blank(s)	Blank(s)	Blank(s)	Blank(s)	Blank(s)	Blank(s)	Blank(s)	Blank(s)	Blank(s)	Blank(s)	Blank(s)	Blank(s)	Blank(s)	TX	NX	M1	0	Unknown or not applicable	None; diagnosed at autopsy		Not recommended	Blank(s)	Blank(s)	Blank(s)	Blank(s)	Blank(s)	Blank(s)	Blank(s)	98	0	Blank(s)
9102615	60-64 years	Female	2009	Vulva	Vulva	519	8070	Moderately differentiated; Grade II	Not a paired site	Positive histology	8070/3: Squamous cell carcinoma, NOS	8050-8089: squamous cell neoplasms	Vulva	XIe Skin carcinomas	Localized	Localized	Localized only	Blank(s)	Blank(s)	Blank(s)	Blank(s)	Blank(s)	Blank(s)	Blank(s)	Blank(s)	Blank(s)	Blank(s)	Blank(s)	Blank(s)	Blank(s)	Blank(s)	T1NOS	N0	M0	27	None	None; diagnosed at autopsy		Surgery performed	Blank(s)	Blank(s)	Blank(s)	Blank(s)	Blank(s)	Blank(s)	Blank(s)	98	0	Blank(s)
9102615	60-64 years	Female	2012	Vulva	Vulva	519	8070	Poorly differentiated; Grade III	Not a paired site	Positive histology	8070/3: Squamous cell carcinoma, NOS	8050-8089: squamous cell neoplasms	Vulva	XIe Skin carcinomas	Localized	Localized	Localized only	Blank(s)	Blank(s)	Blank(s)	Blank(s)	IB	T1b	N0	M0	Blank(s)	Blank(s)	Blank(s)	Blank(s)	Blank(s)	Blank(s)	T2	N0	M0	40	4 or more regional lymph nodes removed	None; diagnosed at autopsy		Surgery performed	Blank(s)	Blank(s)	Blank(s)	Blank(s)	Blank(s)	Blank(s)	Blank(s)	0	6	No
9102624	60-64 years	Female	2012	Breast	Breast	504	8500	Unknown	Right - origin of primary	Positive histology	8500/3: Infiltrating duct carcinoma, NOS	8500-8549: ductal and lobular neoplasms	Breast	XIf Other and unspecified carcinomas	Localized	Localized	Localized only	Blank(s)	Blank(s)	Blank(s)	Blank(s)	IA	T1mic	N0	M0	Blank(s)	Blank(s)	Blank(s)	Blank(s)	Blank(s)	Blank(s)	T1mic	N0	M0	22	Unknown or not applicable	None; diagnosed at autopsy		Surgery performed	Blank(s)	Blank(s)	Blank(s)	Blank(s)	Blank(s)	Blank(s)	Blank(s)	98	0	No
9102627	85+ years	Male	2007	Ureter	KidneyRenalPelvis	669	8120	Unknown	Right - origin of primary	Radiography without microscopic confirm	8120/3: Transitional cell carcinoma, NOS	8120-8139: transitional cell papillomas and carcinomas	Ureter	XIf Other and unspecified carcinomas	Unknown/unstaged	Blank(s)	Unknown/unstaged/unspecified/DCO	Blank(s)	Blank(s)	Blank(s)	Blank(s)	Blank(s)	Blank(s)	Blank(s)	Blank(s)	Blank(s)	Blank(s)	Blank(s)	Blank(s)	Blank(s)	Blank(s)	TX	N0	M0	0	None	None; diagnosed at autopsy		Not recommended	Blank(s)	Blank(s)	Blank(s)	Blank(s)	Blank(s)	Blank(s)	Blank(s)	98	0	Blank(s)
9102627	85+ years	Male	2007	Kidney and Renal Pelvis	KidneyParenchyma	649	8312	Unknown	Left - origin of primary	Radiography without microscopic confirm	8312/3: Renal cell carcinoma	8140-8389: adenomas and adenocarcinomas	Kidney	VIb Renal carcinomas	Localized	Localized	Localized only	Blank(s)	Blank(s)	Blank(s)	Blank(s)	Blank(s)	Blank(s)	Blank(s)	Blank(s)	Blank(s)	Blank(s)	Blank(s)	Blank(s)	Blank(s)	Blank(s)	T1b	N0	M0	0	None	None; diagnosed at autopsy		Not recommended	Blank(s)	Blank(s)	Blank(s)	Blank(s)	Blank(s)	Blank(s)	Blank(s)	98	0	Blank(s)
9102670	70-74 years	Male	2009	Prostate	Prostate	619	8140	Poorly differentiated; Grade III	Not a paired site	Positive histology	8140/3: Adenocarcinoma, NOS	8140-8389: adenomas and adenocarcinomas	Prostate	XIf Other and unspecified carcinomas	Distant	Distant	Distant site(s)/node(s) involved	Blank(s)	Blank(s)	Blank(s)	Blank(s)	Blank(s)	Blank(s)	Blank(s)	Blank(s)	Blank(s)	Blank(s)	Blank(s)	Blank(s)	Blank(s)	Blank(s)	T1b	N0	M1b	22	None	None; diagnosed at autopsy		Surgery performed	Blank(s)	Blank(s)	Blank(s)	Blank(s)	Blank(s)	Blank(s)	Blank(s)	98	0	Blank(s)
9102670	75-79 years	Male	2015	Melanoma of the Skin	MelanomaSkin	443	8743	Unknown	Right - origin of primary	Positive histology	8743/3: Superficial spreading melanoma	8720-8799: nevi and melanomas	Melanoma of the Skin	XId Malignant melanomas	Localized	Localized	Localized only	Blank(s)	Blank(s)	Blank(s)	Blank(s)	IA	T1a	N0	M0	Blank(s)	Blank(s)	Blank(s)	Blank(s)	Blank(s)	Blank(s)	T1b	N0	M0	31	None	None; diagnosed at autopsy		Surgery performed	Blank(s)	Blank(s)	Blank(s)	Blank(s)	Blank(s)	Blank(s)	Blank(s)	98	0	No
9102694	85+ years	Female	2009	Urinary Bladder	Bladder	679	8130	Undifferentiated; anaplastic; Grade IV	Not a paired site	Positive histology	8130/3: Papillary transitional cell carcinoma	8120-8139: transitional cell papillomas and carcinomas	Urinary Bladder	XIf Other and unspecified carcinomas	In situ	In situ	In situ	Blank(s)	Blank(s)	Blank(s)	Blank(s)	Blank(s)	Blank(s)	Blank(s)	Blank(s)	Blank(s)	Blank(s)	Blank(s)	Blank(s)	Blank(s)	Blank(s)	Ta	N0	M0	27	None	None; diagnosed at autopsy		Surgery performed	Blank(s)	Blank(s)	Blank(s)	Blank(s)	Blank(s)	Blank(s)	Blank(s)	98	0	Blank(s)
9102694	85+ years	Female	2009	Urinary Bladder	Bladder	670	8130	Undifferentiated; anaplastic; Grade IV	Not a paired site	Positive histology	8130/3: Papillary transitional cell carcinoma	8120-8139: transitional cell papillomas and carcinomas	Urinary Bladder	XIf Other and unspecified carcinomas	Regional	Regional	Regional by direct extension only	Blank(s)	Blank(s)	Blank(s)	Blank(s)	Blank(s)	Blank(s)	Blank(s)	Blank(s)	Blank(s)	Blank(s)	Blank(s)	Blank(s)	Blank(s)	Blank(s)	T3a	N0	MX	71	4 or more regional lymph nodes removed	None; diagnosed at autopsy		Surgery performed	Blank(s)	Blank(s)	Blank(s)	Blank(s)	Blank(s)	Blank(s)	Blank(s)	0	8	Blank(s)
9102728	70-74 years	Male	2009	Melanoma of the Skin	MelanomaSkin	446	8742	Unknown	Right - origin of primary	Positive histology	8742/3: Lentigo maligna melanoma	8720-8799: nevi and melanomas	Melanoma of the Skin	XId Malignant melanomas	Localized	Localized	Localized only	Blank(s)	Blank(s)	Blank(s)	Blank(s)	Blank(s)	Blank(s)	Blank(s)	Blank(s)	Blank(s)	Blank(s)	Blank(s)	Blank(s)	Blank(s)	Blank(s)	T1a	N0	M0	31	None	None; diagnosed at autopsy		Surgery performed	Blank(s)	Blank(s)	Blank(s)	Blank(s)	Blank(s)	Blank(s)	Blank(s)	98	0	Blank(s)
9102728	75-79 years	Male	2015	Soft Tissue including Heart	SoftTissue	490	9120	Unknown	Left - origin of primary	Positive histology	9120/3: Hemangiosarcoma	9120-9169: blood vessel tumors	Soft Tissue including Heart	IXd Other specified soft tissue sarcomas	Distant	Distant	Distant site(s)/node(s) involved	Blank(s)	Blank(s)	Blank(s)	Blank(s)	IV	T2a	N0	M1	Blank(s)	Blank(s)	Blank(s)	Blank(s)	Blank(s)	Blank(s)	T2a	N0	M1	0	None	None; diagnosed at autopsy		Not recommended	Blank(s)	Blank(s)	Blank(s)	Blank(s)	Blank(s)	Blank(s)	Blank(s)	98	0	N/A
9102753	70-74 years	Male	2009	Prostate	Prostate	619	8140	Poorly differentiated; Grade III	Not a paired site	Positive histology	8140/3: Adenocarcinoma, NOS	8140-8389: adenomas and adenocarcinomas	Prostate	XIf Other and unspecified carcinomas	Regional	Regional	Regional by direct extension only	Blank(s)	Blank(s)	Blank(s)	Blank(s)	Blank(s)	Blank(s)	Blank(s)	Blank(s)	Blank(s)	Blank(s)	Blank(s)	Blank(s)	Blank(s)	Blank(s)	T3a	N0	M0	0	None	None; diagnosed at autopsy		Not recommended	Blank(s)	Blank(s)	Blank(s)	Blank(s)	Blank(s)	Blank(s)	Blank(s)	98	0	Blank(s)
9102753	80-84 years	Male	2017	Lung and Bronchus	Lung	343	8070	Poorly differentiated; Grade III	Left - origin of primary	Positive histology	8070/3: Squamous cell carcinoma, NOS	8050-8089: squamous cell neoplasms	Lung and Bronchus	XIf Other and unspecified carcinomas	Localized	Localized	Localized only	Blank(s)	Blank(s)	Blank(s)	Blank(s)	Blank(s)	Blank(s)	Blank(s)	Blank(s)	c2A	c0	c0	Clinical	Clinical	Clinical	Blank(s)	Blank(s)	Blank(s)	0	None	None; diagnosed at autopsy		Recommended but not performed, patient refused	Blank(s)	Blank(s)	Blank(s)	Blank(s)	Blank(s)	Blank(s)	33	98	0	No
9102760	60-64 years	Male	2009	Melanoma of the Skin	MelanomaSkin	443	8743	Unknown	Right - origin of primary	Positive histology	8743/3: Superficial spreading melanoma	8720-8799: nevi and melanomas	Melanoma of the Skin	XId Malignant melanomas	Localized	Localized	Localized only	Blank(s)	Blank(s)	Blank(s)	Blank(s)	Blank(s)	Blank(s)	Blank(s)	Blank(s)	Blank(s)	Blank(s)	Blank(s)	Blank(s)	Blank(s)	Blank(s)	T1a	N0	M0	30	None	None; diagnosed at autopsy		Surgery performed	Blank(s)	Blank(s)	Blank(s)	Blank(s)	Blank(s)	Blank(s)	Blank(s)	98	0	Blank(s)
9102775	55-59 years	Male	2009	Urinary Bladder	Bladder	676	8120	Unknown	Not a paired site	Positive histology	8120/3: Transitional cell carcinoma, NOS	8120-8139: transitional cell papillomas and carcinomas	Urinary Bladder	XIf Other and unspecified carcinomas	In situ	In situ	In situ	Blank(s)	Blank(s)	Blank(s)	Blank(s)	Blank(s)	Blank(s)	Blank(s)	Blank(s)	Blank(s)	Blank(s)	Blank(s)	Blank(s)	Blank(s)	Blank(s)	Tis	N0	M0	0	None	None; diagnosed at autopsy		Recommended but not performed, unknown reason	Blank(s)	Blank(s)	Blank(s)	Blank(s)	Blank(s)	Blank(s)	Blank(s)	98	0	Blank(s)
9102775	60-64 years	Male	2011	Urinary Bladder	Bladder	679	8120	Poorly differentiated; Grade III	Not a paired site	Positive histology	8120/3: Transitional cell carcinoma, NOS	8120-8139: transitional cell papillomas and carcinomas	Urinary Bladder	XIf Other and unspecified carcinomas	Localized	Localized	Localized only	Blank(s)	Blank(s)	Blank(s)	Blank(s)	I	T1	N0	M0	Blank(s)	Blank(s)	Blank(s)	Blank(s)	Blank(s)	Blank(s)	T1	N0	M0	27	None	None; diagnosed at autopsy		Surgery performed	Blank(s)	Blank(s)	Blank(s)	Blank(s)	Blank(s)	Blank(s)	Blank(s)	98	0	No
9102789	55-59 years	Female	2009	Breast	Breast	502	8500	Well differentiated; Grade I	Right - origin of primary	Positive histology	8500/3: Infiltrating duct carcinoma, NOS	8500-8549: ductal and lobular neoplasms	Breast	XIf Other and unspecified carcinomas	Localized	Localized	Localized only	Blank(s)	Blank(s)	Blank(s)	Blank(s)	Blank(s)	Blank(s)	Blank(s)	Blank(s)	Blank(s)	Blank(s)	Blank(s)	Blank(s)	Blank(s)	Blank(s)	T1c	N0(i-)	M0	22	Unknown or not applicable	None; diagnosed at autopsy		Surgery performed	Blank(s)	Blank(s)	Blank(s)	Blank(s)	Blank(s)	Blank(s)	Blank(s)	0	1	Blank(s)
9102789	60-64 years	Female	2012	Lung and Bronchus	Lung	341	8240	Well differentiated; Grade I	Left - origin of primary	Positive histology	8240/3: Carcinoid tumor, NOS	8140-8389: adenomas and adenocarcinomas	Lung and Bronchus	XIf Other and unspecified carcinomas	Regional	Regional	Regional by direct extension only	Blank(s)	Blank(s)	Blank(s)	Blank(s)	IIB	T3	N0	M0	Blank(s)	Blank(s)	Blank(s)	Blank(s)	Blank(s)	Blank(s)	NA	NA	NA	33	4 or more regional lymph nodes removed	None; diagnosed at autopsy		Surgery performed	Blank(s)	Blank(s)	Blank(s)	Blank(s)	Blank(s)	Blank(s)	Blank(s)	0	9	No
9102808	70-74 years	Male	2009	Melanoma of the Skin	MelanomaSkin	445	8743	Unknown	Left - origin of primary	Positive histology	8743/3: Superficial spreading melanoma	8720-8799: nevi and melanomas	Melanoma of the Skin	XId Malignant melanomas	Localized	Localized	Localized only	Blank(s)	Blank(s)	Blank(s)	Blank(s)	Blank(s)	Blank(s)	Blank(s)	Blank(s)	Blank(s)	Blank(s)	Blank(s)	Blank(s)	Blank(s)	Blank(s)	T1a	N0	M0	45	None	None; diagnosed at autopsy		Surgery performed	Blank(s)	Blank(s)	Blank(s)	Blank(s)	Blank(s)	Blank(s)	Blank(s)	98	0	Blank(s)
9102808	75-79 years	Male	2014	Myeloma	MyelomaPlasmaCellDisorder	421	9732	B-cell; pre-B; B-precursor	Not a paired site	Positive histology	9732/3: Plasma cell myeloma	9730-9739: plasma cell tumors	Myeloma	IIb Non-Hodgkin lymphomas (except Burkitt lymphoma)	Distant	Distant	Distant site(s)/node(s) involved	Blank(s)	Blank(s)	Blank(s)	Blank(s)	NA	NA	NA	NA	Blank(s)	Blank(s)	Blank(s)	Blank(s)	Blank(s)	Blank(s)	NA	NA	NA	98	Unknown or not applicable	None; diagnosed at autopsy		Not recommended	Blank(s)	Blank(s)	Blank(s)	Blank(s)	Blank(s)	Blank(s)	Blank(s)	99	99	N/A
9102849	55-59 years	Male	2009	Urinary Bladder	Bladder	679	8120	Moderately differentiated; Grade II	Not a paired site	Positive histology	8120/3: Transitional cell carcinoma, NOS	8120-8139: transitional cell papillomas and carcinomas	Urinary Bladder	XIf Other and unspecified carcinomas	Localized	Localized	Localized only	Blank(s)	Blank(s)	Blank(s)	Blank(s)	Blank(s)	Blank(s)	Blank(s)	Blank(s)	Blank(s)	Blank(s)	Blank(s)	Blank(s)	Blank(s)	Blank(s)	T1	N0	M0	0	None	None; diagnosed at autopsy		Recommended but not performed, unknown reason	Blank(s)	Blank(s)	Blank(s)	Blank(s)	Blank(s)	Blank(s)	Blank(s)	98	0	Blank(s)
9102866	65-69 years	Male	2009	Urinary Bladder	Bladder	679	8120	Moderately differentiated; Grade II	Not a paired site	Positive histology	8120/3: Transitional cell carcinoma, NOS	8120-8139: transitional cell papillomas and carcinomas	Urinary Bladder	XIf Other and unspecified carcinomas	In situ	In situ	In situ	Blank(s)	Blank(s)	Blank(s)	Blank(s)	Blank(s)	Blank(s)	Blank(s)	Blank(s)	Blank(s)	Blank(s)	Blank(s)	Blank(s)	Blank(s)	Blank(s)	Ta	N0	M0	0	None	None; diagnosed at autopsy		Recommended but not performed, unknown reason	Blank(s)	Blank(s)	Blank(s)	Blank(s)	Blank(s)	Blank(s)	Blank(s)	98	0	Blank(s)
9102866	75-79 years	Male	2019	Ascending Colon	Blank(s)	182	8140	Blank(s)	Not a paired site	Positive histology	8140/3: Adenocarcinoma, NOS	8140-8389: adenomas and adenocarcinomas	Ascending Colon	XIf Other and unspecified carcinomas	Localized	Blank(s)	Blank(s)	T3	N0	M0	2A	Blank(s)	Blank(s)	Blank(s)	Blank(s)	Blank(s)	Blank(s)	Blank(s)	Blank(s)	Blank(s)	Blank(s)	Blank(s)	Blank(s)	Blank(s)	40	4 or more regional lymph nodes removed	None; diagnosed at autopsy		Surgery performed	Blank(s)	Blank(s)	Blank(s)	Blank(s)	300	0	28	0	18	No
9102874	80-84 years	Male	2009	Prostate	Prostate	619	8140	Poorly differentiated; Grade III	Not a paired site	Positive histology	8140/3: Adenocarcinoma, NOS	8140-8389: adenomas and adenocarcinomas	Prostate	XIf Other and unspecified carcinomas	Localized	Localized	Localized only	Blank(s)	Blank(s)	Blank(s)	Blank(s)	Blank(s)	Blank(s)	Blank(s)	Blank(s)	Blank(s)	Blank(s)	Blank(s)	Blank(s)	Blank(s)	Blank(s)	T1c	N0	M0	0	None	None; diagnosed at autopsy		Not recommended	Blank(s)	Blank(s)	Blank(s)	Blank(s)	Blank(s)	Blank(s)	Blank(s)	98	0	Blank(s)
9102874	85+ years	Male	2014	Liver	Liver	220	8170	Unknown	Not a paired site	Radiography without microscopic confirm	8170/3: Hepatocellular carcinoma, NOS	8140-8389: adenomas and adenocarcinomas	Liver	VIIb Hepatic carcinomas	Regional	Regional	Regional by both direct extension and lymph node involvement	Blank(s)	Blank(s)	Blank(s)	Blank(s)	IVA	T3a	N1	M0	Blank(s)	Blank(s)	Blank(s)	Blank(s)	Blank(s)	Blank(s)	T3	N1	M0	0	None	None; diagnosed at autopsy		Not recommended	Blank(s)	Blank(s)	Blank(s)	Blank(s)	Blank(s)	Blank(s)	Blank(s)	99	99	No
9102895	55-59 years	Male	2009	Sigmoid Colon	Colon	187	8210	Poorly differentiated; Grade III	Not a paired site	Positive histology	8210/3: Adenocarcinoma in adenomatous polyp	8140-8389: adenomas and adenocarcinomas	Sigmoid Colon	XIf Other and unspecified carcinomas	Localized	Localized	Localized only	Blank(s)	Blank(s)	Blank(s)	Blank(s)	Blank(s)	Blank(s)	Blank(s)	Blank(s)	Blank(s)	Blank(s)	Blank(s)	Blank(s)	Blank(s)	Blank(s)	T2	N0	M0	30	4 or more regional lymph nodes removed	None; diagnosed at autopsy		Surgery performed	Blank(s)	Blank(s)	Blank(s)	Blank(s)	Blank(s)	Blank(s)	Blank(s)	0	12	Blank(s)
9102895	55-59 years	Male	2012	Prostate	Prostate	619	8140	Poorly differentiated; Grade III	Not a paired site	Positive histology	8140/3: Adenocarcinoma, NOS	8140-8389: adenomas and adenocarcinomas	Prostate	XIf Other and unspecified carcinomas	Localized	Localized	Localized only	Blank(s)	Blank(s)	Blank(s)	Blank(s)	IIB	T1c	N0	M0	Blank(s)	Blank(s)	Blank(s)	Blank(s)	Blank(s)	Blank(s)	T1c	N0	M0	21	None	None; diagnosed at autopsy		Surgery performed	Blank(s)	Blank(s)	Blank(s)	Blank(s)	Blank(s)	Blank(s)	Blank(s)	98	0	No
9102909	65-69 years	Male	2013	Melanoma of the Skin	MelanomaSkin	445	8743	Unknown	Paired site: midline tumor	Positive histology	8743/3: Superficial spreading melanoma	8720-8799: nevi and melanomas	Melanoma of the Skin	XId Malignant melanomas	Localized	Localized	Localized only	Blank(s)	Blank(s)	Blank(s)	Blank(s)	UNK Stage	T1a	NX	M0	Blank(s)	Blank(s)	Blank(s)	Blank(s)	Blank(s)	Blank(s)	T1a	NX	MX	27	None	Unknown; death certificate only		Surgery performed	Blank(s)	Blank(s)	Blank(s)	Blank(s)	Blank(s)	Blank(s)	Blank(s)	98	0	Unknown
9102911	65-69 years	Female	2009	Breast	Breast	508	8520	Poorly differentiated; Grade III	Right - origin of primary	Positive histology	8520/3: Lobular carcinoma, NOS	8500-8549: ductal and lobular neoplasms	Breast	XIf Other and unspecified carcinomas	Regional	Regional	Regional lymph nodes involved only	Blank(s)	Blank(s)	Blank(s)	Blank(s)	Blank(s)	Blank(s)	Blank(s)	Blank(s)	Blank(s)	Blank(s)	Blank(s)	Blank(s)	Blank(s)	Blank(s)	T2	N1a	M0	22	Unknown or not applicable	None; diagnosed at autopsy		Surgery performed	Blank(s)	Blank(s)	Blank(s)	Blank(s)	Blank(s)	Blank(s)	Blank(s)	1	28	Blank(s)
9102911	75-79 years	Female	2019	Breast	Blank(s)	502	8500	Blank(s)	Right - origin of primary	Positive histology	8500/3: Infiltrating duct carcinoma, NOS	8500-8549: ductal and lobular neoplasms	Breast	XIf Other and unspecified carcinomas	Localized	Blank(s)	Blank(s)	T1a	N0	M0	1A	Blank(s)	Blank(s)	Blank(s)	Blank(s)	Blank(s)	Blank(s)	Blank(s)	Blank(s)	Blank(s)	Blank(s)	Blank(s)	Blank(s)	Blank(s)	40	Unknown or not applicable	None; diagnosed at autopsy		Surgery performed	Blank(s)	Blank(s)	Blank(s)	Blank(s)	100	0	2	98	0	No
9102914	75-79 years	Male	2009	Urinary Bladder	Bladder	675	8130	Well differentiated; Grade I	Not a paired site	Positive histology	8130/3: Papillary transitional cell carcinoma	8120-8139: transitional cell papillomas and carcinomas	Urinary Bladder	XIf Other and unspecified carcinomas	In situ	In situ	In situ	Blank(s)	Blank(s)	Blank(s)	Blank(s)	Blank(s)	Blank(s)	Blank(s)	Blank(s)	Blank(s)	Blank(s)	Blank(s)	Blank(s)	Blank(s)	Blank(s)	Ta	N0	M0	27	None	Non-primary surgical procedure to other regional sites		Surgery performed	Blank(s)	Blank(s)	Blank(s)	Blank(s)	Blank(s)	Blank(s)	Blank(s)	98	0	Blank(s)
9102914	75-79 years	Male	2009	Prostate	Prostate	619	8140	Moderately differentiated; Grade II	Not a paired site	Positive histology	8140/3: Adenocarcinoma, NOS	8140-8389: adenomas and adenocarcinomas	Prostate	XIf Other and unspecified carcinomas	Localized	Localized	Localized only	Blank(s)	Blank(s)	Blank(s)	Blank(s)	Blank(s)	Blank(s)	Blank(s)	Blank(s)	Blank(s)	Blank(s)	Blank(s)	Blank(s)	Blank(s)	Blank(s)	T1a	N0	M0	22	None	None; diagnosed at autopsy		Surgery performed	Blank(s)	Blank(s)	Blank(s)	Blank(s)	Blank(s)	Blank(s)	Blank(s)	98	0	Blank(s)
9102953	60-64 years	Male	2012	Liver	Liver	220	8170	Poorly differentiated; Grade III	Not a paired site	Positive histology	8170/3: Hepatocellular carcinoma, NOS	8140-8389: adenomas and adenocarcinomas	Liver	VIIb Hepatic carcinomas	Regional	Regional	Regional by direct extension only	Blank(s)	Blank(s)	Blank(s)	Blank(s)	IIIC	T4	N0	M0	Blank(s)	Blank(s)	Blank(s)	Blank(s)	Blank(s)	Blank(s)	T4	N0	M0	21	None	None; diagnosed at autopsy		Surgery performed	Blank(s)	Blank(s)	Blank(s)	Blank(s)	Blank(s)	Blank(s)	Blank(s)	98	0	No
9102954	60-64 years	Female	2009	Corpus Uteri	CorpusCarcinoma	541	8380	Well differentiated; Grade I	Not a paired site	Positive histology	8380/3: Endometrioid carcinoma	8140-8389: adenomas and adenocarcinomas	Corpus Uteri	XIf Other and unspecified carcinomas	Localized	Localized	Localized only	Blank(s)	Blank(s)	Blank(s)	Blank(s)	Blank(s)	Blank(s)	Blank(s)	Blank(s)	Blank(s)	Blank(s)	Blank(s)	Blank(s)	Blank(s)	Blank(s)	T1a	N0	M0	50	4 or more regional lymph nodes removed	None; diagnosed at autopsy		Surgery performed	Blank(s)	Blank(s)	Blank(s)	Blank(s)	Blank(s)	Blank(s)	Blank(s)	0	19	Blank(s)
9102954	70-74 years	Female	2017	Pancreas	PancreasOther	259	8140	Unknown	Not a paired site	Positive histology	8140/3: Adenocarcinoma, NOS	8140-8389: adenomas and adenocarcinomas	Pancreas	XIf Other and unspecified carcinomas	Distant	Distant	Distant site(s)/node(s) involved	Blank(s)	Blank(s)	Blank(s)	Blank(s)	Blank(s)	Blank(s)	Blank(s)	Blank(s)	cX	cX	p1	Clinical	Clinical	Clinical	Blank(s)	Blank(s)	Blank(s)	0	Unknown or not applicable	Unknown; death certificate only		Recommended but not performed, unknown reason	Blank(s)	Blank(s)	Blank(s)	Blank(s)	Blank(s)	Blank(s)	999	99	99	Unknown
9102963	65-69 years	Female	2009	Corpus Uteri	CorpusCarcinoma	541	8380	Well differentiated; Grade I	Not a paired site	Positive histology	8380/3: Endometrioid carcinoma	8140-8389: adenomas and adenocarcinomas	Corpus Uteri	XIf Other and unspecified carcinomas	Localized	Localized	Localized only	Blank(s)	Blank(s)	Blank(s)	Blank(s)	Blank(s)	Blank(s)	Blank(s)	Blank(s)	Blank(s)	Blank(s)	Blank(s)	Blank(s)	Blank(s)	Blank(s)	T1b	N0	M0	50	4 or more regional lymph nodes removed	None; diagnosed at autopsy		Surgery performed	Blank(s)	Blank(s)	Blank(s)	Blank(s)	Blank(s)	Blank(s)	Blank(s)	0	13	Blank(s)
9102971	50-54 years	Female	2009	Melanoma of the Skin	MelanomaSkin	447	8743	Unknown	Right - origin of primary	Positive histology	8743/3: Superficial spreading melanoma	8720-8799: nevi and melanomas	Melanoma of the Skin	XId Malignant melanomas	Localized	Localized	Localized only	Blank(s)	Blank(s)	Blank(s)	Blank(s)	Blank(s)	Blank(s)	Blank(s)	Blank(s)	Blank(s)	Blank(s)	Blank(s)	Blank(s)	Blank(s)	Blank(s)	T1NOS	N0	M0	45	None	None; diagnosed at autopsy		Surgery performed	Blank(s)	Blank(s)	Blank(s)	Blank(s)	Blank(s)	Blank(s)	Blank(s)	98	0	Blank(s)
9102971	60-64 years	Female	2019	Melanoma of the Skin	Blank(s)	446	8743	Blank(s)	Left - origin of primary	Positive histology	8743/3: Superficial spreading melanoma	8720-8799: nevi and melanomas	Melanoma of the Skin	XId Malignant melanomas	Localized	Blank(s)	Blank(s)	T1a	N0	M0	1A	Blank(s)	Blank(s)	Blank(s)	Blank(s)	Blank(s)	Blank(s)	Blank(s)	Blank(s)	Blank(s)	Blank(s)	Blank(s)	Blank(s)	Blank(s)	31	None	None; diagnosed at autopsy		Surgery performed	Blank(s)	Blank(s)	Blank(s)	Blank(s)	100	0	6	98	0	No
9102992	30-34 years	Female	2009	Thyroid	Thyroid	739	8341	Unknown	Not a paired site	Positive histology	8341/3: Papillary microcarcinoma	8140-8389: adenomas and adenocarcinomas	Thyroid	XIb Thyroid carcinomas	Localized	Localized	Localized only	Blank(s)	Blank(s)	Blank(s)	Blank(s)	Blank(s)	Blank(s)	Blank(s)	Blank(s)	Blank(s)	Blank(s)	Blank(s)	Blank(s)	Blank(s)	Blank(s)	T1	N0	M0	50	4 or more regional lymph nodes removed	None; diagnosed at autopsy		Surgery performed	Blank(s)	Blank(s)	Blank(s)	Blank(s)	Blank(s)	Blank(s)	Blank(s)	0	4	Blank(s)
9102992	40-44 years	Female	2019	Sigmoid Colon	Blank(s)	187	8010	Blank(s)	Not a paired site	Positive histology	8010/3: Carcinoma, NOS	8010-8049: epithelial neoplasms, NOS	Sigmoid Colon	XIf Other and unspecified carcinomas	Localized	Blank(s)	Blank(s)	Tis	N0	M0	0	Blank(s)	Blank(s)	Blank(s)	Blank(s)	Blank(s)	Blank(s)	Blank(s)	Blank(s)	Blank(s)	Blank(s)	Blank(s)	Blank(s)	Blank(s)	28	None	None; diagnosed at autopsy		Surgery performed	Blank(s)	Blank(s)	Blank(s)	Blank(s)	50	0	35	98	0	No
9102999	65-69 years	Male	2009	Prostate	Prostate	619	8140	Poorly differentiated; Grade III	Not a paired site	Positive histology	8140/3: Adenocarcinoma, NOS	8140-8389: adenomas and adenocarcinomas	Prostate	XIf Other and unspecified carcinomas	Regional	Regional	Regional by direct extension only	Blank(s)	Blank(s)	Blank(s)	Blank(s)	Blank(s)	Blank(s)	Blank(s)	Blank(s)	Blank(s)	Blank(s)	Blank(s)	Blank(s)	Blank(s)	Blank(s)	T3b	N0	M0	50	None	None; diagnosed at autopsy		Surgery performed	Blank(s)	Blank(s)	Blank(s)	Blank(s)	Blank(s)	Blank(s)	Blank(s)	98	0	Blank(s)
9102999	70-74 years	Male	2015	Kidney and Renal Pelvis	KidneyParenchyma	649	8310	Moderately differentiated; Grade II	Left - origin of primary	Positive histology	8310/3: Clear cell adenocarcinoma, NOS	8140-8389: adenomas and adenocarcinomas	Kidney	VIb Renal carcinomas	Localized	Localized	Localized only	Blank(s)	Blank(s)	Blank(s)	Blank(s)	I	T1a	N0	M0	Blank(s)	Blank(s)	Blank(s)	Blank(s)	Blank(s)	Blank(s)	T1a	N0	M0	50	None	None; diagnosed at autopsy		Surgery performed	Blank(s)	Blank(s)	Blank(s)	Blank(s)	Blank(s)	Blank(s)	Blank(s)	98	0	No
9103005	70-74 years	Male	2009	Prostate	Prostate	619	8140	Poorly differentiated; Grade III	Not a paired site	Positive histology	8140/3: Adenocarcinoma, NOS	8140-8389: adenomas and adenocarcinomas	Prostate	XIf Other and unspecified carcinomas	Localized	Localized	Localized only	Blank(s)	Blank(s)	Blank(s)	Blank(s)	Blank(s)	Blank(s)	Blank(s)	Blank(s)	Blank(s)	Blank(s)	Blank(s)	Blank(s)	Blank(s)	Blank(s)	T1c	N0	M0	0	None	None; diagnosed at autopsy		Not recommended	Blank(s)	Blank(s)	Blank(s)	Blank(s)	Blank(s)	Blank(s)	Blank(s)	98	0	Blank(s)
9103005	75-79 years	Male	2010	Sigmoid Colon	Colon	187	8263	Moderately differentiated; Grade II	Not a paired site	Positive histology	8263/3: Adenocarcinoma in tubulovillous adenoma	8140-8389: adenomas and adenocarcinomas	Sigmoid Colon	XIf Other and unspecified carcinomas	Localized	Localized	Localized only	Blank(s)	Blank(s)	Blank(s)	Blank(s)	I	T1	N0	M0	Blank(s)	Blank(s)	Blank(s)	Blank(s)	Blank(s)	Blank(s)	T1	N0	M0	22	None	None; diagnosed at autopsy		Surgery performed	Blank(s)	Blank(s)	Blank(s)	Blank(s)	Blank(s)	Blank(s)	Blank(s)	98	0	No
9103005	75-79 years	Male	2012	Miscellaneous	HemeRetic	421	9961	Unknown	Not a paired site	Positive histology	9961/3: Primary myelofibrosis	9950-9969: chronic myeloproliferative disorders (C42.1)	Miscellaneous	Ic Chronic myeloproliferative diseases	Distant	Blank(s)	Distant site(s)/node(s) involved	Blank(s)	Blank(s)	Blank(s)	Blank(s)	NA	NA	NA	NA	Blank(s)	Blank(s)	Blank(s)	Blank(s)	Blank(s)	Blank(s)	NA	NA	NA	98	Unknown or not applicable	None; diagnosed at autopsy		Not recommended	Blank(s)	Blank(s)	Blank(s)	Blank(s)	Blank(s)	Blank(s)	Blank(s)	99	99	N/A
9103008	80-84 years	Male	2009	Prostate	Prostate	619	8140	Poorly differentiated; Grade III	Not a paired site	Positive histology	8140/3: Adenocarcinoma, NOS	8140-8389: adenomas and adenocarcinomas	Prostate	XIf Other and unspecified carcinomas	Localized	Localized	Localized only	Blank(s)	Blank(s)	Blank(s)	Blank(s)	Blank(s)	Blank(s)	Blank(s)	Blank(s)	Blank(s)	Blank(s)	Blank(s)	Blank(s)	Blank(s)	Blank(s)	T2c	N0	M0	0	None	None; diagnosed at autopsy		Not recommended	Blank(s)	Blank(s)	Blank(s)	Blank(s)	Blank(s)	Blank(s)	Blank(s)	98	0	Blank(s)
9103008	85+ years	Male	2015	Kidney and Renal Pelvis	KidneyRenalPelvis	659	8120	Unknown	Left - origin of primary	Positive histology	8120/3: Transitional cell carcinoma, NOS	8120-8139: transitional cell papillomas and carcinomas	Renal Pelvis	XIf Other and unspecified carcinomas	Regional	Regional	Regional by both direct extension and lymph node involvement	Blank(s)	Blank(s)	Blank(s)	Blank(s)	IV	T3	N3	M0	Blank(s)	Blank(s)	Blank(s)	Blank(s)	Blank(s)	Blank(s)	T3	N3	M0	0	None	None; diagnosed at autopsy		Not recommended, contraindicated due to other cond; autopsy only (1973-2002)	Blank(s)	Blank(s)	Blank(s)	Blank(s)	Blank(s)	Blank(s)	Blank(s)	98	0	No
9103025	65-69 years	Female	2009	Corpus Uteri	CorpusCarcinoma	541	8380	Moderately differentiated; Grade II	Not a paired site	Positive histology	8380/3: Endometrioid carcinoma	8140-8389: adenomas and adenocarcinomas	Corpus Uteri	XIf Other and unspecified carcinomas	Localized	Localized	Localized only	Blank(s)	Blank(s)	Blank(s)	Blank(s)	Blank(s)	Blank(s)	Blank(s)	Blank(s)	Blank(s)	Blank(s)	Blank(s)	Blank(s)	Blank(s)	Blank(s)	T1a	N0	M0	50	None	None; diagnosed at autopsy		Surgery performed	Blank(s)	Blank(s)	Blank(s)	Blank(s)	Blank(s)	Blank(s)	Blank(s)	98	0	Blank(s)
9103025	65-69 years	Female	2013	Breast	Breast	502	8500	Poorly differentiated; Grade III	Left - origin of primary	Positive histology	8500/3: Infiltrating duct carcinoma, NOS	8500-8549: ductal and lobular neoplasms	Breast	XIf Other and unspecified carcinomas	Localized	Localized	Localized only	Blank(s)	Blank(s)	Blank(s)	Blank(s)	IA	T1c	N0(i-)	M0	Blank(s)	Blank(s)	Blank(s)	Blank(s)	Blank(s)	Blank(s)	T1c	N0(i-)	M0	22	Unknown or not applicable	None; diagnosed at autopsy		Surgery performed	Blank(s)	Blank(s)	Blank(s)	Blank(s)	Blank(s)	Blank(s)	Blank(s)	0	2	No
9103027	40-44 years	Female	2009	Melanoma of the Skin	MelanomaSkin	445	8743	Unknown	Right - origin of primary	Positive histology	8743/3: Superficial spreading melanoma	8720-8799: nevi and melanomas	Melanoma of the Skin	XId Malignant melanomas	Localized	Localized	Localized only	Blank(s)	Blank(s)	Blank(s)	Blank(s)	Blank(s)	Blank(s)	Blank(s)	Blank(s)	Blank(s)	Blank(s)	Blank(s)	Blank(s)	Blank(s)	Blank(s)	T1a	N0	M0	31	None	None; diagnosed at autopsy		Surgery performed	Blank(s)	Blank(s)	Blank(s)	Blank(s)	Blank(s)	Blank(s)	Blank(s)	98	0	Blank(s)
9103027	45-49 years	Female	2013	Corpus Uteri	CorpusCarcinoma	541	8380	Well differentiated; Grade I	Not a paired site	Positive histology	8380/3: Endometrioid carcinoma	8140-8389: adenomas and adenocarcinomas	Corpus Uteri	XIf Other and unspecified carcinomas	Localized	Localized	Localized only	Blank(s)	Blank(s)	Blank(s)	Blank(s)	IA	T1a	N0	M0	Blank(s)	Blank(s)	Blank(s)	Blank(s)	Blank(s)	Blank(s)	T1a	N0	M0	50	None	None; diagnosed at autopsy		Surgery performed	Blank(s)	Blank(s)	Blank(s)	Blank(s)	Blank(s)	Blank(s)	Blank(s)	98	0	No
9103034	60-64 years	Female	2009	Breast	Breast	505	8500	Moderately differentiated; Grade II	Right - origin of primary	Positive histology	8500/3: Infiltrating duct carcinoma, NOS	8500-8549: ductal and lobular neoplasms	Breast	XIf Other and unspecified carcinomas	Localized	Localized	Localized only	Blank(s)	Blank(s)	Blank(s)	Blank(s)	Blank(s)	Blank(s)	Blank(s)	Blank(s)	Blank(s)	Blank(s)	Blank(s)	Blank(s)	Blank(s)	Blank(s)	T1c	N0(i-)	M0	41	Unknown or not applicable	None; diagnosed at autopsy		Surgery performed	Blank(s)	Blank(s)	Blank(s)	Blank(s)	Blank(s)	Blank(s)	Blank(s)	0	1	Blank(s)
9103034	65-69 years	Female	2012	Lung and Bronchus	Lung	341	8140	Poorly differentiated; Grade III	Right - origin of primary	Positive histology	8140/3: Adenocarcinoma, NOS	8140-8389: adenomas and adenocarcinomas	Lung and Bronchus	XIf Other and unspecified carcinomas	Localized	Localized	Localized only	Blank(s)	Blank(s)	Blank(s)	Blank(s)	IA	T1a	N0	M0	Blank(s)	Blank(s)	Blank(s)	Blank(s)	Blank(s)	Blank(s)	T1	N0	M0	33	4 or more regional lymph nodes removed	None; diagnosed at autopsy		Surgery performed	Blank(s)	Blank(s)	Blank(s)	Blank(s)	Blank(s)	Blank(s)	Blank(s)	0	16	No
9103056	75-79 years	Female	2009	Corpus Uteri	CorpusCarcinoma	541	8140	Well differentiated; Grade I	Not a paired site	Positive histology	8140/3: Adenocarcinoma, NOS	8140-8389: adenomas and adenocarcinomas	Corpus Uteri	XIf Other and unspecified carcinomas	Localized	Localized	Localized only	Blank(s)	Blank(s)	Blank(s)	Blank(s)	Blank(s)	Blank(s)	Blank(s)	Blank(s)	Blank(s)	Blank(s)	Blank(s)	Blank(s)	Blank(s)	Blank(s)	T1b	N0	M0	50	4 or more regional lymph nodes removed	None; diagnosed at autopsy		Surgery performed	Blank(s)	Blank(s)	Blank(s)	Blank(s)	Blank(s)	Blank(s)	Blank(s)	0	28	Blank(s)
9103056	80-84 years	Female	2015	Rectum	Rectum	209	8140	Moderately differentiated; Grade II	Not a paired site	Positive histology	8140/3: Adenocarcinoma, NOS	8140-8389: adenomas and adenocarcinomas	Rectum	XIf Other and unspecified carcinomas	Regional	Regional	Regional by direct extension only	Blank(s)	Blank(s)	Blank(s)	Blank(s)	IIA	T3	N0	M0	Blank(s)	Blank(s)	Blank(s)	Blank(s)	Blank(s)	Blank(s)	T3	N0	M0	50	4 or more regional lymph nodes removed	None; diagnosed at autopsy		Surgery performed	Blank(s)	Blank(s)	Blank(s)	Blank(s)	Blank(s)	Blank(s)	Blank(s)	0	18	No
9103067	45-49 years	Female	2009	Cervix Uteri	Cervix	539	8072	Poorly differentiated; Grade III	Not a paired site	Positive histology	8072/3: Squamous cell carcinoma, large cell, nonkeratinizing, NOS	8050-8089: squamous cell neoplasms	Cervix Uteri	XIf Other and unspecified carcinomas	Localized	Localized	Localized only	Blank(s)	Blank(s)	Blank(s)	Blank(s)	Blank(s)	Blank(s)	Blank(s)	Blank(s)	Blank(s)	Blank(s)	Blank(s)	Blank(s)	Blank(s)	Blank(s)	T1b1	N0	M0	53	4 or more regional lymph nodes removed	None; diagnosed at autopsy		Surgery performed	Blank(s)	Blank(s)	Blank(s)	Blank(s)	Blank(s)	Blank(s)	Blank(s)	0	25	Blank(s)
9103067	45-49 years	Female	2009	Cervix Uteri	Cervix	530	8384	Moderately differentiated; Grade II	Not a paired site	Positive histology	8384/3: Adenocarcinoma, endocervical type	8140-8389: adenomas and adenocarcinomas	Cervix Uteri	XIf Other and unspecified carcinomas	Localized	Localized	Localized only	Blank(s)	Blank(s)	Blank(s)	Blank(s)	Blank(s)	Blank(s)	Blank(s)	Blank(s)	Blank(s)	Blank(s)	Blank(s)	Blank(s)	Blank(s)	Blank(s)	T1b1	N0	M0	53	4 or more regional lymph nodes removed	None; diagnosed at autopsy		Surgery performed	Blank(s)	Blank(s)	Blank(s)	Blank(s)	Blank(s)	Blank(s)	Blank(s)	0	25	Blank(s)
9103078	60-64 years	Female	2009	Kidney and Renal Pelvis	KidneyParenchyma	649	8312	Moderately differentiated; Grade II	Right - origin of primary	Positive exfoliative cytology, no positive histology	8312/3: Renal cell carcinoma	8140-8389: adenomas and adenocarcinomas	Kidney	VIb Renal carcinomas	Localized	Localized	Localized only	Blank(s)	Blank(s)	Blank(s)	Blank(s)	Blank(s)	Blank(s)	Blank(s)	Blank(s)	Blank(s)	Blank(s)	Blank(s)	Blank(s)	Blank(s)	Blank(s)	T1a	N0	MX	14	None	None; diagnosed at autopsy		Surgery performed	Blank(s)	Blank(s)	Blank(s)	Blank(s)	Blank(s)	Blank(s)	Blank(s)	98	0	Blank(s)
9103078	65-69 years	Female	2014	Liver	Liver	220	8170	Well differentiated; Grade I	Not a paired site	Positive histology	8170/3: Hepatocellular carcinoma, NOS	8140-8389: adenomas and adenocarcinomas	Liver	VIIb Hepatic carcinomas	Unknown/unstaged	Unknown/unstaged	Unknown/unstaged/unspecified/DCO	Blank(s)	Blank(s)	Blank(s)	Blank(s)	UNK Stage	TX	NX	M0	Blank(s)	Blank(s)	Blank(s)	Blank(s)	Blank(s)	Blank(s)	TX	NX	MX	99	Unknown or not applicable	Unknown; death certificate only		Unknown; death certificate; or autopsy only (2003+)	Blank(s)	Blank(s)	Blank(s)	Blank(s)	Blank(s)	Blank(s)	Blank(s)	99	99	Unknown
9103086	65-69 years	Male	2009	Melanoma of the Skin	MelanomaSkin	447	8743	Unknown	Right - origin of primary	Positive histology	8743/3: Superficial spreading melanoma	8720-8799: nevi and melanomas	Melanoma of the Skin	XId Malignant melanomas	Localized	Localized	Localized only	Blank(s)	Blank(s)	Blank(s)	Blank(s)	Blank(s)	Blank(s)	Blank(s)	Blank(s)	Blank(s)	Blank(s)	Blank(s)	Blank(s)	Blank(s)	Blank(s)	T1a	N0	M0	45	None	None; diagnosed at autopsy		Surgery performed	Blank(s)	Blank(s)	Blank(s)	Blank(s)	Blank(s)	Blank(s)	Blank(s)	98	0	Blank(s)
9103086	65-69 years	Male	2009	NHL - Extranodal	Lymphoma	449	9709	T-cell	Not a paired site	Positive histology	9709/3: Primary cutaneous T-cell lymphoma	9700-9719: nhl - mature t and nk-cell lymphomas	NHL - Extranodal	IIb Non-Hodgkin lymphomas (except Burkitt lymphoma)	Distant	Distant	Distant site(s)/node(s) involved	Blank(s)	Blank(s)	Blank(s)	Blank(s)	Blank(s)	Blank(s)	Blank(s)	Blank(s)	Blank(s)	Blank(s)	Blank(s)	Blank(s)	Blank(s)	Blank(s)	NA	NA	NA	0	None	None; diagnosed at autopsy		Not recommended	Blank(s)	Blank(s)	Blank(s)	Blank(s)	Blank(s)	Blank(s)	Blank(s)	99	99	Blank(s)
9103086	65-69 years	Male	2009	Chronic Lymphocytic Leukemia	HemeRetic	421	9823	B-cell; pre-B; B-precursor	Not a paired site	Positive histology	9823/3: Chronic lymphocytic leukemia/small lymphocytic lymphoma	9820-9839: lymphoid leukemias (C42.1)	Chronic Lymphocytic Leukemia	Ia Lymphoid leukemias	Distant	Blank(s)	Distant site(s)/node(s) involved	Blank(s)	Blank(s)	Blank(s)	Blank(s)	Blank(s)	Blank(s)	Blank(s)	Blank(s)	Blank(s)	Blank(s)	Blank(s)	Blank(s)	Blank(s)	Blank(s)	NA	NA	NA	98	Unknown or not applicable	None; diagnosed at autopsy		Not recommended	Blank(s)	Blank(s)	Blank(s)	Blank(s)	Blank(s)	Blank(s)	Blank(s)	99	99	Blank(s)
9103086	65-69 years	Male	2010	Melanoma of the Skin	MelanomaSkin	443	8742	Unknown	Right - origin of primary	Positive histology	8742/3: Lentigo maligna melanoma	8720-8799: nevi and melanomas	Melanoma of the Skin	XId Malignant melanomas	Localized	Localized	Localized only	Blank(s)	Blank(s)	Blank(s)	Blank(s)	IA	T1a	N0	M0	Blank(s)	Blank(s)	Blank(s)	Blank(s)	Blank(s)	Blank(s)	T1a	N0	M0	31	None	None; diagnosed at autopsy		Surgery performed	Blank(s)	Blank(s)	Blank(s)	Blank(s)	Blank(s)	Blank(s)	Blank(s)	98	0	No
9103105	75-79 years	Female	2011	Melanoma of the Skin	MelanomaSkin	445	8743	Unknown	Paired site: midline tumor	Positive histology	8743/3: Superficial spreading melanoma	8720-8799: nevi and melanomas	Melanoma of the Skin	XId Malignant melanomas	Localized	Localized	Localized only	Blank(s)	Blank(s)	Blank(s)	Blank(s)	UNK Stage	T1a	NX	M0	Blank(s)	Blank(s)	Blank(s)	Blank(s)	Blank(s)	Blank(s)	T1b	NX	MX	31	None	Unknown; death certificate only		Surgery performed	Blank(s)	Blank(s)	Blank(s)	Blank(s)	Blank(s)	Blank(s)	Blank(s)	98	0	Unknown
9103111	80-84 years	Female	2009	Urinary Bladder	Bladder	674	8120	Undifferentiated; anaplastic; Grade IV	Not a paired site	Positive histology	8120/3: Transitional cell carcinoma, NOS	8120-8139: transitional cell papillomas and carcinomas	Urinary Bladder	XIf Other and unspecified carcinomas	Localized	Localized	Localized only	Blank(s)	Blank(s)	Blank(s)	Blank(s)	Blank(s)	Blank(s)	Blank(s)	Blank(s)	Blank(s)	Blank(s)	Blank(s)	Blank(s)	Blank(s)	Blank(s)	T1	N0	M0	27	None	None; diagnosed at autopsy		Surgery performed	Blank(s)	Blank(s)	Blank(s)	Blank(s)	Blank(s)	Blank(s)	Blank(s)	98	0	Blank(s)
9103111	85+ years	Female	2012	Lung and Bronchus	Lung	341	8041	Unknown	Left - origin of primary	Positive histology	8041/3: Small cell carcinoma, NOS	8010-8049: epithelial neoplasms, NOS	Lung and Bronchus	XIf Other and unspecified carcinomas	Localized	Localized	Localized only	Blank(s)	Blank(s)	Blank(s)	Blank(s)	IA	T1b	N0	M0	Blank(s)	Blank(s)	Blank(s)	Blank(s)	Blank(s)	Blank(s)	T1	N0	M0	33	4 or more regional lymph nodes removed	None; diagnosed at autopsy		Surgery performed	Blank(s)	Blank(s)	Blank(s)	Blank(s)	Blank(s)	Blank(s)	Blank(s)	0	10	No
9103154	60-64 years	Female	2009	Corpus Uteri	CorpusCarcinoma	541	8323	Poorly differentiated; Grade III	Not a paired site	Positive histology	8323/3: Mixed cell adenocarcinoma	8140-8389: adenomas and adenocarcinomas	Corpus Uteri	XIf Other and unspecified carcinomas	Regional	Regional	Regional by direct extension only	Blank(s)	Blank(s)	Blank(s)	Blank(s)	Blank(s)	Blank(s)	Blank(s)	Blank(s)	Blank(s)	Blank(s)	Blank(s)	Blank(s)	Blank(s)	Blank(s)	T2b	N0	M0	50	4 or more regional lymph nodes removed	None; diagnosed at autopsy		Surgery performed	Blank(s)	Blank(s)	Blank(s)	Blank(s)	Blank(s)	Blank(s)	Blank(s)	0	19	Blank(s)
9103154	60-64 years	Female	2011	Breast	Breast	509	8140	Poorly differentiated; Grade III	Left - origin of primary	Positive histology	8140/3: Adenocarcinoma, NOS	8140-8389: adenomas and adenocarcinomas	Breast	XIf Other and unspecified carcinomas	Regional	Regional	Regional by direct extension only	Blank(s)	Blank(s)	Blank(s)	Blank(s)	IIIB	T4b	N0	M0	Blank(s)	Blank(s)	Blank(s)	Blank(s)	Blank(s)	Blank(s)	T4b	N0	M0	99	Unknown or not applicable	None; diagnosed at autopsy		Not recommended	Blank(s)	Blank(s)	Blank(s)	Blank(s)	Blank(s)	Blank(s)	Blank(s)	98	0	No
9103155	75-79 years	Male	2009	Prostate	Prostate	619	8140	Poorly differentiated; Grade III	Not a paired site	Positive histology	8140/3: Adenocarcinoma, NOS	8140-8389: adenomas and adenocarcinomas	Prostate	XIf Other and unspecified carcinomas	Localized	Localized	Localized only	Blank(s)	Blank(s)	Blank(s)	Blank(s)	Blank(s)	Blank(s)	Blank(s)	Blank(s)	Blank(s)	Blank(s)	Blank(s)	Blank(s)	Blank(s)	Blank(s)	T1c	N0	M0	0	None	None; diagnosed at autopsy		Not recommended	Blank(s)	Blank(s)	Blank(s)	Blank(s)	Blank(s)	Blank(s)	Blank(s)	98	0	Blank(s)
9103207	60-64 years	Male	2009	Urinary Bladder	Bladder	679	8120	Poorly differentiated; Grade III	Not a paired site	Positive histology	8120/3: Transitional cell carcinoma, NOS	8120-8139: transitional cell papillomas and carcinomas	Urinary Bladder	XIf Other and unspecified carcinomas	Localized	Localized	Localized only	Blank(s)	Blank(s)	Blank(s)	Blank(s)	Blank(s)	Blank(s)	Blank(s)	Blank(s)	Blank(s)	Blank(s)	Blank(s)	Blank(s)	Blank(s)	Blank(s)	T1	N0	M0	0	None	None; diagnosed at autopsy		Recommended but not performed, unknown reason	Blank(s)	Blank(s)	Blank(s)	Blank(s)	Blank(s)	Blank(s)	Blank(s)	98	0	Blank(s)
9103207	60-64 years	Male	2012	Lung and Bronchus	Lung	341	8041	Unknown	Left - origin of primary	Positive histology	8041/3: Small cell carcinoma, NOS	8010-8049: epithelial neoplasms, NOS	Lung and Bronchus	XIf Other and unspecified carcinomas	Distant	Distant	Distant site(s)/node(s) involved	Blank(s)	Blank(s)	Blank(s)	Blank(s)	IV	T4	N2	M1b	Blank(s)	Blank(s)	Blank(s)	Blank(s)	Blank(s)	Blank(s)	T4	N2	M1	0	None	None; diagnosed at autopsy		Not recommended	Blank(s)	Blank(s)	Blank(s)	Blank(s)	Blank(s)	Blank(s)	Blank(s)	98	0	No
9103212	60-64 years	Male	2009	Melanoma of the Skin	MelanomaSkin	446	8743	Unknown	Right - origin of primary	Positive histology	8743/3: Superficial spreading melanoma	8720-8799: nevi and melanomas	Melanoma of the Skin	XId Malignant melanomas	Localized	Localized	Localized only	Blank(s)	Blank(s)	Blank(s)	Blank(s)	Blank(s)	Blank(s)	Blank(s)	Blank(s)	Blank(s)	Blank(s)	Blank(s)	Blank(s)	Blank(s)	Blank(s)	T1a	N0	M0	46	None	None; diagnosed at autopsy		Surgery performed	Blank(s)	Blank(s)	Blank(s)	Blank(s)	Blank(s)	Blank(s)	Blank(s)	98	0	Blank(s)
9103212	60-64 years	Male	2010	Prostate	Prostate	619	8140	Moderately differentiated; Grade II	Not a paired site	Positive histology	8140/3: Adenocarcinoma, NOS	8140-8389: adenomas and adenocarcinomas	Prostate	XIf Other and unspecified carcinomas	Localized	Localized	Localized only	Blank(s)	Blank(s)	Blank(s)	Blank(s)	UNK Stage	T1c	NX	M0	Blank(s)	Blank(s)	Blank(s)	Blank(s)	Blank(s)	Blank(s)	T1c	NX	MX	0	None	None; diagnosed at autopsy		Not recommended	Blank(s)	Blank(s)	Blank(s)	Blank(s)	Blank(s)	Blank(s)	Blank(s)	99	99	Unknown
9103228	60-64 years	Female	2009	Breast	Breast	508	8500	Moderately differentiated; Grade II	Left - origin of primary	Positive histology	8500/3: Infiltrating duct carcinoma, NOS	8500-8549: ductal and lobular neoplasms	Breast	XIf Other and unspecified carcinomas	Localized	Localized	Localized only	Blank(s)	Blank(s)	Blank(s)	Blank(s)	Blank(s)	Blank(s)	Blank(s)	Blank(s)	Blank(s)	Blank(s)	Blank(s)	Blank(s)	Blank(s)	Blank(s)	T1a	N0(i-)	M0	22	Unknown or not applicable	None; diagnosed at autopsy		Surgery performed	Blank(s)	Blank(s)	Blank(s)	Blank(s)	Blank(s)	Blank(s)	Blank(s)	0	1	Blank(s)
9103228	70-74 years	Female	2016	Liver	Liver	220	8170	Well differentiated; Grade I	Not a paired site	Positive histology	8170/3: Hepatocellular carcinoma, NOS	8140-8389: adenomas and adenocarcinomas	Liver	VIIb Hepatic carcinomas	Distant	Distant	Distant site(s)/node(s) involved	Blank(s)	Blank(s)	Blank(s)	Blank(s)	Blank(s)	Blank(s)	Blank(s)	Blank(s)	c3A	c1	c1	Clinical	Clinical	Clinical	Blank(s)	Blank(s)	Blank(s)	0	None	None; diagnosed at autopsy		Not recommended	Blank(s)	Blank(s)	Blank(s)	Blank(s)	Blank(s)	Blank(s)	137	98	0	Yes
9103229	65-69 years	Male	2009	Prostate	Prostate	619	8140	Moderately differentiated; Grade II	Not a paired site	Positive histology	8140/3: Adenocarcinoma, NOS	8140-8389: adenomas and adenocarcinomas	Prostate	XIf Other and unspecified carcinomas	Localized	Localized	Localized only	Blank(s)	Blank(s)	Blank(s)	Blank(s)	Blank(s)	Blank(s)	Blank(s)	Blank(s)	Blank(s)	Blank(s)	Blank(s)	Blank(s)	Blank(s)	Blank(s)	T1c	N0	M0	0	None	None; diagnosed at autopsy		Not recommended	Blank(s)	Blank(s)	Blank(s)	Blank(s)	Blank(s)	Blank(s)	Blank(s)	98	0	Blank(s)
9103229	75-79 years	Male	2017	Melanoma of the Skin	MelanomaSkin	447	8743	Unknown	Right - origin of primary	Positive histology	8743/3: Superficial spreading melanoma	8720-8799: nevi and melanomas	Melanoma of the Skin	XId Malignant melanomas	Localized	Localized	Localized only	Blank(s)	Blank(s)	Blank(s)	Blank(s)	Blank(s)	Blank(s)	Blank(s)	Blank(s)	p1A	c0	c0	Pathologic	Clinical	Clinical	Blank(s)	Blank(s)	Blank(s)	31	None	None; diagnosed at autopsy		Surgery performed	Blank(s)	Blank(s)	Blank(s)	Blank(s)	Blank(s)	Blank(s)	8	98	0	No
9103238	65-69 years	Female	2009	Melanoma of the Skin	MelanomaSkin	446	8743	Unknown	Left - origin of primary	Positive histology	8743/3: Superficial spreading melanoma	8720-8799: nevi and melanomas	Melanoma of the Skin	XId Malignant melanomas	Localized	Localized	Localized only	Blank(s)	Blank(s)	Blank(s)	Blank(s)	Blank(s)	Blank(s)	Blank(s)	Blank(s)	Blank(s)	Blank(s)	Blank(s)	Blank(s)	Blank(s)	Blank(s)	T2a	N0	M0	27	None	None; diagnosed at autopsy		Surgery performed	Blank(s)	Blank(s)	Blank(s)	Blank(s)	Blank(s)	Blank(s)	Blank(s)	98	0	Blank(s)
9103238	75-79 years	Female	2015	Melanoma of the Skin	MelanomaSkin	446	8743	Unknown	Left - origin of primary	Positive histology	8743/3: Superficial spreading melanoma	8720-8799: nevi and melanomas	Melanoma of the Skin	XId Malignant melanomas	Localized	Localized	Localized only	Blank(s)	Blank(s)	Blank(s)	Blank(s)	IA	T1a	N0	M0	Blank(s)	Blank(s)	Blank(s)	Blank(s)	Blank(s)	Blank(s)	T1a	N0	M0	31	None	None; diagnosed at autopsy		Surgery performed	Blank(s)	Blank(s)	Blank(s)	Blank(s)	Blank(s)	Blank(s)	Blank(s)	98	0	No
9103248	65-69 years	Female	2009	Melanoma of the Skin	MelanomaSkin	445	8743	Unknown	Left - origin of primary	Positive histology	8743/3: Superficial spreading melanoma	8720-8799: nevi and melanomas	Melanoma of the Skin	XId Malignant melanomas	Localized	Localized	Localized only	Blank(s)	Blank(s)	Blank(s)	Blank(s)	Blank(s)	Blank(s)	Blank(s)	Blank(s)	Blank(s)	Blank(s)	Blank(s)	Blank(s)	Blank(s)	Blank(s)	T1a	N0	M0	45	None	None; diagnosed at autopsy		Surgery performed	Blank(s)	Blank(s)	Blank(s)	Blank(s)	Blank(s)	Blank(s)	Blank(s)	98	0	Blank(s)
9103286	55-59 years	Male	2009	Melanoma of the Skin	MelanomaSkin	446	8743	Unknown	Right - origin of primary	Positive histology	8743/3: Superficial spreading melanoma	8720-8799: nevi and melanomas	Melanoma of the Skin	XId Malignant melanomas	Localized	Localized	Localized only	Blank(s)	Blank(s)	Blank(s)	Blank(s)	Blank(s)	Blank(s)	Blank(s)	Blank(s)	Blank(s)	Blank(s)	Blank(s)	Blank(s)	Blank(s)	Blank(s)	T1a	N0	M0	31	None	None; diagnosed at autopsy		Surgery performed	Blank(s)	Blank(s)	Blank(s)	Blank(s)	Blank(s)	Blank(s)	Blank(s)	98	0	Blank(s)
9103286	60-64 years	Male	2014	Appendix	Appendix	181	8243	Unknown	Not a paired site	Positive histology	8243/3: Goblet cell carcinoid	8140-8389: adenomas and adenocarcinomas	Appendix	XIf Other and unspecified carcinomas	Localized	Localized	Localized only	Blank(s)	Blank(s)	Blank(s)	Blank(s)	I	T2	N0	M0	Blank(s)	Blank(s)	Blank(s)	Blank(s)	Blank(s)	Blank(s)	NA	NA	NA	40	4 or more regional lymph nodes removed	None; diagnosed at autopsy		Surgery performed	Blank(s)	Blank(s)	Blank(s)	Blank(s)	Blank(s)	Blank(s)	Blank(s)	0	14	No
9103302	70-74 years	Male	2009	Melanoma of the Skin	MelanomaSkin	446	8743	Unknown	Left - origin of primary	Positive histology	8743/3: Superficial spreading melanoma	8720-8799: nevi and melanomas	Melanoma of the Skin	XId Malignant melanomas	Localized	Localized	Localized only	Blank(s)	Blank(s)	Blank(s)	Blank(s)	Blank(s)	Blank(s)	Blank(s)	Blank(s)	Blank(s)	Blank(s)	Blank(s)	Blank(s)	Blank(s)	Blank(s)	T1NOS	N0	M0	45	None	None; diagnosed at autopsy		Surgery performed	Blank(s)	Blank(s)	Blank(s)	Blank(s)	Blank(s)	Blank(s)	Blank(s)	98	0	Blank(s)
9103322	65-69 years	Male	2009	Prostate	Prostate	619	8140	Poorly differentiated; Grade III	Not a paired site	Positive histology	8140/3: Adenocarcinoma, NOS	8140-8389: adenomas and adenocarcinomas	Prostate	XIf Other and unspecified carcinomas	Distant	Distant	Distant site(s)/node(s) involved	Blank(s)	Blank(s)	Blank(s)	Blank(s)	Blank(s)	Blank(s)	Blank(s)	Blank(s)	Blank(s)	Blank(s)	Blank(s)	Blank(s)	Blank(s)	Blank(s)	T2c	N0	M1b	0	None	None; diagnosed at autopsy		Not recommended	Blank(s)	Blank(s)	Blank(s)	Blank(s)	Blank(s)	Blank(s)	Blank(s)	98	0	Blank(s)
9103322	70-74 years	Male	2014	Lung and Bronchus	Lung	341	8140	Moderately differentiated; Grade II	Right - origin of primary	Positive histology	8140/3: Adenocarcinoma, NOS	8140-8389: adenomas and adenocarcinomas	Lung and Bronchus	XIf Other and unspecified carcinomas	Localized	Localized	Localized only	Blank(s)	Blank(s)	Blank(s)	Blank(s)	IA	T1a	N0	M0	Blank(s)	Blank(s)	Blank(s)	Blank(s)	Blank(s)	Blank(s)	T1	N0	M0	0	None	None; diagnosed at autopsy		Not recommended, contraindicated due to other cond; autopsy only (1973-2002)	Blank(s)	Blank(s)	Blank(s)	Blank(s)	Blank(s)	Blank(s)	Blank(s)	98	0	No
9103333	50-54 years	Male	2009	Melanoma of the Skin	MelanomaSkin	443	8720	Unknown	Right - origin of primary	Positive histology	8720/3: Malignant melanoma, NOS	8720-8799: nevi and melanomas	Melanoma of the Skin	XId Malignant melanomas	Localized	Localized	Localized only	Blank(s)	Blank(s)	Blank(s)	Blank(s)	Blank(s)	Blank(s)	Blank(s)	Blank(s)	Blank(s)	Blank(s)	Blank(s)	Blank(s)	Blank(s)	Blank(s)	T1a	N0	M0	31	None	None; diagnosed at autopsy		Surgery performed	Blank(s)	Blank(s)	Blank(s)	Blank(s)	Blank(s)	Blank(s)	Blank(s)	98	0	Blank(s)
9103333	60-64 years	Male	2017	Melanoma of the Skin	MelanomaSkin	446	8721	Unknown	Right - origin of primary	Positive histology	8721/3: Nodular melanoma	8720-8799: nevi and melanomas	Melanoma of the Skin	XId Malignant melanomas	Localized	Localized	Localized only	Blank(s)	Blank(s)	Blank(s)	Blank(s)	Blank(s)	Blank(s)	Blank(s)	Blank(s)	p1B	c0	c0	Pathologic	Clinical	Clinical	Blank(s)	Blank(s)	Blank(s)	32	None	None; diagnosed at autopsy		Surgery performed	Blank(s)	Blank(s)	Blank(s)	Blank(s)	Blank(s)	Blank(s)	999	98	0	No
9103336	50-54 years	Female	2009	Melanoma of the Skin	MelanomaSkin	445	8743	Unknown	Right - origin of primary	Positive histology	8743/3: Superficial spreading melanoma	8720-8799: nevi and melanomas	Melanoma of the Skin	XId Malignant melanomas	Localized	Localized	Localized only	Blank(s)	Blank(s)	Blank(s)	Blank(s)	Blank(s)	Blank(s)	Blank(s)	Blank(s)	Blank(s)	Blank(s)	Blank(s)	Blank(s)	Blank(s)	Blank(s)	T1a	N0	M0	31	None	None; diagnosed at autopsy		Surgery performed	Blank(s)	Blank(s)	Blank(s)	Blank(s)	Blank(s)	Blank(s)	Blank(s)	98	0	Blank(s)
9103336	55-59 years	Female	2014	Breast	Breast	501	8500	Poorly differentiated; Grade III	Right - origin of primary	Positive histology	8500/3: Infiltrating duct carcinoma, NOS	8500-8549: ductal and lobular neoplasms	Breast	XIf Other and unspecified carcinomas	Localized	Localized	Localized only	Blank(s)	Blank(s)	Blank(s)	Blank(s)	IA	T1c	N0(i-)	M0	Blank(s)	Blank(s)	Blank(s)	Blank(s)	Blank(s)	Blank(s)	T1c	N0(i-)	M0	41	Unknown or not applicable	None; diagnosed at autopsy		Surgery performed	Blank(s)	Blank(s)	Blank(s)	Blank(s)	Blank(s)	Blank(s)	Blank(s)	0	5	No
9103345	65-69 years	Male	2009	Prostate	Prostate	619	8140	Moderately differentiated; Grade II	Not a paired site	Positive histology	8140/3: Adenocarcinoma, NOS	8140-8389: adenomas and adenocarcinomas	Prostate	XIf Other and unspecified carcinomas	Localized	Localized	Localized only	Blank(s)	Blank(s)	Blank(s)	Blank(s)	Blank(s)	Blank(s)	Blank(s)	Blank(s)	Blank(s)	Blank(s)	Blank(s)	Blank(s)	Blank(s)	Blank(s)	T1c	N0	M0	0	None	None; diagnosed at autopsy		Recommended but not performed, patient refused	Blank(s)	Blank(s)	Blank(s)	Blank(s)	Blank(s)	Blank(s)	Blank(s)	98	0	Blank(s)
9103345	70-74 years	Male	2017	Melanoma of the Skin	MelanomaSkin	445	8743	Unknown	Right - origin of primary	Positive histology	8743/3: Superficial spreading melanoma	8720-8799: nevi and melanomas	Melanoma of the Skin	XId Malignant melanomas	Localized	Localized	Localized only	Blank(s)	Blank(s)	Blank(s)	Blank(s)	Blank(s)	Blank(s)	Blank(s)	Blank(s)	p1A	c0	c0	Pathologic	Clinical	Clinical	Blank(s)	Blank(s)	Blank(s)	31	None	None; diagnosed at autopsy		Surgery performed	Blank(s)	Blank(s)	Blank(s)	Blank(s)	Blank(s)	Blank(s)	999	98	0	No
9103352	70-74 years	Female	2009	Splenic Flexure	Colon	185	8480	Moderately differentiated; Grade II	Not a paired site	Positive histology	8480/3: Mucinous adenocarcinoma	8440-8499: cystic, mucinous and serous neoplasms	Splenic Flexure	XIf Other and unspecified carcinomas	Regional	Regional	Regional by both direct extension and lymph node involvement	Blank(s)	Blank(s)	Blank(s)	Blank(s)	Blank(s)	Blank(s)	Blank(s)	Blank(s)	Blank(s)	Blank(s)	Blank(s)	Blank(s)	Blank(s)	Blank(s)	T3	N1	M0	40	4 or more regional lymph nodes removed	None; diagnosed at autopsy		Surgery performed	Blank(s)	Blank(s)	Blank(s)	Blank(s)	Blank(s)	Blank(s)	Blank(s)	0	4	Blank(s)
9103358	45-49 years	Male	2009	Testis	Testis	621	9063	Unknown	Right - origin of primary	Positive histology	9063/3: Spermatocytic seminoma	9060-9099: germ cell neoplasms	Testis	Xc Malignant gonadal germ cell tumors	Not coded - Testis	Localized	Localized only	Blank(s)	Blank(s)	Blank(s)	Blank(s)	Blank(s)	Blank(s)	Blank(s)	Blank(s)	Blank(s)	Blank(s)	Blank(s)	Blank(s)	Blank(s)	Blank(s)	T1	N0	M0	40	None	None; diagnosed at autopsy		Surgery performed	Blank(s)	Blank(s)	Blank(s)	Blank(s)	Blank(s)	Blank(s)	Blank(s)	98	0	Blank(s)
9103377	45-49 years	Female	2009	Melanoma of the Skin	MelanomaSkin	445	8743	Unknown	Left - origin of primary	Positive histology	8743/3: Superficial spreading melanoma	8720-8799: nevi and melanomas	Melanoma of the Skin	XId Malignant melanomas	Localized	Localized	Localized only	Blank(s)	Blank(s)	Blank(s)	Blank(s)	Blank(s)	Blank(s)	Blank(s)	Blank(s)	Blank(s)	Blank(s)	Blank(s)	Blank(s)	Blank(s)	Blank(s)	T1a	NX	MX	27	None	None; diagnosed at autopsy		Surgery performed	Blank(s)	Blank(s)	Blank(s)	Blank(s)	Blank(s)	Blank(s)	Blank(s)	98	0	Blank(s)
9103412	70-74 years	Female	2009	Breast	Breast	502	8500	Moderately differentiated; Grade II	Left - origin of primary	Positive histology	8500/3: Infiltrating duct carcinoma, NOS	8500-8549: ductal and lobular neoplasms	Breast	XIf Other and unspecified carcinomas	Localized	Localized	Localized only	Blank(s)	Blank(s)	Blank(s)	Blank(s)	Blank(s)	Blank(s)	Blank(s)	Blank(s)	Blank(s)	Blank(s)	Blank(s)	Blank(s)	Blank(s)	Blank(s)	T1a	N0(i-)	M0	22	Unknown or not applicable	None; diagnosed at autopsy		Surgery performed	Blank(s)	Blank(s)	Blank(s)	Blank(s)	Blank(s)	Blank(s)	Blank(s)	0	1	Blank(s)
9103413	60-64 years	Female	2009	Breast	Breast	508	8500	Moderately differentiated; Grade II	Right - origin of primary	Positive histology	8500/3: Infiltrating duct carcinoma, NOS	8500-8549: ductal and lobular neoplasms	Breast	XIf Other and unspecified carcinomas	Localized	Localized	Localized only	Blank(s)	Blank(s)	Blank(s)	Blank(s)	Blank(s)	Blank(s)	Blank(s)	Blank(s)	Blank(s)	Blank(s)	Blank(s)	Blank(s)	Blank(s)	Blank(s)	T1b	N0(i-)	M0	22	Unknown or not applicable	None; diagnosed at autopsy		Surgery performed	Blank(s)	Blank(s)	Blank(s)	Blank(s)	Blank(s)	Blank(s)	Blank(s)	0	2	Blank(s)
9103418	30-34 years	Female	2009	Melanoma of the Skin	MelanomaSkin	447	8720	Poorly differentiated; Grade III	Left - origin of primary	Positive histology	8720/3: Malignant melanoma, NOS	8720-8799: nevi and melanomas	Melanoma of the Skin	XId Malignant melanomas	Unknown/unstaged	Unknown/unstaged	Unknown/unstaged/unspecified/DCO	Blank(s)	Blank(s)	Blank(s)	Blank(s)	Blank(s)	Blank(s)	Blank(s)	Blank(s)	Blank(s)	Blank(s)	Blank(s)	Blank(s)	Blank(s)	Blank(s)	T2NOS	N0	M0	33	Sentinel lymph node biopsy	None; diagnosed at autopsy		Surgery performed	Blank(s)	Blank(s)	Blank(s)	Blank(s)	Blank(s)	Blank(s)	Blank(s)	0	1	Blank(s)
9103418	30-34 years	Female	2009	Melanoma of the Skin	MelanomaSkin	447	8720	Poorly differentiated; Grade III	Right - origin of primary	Positive histology	8720/3: Malignant melanoma, NOS	8720-8799: nevi and melanomas	Melanoma of the Skin	XId Malignant melanomas	Unknown/unstaged	Unknown/unstaged	Unknown/unstaged/unspecified/DCO	Blank(s)	Blank(s)	Blank(s)	Blank(s)	Blank(s)	Blank(s)	Blank(s)	Blank(s)	Blank(s)	Blank(s)	Blank(s)	Blank(s)	Blank(s)	Blank(s)	T1b	N0	M0	33	None	None; diagnosed at autopsy		Surgery performed	Blank(s)	Blank(s)	Blank(s)	Blank(s)	Blank(s)	Blank(s)	Blank(s)	98	0	Blank(s)
9103421	45-49 years	Male	2009	Other Non-Epithelial Skin	Skin	444	8410	Unknown	Left - origin of primary	Positive histology	8410/3: Sebaceous adenocarcinoma	8390-8429: adnexal and skin appendage neoplasms	Other Non-Epithelial Skin	XIe Skin carcinomas	Localized	Blank(s)	Localized only	Blank(s)	Blank(s)	Blank(s)	Blank(s)	Blank(s)	Blank(s)	Blank(s)	Blank(s)	Blank(s)	Blank(s)	Blank(s)	Blank(s)	Blank(s)	Blank(s)	T1	N0	M0	31	None	None; diagnosed at autopsy		Surgery performed	Blank(s)	Blank(s)	Blank(s)	Blank(s)	Blank(s)	Blank(s)	Blank(s)	98	0	Blank(s)
9103421	55-59 years	Male	2019	Pancreas	Blank(s)	252	8140	Blank(s)	Not a paired site	Positive histology	8140/3: Adenocarcinoma, NOS	8140-8389: adenomas and adenocarcinomas	Pancreas	XIf Other and unspecified carcinomas	Distant	Blank(s)	Blank(s)	T2	N0	M1	4	Blank(s)	Blank(s)	Blank(s)	Blank(s)	Blank(s)	Blank(s)	Blank(s)	Blank(s)	Blank(s)	Blank(s)	Blank(s)	Blank(s)	Blank(s)	0	None	None; diagnosed at autopsy		Not recommended	Blank(s)	Blank(s)	Blank(s)	Blank(s)	100	0	27	98	0	No
9103430	60-64 years	Female	2009	Breast	Breast	508	8500	Poorly differentiated; Grade III	Left - origin of primary	Positive histology	8500/3: Infiltrating duct carcinoma, NOS	8500-8549: ductal and lobular neoplasms	Breast	XIf Other and unspecified carcinomas	Localized	Localized	Localized only	Blank(s)	Blank(s)	Blank(s)	Blank(s)	Blank(s)	Blank(s)	Blank(s)	Blank(s)	Blank(s)	Blank(s)	Blank(s)	Blank(s)	Blank(s)	Blank(s)	T1c	N0(i-)	M0	22	Unknown or not applicable	None; diagnosed at autopsy		Surgery performed	Blank(s)	Blank(s)	Blank(s)	Blank(s)	Blank(s)	Blank(s)	Blank(s)	0	3	Blank(s)
9103430	60-64 years	Female	2010	Stomach	Stomach	169	8145	Unknown	Not a paired site	Positive histology	8145/3: Carcinoma, diffuse type	8140-8389: adenomas and adenocarcinomas	Stomach	XIf Other and unspecified carcinomas	Distant	Distant	Distant site(s)/node(s) involved	Blank(s)	Blank(s)	Blank(s)	Blank(s)	IV	T3	N1	M1	Blank(s)	Blank(s)	Blank(s)	Blank(s)	Blank(s)	Blank(s)	T2b	N1	M1	0	None	None; diagnosed at autopsy		Not recommended, contraindicated due to other cond; autopsy only (1973-2002)	Blank(s)	Blank(s)	Blank(s)	Blank(s)	Blank(s)	Blank(s)	Blank(s)	98	0	No
9103438	70-74 years	Male	2009	NHL - Nodal	Lymphoma	778	9673	B-cell; pre-B; B-precursor	Not a paired site	Positive histology	9673/3: Mantle cell lymphoma	9670-9699: nhl - mature b-cell lymphomas	NHL - Nodal	IIb Non-Hodgkin lymphomas (except Burkitt lymphoma)	Distant	Distant	Distant site(s)/node(s) involved	Blank(s)	Blank(s)	Blank(s)	Blank(s)	Blank(s)	Blank(s)	Blank(s)	Blank(s)	Blank(s)	Blank(s)	Blank(s)	Blank(s)	Blank(s)	Blank(s)	NA	NA	NA	0	Unknown or not applicable	None; diagnosed at autopsy		Not recommended	Blank(s)	Blank(s)	Blank(s)	Blank(s)	Blank(s)	Blank(s)	Blank(s)	99	99	Blank(s)
9103438	70-74 years	Male	2013	Melanoma of the Skin	MelanomaSkin	446	8720	Unknown	Left - origin of primary	Positive histology	8720/3: Malignant melanoma, NOS	8720-8799: nevi and melanomas	Melanoma of the Skin	XId Malignant melanomas	Distant	Distant	Distant site(s)/node(s) involved	Blank(s)	Blank(s)	Blank(s)	Blank(s)	IIIB	T1b	N1a	M0	Blank(s)	Blank(s)	Blank(s)	Blank(s)	Blank(s)	Blank(s)	T1b	N1a	M0	30	Sentinel node biopsy and lym nd removed different times	None; diagnosed at autopsy		Surgery performed	Blank(s)	Blank(s)	Blank(s)	Blank(s)	Blank(s)	Blank(s)	Blank(s)	1	14	No
9103441	70-74 years	Male	2008	Myeloma	MyelomaPlasmaCellDisorder	421	9732	Unknown	Not a paired site	Positive histology	9732/3: Plasma cell myeloma	9730-9739: plasma cell tumors	Myeloma	IIb Non-Hodgkin lymphomas (except Burkitt lymphoma)	Distant	Distant	Distant site(s)/node(s) involved	Blank(s)	Blank(s)	Blank(s)	Blank(s)	Blank(s)	Blank(s)	Blank(s)	Blank(s)	Blank(s)	Blank(s)	Blank(s)	Blank(s)	Blank(s)	Blank(s)	NA	NA	NA	98	Unknown or not applicable	None; diagnosed at autopsy		Not recommended	Blank(s)	Blank(s)	Blank(s)	Blank(s)	Blank(s)	Blank(s)	Blank(s)	99	99	Blank(s)
9103449	70-74 years	Male	2009	Prostate	Prostate	619	8000	Unknown	Not a paired site	Positive histology	8000/3: Neoplasm, malignant	8000-8009: unspecified neoplasms	Prostate	XIIb Other unspecified malignant tumors	Distant	Distant	Distant site(s)/node(s) involved	Blank(s)	Blank(s)	Blank(s)	Blank(s)	Blank(s)	Blank(s)	Blank(s)	Blank(s)	Blank(s)	Blank(s)	Blank(s)	Blank(s)	Blank(s)	Blank(s)	TX	NX	M1b	0	None	None; diagnosed at autopsy		Not recommended	Blank(s)	Blank(s)	Blank(s)	Blank(s)	Blank(s)	Blank(s)	Blank(s)	98	0	Blank(s)
9103451	50-54 years	Female	2009	Breast	Breast	501	8500	Moderately differentiated; Grade II	Right - origin of primary	Positive histology	8500/3: Infiltrating duct carcinoma, NOS	8500-8549: ductal and lobular neoplasms	Breast	XIf Other and unspecified carcinomas	Localized	Localized	Localized only	Blank(s)	Blank(s)	Blank(s)	Blank(s)	Blank(s)	Blank(s)	Blank(s)	Blank(s)	Blank(s)	Blank(s)	Blank(s)	Blank(s)	Blank(s)	Blank(s)	T1c	N0(i-)	M0	42	Unknown or not applicable	None; diagnosed at autopsy		Surgery performed	Blank(s)	Blank(s)	Blank(s)	Blank(s)	Blank(s)	Blank(s)	Blank(s)	0	2	Blank(s)
9103451	50-54 years	Female	2009	Breast	Breast	502	8500	Poorly differentiated; Grade III	Left - origin of primary	Positive histology	8500/3: Infiltrating duct carcinoma, NOS	8500-8549: ductal and lobular neoplasms	Breast	XIf Other and unspecified carcinomas	Localized	Localized	Localized only	Blank(s)	Blank(s)	Blank(s)	Blank(s)	Blank(s)	Blank(s)	Blank(s)	Blank(s)	Blank(s)	Blank(s)	Blank(s)	Blank(s)	Blank(s)	Blank(s)	T1mic	N0(i-)	M0	42	Unknown or not applicable	None; diagnosed at autopsy		Surgery performed	Blank(s)	Blank(s)	Blank(s)	Blank(s)	Blank(s)	Blank(s)	Blank(s)	0	3	Blank(s)
9103451	50-54 years	Female	2010	Lung and Bronchus	Lung	341	8260	Moderately differentiated; Grade II	Right - origin of primary	Positive histology	8260/3: Papillary adenocarcinoma, NOS	8140-8389: adenomas and adenocarcinomas	Lung and Bronchus	XIf Other and unspecified carcinomas	Localized	Localized	Localized only	Blank(s)	Blank(s)	Blank(s)	Blank(s)	IA	T1a	N0	M0	Blank(s)	Blank(s)	Blank(s)	Blank(s)	Blank(s)	Blank(s)	T1	N0	MX	33	4 or more regional lymph nodes removed	None; diagnosed at autopsy		Surgery performed	Blank(s)	Blank(s)	Blank(s)	Blank(s)	Blank(s)	Blank(s)	Blank(s)	0	11	Unknown
9103474	75-79 years	Male	2009	Urinary Bladder	Bladder	679	8130	Poorly differentiated; Grade III	Not a paired site	Positive histology	8130/3: Papillary transitional cell carcinoma	8120-8139: transitional cell papillomas and carcinomas	Urinary Bladder	XIf Other and unspecified carcinomas	In situ	In situ	In situ	Blank(s)	Blank(s)	Blank(s)	Blank(s)	Blank(s)	Blank(s)	Blank(s)	Blank(s)	Blank(s)	Blank(s)	Blank(s)	Blank(s)	Blank(s)	Blank(s)	Ta	N0	M0	27	None	None; diagnosed at autopsy		Surgery performed	Blank(s)	Blank(s)	Blank(s)	Blank(s)	Blank(s)	Blank(s)	Blank(s)	98	0	Blank(s)
9103474	75-79 years	Male	2014	Urinary Bladder	Bladder	670	8120	Undifferentiated; anaplastic; Grade IV	Not a paired site	Positive histology	8120/3: Transitional cell carcinoma, NOS	8120-8139: transitional cell papillomas and carcinomas	Urinary Bladder	XIf Other and unspecified carcinomas	Localized	Localized	Localized only	Blank(s)	Blank(s)	Blank(s)	Blank(s)	II	T2a	N0	M0	Blank(s)	Blank(s)	Blank(s)	Blank(s)	Blank(s)	Blank(s)	T2a	N0	M0	27	None	None; diagnosed at autopsy		Surgery performed	Blank(s)	Blank(s)	Blank(s)	Blank(s)	Blank(s)	Blank(s)	Blank(s)	98	0	No
9103483	45-49 years	Female	2009	Breast	Breast	509	8500	Well differentiated; Grade I	Right - origin of primary	Positive histology	8500/3: Infiltrating duct carcinoma, NOS	8500-8549: ductal and lobular neoplasms	Breast	XIf Other and unspecified carcinomas	Localized	Localized	Localized only	Blank(s)	Blank(s)	Blank(s)	Blank(s)	Blank(s)	Blank(s)	Blank(s)	Blank(s)	Blank(s)	Blank(s)	Blank(s)	Blank(s)	Blank(s)	Blank(s)	T1c	N0(i-)	MX	41	Unknown or not applicable	None; diagnosed at autopsy		Surgery performed	Blank(s)	Blank(s)	Blank(s)	Blank(s)	Blank(s)	Blank(s)	Blank(s)	0	2	Blank(s)
9103483	45-49 years	Female	2009	Breast	Breast	509	8500	Moderately differentiated; Grade II	Left - origin of primary	Positive histology	8500/3: Infiltrating duct carcinoma, NOS	8500-8549: ductal and lobular neoplasms	Breast	XIf Other and unspecified carcinomas	Localized	Localized	Localized only	Blank(s)	Blank(s)	Blank(s)	Blank(s)	Blank(s)	Blank(s)	Blank(s)	Blank(s)	Blank(s)	Blank(s)	Blank(s)	Blank(s)	Blank(s)	Blank(s)	T1b	N0(i-)	MX	41	Unknown or not applicable	None; diagnosed at autopsy		Surgery performed	Blank(s)	Blank(s)	Blank(s)	Blank(s)	Blank(s)	Blank(s)	Blank(s)	0	1	Blank(s)
9103490	75-79 years	Male	2009	Melanoma of the Skin	MelanomaSkin	445	8720	Unknown	Left - origin of primary	Positive histology	8720/3: Malignant melanoma, NOS	8720-8799: nevi and melanomas	Melanoma of the Skin	XId Malignant melanomas	Localized	Localized	Localized only	Blank(s)	Blank(s)	Blank(s)	Blank(s)	Blank(s)	Blank(s)	Blank(s)	Blank(s)	Blank(s)	Blank(s)	Blank(s)	Blank(s)	Blank(s)	Blank(s)	T1NOS	N0	M0	32	None	None; diagnosed at autopsy		Surgery performed	Blank(s)	Blank(s)	Blank(s)	Blank(s)	Blank(s)	Blank(s)	Blank(s)	98	0	Blank(s)
9103490	80-84 years	Male	2011	Myeloma	MyelomaPlasmaCellDisorder	419	9731	B-cell; pre-B; B-precursor	Not a paired site	Positive histology	9731/3: Solitary plasmacytoma of bone	9730-9739: plasma cell tumors	Myeloma	IIb Non-Hodgkin lymphomas (except Burkitt lymphoma)	Distant	Distant	Distant site(s)/node(s) involved	Blank(s)	Blank(s)	Blank(s)	Blank(s)	NA	NA	NA	NA	Blank(s)	Blank(s)	Blank(s)	Blank(s)	Blank(s)	Blank(s)	NA	NA	NA	0	None	None; diagnosed at autopsy		Not recommended	Blank(s)	Blank(s)	Blank(s)	Blank(s)	Blank(s)	Blank(s)	Blank(s)	99	99	N/A
9103494	65-69 years	Male	2009	Melanoma of the Skin	MelanomaSkin	445	8743	Unknown	Paired site, but no information concerning laterality	Positive histology	8743/3: Superficial spreading melanoma	8720-8799: nevi and melanomas	Melanoma of the Skin	XId Malignant melanomas	Localized	Localized	Localized only	Blank(s)	Blank(s)	Blank(s)	Blank(s)	Blank(s)	Blank(s)	Blank(s)	Blank(s)	Blank(s)	Blank(s)	Blank(s)	Blank(s)	Blank(s)	Blank(s)	T1a	N0	M0	31	None	None; diagnosed at autopsy		Surgery performed	Blank(s)	Blank(s)	Blank(s)	Blank(s)	Blank(s)	Blank(s)	Blank(s)	98	0	Blank(s)
9103494	65-69 years	Male	2010	Prostate	Prostate	619	8140	Poorly differentiated; Grade III	Not a paired site	Positive histology	8140/3: Adenocarcinoma, NOS	8140-8389: adenomas and adenocarcinomas	Prostate	XIf Other and unspecified carcinomas	Localized	Localized	Localized only	Blank(s)	Blank(s)	Blank(s)	Blank(s)	IIA	T1c	N0	M0	Blank(s)	Blank(s)	Blank(s)	Blank(s)	Blank(s)	Blank(s)	T1c	N0	M0	0	None	None; diagnosed at autopsy		Recommended but not performed, patient refused	Blank(s)	Blank(s)	Blank(s)	Blank(s)	Blank(s)	Blank(s)	Blank(s)	98	0	No
9103502	70-74 years	Male	2009	Lung and Bronchus	Lung	340	8041	Unknown	Left - origin of primary	Positive histology	8041/3: Small cell carcinoma, NOS	8010-8049: epithelial neoplasms, NOS	Lung and Bronchus	XIf Other and unspecified carcinomas	Localized	Localized	Localized only	Blank(s)	Blank(s)	Blank(s)	Blank(s)	Blank(s)	Blank(s)	Blank(s)	Blank(s)	Blank(s)	Blank(s)	Blank(s)	Blank(s)	Blank(s)	Blank(s)	T2	N0	M0	0	None	None; diagnosed at autopsy		Not recommended	Blank(s)	Blank(s)	Blank(s)	Blank(s)	Blank(s)	Blank(s)	Blank(s)	98	0	Blank(s)
9103510	70-74 years	Female	2013	Pancreas	PancreasHead	250	8140	Unknown	Not a paired site	Positive exfoliative cytology, no positive histology	8140/3: Adenocarcinoma, NOS	8140-8389: adenomas and adenocarcinomas	Pancreas	XIf Other and unspecified carcinomas	Regional	Regional	Regional by direct extension only	Blank(s)	Blank(s)	Blank(s)	Blank(s)	IIA	T3	N0	M0	Blank(s)	Blank(s)	Blank(s)	Blank(s)	Blank(s)	Blank(s)	T3	N0	M0	0	None	None; diagnosed at autopsy		Recommended but not performed, unknown reason	Blank(s)	Blank(s)	Blank(s)	Blank(s)	Blank(s)	Blank(s)	Blank(s)	98	0	No
9103516	60-64 years	Male	2009	Larynx	LarynxGlottic	320	8070	Moderately differentiated; Grade II	Not a paired site	Positive histology	8070/3: Squamous cell carcinoma, NOS	8050-8089: squamous cell neoplasms	Larynx	XIf Other and unspecified carcinomas	Localized	Localized	Localized only	Blank(s)	Blank(s)	Blank(s)	Blank(s)	Blank(s)	Blank(s)	Blank(s)	Blank(s)	Blank(s)	Blank(s)	Blank(s)	Blank(s)	Blank(s)	Blank(s)	T1a	N0	M0	0	None	None; diagnosed at autopsy		Not recommended	Blank(s)	Blank(s)	Blank(s)	Blank(s)	Blank(s)	Blank(s)	Blank(s)	98	0	Blank(s)
9103528	45-49 years	Female	2009	Melanoma of the Skin	MelanomaSkin	447	8743	Unknown	Right - origin of primary	Positive histology	8743/3: Superficial spreading melanoma	8720-8799: nevi and melanomas	Melanoma of the Skin	XId Malignant melanomas	Localized	Localized	Localized only	Blank(s)	Blank(s)	Blank(s)	Blank(s)	Blank(s)	Blank(s)	Blank(s)	Blank(s)	Blank(s)	Blank(s)	Blank(s)	Blank(s)	Blank(s)	Blank(s)	T1a	N0	M0	32	None	None; diagnosed at autopsy		Surgery performed	Blank(s)	Blank(s)	Blank(s)	Blank(s)	Blank(s)	Blank(s)	Blank(s)	98	0	Blank(s)
9103540	65-69 years	Male	2008	Nose, Nasal Cavity and Middle Ear	NasalCavity	300	8070	Moderately differentiated; Grade II	Bilateral, single primary	Positive histology	8070/3: Squamous cell carcinoma, NOS	8050-8089: squamous cell neoplasms	Nose, Nasal Cavity and Middle Ear	XIf Other and unspecified carcinomas	Localized	Blank(s)	Localized only	Blank(s)	Blank(s)	Blank(s)	Blank(s)	Blank(s)	Blank(s)	Blank(s)	Blank(s)	Blank(s)	Blank(s)	Blank(s)	Blank(s)	Blank(s)	Blank(s)	T2	N0	M0	0	None	None; diagnosed at autopsy		Recommended but not performed, unknown reason	Blank(s)	Blank(s)	Blank(s)	Blank(s)	Blank(s)	Blank(s)	Blank(s)	98	0	Blank(s)
9103540	70-74 years	Male	2012	Lung and Bronchus	Lung	343	8010	Poorly differentiated; Grade III	Right - origin of primary	Positive exfoliative cytology, no positive histology	8010/3: Carcinoma, NOS	8010-8049: epithelial neoplasms, NOS	Lung and Bronchus	XIf Other and unspecified carcinomas	Distant	Distant	Distant site(s)/node(s) involved	Blank(s)	Blank(s)	Blank(s)	Blank(s)	IV	T3	N0	M1b	Blank(s)	Blank(s)	Blank(s)	Blank(s)	Blank(s)	Blank(s)	T2	N0	M1	0	None	None; diagnosed at autopsy		Not recommended	Blank(s)	Blank(s)	Blank(s)	Blank(s)	Blank(s)	Blank(s)	Blank(s)	98	0	No
9103548	65-69 years	Male	2010	Tonsil	Oropharynx	99	8070	Moderately differentiated; Grade II	Left - origin of primary	Positive histology	8070/3: Squamous cell carcinoma, NOS	8050-8089: squamous cell neoplasms	Tonsil	XIf Other and unspecified carcinomas	Distant	Blank(s)	Distant site(s)/node(s) involved	Blank(s)	Blank(s)	Blank(s)	Blank(s)	IVB	T4b	N0	M0	Blank(s)	Blank(s)	Blank(s)	Blank(s)	Blank(s)	Blank(s)	T4b	N0	M0	0	None	None; diagnosed at autopsy		Not recommended	Blank(s)	Blank(s)	Blank(s)	Blank(s)	Blank(s)	Blank(s)	Blank(s)	98	0	No
9103548	70-74 years	Male	2012	Ascending Colon	Colon	182	8140	Unknown	Not a paired site	Positive histology	8140/3: Adenocarcinoma, NOS	8140-8389: adenomas and adenocarcinomas	Ascending Colon	XIf Other and unspecified carcinomas	Localized	Localized	Localized only	Blank(s)	Blank(s)	Blank(s)	Blank(s)	IIA	T3	N0	M0	Blank(s)	Blank(s)	Blank(s)	Blank(s)	Blank(s)	Blank(s)	T3	N0	M0	30	4 or more regional lymph nodes removed	None; diagnosed at autopsy		Surgery performed	Blank(s)	Blank(s)	Blank(s)	Blank(s)	Blank(s)	Blank(s)	Blank(s)	0	10	No
9103559	50-54 years	Female	2009	Hodgkin - Nodal	Lymphoma	770	9650	Unknown	Not a paired site	Positive histology	9650/3: Classical Hodgkin lymphoma	9650-9669: hodgkin lymphomas	Hodgkin - Nodal	IIa Hodgkin lymphomas	Unknown/unstaged	Unknown/unstaged	Unknown/unstaged/unspecified/DCO	Blank(s)	Blank(s)	Blank(s)	Blank(s)	Blank(s)	Blank(s)	Blank(s)	Blank(s)	Blank(s)	Blank(s)	Blank(s)	Blank(s)	Blank(s)	Blank(s)	NA	NA	NA	99	Unknown or not applicable	Unknown; death certificate only		Unknown; death certificate; or autopsy only (2003+)	Blank(s)	Blank(s)	Blank(s)	Blank(s)	Blank(s)	Blank(s)	Blank(s)	99	99	Blank(s)
9103559	50-54 years	Female	2009	Miscellaneous	IllDefinedOther	760	8070	Unknown	Not a paired site	Positive histology	8070/3: Squamous cell carcinoma, NOS	8050-8089: squamous cell neoplasms	Miscellaneous	XIf Other and unspecified carcinomas	Unknown/unstaged	Blank(s)	Unknown/unstaged/unspecified/DCO	Blank(s)	Blank(s)	Blank(s)	Blank(s)	Blank(s)	Blank(s)	Blank(s)	Blank(s)	Blank(s)	Blank(s)	Blank(s)	Blank(s)	Blank(s)	Blank(s)	NA	NA	NA	98	Unknown or not applicable	Non-primary surgical procedure performed		Not recommended	Blank(s)	Blank(s)	Blank(s)	Blank(s)	Blank(s)	Blank(s)	Blank(s)	99	99	Blank(s)
9103559	55-59 years	Female	2015	Nasopharynx	Nasopharynx	112	8070	Poorly differentiated; Grade III	Not a paired site	Positive histology	8070/3: Squamous cell carcinoma, NOS	8050-8089: squamous cell neoplasms	Nasopharynx	XIc Nasopharyngeal carcinomas	Localized	Blank(s)	Localized only	Blank(s)	Blank(s)	Blank(s)	Blank(s)	I	T1	N0	M0	Blank(s)	Blank(s)	Blank(s)	Blank(s)	Blank(s)	Blank(s)	T1	N0	M0	0	None	None; diagnosed at autopsy		Not recommended	Blank(s)	Blank(s)	Blank(s)	Blank(s)	Blank(s)	Blank(s)	Blank(s)	98	0	No
9103576	60-64 years	Male	2010	Melanoma of the Skin	MelanomaSkin	446	8743	Unknown	Right - origin of primary	Positive histology	8743/3: Superficial spreading melanoma	8720-8799: nevi and melanomas	Melanoma of the Skin	XId Malignant melanomas	Localized	Localized	Localized only	Blank(s)	Blank(s)	Blank(s)	Blank(s)	IB	T1b	N0	M0	Blank(s)	Blank(s)	Blank(s)	Blank(s)	Blank(s)	Blank(s)	T1b	N0	M0	30	Sentinel lymph node biopsy	None; diagnosed at autopsy		Surgery performed	Blank(s)	Blank(s)	Blank(s)	Blank(s)	Blank(s)	Blank(s)	Blank(s)	0	2	No
9103576	60-64 years	Male	2010	Melanoma of the Skin	MelanomaSkin	445	8743	Unknown	Left - origin of primary	Positive histology	8743/3: Superficial spreading melanoma	8720-8799: nevi and melanomas	Melanoma of the Skin	XId Malignant melanomas	Localized	Localized	Localized only	Blank(s)	Blank(s)	Blank(s)	Blank(s)	IA	T1a	N0	M0	Blank(s)	Blank(s)	Blank(s)	Blank(s)	Blank(s)	Blank(s)	T1a	N0	M0	31	Sentinel lymph node biopsy	None; diagnosed at autopsy		Surgery performed	Blank(s)	Blank(s)	Blank(s)	Blank(s)	Blank(s)	Blank(s)	Blank(s)	0	2	No
9103576	60-64 years	Male	2010	Melanoma of the Skin	MelanomaSkin	445	8743	Unknown	Left - origin of primary	Positive histology	8743/3: Superficial spreading melanoma	8720-8799: nevi and melanomas	Melanoma of the Skin	XId Malignant melanomas	Localized	Localized	Localized only	Blank(s)	Blank(s)	Blank(s)	Blank(s)	IA	T1a	N0	M0	Blank(s)	Blank(s)	Blank(s)	Blank(s)	Blank(s)	Blank(s)	T1a	N0	M0	31	None	None; diagnosed at autopsy		Surgery performed	Blank(s)	Blank(s)	Blank(s)	Blank(s)	Blank(s)	Blank(s)	Blank(s)	98	0	No
9103584	60-64 years	Female	2009	Breast	Breast	508	8500	Moderately differentiated; Grade II	Left - origin of primary	Positive histology	8500/3: Infiltrating duct carcinoma, NOS	8500-8549: ductal and lobular neoplasms	Breast	XIf Other and unspecified carcinomas	Localized	Localized	Localized only	Blank(s)	Blank(s)	Blank(s)	Blank(s)	Blank(s)	Blank(s)	Blank(s)	Blank(s)	Blank(s)	Blank(s)	Blank(s)	Blank(s)	Blank(s)	Blank(s)	T1a	N0(i-)	M0	22	Unknown or not applicable	None; diagnosed at autopsy		Surgery performed	Blank(s)	Blank(s)	Blank(s)	Blank(s)	Blank(s)	Blank(s)	Blank(s)	0	3	Blank(s)
9103584	60-64 years	Female	2010	Miscellaneous	HemeRetic	421	9985	Unknown	Not a paired site	Positive histology	9985/3: Refractory cytopenia with multilineage dysplasia	9980-9989: myelodysplastic syndrome	Miscellaneous	Id Myelodysplastic syndrome and other myeloproliferative diseases	Distant	Blank(s)	Distant site(s)/node(s) involved	Blank(s)	Blank(s)	Blank(s)	Blank(s)	NA	NA	NA	NA	Blank(s)	Blank(s)	Blank(s)	Blank(s)	Blank(s)	Blank(s)	NA	NA	NA	98	Unknown or not applicable	None; diagnosed at autopsy		Not recommended	Blank(s)	Blank(s)	Blank(s)	Blank(s)	Blank(s)	Blank(s)	Blank(s)	99	99	N/A
9103609	65-69 years	Female	2016	Breast	Breast	505	8500	Moderately differentiated; Grade II	Left - origin of primary	Positive histology	8500/3: Infiltrating duct carcinoma, NOS	8500-8549: ductal and lobular neoplasms	Breast	XIf Other and unspecified carcinomas	Localized	Localized	Localized only	Blank(s)	Blank(s)	Blank(s)	Blank(s)	Blank(s)	Blank(s)	Blank(s)	Blank(s)	p1A	c0	c0	Pathologic	Clinical	Clinical	Blank(s)	Blank(s)	Blank(s)	22	Unknown or not applicable	None; diagnosed at autopsy		Surgery performed	Blank(s)	Blank(s)	Blank(s)	Blank(s)	Blank(s)	Blank(s)	2	98	0	No
9103619	75-79 years	Female	2010	Rectum	Rectum	209	8140	Moderately differentiated; Grade II	Not a paired site	Positive histology	8140/3: Adenocarcinoma, NOS	8140-8389: adenomas and adenocarcinomas	Rectum	XIf Other and unspecified carcinomas	Localized	Localized	Localized only	Blank(s)	Blank(s)	Blank(s)	Blank(s)	I	T2	N0	M0	Blank(s)	Blank(s)	Blank(s)	Blank(s)	Blank(s)	Blank(s)	T2	N0	M0	27	None	None; diagnosed at autopsy		Surgery performed	Blank(s)	Blank(s)	Blank(s)	Blank(s)	Blank(s)	Blank(s)	Blank(s)	98	0	No
9103638	35-39 years	Male	2009	Rectum	Rectum	209	8140	Moderately differentiated; Grade II	Not a paired site	Positive histology	8140/3: Adenocarcinoma, NOS	8140-8389: adenomas and adenocarcinomas	Rectum	XIf Other and unspecified carcinomas	Regional	Regional	Regional by direct extension only	Blank(s)	Blank(s)	Blank(s)	Blank(s)	Blank(s)	Blank(s)	Blank(s)	Blank(s)	Blank(s)	Blank(s)	Blank(s)	Blank(s)	Blank(s)	Blank(s)	T3	N0	M0	30	4 or more regional lymph nodes removed	None; diagnosed at autopsy		Surgery performed	Blank(s)	Blank(s)	Blank(s)	Blank(s)	Blank(s)	Blank(s)	Blank(s)	0	12	Blank(s)
9103665	65-69 years	Male	2009	NHL - Extranodal	Lymphoma	649	9680	B-cell; pre-B; B-precursor	Left - origin of primary	Positive histology	9680/3: Diffuse large B-cell lymphoma (DLBCL), NOS	9670-9699: nhl - mature b-cell lymphomas	NHL - Extranodal	IIb Non-Hodgkin lymphomas (except Burkitt lymphoma)	Regional	Regional	Regional, NOS	Blank(s)	Blank(s)	Blank(s)	Blank(s)	Blank(s)	Blank(s)	Blank(s)	Blank(s)	Blank(s)	Blank(s)	Blank(s)	Blank(s)	Blank(s)	Blank(s)	NA	NA	NA	0	None	None; diagnosed at autopsy		Not recommended	Blank(s)	Blank(s)	Blank(s)	Blank(s)	Blank(s)	Blank(s)	Blank(s)	99	99	Blank(s)
9103665	70-74 years	Male	2017	Pancreas	PancreasHead	250	8500	Moderately differentiated; Grade II	Not a paired site	Positive histology	8500/3: Infiltrating duct carcinoma, NOS	8500-8549: ductal and lobular neoplasms	Pancreas	XIf Other and unspecified carcinomas	Regional	Regional	Regional by direct extension only	Blank(s)	Blank(s)	Blank(s)	Blank(s)	Blank(s)	Blank(s)	Blank(s)	Blank(s)	c3	c0	c0	Clinical	Clinical	Clinical	Blank(s)	Blank(s)	Blank(s)	0	None	None; diagnosed at autopsy		Not recommended	Blank(s)	Blank(s)	Blank(s)	Blank(s)	Blank(s)	Blank(s)	35	98	0	No
9103668	50-54 years	Female	2009	Hodgkin - Nodal	Lymphoma	771	9663	Unknown	Not a paired site	Positive histology	9663/3: Nodular sclerosis classical Hodgkin lymphoma	9650-9669: hodgkin lymphomas	Hodgkin - Nodal	IIa Hodgkin lymphomas	Regional	Regional	Regional, NOS	Blank(s)	Blank(s)	Blank(s)	Blank(s)	Blank(s)	Blank(s)	Blank(s)	Blank(s)	Blank(s)	Blank(s)	Blank(s)	Blank(s)	Blank(s)	Blank(s)	NA	NA	NA	0	Unknown or not applicable	None; diagnosed at autopsy		Not recommended	Blank(s)	Blank(s)	Blank(s)	Blank(s)	Blank(s)	Blank(s)	Blank(s)	99	99	Blank(s)
9103668	55-59 years	Female	2016	Brain	Brain	710	9440	Unknown	Right - origin of primary	Positive histology	9440/3: Glioblastoma, NOS	9380-9489: gliomas	Brain	IIIb Astrocytomas	Localized	Localized	Localized only	Blank(s)	Blank(s)	Blank(s)	Blank(s)	Blank(s)	Blank(s)	Blank(s)	Blank(s)	Not applicable	Not applicable	Not applicable	Blank(s)	Blank(s)	Blank(s)	Blank(s)	Blank(s)	Blank(s)	0	Unknown or not applicable	None; diagnosed at autopsy		Not recommended	Blank(s)	Blank(s)	Blank(s)	Blank(s)	Blank(s)	Blank(s)	48	99	99	No
9103701	65-69 years	Female	2009	Urinary Bladder	Bladder	679	8130	Moderately differentiated; Grade II	Not a paired site	Positive histology	8130/3: Papillary transitional cell carcinoma	8120-8139: transitional cell papillomas and carcinomas	Urinary Bladder	XIf Other and unspecified carcinomas	In situ	In situ	In situ	Blank(s)	Blank(s)	Blank(s)	Blank(s)	Blank(s)	Blank(s)	Blank(s)	Blank(s)	Blank(s)	Blank(s)	Blank(s)	Blank(s)	Blank(s)	Blank(s)	Ta	N0	M0	27	None	None; diagnosed at autopsy		Surgery performed	Blank(s)	Blank(s)	Blank(s)	Blank(s)	Blank(s)	Blank(s)	Blank(s)	99	99	Blank(s)
9103701	65-69 years	Female	2011	Pancreas	PancreasHead	250	8480	Unknown	Not a paired site	Positive exfoliative cytology, no positive histology	8480/3: Mucinous adenocarcinoma	8440-8499: cystic, mucinous and serous neoplasms	Pancreas	XIf Other and unspecified carcinomas	Unknown/unstaged	Unknown/unstaged	Unknown/unstaged/unspecified/DCO	Blank(s)	Blank(s)	Blank(s)	Blank(s)	UNK Stage	TX	NX	M0	Blank(s)	Blank(s)	Blank(s)	Blank(s)	Blank(s)	Blank(s)	TX	NX	MX	0	None	None; diagnosed at autopsy		Not recommended	Blank(s)	Blank(s)	Blank(s)	Blank(s)	Blank(s)	Blank(s)	Blank(s)	98	0	Unknown
9103716	65-69 years	Male	2009	Urinary Bladder	Bladder	679	8120	Undifferentiated; anaplastic; Grade IV	Not a paired site	Positive histology	8120/3: Transitional cell carcinoma, NOS	8120-8139: transitional cell papillomas and carcinomas	Urinary Bladder	XIf Other and unspecified carcinomas	Regional	Regional	Regional by direct extension only	Blank(s)	Blank(s)	Blank(s)	Blank(s)	Blank(s)	Blank(s)	Blank(s)	Blank(s)	Blank(s)	Blank(s)	Blank(s)	Blank(s)	Blank(s)	Blank(s)	T3a	N0	M0	61	4 or more regional lymph nodes removed	None; diagnosed at autopsy		Surgery performed	Blank(s)	Blank(s)	Blank(s)	Blank(s)	Blank(s)	Blank(s)	Blank(s)	0	10	Blank(s)
9103716	65-69 years	Male	2010	Prostate	Prostate	619	8140	Poorly differentiated; Grade III	Not a paired site	Positive histology	8140/3: Adenocarcinoma, NOS	8140-8389: adenomas and adenocarcinomas	Prostate	XIf Other and unspecified carcinomas	Regional	Regional	Regional by direct extension only	Blank(s)	Blank(s)	Blank(s)	Blank(s)	IIA	T2a	N0	M0	Blank(s)	Blank(s)	Blank(s)	Blank(s)	Blank(s)	Blank(s)	T2a	N0	M0	70	4 or more regional lymph nodes removed	Non-primary surgical procedure to other regional sites		Surgery performed	Blank(s)	Blank(s)	Blank(s)	Blank(s)	Blank(s)	Blank(s)	Blank(s)	0	10	No
9103763	85+ years	Male	2009	Prostate	Prostate	619	8140	Moderately differentiated; Grade II	Not a paired site	Positive histology	8140/3: Adenocarcinoma, NOS	8140-8389: adenomas and adenocarcinomas	Prostate	XIf Other and unspecified carcinomas	Unknown/unstaged	Unknown/unstaged	Unknown/unstaged/unspecified/DCO	Blank(s)	Blank(s)	Blank(s)	Blank(s)	Blank(s)	Blank(s)	Blank(s)	Blank(s)	Blank(s)	Blank(s)	Blank(s)	Blank(s)	Blank(s)	Blank(s)	TX	NX	MX	99	Unknown or not applicable	Unknown; death certificate only		Unknown; death certificate; or autopsy only (2003+)	Blank(s)	Blank(s)	Blank(s)	Blank(s)	Blank(s)	Blank(s)	Blank(s)	99	99	Blank(s)
9103763	85+ years	Male	2010	Lung and Bronchus	Lung	341	8140	Unknown	Right - origin of primary	Positive histology	8140/3: Adenocarcinoma, NOS	8140-8389: adenomas and adenocarcinomas	Lung and Bronchus	XIf Other and unspecified carcinomas	Distant	Distant	Distant site(s)/node(s) involved	Blank(s)	Blank(s)	Blank(s)	Blank(s)	IV	T3	N0	M1a	Blank(s)	Blank(s)	Blank(s)	Blank(s)	Blank(s)	Blank(s)	T4	N0	M1	0	None	None; diagnosed at autopsy		Not recommended	Blank(s)	Blank(s)	Blank(s)	Blank(s)	Blank(s)	Blank(s)	Blank(s)	98	0	Yes
9103774	40-44 years	Female	2009	Breast	Breast	509	8500	Moderately differentiated; Grade II	Right - origin of primary	Positive histology	8500/3: Infiltrating duct carcinoma, NOS	8500-8549: ductal and lobular neoplasms	Breast	XIf Other and unspecified carcinomas	Regional	Regional	Regional lymph nodes involved only	Blank(s)	Blank(s)	Blank(s)	Blank(s)	Blank(s)	Blank(s)	Blank(s)	Blank(s)	Blank(s)	Blank(s)	Blank(s)	Blank(s)	Blank(s)	Blank(s)	T1c	N2NOS	MX	41	Unknown or not applicable	None; diagnosed at autopsy		Surgery performed	Blank(s)	Blank(s)	Blank(s)	Blank(s)	Blank(s)	Blank(s)	Blank(s)	9	20	Blank(s)
9103774	50-54 years	Female	2017	Other Acute Leukemia	HemeRetic	421	9801	Unknown	Not a paired site	Positive histology	9801/3: Acute undifferentiated leukemia	9800-9805: leukemias, NOS	Other Acute Leukemia	Ie Unspecified and other specified leukemias	Distant	Blank(s)	Distant site(s)/node(s) involved	Blank(s)	Blank(s)	Blank(s)	Blank(s)	Blank(s)	Blank(s)	Blank(s)	Blank(s)	Not applicable	Not applicable	Not applicable	Blank(s)	Blank(s)	Blank(s)	Blank(s)	Blank(s)	Blank(s)	98	Unknown or not applicable	None; diagnosed at autopsy		Not recommended	Blank(s)	Blank(s)	Blank(s)	Blank(s)	Blank(s)	Blank(s)	999	99	99	N/A
9103783	50-54 years	Male	2009	Melanoma of the Skin	MelanomaSkin	446	8743	Unknown	Left - origin of primary	Positive histology	8743/3: Superficial spreading melanoma	8720-8799: nevi and melanomas	Melanoma of the Skin	XId Malignant melanomas	Localized	Localized	Localized only	Blank(s)	Blank(s)	Blank(s)	Blank(s)	Blank(s)	Blank(s)	Blank(s)	Blank(s)	Blank(s)	Blank(s)	Blank(s)	Blank(s)	Blank(s)	Blank(s)	T1a	N0	M0	30	None	None; diagnosed at autopsy		Surgery performed	Blank(s)	Blank(s)	Blank(s)	Blank(s)	Blank(s)	Blank(s)	Blank(s)	98	0	Blank(s)
9103783	55-59 years	Male	2010	Prostate	Prostate	619	8140	Poorly differentiated; Grade III	Not a paired site	Positive histology	8140/3: Adenocarcinoma, NOS	8140-8389: adenomas and adenocarcinomas	Prostate	XIf Other and unspecified carcinomas	Localized	Localized	Localized only	Blank(s)	Blank(s)	Blank(s)	Blank(s)	IIB	T2c	N0	M0	Blank(s)	Blank(s)	Blank(s)	Blank(s)	Blank(s)	Blank(s)	T2c	N0	M0	50	1 to 3 regional lymph nodes removed	None; diagnosed at autopsy		Surgery performed	Blank(s)	Blank(s)	Blank(s)	Blank(s)	Blank(s)	Blank(s)	Blank(s)	0	2	No
9103783	55-59 years	Male	2011	Melanoma of the Skin	MelanomaSkin	446	8743	Unknown	Left - origin of primary	Positive histology	8743/3: Superficial spreading melanoma	8720-8799: nevi and melanomas	Melanoma of the Skin	XId Malignant melanomas	Localized	Localized	Localized only	Blank(s)	Blank(s)	Blank(s)	Blank(s)	UNK Stage	T1a	NX	M0	Blank(s)	Blank(s)	Blank(s)	Blank(s)	Blank(s)	Blank(s)	T1a	NX	MX	31	None	None; diagnosed at autopsy		Surgery performed	Blank(s)	Blank(s)	Blank(s)	Blank(s)	Blank(s)	Blank(s)	Blank(s)	99	99	Unknown
9103816	70-74 years	Male	2010	Rectum	Rectum	209	8263	Well differentiated; Grade I	Not a paired site	Positive histology	8263/3: Adenocarcinoma in tubulovillous adenoma	8140-8389: adenomas and adenocarcinomas	Rectum	XIf Other and unspecified carcinomas	Regional	Regional	Regional by direct extension only	Blank(s)	Blank(s)	Blank(s)	Blank(s)	IIIA	T1	N1c	M0	Blank(s)	Blank(s)	Blank(s)	Blank(s)	Blank(s)	Blank(s)	T1	N1	M0	30	1 to 3 regional lymph nodes removed	None; diagnosed at autopsy		Surgery performed	Blank(s)	Blank(s)	Blank(s)	Blank(s)	Blank(s)	Blank(s)	Blank(s)	98	0	No
9103816	75-79 years	Male	2015	Rectum	Rectum	209	8140	Moderately differentiated; Grade II	Not a paired site	Positive histology	8140/3: Adenocarcinoma, NOS	8140-8389: adenomas and adenocarcinomas	Rectum	XIf Other and unspecified carcinomas	Regional	Regional	Regional by direct extension only	Blank(s)	Blank(s)	Blank(s)	Blank(s)	IIIB	T4a	N1c	M0	Blank(s)	Blank(s)	Blank(s)	Blank(s)	Blank(s)	Blank(s)	T4	N1	M0	30	4 or more regional lymph nodes removed	None; diagnosed at autopsy		Surgery performed	Blank(s)	Blank(s)	Blank(s)	Blank(s)	Blank(s)	Blank(s)	Blank(s)	0	6	No
9103846	60-64 years	Male	2010	NHL - Nodal	Lymphoma	778	9695	B-cell; pre-B; B-precursor	Not a paired site	Positive histology	9695/3: Follicular lymphoma, grade 1	9670-9699: nhl - mature b-cell lymphomas	NHL - Nodal	IIb Non-Hodgkin lymphomas (except Burkitt lymphoma)	Distant	Distant	Distant site(s)/node(s) involved	Blank(s)	Blank(s)	Blank(s)	Blank(s)	IVA	NA	NA	NA	Blank(s)	Blank(s)	Blank(s)	Blank(s)	Blank(s)	Blank(s)	NA	NA	NA	31	Unknown or not applicable	None; diagnosed at autopsy		Surgery performed	Blank(s)	Blank(s)	Blank(s)	Blank(s)	Blank(s)	Blank(s)	Blank(s)	99	99	N/A
9103846	70-74 years	Male	2019	NHL - Nodal	Blank(s)	770	9680	Blank(s)	Left - origin of primary	Positive histology	9680/3: Diffuse large B-cell lymphoma (DLBCL), NOS	9670-9699: nhl - mature b-cell lymphomas	NHL - Nodal	IIb Non-Hodgkin lymphomas (except Burkitt lymphoma)	Unknown/unstaged	Blank(s)	Blank(s)	88	88	88	99	Blank(s)	Blank(s)	Blank(s)	Blank(s)	Blank(s)	Blank(s)	Blank(s)	Blank(s)	Blank(s)	Blank(s)	Blank(s)	Blank(s)	Blank(s)	99	Unknown or not applicable	Unknown; death certificate only		Unknown; death certificate; or autopsy only (2003+)	Blank(s)	Blank(s)	Blank(s)	Blank(s)	999	888	999	99	99	Unknown
9103897	70-74 years	Female	2010	Breast	Breast	508	8520	Moderately differentiated; Grade II	Left - origin of primary	Positive histology	8520/3: Lobular carcinoma, NOS	8500-8549: ductal and lobular neoplasms	Breast	XIf Other and unspecified carcinomas	Localized	Localized	Localized only	Blank(s)	Blank(s)	Blank(s)	Blank(s)	IA	T1c	N0(i-)	M0	Blank(s)	Blank(s)	Blank(s)	Blank(s)	Blank(s)	Blank(s)	T1c	N0(i-)	M0	23	Unknown or not applicable	None; diagnosed at autopsy		Surgery performed	Blank(s)	Blank(s)	Blank(s)	Blank(s)	Blank(s)	Blank(s)	Blank(s)	0	1	No
9103897	75-79 years	Female	2016	Corpus Uteri	CorpusCarcinoma	541	8441	Undifferentiated; anaplastic; Grade IV	Not a paired site	Positive histology	8441/3: Serous cystadenocarcinoma, NOS	8440-8499: cystic, mucinous and serous neoplasms	Corpus Uteri	XIf Other and unspecified carcinomas	Localized	Localized	Localized only	Blank(s)	Blank(s)	Blank(s)	Blank(s)	Blank(s)	Blank(s)	Blank(s)	Blank(s)	p1A	p0	c0	Pathologic	Pathologic	Clinical	Blank(s)	Blank(s)	Blank(s)	50	Sentinel lymph node biopsy	None; diagnosed at autopsy		Surgery performed	Blank(s)	Blank(s)	Blank(s)	Blank(s)	Blank(s)	Blank(s)	25	0	2	No
9103906	85+ years	Male	2009	Urinary Bladder	Bladder	679	8130	Moderately differentiated; Grade II	Not a paired site	Positive histology	8130/3: Papillary transitional cell carcinoma	8120-8139: transitional cell papillomas and carcinomas	Urinary Bladder	XIf Other and unspecified carcinomas	In situ	In situ	In situ	Blank(s)	Blank(s)	Blank(s)	Blank(s)	Blank(s)	Blank(s)	Blank(s)	Blank(s)	Blank(s)	Blank(s)	Blank(s)	Blank(s)	Blank(s)	Blank(s)	Ta	N0	M0	27	None	None; diagnosed at autopsy		Surgery performed	Blank(s)	Blank(s)	Blank(s)	Blank(s)	Blank(s)	Blank(s)	Blank(s)	98	0	Blank(s)
9103906	85+ years	Male	2014	Urinary Bladder	Bladder	673	8140	Moderately differentiated; Grade II	Not a paired site	Positive histology	8140/3: Adenocarcinoma, NOS	8140-8389: adenomas and adenocarcinomas	Urinary Bladder	XIf Other and unspecified carcinomas	Localized	Localized	Localized only	Blank(s)	Blank(s)	Blank(s)	Blank(s)	II	T2NOS	N0	M0	Blank(s)	Blank(s)	Blank(s)	Blank(s)	Blank(s)	Blank(s)	T2NOS	N0	M0	27	Unknown or not applicable	None; diagnosed at autopsy		Surgery performed	Blank(s)	Blank(s)	Blank(s)	Blank(s)	Blank(s)	Blank(s)	Blank(s)	98	0	No
9103917	65-69 years	Male	2009	Other Non-Epithelial Skin	Skin	444	8542	Unknown	Left - origin of primary	Positive histology	8542/3: Paget disease, extramammary (except Paget disease of bone)	8500-8549: ductal and lobular neoplasms	Other Non-Epithelial Skin	XIe Skin carcinomas	Unknown/unstaged	Blank(s)	Unknown/unstaged/unspecified/DCO	Blank(s)	Blank(s)	Blank(s)	Blank(s)	Blank(s)	Blank(s)	Blank(s)	Blank(s)	Blank(s)	Blank(s)	Blank(s)	Blank(s)	Blank(s)	Blank(s)	TX	NX	MX	99	Unknown or not applicable	Unknown; death certificate only		Unknown; death certificate; or autopsy only (2003+)	Blank(s)	Blank(s)	Blank(s)	Blank(s)	Blank(s)	Blank(s)	Blank(s)	99	99	Blank(s)
9103917	70-74 years	Male	2013	Sigmoid Colon	Colon	187	8210	Moderately differentiated; Grade II	Not a paired site	Positive histology	8210/3: Adenocarcinoma in adenomatous polyp	8140-8389: adenomas and adenocarcinomas	Sigmoid Colon	XIf Other and unspecified carcinomas	Localized	Localized	Localized only	Blank(s)	Blank(s)	Blank(s)	Blank(s)	I	T1	N0	M0	Blank(s)	Blank(s)	Blank(s)	Blank(s)	Blank(s)	Blank(s)	T1	N0	M0	28	None	None; diagnosed at autopsy		Surgery performed	Blank(s)	Blank(s)	Blank(s)	Blank(s)	Blank(s)	Blank(s)	Blank(s)	98	0	No
9103919	65-69 years	Male	2009	Other Non-Epithelial Skin	Skin	443	8410	Well differentiated; Grade I	Paired site, but no information concerning laterality	Positive histology	8410/3: Sebaceous adenocarcinoma	8390-8429: adnexal and skin appendage neoplasms	Other Non-Epithelial Skin	XIe Skin carcinomas	Unknown/unstaged	Blank(s)	Unknown/unstaged/unspecified/DCO	Blank(s)	Blank(s)	Blank(s)	Blank(s)	Blank(s)	Blank(s)	Blank(s)	Blank(s)	Blank(s)	Blank(s)	Blank(s)	Blank(s)	Blank(s)	Blank(s)	TX	NX	MX	99	Unknown or not applicable	Unknown; death certificate only		Unknown; death certificate; or autopsy only (2003+)	Blank(s)	Blank(s)	Blank(s)	Blank(s)	Blank(s)	Blank(s)	Blank(s)	99	99	Blank(s)
9103919	70-74 years	Male	2014	Ascending Colon	Colon	182	8140	Moderately differentiated; Grade II	Not a paired site	Positive histology	8140/3: Adenocarcinoma, NOS	8140-8389: adenomas and adenocarcinomas	Ascending Colon	XIf Other and unspecified carcinomas	Regional	Regional	Regional by direct extension only	Blank(s)	Blank(s)	Blank(s)	Blank(s)	IIA	T3	N0	M0	Blank(s)	Blank(s)	Blank(s)	Blank(s)	Blank(s)	Blank(s)	T3	N0	M0	40	4 or more regional lymph nodes removed	None; diagnosed at autopsy		Surgery performed	Blank(s)	Blank(s)	Blank(s)	Blank(s)	Blank(s)	Blank(s)	Blank(s)	0	13	No
9103938	80-84 years	Female	2009	Thyroid	Thyroid	739	8330	Unknown	Not a paired site	Positive histology	8330/3: Follicular adenocarcinoma, NOS	8140-8389: adenomas and adenocarcinomas	Thyroid	XIb Thyroid carcinomas	Distant	Distant	Distant site(s)/node(s) involved	Blank(s)	Blank(s)	Blank(s)	Blank(s)	Blank(s)	Blank(s)	Blank(s)	Blank(s)	Blank(s)	Blank(s)	Blank(s)	Blank(s)	Blank(s)	Blank(s)	T2	N0	M1	50	1 to 3 regional lymph nodes removed	None; diagnosed at autopsy		Surgery performed	Blank(s)	Blank(s)	Blank(s)	Blank(s)	Blank(s)	Blank(s)	Blank(s)	0	2	Blank(s)
9103938	80-84 years	Female	2011	Lung and Bronchus	Lung	342	8070	Moderately differentiated; Grade II	Right - origin of primary	Positive histology	8070/3: Squamous cell carcinoma, NOS	8050-8089: squamous cell neoplasms	Lung and Bronchus	XIf Other and unspecified carcinomas	Localized	Localized	Localized only	Blank(s)	Blank(s)	Blank(s)	Blank(s)	IA	T1a	N0	M0	Blank(s)	Blank(s)	Blank(s)	Blank(s)	Blank(s)	Blank(s)	T1	N0	M0	33	4 or more regional lymph nodes removed	None; diagnosed at autopsy		Surgery performed	Blank(s)	Blank(s)	Blank(s)	Blank(s)	Blank(s)	Blank(s)	Blank(s)	0	4	No
9103956	75-79 years	Male	2009	Chronic Lymphocytic Leukemia	HemeRetic	421	9823	B-cell; pre-B; B-precursor	Not a paired site	Positive histology	9823/3: Chronic lymphocytic leukemia/small lymphocytic lymphoma	9820-9839: lymphoid leukemias (C42.1)	Chronic Lymphocytic Leukemia	Ia Lymphoid leukemias	Distant	Blank(s)	Distant site(s)/node(s) involved	Blank(s)	Blank(s)	Blank(s)	Blank(s)	Blank(s)	Blank(s)	Blank(s)	Blank(s)	Blank(s)	Blank(s)	Blank(s)	Blank(s)	Blank(s)	Blank(s)	NA	NA	NA	98	Unknown or not applicable	None; diagnosed at autopsy		Not recommended	Blank(s)	Blank(s)	Blank(s)	Blank(s)	Blank(s)	Blank(s)	Blank(s)	99	99	Blank(s)
9103956	80-84 years	Male	2017	Myeloma	MyelomaPlasmaCellDisorder	421	9732	B-cell; pre-B; B-precursor	Not a paired site	Positive histology	9732/3: Plasma cell myeloma	9730-9739: plasma cell tumors	Myeloma	IIb Non-Hodgkin lymphomas (except Burkitt lymphoma)	Distant	Distant	Distant site(s)/node(s) involved	Blank(s)	Blank(s)	Blank(s)	Blank(s)	Blank(s)	Blank(s)	Blank(s)	Blank(s)	Not applicable	Not applicable	Not applicable	Blank(s)	Blank(s)	Blank(s)	Blank(s)	Blank(s)	Blank(s)	98	Unknown or not applicable	None; diagnosed at autopsy		Not recommended	Blank(s)	Blank(s)	Blank(s)	Blank(s)	Blank(s)	Blank(s)	999	99	99	N/A
9103960	70-74 years	Female	2009	Kidney and Renal Pelvis	KidneyRenalPelvis	659	8130	Undifferentiated; anaplastic; Grade IV	Left - origin of primary	Positive histology	8130/3: Papillary transitional cell carcinoma	8120-8139: transitional cell papillomas and carcinomas	Renal Pelvis	XIf Other and unspecified carcinomas	Localized	Localized	Localized only	Blank(s)	Blank(s)	Blank(s)	Blank(s)	Blank(s)	Blank(s)	Blank(s)	Blank(s)	Blank(s)	Blank(s)	Blank(s)	Blank(s)	Blank(s)	Blank(s)	T2	N0	M0	40	None	None; diagnosed at autopsy		Surgery performed	Blank(s)	Blank(s)	Blank(s)	Blank(s)	Blank(s)	Blank(s)	Blank(s)	98	0	Blank(s)
9103960	70-74 years	Female	2012	NHL - Extranodal	Lymphoma	445	9699	B-cell; pre-B; B-precursor	Right - origin of primary	Positive histology	9699/3: Extranodal marginal zone lymphoma of mucosal-assoc. lymphoid tissue-MALT	9670-9699: nhl - mature b-cell lymphomas	NHL - Extranodal	IIb Non-Hodgkin lymphomas (except Burkitt lymphoma)	Localized	Localized	Localized only	Blank(s)	Blank(s)	Blank(s)	Blank(s)	IEA	NA	NA	NA	Blank(s)	Blank(s)	Blank(s)	Blank(s)	Blank(s)	Blank(s)	NA	NA	NA	27	Unknown or not applicable	None; diagnosed at autopsy		Surgery performed	Blank(s)	Blank(s)	Blank(s)	Blank(s)	Blank(s)	Blank(s)	Blank(s)	99	99	N/A
9103960	75-79 years	Female	2014	Urinary Bladder	Bladder	679	8130	Undifferentiated; anaplastic; Grade IV	Not a paired site	Positive histology	8130/3: Papillary transitional cell carcinoma	8120-8139: transitional cell papillomas and carcinomas	Urinary Bladder	XIf Other and unspecified carcinomas	Unknown/unstaged	Unknown/unstaged	Unknown/unstaged/unspecified/DCO	Blank(s)	Blank(s)	Blank(s)	Blank(s)	UNK Stage	TX	NX	M0	Blank(s)	Blank(s)	Blank(s)	Blank(s)	Blank(s)	Blank(s)	TX	NX	MX	99	Unknown or not applicable	Unknown; death certificate only		Unknown; death certificate; or autopsy only (2003+)	Blank(s)	Blank(s)	Blank(s)	Blank(s)	Blank(s)	Blank(s)	Blank(s)	99	99	Unknown
9103964	65-69 years	Male	2009	Prostate	Prostate	619	8140	Poorly differentiated; Grade III	Not a paired site	Positive histology	8140/3: Adenocarcinoma, NOS	8140-8389: adenomas and adenocarcinomas	Prostate	XIf Other and unspecified carcinomas	Regional	Regional	Regional by direct extension only	Blank(s)	Blank(s)	Blank(s)	Blank(s)	Blank(s)	Blank(s)	Blank(s)	Blank(s)	Blank(s)	Blank(s)	Blank(s)	Blank(s)	Blank(s)	Blank(s)	T3a	N0	M0	50	4 or more regional lymph nodes removed	None; diagnosed at autopsy		Surgery performed	Blank(s)	Blank(s)	Blank(s)	Blank(s)	Blank(s)	Blank(s)	Blank(s)	0	5	Blank(s)
9103964	75-79 years	Male	2017	Soft Tissue including Heart	SoftTissue	495	8801	Unknown	Paired site, but no information concerning laterality	Positive histology	8801/3: Spindle cell sarcoma	8800-8809: soft tissue tumors and sarcomas, NOS	Soft Tissue including Heart	IXe Unspecified soft tissue sarcomas	Unknown/unstaged	Unknown/unstaged	Unknown/unstaged/unspecified/DCO	Blank(s)	Blank(s)	Blank(s)	Blank(s)	Blank(s)	Blank(s)	Blank(s)	Blank(s)	Blank(s)	Blank(s)	Blank(s)	Blank(s)	Blank(s)	Blank(s)	Blank(s)	Blank(s)	Blank(s)	0	None	None; diagnosed at autopsy		Not recommended	Blank(s)	Blank(s)	Blank(s)	Blank(s)	Blank(s)	Blank(s)	999	98	0	Unknown
9103967	60-64 years	Female	2009	Lung and Bronchus	Lung	341	8140	Unknown	Right - origin of primary	Positive histology	8140/3: Adenocarcinoma, NOS	8140-8389: adenomas and adenocarcinomas	Lung and Bronchus	XIf Other and unspecified carcinomas	Distant	Distant	Distant site(s)/node(s) involved	Blank(s)	Blank(s)	Blank(s)	Blank(s)	Blank(s)	Blank(s)	Blank(s)	Blank(s)	Blank(s)	Blank(s)	Blank(s)	Blank(s)	Blank(s)	Blank(s)	T2	NX	M1	0	None	None; diagnosed at autopsy		Not recommended	Blank(s)	Blank(s)	Blank(s)	Blank(s)	Blank(s)	Blank(s)	Blank(s)	98	0	Blank(s)
9103971	60-64 years	Female	2009	Sigmoid Colon	Colon	187	8140	Moderately differentiated; Grade II	Not a paired site	Positive histology	8140/3: Adenocarcinoma, NOS	8140-8389: adenomas and adenocarcinomas	Sigmoid Colon	XIf Other and unspecified carcinomas	Distant	Distant	Distant site(s)/node(s) involved	Blank(s)	Blank(s)	Blank(s)	Blank(s)	Blank(s)	Blank(s)	Blank(s)	Blank(s)	Blank(s)	Blank(s)	Blank(s)	Blank(s)	Blank(s)	Blank(s)	T4	N1	M0	70	4 or more regional lymph nodes removed	Non-primary surgical procedure to other regional sites		Surgery performed	Blank(s)	Blank(s)	Blank(s)	Blank(s)	Blank(s)	Blank(s)	Blank(s)	3	27	Blank(s)
9103971	60-64 years	Female	2009	Rectum	Rectum	209	8140	Moderately differentiated; Grade II	Not a paired site	Positive histology	8140/3: Adenocarcinoma, NOS	8140-8389: adenomas and adenocarcinomas	Rectum	XIf Other and unspecified carcinomas	Distant	Distant	Distant site(s)/node(s) involved	Blank(s)	Blank(s)	Blank(s)	Blank(s)	Blank(s)	Blank(s)	Blank(s)	Blank(s)	Blank(s)	Blank(s)	Blank(s)	Blank(s)	Blank(s)	Blank(s)	T4	N1	M0	70	4 or more regional lymph nodes removed	Non-primary surgical procedure to other regional sites		Surgery performed	Blank(s)	Blank(s)	Blank(s)	Blank(s)	Blank(s)	Blank(s)	Blank(s)	3	27	Blank(s)
9103983	35-39 years	Male	2009	Melanoma of the Skin	MelanomaSkin	445	8761	Unknown	Right - origin of primary	Positive histology	8761/3: Malignant melanoma in giant pigmented nevus	8720-8799: nevi and melanomas	Melanoma of the Skin	XId Malignant melanomas	Localized	Localized	Localized only	Blank(s)	Blank(s)	Blank(s)	Blank(s)	Blank(s)	Blank(s)	Blank(s)	Blank(s)	Blank(s)	Blank(s)	Blank(s)	Blank(s)	Blank(s)	Blank(s)	T1a	NX	MX	31	None	Unknown; death certificate only		Surgery performed	Blank(s)	Blank(s)	Blank(s)	Blank(s)	Blank(s)	Blank(s)	Blank(s)	98	0	Blank(s)
9103983	35-39 years	Male	2011	NHL - Nodal	Lymphoma	779	9705	T-cell	Not a paired site	Positive histology	9705/3: Angioimmunoblastic T-cell lymphoma	9700-9719: nhl - mature t and nk-cell lymphomas	NHL - Nodal	IIb Non-Hodgkin lymphomas (except Burkitt lymphoma)	Distant	Distant	Distant site(s)/node(s) involved	Blank(s)	Blank(s)	Blank(s)	Blank(s)	IIIA	NA	NA	NA	Blank(s)	Blank(s)	Blank(s)	Blank(s)	Blank(s)	Blank(s)	NA	NA	NA	0	Unknown or not applicable	None; diagnosed at autopsy		Not recommended	Blank(s)	Blank(s)	Blank(s)	Blank(s)	Blank(s)	Blank(s)	Blank(s)	99	99	N/A
9103989	40-44 years	Female	2012	Melanoma of the Skin	MelanomaSkin	443	8743	Unknown	Paired site, but no information concerning laterality	Positive histology	8743/3: Superficial spreading melanoma	8720-8799: nevi and melanomas	Melanoma of the Skin	XId Malignant melanomas	Localized	Localized	Localized only	Blank(s)	Blank(s)	Blank(s)	Blank(s)	IB	T1b	N0	M0	Blank(s)	Blank(s)	Blank(s)	Blank(s)	Blank(s)	Blank(s)	T1a	N0	M0	30	None	Unknown; death certificate only		Surgery performed	Blank(s)	Blank(s)	Blank(s)	Blank(s)	Blank(s)	Blank(s)	Blank(s)	98	0	No
9104037	60-64 years	Male	2009	Rectosigmoid Junction	Rectum	199	8140	Moderately differentiated; Grade II	Not a paired site	Positive histology	8140/3: Adenocarcinoma, NOS	8140-8389: adenomas and adenocarcinomas	Rectosigmoid Junction	XIf Other and unspecified carcinomas	Regional	Regional	Regional lymph nodes involved only	Blank(s)	Blank(s)	Blank(s)	Blank(s)	Blank(s)	Blank(s)	Blank(s)	Blank(s)	Blank(s)	Blank(s)	Blank(s)	Blank(s)	Blank(s)	Blank(s)	T3	N1	MX	40	4 or more regional lymph nodes removed	None; diagnosed at autopsy		Surgery performed	Blank(s)	Blank(s)	Blank(s)	Blank(s)	Blank(s)	Blank(s)	Blank(s)	1	23	Blank(s)
9104037	60-64 years	Male	2009	Transverse Colon	Colon	184	8140	Moderately differentiated; Grade II	Not a paired site	Positive histology	8140/3: Adenocarcinoma, NOS	8140-8389: adenomas and adenocarcinomas	Transverse Colon	XIf Other and unspecified carcinomas	Regional	Regional	Regional by both direct extension and lymph node involvement	Blank(s)	Blank(s)	Blank(s)	Blank(s)	Blank(s)	Blank(s)	Blank(s)	Blank(s)	Blank(s)	Blank(s)	Blank(s)	Blank(s)	Blank(s)	Blank(s)	T4	N1	MX	40	4 or more regional lymph nodes removed	None; diagnosed at autopsy		Surgery performed	Blank(s)	Blank(s)	Blank(s)	Blank(s)	Blank(s)	Blank(s)	Blank(s)	1	23	Blank(s)
9104037	60-64 years	Male	2009	Descending Colon	Colon	186	8140	Moderately differentiated; Grade II	Not a paired site	Positive histology	8140/3: Adenocarcinoma, NOS	8140-8389: adenomas and adenocarcinomas	Descending Colon	XIf Other and unspecified carcinomas	Regional	Regional	Regional lymph nodes involved only	Blank(s)	Blank(s)	Blank(s)	Blank(s)	Blank(s)	Blank(s)	Blank(s)	Blank(s)	Blank(s)	Blank(s)	Blank(s)	Blank(s)	Blank(s)	Blank(s)	T3	N1	MX	40	4 or more regional lymph nodes removed	None; diagnosed at autopsy		Surgery performed	Blank(s)	Blank(s)	Blank(s)	Blank(s)	Blank(s)	Blank(s)	Blank(s)	1	23	Blank(s)
9104042	80-84 years	Female	2009	NHL - Extranodal	Lymphoma	421	9591	B-cell; pre-B; B-precursor	Not a paired site	Positive histology	9591/3: Non-Hodgkin lymphoma, NOS	9590-9599: malignant lymphomas, NOS or diffuse	NHL - Extranodal	Ia Lymphoid leukemias	Unknown/unstaged	Unknown/unstaged	Unknown/unstaged/unspecified/DCO	Blank(s)	Blank(s)	Blank(s)	Blank(s)	Blank(s)	Blank(s)	Blank(s)	Blank(s)	Blank(s)	Blank(s)	Blank(s)	Blank(s)	Blank(s)	Blank(s)	NA	NA	NA	98	Unknown or not applicable	Unknown; death certificate only		Not recommended	Blank(s)	Blank(s)	Blank(s)	Blank(s)	Blank(s)	Blank(s)	Blank(s)	99	99	Blank(s)
9104058	65-69 years	Male	2009	Prostate	Prostate	619	8140	Moderately differentiated; Grade II	Not a paired site	Positive histology	8140/3: Adenocarcinoma, NOS	8140-8389: adenomas and adenocarcinomas	Prostate	XIf Other and unspecified carcinomas	Localized	Localized	Localized only	Blank(s)	Blank(s)	Blank(s)	Blank(s)	Blank(s)	Blank(s)	Blank(s)	Blank(s)	Blank(s)	Blank(s)	Blank(s)	Blank(s)	Blank(s)	Blank(s)	T2a	N0	M0	0	None	None; diagnosed at autopsy		Not recommended	Blank(s)	Blank(s)	Blank(s)	Blank(s)	Blank(s)	Blank(s)	Blank(s)	98	0	Blank(s)
9104058	70-74 years	Male	2015	Urinary Bladder	Bladder	675	8130	Moderately differentiated; Grade II	Not a paired site	Positive histology	8130/3: Papillary transitional cell carcinoma	8120-8139: transitional cell papillomas and carcinomas	Urinary Bladder	XIf Other and unspecified carcinomas	In situ	In situ	In situ	Blank(s)	Blank(s)	Blank(s)	Blank(s)	0a	Ta	N0	M0	Blank(s)	Blank(s)	Blank(s)	Blank(s)	Blank(s)	Blank(s)	Ta	N0	M0	27	None	None; diagnosed at autopsy		Surgery performed	Blank(s)	Blank(s)	Blank(s)	Blank(s)	Blank(s)	Blank(s)	Blank(s)	98	0	No
9104060	65-69 years	Male	2009	Prostate	Prostate	619	8140	Moderately differentiated; Grade II	Not a paired site	Positive histology	8140/3: Adenocarcinoma, NOS	8140-8389: adenomas and adenocarcinomas	Prostate	XIf Other and unspecified carcinomas	Localized	Localized	Localized only	Blank(s)	Blank(s)	Blank(s)	Blank(s)	Blank(s)	Blank(s)	Blank(s)	Blank(s)	Blank(s)	Blank(s)	Blank(s)	Blank(s)	Blank(s)	Blank(s)	T1c	N0	M0	0	None	None; diagnosed at autopsy		Not recommended	Blank(s)	Blank(s)	Blank(s)	Blank(s)	Blank(s)	Blank(s)	Blank(s)	98	0	Blank(s)
9104060	70-74 years	Male	2013	Miscellaneous	HemeRetic	421	9985	Unknown	Not a paired site	Positive histology	9985/3: Refractory cytopenia with multilineage dysplasia	9980-9989: myelodysplastic syndrome	Miscellaneous	Id Myelodysplastic syndrome and other myeloproliferative diseases	Distant	Blank(s)	Distant site(s)/node(s) involved	Blank(s)	Blank(s)	Blank(s)	Blank(s)	NA	NA	NA	NA	Blank(s)	Blank(s)	Blank(s)	Blank(s)	Blank(s)	Blank(s)	NA	NA	NA	98	Unknown or not applicable	None; diagnosed at autopsy		Recommended but not performed, unknown reason	Blank(s)	Blank(s)	Blank(s)	Blank(s)	Blank(s)	Blank(s)	Blank(s)	99	99	N/A
9104076	55-59 years	Male	2009	Urinary Bladder	Bladder	679	8120	Poorly differentiated; Grade III	Not a paired site	Positive histology	8120/3: Transitional cell carcinoma, NOS	8120-8139: transitional cell papillomas and carcinomas	Urinary Bladder	XIf Other and unspecified carcinomas	Localized	Localized	Localized only	Blank(s)	Blank(s)	Blank(s)	Blank(s)	Blank(s)	Blank(s)	Blank(s)	Blank(s)	Blank(s)	Blank(s)	Blank(s)	Blank(s)	Blank(s)	Blank(s)	T2NOS	N0	M0	70	4 or more regional lymph nodes removed	None; diagnosed at autopsy		Surgery performed	Blank(s)	Blank(s)	Blank(s)	Blank(s)	Blank(s)	Blank(s)	Blank(s)	0	17	Blank(s)
9104076	55-59 years	Male	2009	Prostate	Prostate	619	8140	Moderately differentiated; Grade II	Not a paired site	Positive histology	8140/3: Adenocarcinoma, NOS	8140-8389: adenomas and adenocarcinomas	Prostate	XIf Other and unspecified carcinomas	Localized	Localized	Localized only	Blank(s)	Blank(s)	Blank(s)	Blank(s)	Blank(s)	Blank(s)	Blank(s)	Blank(s)	Blank(s)	Blank(s)	Blank(s)	Blank(s)	Blank(s)	Blank(s)	T2a	N0	M0	70	4 or more regional lymph nodes removed	None; diagnosed at autopsy		Surgery performed	Blank(s)	Blank(s)	Blank(s)	Blank(s)	Blank(s)	Blank(s)	Blank(s)	0	17	Blank(s)
9104093	80-84 years	Male	2009	NHL - Extranodal	Lymphoma	446	9591	B-cell; pre-B; B-precursor	Right - origin of primary	Positive histology	9591/3: Non-Hodgkin lymphoma, NOS	9590-9599: malignant lymphomas, NOS or diffuse	NHL - Extranodal	IIb Non-Hodgkin lymphomas (except Burkitt lymphoma)	Localized	Localized	Localized only	Blank(s)	Blank(s)	Blank(s)	Blank(s)	Blank(s)	Blank(s)	Blank(s)	Blank(s)	Blank(s)	Blank(s)	Blank(s)	Blank(s)	Blank(s)	Blank(s)	NA	NA	NA	27	Unknown or not applicable	None; diagnosed at autopsy		Surgery performed	Blank(s)	Blank(s)	Blank(s)	Blank(s)	Blank(s)	Blank(s)	Blank(s)	99	99	Blank(s)
9104093	85+ years	Male	2011	Acute Myeloid Leukemia	HemeRetic	421	9861	Unknown	Not a paired site	Positive histology	9861/3: Acute myeloid leukemia, NOS	9840-9939: myeloid leukemias (C42.1)	Acute Myeloid Leukemia	Ib Acute myeloid leukemias	Distant	Blank(s)	Distant site(s)/node(s) involved	Blank(s)	Blank(s)	Blank(s)	Blank(s)	NA	NA	NA	NA	Blank(s)	Blank(s)	Blank(s)	Blank(s)	Blank(s)	Blank(s)	NA	NA	NA	98	Unknown or not applicable	Unknown; death certificate only		Recommended but not performed, unknown reason	Blank(s)	Blank(s)	Blank(s)	Blank(s)	Blank(s)	Blank(s)	Blank(s)	99	99	N/A
9104099	70-74 years	Female	2010	Breast	Breast	502	8500	Moderately differentiated; Grade II	Left - origin of primary	Positive histology	8500/3: Infiltrating duct carcinoma, NOS	8500-8549: ductal and lobular neoplasms	Breast	XIf Other and unspecified carcinomas	Localized	Localized	Localized only	Blank(s)	Blank(s)	Blank(s)	Blank(s)	IA	T1c	N0	M0	Blank(s)	Blank(s)	Blank(s)	Blank(s)	Blank(s)	Blank(s)	T1c	N0	M0	41	Unknown or not applicable	None; diagnosed at autopsy		Surgery performed	Blank(s)	Blank(s)	Blank(s)	Blank(s)	Blank(s)	Blank(s)	Blank(s)	98	0	No
9104116	80-84 years	Male	2009	Prostate	Prostate	619	8140	Poorly differentiated; Grade III	Not a paired site	Positive histology	8140/3: Adenocarcinoma, NOS	8140-8389: adenomas and adenocarcinomas	Prostate	XIf Other and unspecified carcinomas	Localized	Localized	Localized only	Blank(s)	Blank(s)	Blank(s)	Blank(s)	Blank(s)	Blank(s)	Blank(s)	Blank(s)	Blank(s)	Blank(s)	Blank(s)	Blank(s)	Blank(s)	Blank(s)	T1c	N0	M0	99	Unknown or not applicable	Unknown; death certificate only		Unknown; death certificate; or autopsy only (2003+)	Blank(s)	Blank(s)	Blank(s)	Blank(s)	Blank(s)	Blank(s)	Blank(s)	98	0	Blank(s)
9104116	85+ years	Male	2015	Myeloma	MyelomaPlasmaCellDisorder	421	9732	B-cell; pre-B; B-precursor	Not a paired site	Unknown	9732/3: Plasma cell myeloma	9730-9739: plasma cell tumors	Myeloma	IIb Non-Hodgkin lymphomas (except Burkitt lymphoma)	Distant	Distant	Distant site(s)/node(s) involved	Blank(s)	Blank(s)	Blank(s)	Blank(s)	NA	NA	NA	NA	Blank(s)	Blank(s)	Blank(s)	Blank(s)	Blank(s)	Blank(s)	NA	NA	NA	99	Unknown or not applicable	Unknown; death certificate only		Unknown; death certificate; or autopsy only (2003+)	Blank(s)	Blank(s)	Blank(s)	Blank(s)	Blank(s)	Blank(s)	Blank(s)	99	99	N/A
9104127	70-74 years	Male	2009	Cecum	Colon	180	8140	Moderately differentiated; Grade II	Not a paired site	Positive histology	8140/3: Adenocarcinoma, NOS	8140-8389: adenomas and adenocarcinomas	Cecum	XIf Other and unspecified carcinomas	Localized	Localized	Localized only	Blank(s)	Blank(s)	Blank(s)	Blank(s)	Blank(s)	Blank(s)	Blank(s)	Blank(s)	Blank(s)	Blank(s)	Blank(s)	Blank(s)	Blank(s)	Blank(s)	T3	N0	M0	40	4 or more regional lymph nodes removed	None; diagnosed at autopsy		Surgery performed	Blank(s)	Blank(s)	Blank(s)	Blank(s)	Blank(s)	Blank(s)	Blank(s)	0	35	Blank(s)
9104127	75-79 years	Male	2016	Lung and Bronchus	Lung	341	8140	Unknown	Right - origin of primary	Positive histology	8140/3: Adenocarcinoma, NOS	8140-8389: adenomas and adenocarcinomas	Lung and Bronchus	XIf Other and unspecified carcinomas	Regional	Regional	Regional lymph nodes involved only	Blank(s)	Blank(s)	Blank(s)	Blank(s)	Blank(s)	Blank(s)	Blank(s)	Blank(s)	c1A	c2	c0	Clinical	Clinical	Clinical	Blank(s)	Blank(s)	Blank(s)	0	Biopsy or aspiration of regional lymph node, NOS	None; diagnosed at autopsy		Not recommended	Blank(s)	Blank(s)	Blank(s)	Blank(s)	Blank(s)	Blank(s)	10	95	95	No
9104166	60-64 years	Male	2010	Lung and Bronchus	Lung	349	8140	Unknown	Right - origin of primary	Positive histology	8140/3: Adenocarcinoma, NOS	8140-8389: adenomas and adenocarcinomas	Lung and Bronchus	XIf Other and unspecified carcinomas	Distant	Distant	Distant site(s)/node(s) involved	Blank(s)	Blank(s)	Blank(s)	Blank(s)	IV	TX	NX	M1a	Blank(s)	Blank(s)	Blank(s)	Blank(s)	Blank(s)	Blank(s)	T4	NX	M0	0	None	None; diagnosed at autopsy		Not recommended	Blank(s)	Blank(s)	Blank(s)	Blank(s)	Blank(s)	Blank(s)	Blank(s)	98	0	No
9104166	60-64 years	Male	2011	Myeloma	MyelomaPlasmaCellDisorder	421	9732	B-cell; pre-B; B-precursor	Not a paired site	Positive histology	9732/3: Plasma cell myeloma	9730-9739: plasma cell tumors	Myeloma	IIb Non-Hodgkin lymphomas (except Burkitt lymphoma)	Distant	Distant	Distant site(s)/node(s) involved	Blank(s)	Blank(s)	Blank(s)	Blank(s)	NA	NA	NA	NA	Blank(s)	Blank(s)	Blank(s)	Blank(s)	Blank(s)	Blank(s)	NA	NA	NA	98	Unknown or not applicable	None; diagnosed at autopsy		Not recommended	Blank(s)	Blank(s)	Blank(s)	Blank(s)	Blank(s)	Blank(s)	Blank(s)	99	99	N/A
9104180	75-79 years	Male	2009	Urinary Bladder	Bladder	679	8010	Unknown	Not a paired site	Positive histology	8010/3: Carcinoma, NOS	8010-8049: epithelial neoplasms, NOS	Urinary Bladder	XIf Other and unspecified carcinomas	In situ	In situ	In situ	Blank(s)	Blank(s)	Blank(s)	Blank(s)	Blank(s)	Blank(s)	Blank(s)	Blank(s)	Blank(s)	Blank(s)	Blank(s)	Blank(s)	Blank(s)	Blank(s)	Tis	N0	M0	27	None	Unknown; death certificate only		Surgery performed	Blank(s)	Blank(s)	Blank(s)	Blank(s)	Blank(s)	Blank(s)	Blank(s)	98	0	Blank(s)
9104182	30-34 years	Male	2019	Melanoma of the Skin	Blank(s)	445	8720	Blank(s)	Left - origin of primary	Positive histology	8720/3: Malignant melanoma, NOS	8720-8799: nevi and melanomas	Melanoma of the Skin	XId Malignant melanomas	Localized	Blank(s)	Blank(s)	T1a	N0	M0	1A	Blank(s)	Blank(s)	Blank(s)	Blank(s)	Blank(s)	Blank(s)	Blank(s)	Blank(s)	Blank(s)	Blank(s)	Blank(s)	Blank(s)	Blank(s)	27	None	None; diagnosed at autopsy		Surgery performed	Blank(s)	Blank(s)	Blank(s)	Blank(s)	100	0	6	98	0	No
9104204	75-79 years	Male	2009	Lung and Bronchus	Lung	341	8070	Poorly differentiated; Grade III	Right - origin of primary	Positive histology	8070/3: Squamous cell carcinoma, NOS	8050-8089: squamous cell neoplasms	Lung and Bronchus	XIf Other and unspecified carcinomas	Localized	Localized	Localized only	Blank(s)	Blank(s)	Blank(s)	Blank(s)	Blank(s)	Blank(s)	Blank(s)	Blank(s)	Blank(s)	Blank(s)	Blank(s)	Blank(s)	Blank(s)	Blank(s)	T1	N0	M0	33	1 to 3 regional lymph nodes removed	None; diagnosed at autopsy		Surgery performed	Blank(s)	Blank(s)	Blank(s)	Blank(s)	Blank(s)	Blank(s)	Blank(s)	0	3	Blank(s)
9104204	75-79 years	Male	2011	Lung and Bronchus	Lung	343	8041	Unknown	Right - origin of primary	Positive histology	8041/3: Small cell carcinoma, NOS	8010-8049: epithelial neoplasms, NOS	Lung and Bronchus	XIf Other and unspecified carcinomas	Localized	Localized	Localized only	Blank(s)	Blank(s)	Blank(s)	Blank(s)	IA	T1a	N0	M0	Blank(s)	Blank(s)	Blank(s)	Blank(s)	Blank(s)	Blank(s)	T1	N0	M0	0	None	None; diagnosed at autopsy		Not recommended	Blank(s)	Blank(s)	Blank(s)	Blank(s)	Blank(s)	Blank(s)	Blank(s)	98	0	No
9104233	60-64 years	Male	2009	Melanoma of the Skin	MelanomaSkin	443	8742	Unknown	Left - origin of primary	Positive histology	8742/3: Lentigo maligna melanoma	8720-8799: nevi and melanomas	Melanoma of the Skin	XId Malignant melanomas	Localized	Localized	Localized only	Blank(s)	Blank(s)	Blank(s)	Blank(s)	Blank(s)	Blank(s)	Blank(s)	Blank(s)	Blank(s)	Blank(s)	Blank(s)	Blank(s)	Blank(s)	Blank(s)	T1b	N0	M0	30	None	None; diagnosed at autopsy		Surgery performed	Blank(s)	Blank(s)	Blank(s)	Blank(s)	Blank(s)	Blank(s)	Blank(s)	98	0	Blank(s)
9104233	70-74 years	Male	2016	Melanoma of the Skin	MelanomaSkin	445	8720	Unknown	Left - origin of primary	Positive histology	8720/3: Malignant melanoma, NOS	8720-8799: nevi and melanomas	Melanoma of the Skin	XId Malignant melanomas	Localized	Localized	Localized only	Blank(s)	Blank(s)	Blank(s)	Blank(s)	Blank(s)	Blank(s)	Blank(s)	Blank(s)	Blank(s)	Blank(s)	Blank(s)	Blank(s)	Blank(s)	Blank(s)	Blank(s)	Blank(s)	Blank(s)	99	Unknown or not applicable	Unknown; death certificate only		Unknown; death certificate; or autopsy only (2003+)	Blank(s)	Blank(s)	Blank(s)	Blank(s)	Blank(s)	Blank(s)	999	99	99	Unknown
9104233	70-74 years	Male	2019	Urinary Bladder	Blank(s)	679	8120	Blank(s)	Not a paired site	Positive histology	8120/3: Transitional cell carcinoma, NOS	8120-8139: transitional cell papillomas and carcinomas	Urinary Bladder	XIf Other and unspecified carcinomas	In situ	Blank(s)	Blank(s)	Tis	N0	M0	0is	Blank(s)	Blank(s)	Blank(s)	Blank(s)	Blank(s)	Blank(s)	Blank(s)	Blank(s)	Blank(s)	Blank(s)	Blank(s)	Blank(s)	Blank(s)	27	Unknown or not applicable	None; diagnosed at autopsy		Surgery performed	Blank(s)	Blank(s)	Blank(s)	Blank(s)	50	0	999	98	0	No
9104238	80-84 years	Female	2005	Miscellaneous	HemeRetic	421	9989	Unknown	Not a paired site	Unknown	9989/3: Myelodysplastic syndrome, unclassifiable	9980-9989: myelodysplastic syndrome	Miscellaneous	Id Myelodysplastic syndrome and other myeloproliferative diseases	Distant	Blank(s)	Distant site(s)/node(s) involved	Blank(s)	Blank(s)	Blank(s)	Blank(s)	Blank(s)	Blank(s)	Blank(s)	Blank(s)	Blank(s)	Blank(s)	Blank(s)	Blank(s)	Blank(s)	Blank(s)	NA	NA	NA	98	Unknown or not applicable	None; diagnosed at autopsy		Not recommended	Blank(s)	Blank(s)	Blank(s)	Blank(s)	Blank(s)	Blank(s)	Blank(s)	99	99	Blank(s)
9104238	85+ years	Female	2009	Myeloma	MyelomaPlasmaCellDisorder	421	9732	Unknown	Not a paired site	Positive histology	9732/3: Plasma cell myeloma	9730-9739: plasma cell tumors	Myeloma	IIb Non-Hodgkin lymphomas (except Burkitt lymphoma)	Distant	Distant	Distant site(s)/node(s) involved	Blank(s)	Blank(s)	Blank(s)	Blank(s)	Blank(s)	Blank(s)	Blank(s)	Blank(s)	Blank(s)	Blank(s)	Blank(s)	Blank(s)	Blank(s)	Blank(s)	NA	NA	NA	98	Unknown or not applicable	None; diagnosed at autopsy		Not recommended	Blank(s)	Blank(s)	Blank(s)	Blank(s)	Blank(s)	Blank(s)	Blank(s)	99	99	Blank(s)
9104243	70-74 years	Female	2009	Miscellaneous	HemeRetic	421	9960	Unknown	Not a paired site	Positive histology	9960/3: Chronic myeloproliferative disease, NOS (OBS 2012+) see 9975/3	9950-9969: chronic myeloproliferative disorders (C42.1)	Miscellaneous	Ic Chronic myeloproliferative diseases	Distant	Blank(s)	Distant site(s)/node(s) involved	Blank(s)	Blank(s)	Blank(s)	Blank(s)	Blank(s)	Blank(s)	Blank(s)	Blank(s)	Blank(s)	Blank(s)	Blank(s)	Blank(s)	Blank(s)	Blank(s)	NA	NA	NA	98	Unknown or not applicable	None; diagnosed at autopsy		Not recommended	Blank(s)	Blank(s)	Blank(s)	Blank(s)	Blank(s)	Blank(s)	Blank(s)	99	99	Blank(s)
9104243	80-84 years	Female	2019	Breast	Blank(s)	508	8500	Blank(s)	Left - origin of primary	Positive histology	8500/3: Infiltrating duct carcinoma, NOS	8500-8549: ductal and lobular neoplasms	Breast	XIf Other and unspecified carcinomas	Localized	Blank(s)	Blank(s)	T1b	N0	M0	1A	Blank(s)	Blank(s)	Blank(s)	Blank(s)	Blank(s)	Blank(s)	Blank(s)	Blank(s)	Blank(s)	Blank(s)	Blank(s)	Blank(s)	Blank(s)	22	Unknown or not applicable	None; diagnosed at autopsy		Surgery performed	Blank(s)	Blank(s)	Blank(s)	Blank(s)	100	70	9	0	2	No
9104260	80-84 years	Female	2009	Corpus Uteri	CorpusCarcinoma	541	8380	Well differentiated; Grade I	Not a paired site	Positive histology	8380/3: Endometrioid carcinoma	8140-8389: adenomas and adenocarcinomas	Corpus Uteri	XIf Other and unspecified carcinomas	Localized	Localized	Localized only	Blank(s)	Blank(s)	Blank(s)	Blank(s)	Blank(s)	Blank(s)	Blank(s)	Blank(s)	Blank(s)	Blank(s)	Blank(s)	Blank(s)	Blank(s)	Blank(s)	T1b	NX	MX	50	None	None; diagnosed at autopsy		Surgery performed	Blank(s)	Blank(s)	Blank(s)	Blank(s)	Blank(s)	Blank(s)	Blank(s)	99	99	Blank(s)
9104260	80-84 years	Female	2012	Breast	Breast	501	8500	Moderately differentiated; Grade II	Right - origin of primary	Positive histology	8500/3: Infiltrating duct carcinoma, NOS	8500-8549: ductal and lobular neoplasms	Breast	XIf Other and unspecified carcinomas	Localized	Localized	Localized only	Blank(s)	Blank(s)	Blank(s)	Blank(s)	IA	T1b	N0(i-)	M0	Blank(s)	Blank(s)	Blank(s)	Blank(s)	Blank(s)	Blank(s)	T1b	N0(i-)	M0	22	Unknown or not applicable	Unknown; death certificate only		Surgery performed	Blank(s)	Blank(s)	Blank(s)	Blank(s)	Blank(s)	Blank(s)	Blank(s)	0	1	No
9104273	70-74 years	Male	2009	Sigmoid Colon	Colon	187	8140	Moderately differentiated; Grade II	Not a paired site	Positive histology	8140/3: Adenocarcinoma, NOS	8140-8389: adenomas and adenocarcinomas	Sigmoid Colon	XIf Other and unspecified carcinomas	Localized	Localized	Localized only	Blank(s)	Blank(s)	Blank(s)	Blank(s)	Blank(s)	Blank(s)	Blank(s)	Blank(s)	Blank(s)	Blank(s)	Blank(s)	Blank(s)	Blank(s)	Blank(s)	T3	N0	M0	30	4 or more regional lymph nodes removed	None; diagnosed at autopsy		Surgery performed	Blank(s)	Blank(s)	Blank(s)	Blank(s)	Blank(s)	Blank(s)	Blank(s)	0	16	Blank(s)
9104273	75-79 years	Male	2015	Prostate	Prostate	619	8000	Unknown	Not a paired site	Unknown	8000/3: Neoplasm, malignant	8000-8009: unspecified neoplasms	Prostate	XIIb Other unspecified malignant tumors	Unknown/unstaged	Unknown/unstaged	Unknown/unstaged/unspecified/DCO	Blank(s)	Blank(s)	Blank(s)	Blank(s)	UNK Stage	TX	NX	M0	Blank(s)	Blank(s)	Blank(s)	Blank(s)	Blank(s)	Blank(s)	TX	NX	MX	99	Unknown or not applicable	Unknown; death certificate only		Unknown; death certificate; or autopsy only (2003+)	Blank(s)	Blank(s)	Blank(s)	Blank(s)	Blank(s)	Blank(s)	Blank(s)	99	99	Unknown
9104289	70-74 years	Female	2009	Kidney and Renal Pelvis	KidneyParenchyma	649	8310	Well differentiated; Grade I	Left - origin of primary	Positive histology	8310/3: Clear cell adenocarcinoma, NOS	8140-8389: adenomas and adenocarcinomas	Kidney	VIb Renal carcinomas	Localized	Localized	Localized only	Blank(s)	Blank(s)	Blank(s)	Blank(s)	Blank(s)	Blank(s)	Blank(s)	Blank(s)	Blank(s)	Blank(s)	Blank(s)	Blank(s)	Blank(s)	Blank(s)	TX	N0	MX	27	None	Unknown; death certificate only		Surgery performed	Blank(s)	Blank(s)	Blank(s)	Blank(s)	Blank(s)	Blank(s)	Blank(s)	98	0	Blank(s)
9104291	75-79 years	Male	2009	Miscellaneous	HemeRetic	421	9989	Unknown	Not a paired site	Positive histology	9989/3: Myelodysplastic syndrome, unclassifiable	9980-9989: myelodysplastic syndrome	Miscellaneous	Id Myelodysplastic syndrome and other myeloproliferative diseases	Distant	Blank(s)	Distant site(s)/node(s) involved	Blank(s)	Blank(s)	Blank(s)	Blank(s)	Blank(s)	Blank(s)	Blank(s)	Blank(s)	Blank(s)	Blank(s)	Blank(s)	Blank(s)	Blank(s)	Blank(s)	NA	NA	NA	98	Unknown or not applicable	None; diagnosed at autopsy		Not recommended	Blank(s)	Blank(s)	Blank(s)	Blank(s)	Blank(s)	Blank(s)	Blank(s)	99	99	Blank(s)
9104291	80-84 years	Male	2011	Lung and Bronchus	Lung	348	8041	Unknown	Left - origin of primary	Positive histology	8041/3: Small cell carcinoma, NOS	8010-8049: epithelial neoplasms, NOS	Lung and Bronchus	XIf Other and unspecified carcinomas	Distant	Distant	Distant site(s)/node(s) involved	Blank(s)	Blank(s)	Blank(s)	Blank(s)	IV	T4	NX	M1a	Blank(s)	Blank(s)	Blank(s)	Blank(s)	Blank(s)	Blank(s)	T4	NX	M0	0	None	None; diagnosed at autopsy		Not recommended	Blank(s)	Blank(s)	Blank(s)	Blank(s)	Blank(s)	Blank(s)	Blank(s)	98	0	No
9104304	65-69 years	Male	2009	Urinary Bladder	Bladder	679	8070	Moderately differentiated; Grade II	Not a paired site	Positive histology	8070/3: Squamous cell carcinoma, NOS	8050-8089: squamous cell neoplasms	Urinary Bladder	XIf Other and unspecified carcinomas	Distant	Distant	Distant site(s)/node(s) involved	Blank(s)	Blank(s)	Blank(s)	Blank(s)	Blank(s)	Blank(s)	Blank(s)	Blank(s)	Blank(s)	Blank(s)	Blank(s)	Blank(s)	Blank(s)	Blank(s)	T4b	NX	M1	0	None	None; diagnosed at autopsy		Not recommended, contraindicated due to other cond; autopsy only (1973-2002)	Blank(s)	Blank(s)	Blank(s)	Blank(s)	Blank(s)	Blank(s)	Blank(s)	98	0	Blank(s)
9104304	65-69 years	Male	2009	Penis	Penis	609	8070	Moderately differentiated; Grade II	Not a paired site	Positive histology	8070/3: Squamous cell carcinoma, NOS	8050-8089: squamous cell neoplasms	Penis	XIe Skin carcinomas	Unknown/unstaged	Blank(s)	Unknown/unstaged/unspecified/DCO	Blank(s)	Blank(s)	Blank(s)	Blank(s)	Blank(s)	Blank(s)	Blank(s)	Blank(s)	Blank(s)	Blank(s)	Blank(s)	Blank(s)	Blank(s)	Blank(s)	TX	NX	MX	99	Unknown or not applicable	Unknown; death certificate only		Unknown; death certificate; or autopsy only (2003+)	Blank(s)	Blank(s)	Blank(s)	Blank(s)	Blank(s)	Blank(s)	Blank(s)	99	99	Blank(s)
9104304	65-69 years	Male	2009	Lung and Bronchus	Lung	343	8070	Poorly differentiated; Grade III	Right - origin of primary	Positive histology	8070/3: Squamous cell carcinoma, NOS	8050-8089: squamous cell neoplasms	Lung and Bronchus	XIf Other and unspecified carcinomas	Unknown/unstaged	Unknown/unstaged	Unknown/unstaged/unspecified/DCO	Blank(s)	Blank(s)	Blank(s)	Blank(s)	Blank(s)	Blank(s)	Blank(s)	Blank(s)	Blank(s)	Blank(s)	Blank(s)	Blank(s)	Blank(s)	Blank(s)	TX	NX	MX	99	Unknown or not applicable	Unknown; death certificate only		Unknown; death certificate; or autopsy only (2003+)	Blank(s)	Blank(s)	Blank(s)	Blank(s)	Blank(s)	Blank(s)	Blank(s)	99	99	Blank(s)
9104315	85+ years	Male	2009	Other Lymphocytic Leukemia	HemeRetic	421	9940	Unknown	Not a paired site	Positive histology	9940/3: Hairy cell leukemia	9940-9949: other leukemias (C42.1)	Other Lymphocytic Leukemia	Ia Lymphoid leukemias	Distant	Blank(s)	Distant site(s)/node(s) involved	Blank(s)	Blank(s)	Blank(s)	Blank(s)	Blank(s)	Blank(s)	Blank(s)	Blank(s)	Blank(s)	Blank(s)	Blank(s)	Blank(s)	Blank(s)	Blank(s)	NA	NA	NA	98	Unknown or not applicable	Unknown; death certificate only		Not recommended	Blank(s)	Blank(s)	Blank(s)	Blank(s)	Blank(s)	Blank(s)	Blank(s)	99	99	Blank(s)
9104315	85+ years	Male	2011	Other Non-Epithelial Skin	Skin	444	8246	Unknown	Not a paired site	Positive histology	8246/3: Neuroendocrine carcinoma, NOS	8140-8389: adenomas and adenocarcinomas	Other Non-Epithelial Skin	XIe Skin carcinomas	Unknown/unstaged	Blank(s)	Unknown/unstaged/unspecified/DCO	Blank(s)	Blank(s)	Blank(s)	Blank(s)	UNK Stage	TX	NX	M0	Blank(s)	Blank(s)	Blank(s)	Blank(s)	Blank(s)	Blank(s)	TX	NX	MX	99	Unknown or not applicable	Unknown; death certificate only		Unknown; death certificate; or autopsy only (2003+)	Blank(s)	Blank(s)	Blank(s)	Blank(s)	Blank(s)	Blank(s)	Blank(s)	99	99	Unknown
9104315	85+ years	Male	2013	Other Non-Epithelial Skin	MerkelCellSkin	443	8247	Unknown	Right - origin of primary	Positive histology	8247/3: Merkel cell carcinoma	8140-8389: adenomas and adenocarcinomas	Other Non-Epithelial Skin	XIe Skin carcinomas	Unknown/unstaged	Blank(s)	Unknown/unstaged/unspecified/DCO	Blank(s)	Blank(s)	Blank(s)	Blank(s)	UNK Stage	TX	NX	M0	Blank(s)	Blank(s)	Blank(s)	Blank(s)	Blank(s)	Blank(s)	TX	NX	MX	99	Unknown or not applicable	Unknown; death certificate only		Unknown; death certificate; or autopsy only (2003+)	Blank(s)	Blank(s)	Blank(s)	Blank(s)	Blank(s)	Blank(s)	Blank(s)	99	99	Unknown
9104333	70-74 years	Female	2009	Melanoma of the Skin	MelanomaSkin	446	8743	Unknown	Left - origin of primary	Positive histology	8743/3: Superficial spreading melanoma	8720-8799: nevi and melanomas	Melanoma of the Skin	XId Malignant melanomas	Localized	Localized	Localized only	Blank(s)	Blank(s)	Blank(s)	Blank(s)	Blank(s)	Blank(s)	Blank(s)	Blank(s)	Blank(s)	Blank(s)	Blank(s)	Blank(s)	Blank(s)	Blank(s)	T1a	NX	MX	32	None	Unknown; death certificate only		Surgery performed	Blank(s)	Blank(s)	Blank(s)	Blank(s)	Blank(s)	Blank(s)	Blank(s)	98	0	Blank(s)
9104333	75-79 years	Female	2014	Breast	Breast	509	8500	Well differentiated; Grade I	Left - origin of primary	Positive histology	8500/3: Infiltrating duct carcinoma, NOS	8500-8549: ductal and lobular neoplasms	Breast	XIf Other and unspecified carcinomas	Regional	Regional	Regional lymph nodes involved only	Blank(s)	Blank(s)	Blank(s)	Blank(s)	IIA	T1c	N1a	M0	Blank(s)	Blank(s)	Blank(s)	Blank(s)	Blank(s)	Blank(s)	T1c	N1a	MX	22	Unknown or not applicable	None; diagnosed at autopsy		Surgery performed	Blank(s)	Blank(s)	Blank(s)	Blank(s)	Blank(s)	Blank(s)	Blank(s)	3	8	Unknown
9104360	55-59 years	Female	2009	Kidney and Renal Pelvis	KidneyParenchyma	649	8255	Undifferentiated; anaplastic; Grade IV	Left - origin of primary	Positive histology	8255/3: Adenocarcinoma with mixed subtypes	8140-8389: adenomas and adenocarcinomas	Kidney	Not classified by ICCC or in situ	Localized	Localized	Localized only	Blank(s)	Blank(s)	Blank(s)	Blank(s)	Blank(s)	Blank(s)	Blank(s)	Blank(s)	Blank(s)	Blank(s)	Blank(s)	Blank(s)	Blank(s)	Blank(s)	T2	NX	MX	50	None	None; diagnosed at autopsy		Surgery performed	Blank(s)	Blank(s)	Blank(s)	Blank(s)	Blank(s)	Blank(s)	Blank(s)	98	0	Blank(s)
9104385	85+ years	Female	2009	Lung and Bronchus	Lung	341	8070	Unknown	Right - origin of primary	Positive histology	8070/3: Squamous cell carcinoma, NOS	8050-8089: squamous cell neoplasms	Lung and Bronchus	XIf Other and unspecified carcinomas	Localized	Localized	Localized only	Blank(s)	Blank(s)	Blank(s)	Blank(s)	Blank(s)	Blank(s)	Blank(s)	Blank(s)	Blank(s)	Blank(s)	Blank(s)	Blank(s)	Blank(s)	Blank(s)	T1	N0	M0	0	None	None; diagnosed at autopsy		Not recommended	Blank(s)	Blank(s)	Blank(s)	Blank(s)	Blank(s)	Blank(s)	Blank(s)	98	0	Blank(s)
9104392	65-69 years	Male	2009	Chronic Lymphocytic Leukemia	HemeRetic	421	9823	B-cell; pre-B; B-precursor	Not a paired site	Positive histology	9823/3: Chronic lymphocytic leukemia/small lymphocytic lymphoma	9820-9839: lymphoid leukemias (C42.1)	Chronic Lymphocytic Leukemia	Ia Lymphoid leukemias	Distant	Blank(s)	Distant site(s)/node(s) involved	Blank(s)	Blank(s)	Blank(s)	Blank(s)	Blank(s)	Blank(s)	Blank(s)	Blank(s)	Blank(s)	Blank(s)	Blank(s)	Blank(s)	Blank(s)	Blank(s)	NA	NA	NA	98	Unknown or not applicable	None; diagnosed at autopsy		Not recommended	Blank(s)	Blank(s)	Blank(s)	Blank(s)	Blank(s)	Blank(s)	Blank(s)	99	99	Blank(s)
9104392	70-74 years	Male	2014	Lung and Bronchus	Lung	341	8041	Unknown	Right - origin of primary	Positive histology	8041/3: Small cell carcinoma, NOS	8010-8049: epithelial neoplasms, NOS	Lung and Bronchus	XIf Other and unspecified carcinomas	Distant	Distant	Distant site(s)/node(s) involved	Blank(s)	Blank(s)	Blank(s)	Blank(s)	IV	T3	N2	M1b	Blank(s)	Blank(s)	Blank(s)	Blank(s)	Blank(s)	Blank(s)	T3	N2	M1	0	None	None; diagnosed at autopsy		Not recommended	Blank(s)	Blank(s)	Blank(s)	Blank(s)	Blank(s)	Blank(s)	Blank(s)	98	0	No
9104393	70-74 years	Male	2009	Testis	Testis	620	9061	Unknown	Right - origin of primary	Positive histology	9061/3: Seminoma, NOS	9060-9099: germ cell neoplasms	Testis	Xc Malignant gonadal germ cell tumors	Not coded - Testis	Localized	Localized only	Blank(s)	Blank(s)	Blank(s)	Blank(s)	Blank(s)	Blank(s)	Blank(s)	Blank(s)	Blank(s)	Blank(s)	Blank(s)	Blank(s)	Blank(s)	Blank(s)	TX	N0	M0	30	None	None; diagnosed at autopsy		Surgery performed	Blank(s)	Blank(s)	Blank(s)	Blank(s)	Blank(s)	Blank(s)	Blank(s)	98	0	Blank(s)
9104393	70-74 years	Male	2009	Myeloma	MyelomaPlasmaCellDisorder	421	9732	Unknown	Not a paired site	Positive histology	9732/3: Plasma cell myeloma	9730-9739: plasma cell tumors	Myeloma	IIb Non-Hodgkin lymphomas (except Burkitt lymphoma)	Distant	Distant	Distant site(s)/node(s) involved	Blank(s)	Blank(s)	Blank(s)	Blank(s)	Blank(s)	Blank(s)	Blank(s)	Blank(s)	Blank(s)	Blank(s)	Blank(s)	Blank(s)	Blank(s)	Blank(s)	NA	NA	NA	98	Unknown or not applicable	None; diagnosed at autopsy		Not recommended	Blank(s)	Blank(s)	Blank(s)	Blank(s)	Blank(s)	Blank(s)	Blank(s)	99	99	Blank(s)
9104422	70-74 years	Male	2009	Nose, Nasal Cavity and Middle Ear	SinusMaxillary	310	8070	Poorly differentiated; Grade III	Right - origin of primary	Positive histology	8070/3: Squamous cell carcinoma, NOS	8050-8089: squamous cell neoplasms	Nose, Nasal Cavity and Middle Ear	XIf Other and unspecified carcinomas	Regional	Blank(s)	Regional by direct extension only	Blank(s)	Blank(s)	Blank(s)	Blank(s)	Blank(s)	Blank(s)	Blank(s)	Blank(s)	Blank(s)	Blank(s)	Blank(s)	Blank(s)	Blank(s)	Blank(s)	T4a	N0	M0	60	4 or more regional lymph nodes removed	None; diagnosed at autopsy		Surgery performed	Blank(s)	Blank(s)	Blank(s)	Blank(s)	Blank(s)	Blank(s)	Blank(s)	0	48	Blank(s)
9104430	70-74 years	Male	2009	Sigmoid Colon	Colon	187	8140	Moderately differentiated; Grade II	Not a paired site	Positive histology	8140/3: Adenocarcinoma, NOS	8140-8389: adenomas and adenocarcinomas	Sigmoid Colon	XIf Other and unspecified carcinomas	Regional	Regional	Regional lymph nodes involved only	Blank(s)	Blank(s)	Blank(s)	Blank(s)	Blank(s)	Blank(s)	Blank(s)	Blank(s)	Blank(s)	Blank(s)	Blank(s)	Blank(s)	Blank(s)	Blank(s)	T3	N1	MX	30	4 or more regional lymph nodes removed	None; diagnosed at autopsy		Surgery performed	Blank(s)	Blank(s)	Blank(s)	Blank(s)	Blank(s)	Blank(s)	Blank(s)	2	20	Blank(s)
9104436	85+ years	Female	2009	Breast	Breast	509	8500	Well differentiated; Grade I	Left - origin of primary	Positive histology	8500/3: Infiltrating duct carcinoma, NOS	8500-8549: ductal and lobular neoplasms	Breast	XIf Other and unspecified carcinomas	Unknown/unstaged	Unknown/unstaged	Unknown/unstaged/unspecified/DCO	Blank(s)	Blank(s)	Blank(s)	Blank(s)	Blank(s)	Blank(s)	Blank(s)	Blank(s)	Blank(s)	Blank(s)	Blank(s)	Blank(s)	Blank(s)	Blank(s)	TX	NX	MX	40	Unknown or not applicable	None; diagnosed at autopsy		Surgery performed	Blank(s)	Blank(s)	Blank(s)	Blank(s)	Blank(s)	Blank(s)	Blank(s)	99	99	Blank(s)
9104436	85+ years	Female	2013	Lung and Bronchus	Lung	349	8000	Unknown	Paired site, but no information concerning laterality	Positive histology	8000/3: Neoplasm, malignant	8000-8009: unspecified neoplasms	Lung and Bronchus	XIIb Other unspecified malignant tumors	Unknown/unstaged	Unknown/unstaged	Unknown/unstaged/unspecified/DCO	Blank(s)	Blank(s)	Blank(s)	Blank(s)	UNK Stage	TX	NX	M0	Blank(s)	Blank(s)	Blank(s)	Blank(s)	Blank(s)	Blank(s)	TX	NX	MX	99	Unknown or not applicable	Unknown; death certificate only		Unknown; death certificate; or autopsy only (2003+)	Blank(s)	Blank(s)	Blank(s)	Blank(s)	Blank(s)	Blank(s)	Blank(s)	99	99	Unknown
9104443	70-74 years	Male	2014	Lung and Bronchus	Lung	341	8260	Moderately differentiated; Grade II	Right - origin of primary	Positive histology	8260/3: Papillary adenocarcinoma, NOS	8140-8389: adenomas and adenocarcinomas	Lung and Bronchus	XIf Other and unspecified carcinomas	Localized	Localized	Localized only	Blank(s)	Blank(s)	Blank(s)	Blank(s)	IIA	T2b	N0	M0	Blank(s)	Blank(s)	Blank(s)	Blank(s)	Blank(s)	Blank(s)	T2	N0	M0	33	4 or more regional lymph nodes removed	None; diagnosed at autopsy		Surgery performed	Blank(s)	Blank(s)	Blank(s)	Blank(s)	Blank(s)	Blank(s)	Blank(s)	0	7	No
9104449	40-44 years	Male	2009	Kaposi Sarcoma	KaposiSarcoma	446	9140	Unknown	Left - origin of primary	Positive histology	9140/3: Kaposi sarcoma	9120-9169: blood vessel tumors	Kaposi Sarcoma	IXc Kaposi sarcoma	Localized	Blank(s)	Localized only	Blank(s)	Blank(s)	Blank(s)	Blank(s)	Blank(s)	Blank(s)	Blank(s)	Blank(s)	Blank(s)	Blank(s)	Blank(s)	Blank(s)	Blank(s)	Blank(s)	NA	NA	NA	27	None	None; diagnosed at autopsy		Surgery performed	Blank(s)	Blank(s)	Blank(s)	Blank(s)	Blank(s)	Blank(s)	Blank(s)	99	99	Blank(s)
9104481	80-84 years	Male	2009	Melanoma of the Skin	MelanomaSkin	442	8743	Unknown	Left - origin of primary	Positive histology	8743/3: Superficial spreading melanoma	8720-8799: nevi and melanomas	Melanoma of the Skin	XId Malignant melanomas	Localized	Localized	Localized only	Blank(s)	Blank(s)	Blank(s)	Blank(s)	Blank(s)	Blank(s)	Blank(s)	Blank(s)	Blank(s)	Blank(s)	Blank(s)	Blank(s)	Blank(s)	Blank(s)	T3a	N0	M0	30	None	None; diagnosed at autopsy		Surgery performed	Blank(s)	Blank(s)	Blank(s)	Blank(s)	Blank(s)	Blank(s)	Blank(s)	98	0	Blank(s)
9104481	85+ years	Male	2013	Melanoma of the Skin	MelanomaSkin	447	8720	Unknown	Right - origin of primary	Positive histology	8720/3: Malignant melanoma, NOS	8720-8799: nevi and melanomas	Melanoma of the Skin	XId Malignant melanomas	Localized	Localized	Localized only	Blank(s)	Blank(s)	Blank(s)	Blank(s)	UNK Stage	TX	NX	M0	Blank(s)	Blank(s)	Blank(s)	Blank(s)	Blank(s)	Blank(s)	TX	NX	MX	45	None	None; diagnosed at autopsy		Surgery performed	Blank(s)	Blank(s)	Blank(s)	Blank(s)	Blank(s)	Blank(s)	Blank(s)	98	0	Unknown
9104481	85+ years	Male	2016	Melanoma of the Skin	MelanomaSkin	446	8720	Unknown	Right - origin of primary	Positive histology	8720/3: Malignant melanoma, NOS	8720-8799: nevi and melanomas	Melanoma of the Skin	XId Malignant melanomas	Regional	Regional	Regional by direct extension only	Blank(s)	Blank(s)	Blank(s)	Blank(s)	Blank(s)	Blank(s)	Blank(s)	Blank(s)	p3A	c0	c0	Pathologic	Clinical	Clinical	Blank(s)	Blank(s)	Blank(s)	46	None	None; diagnosed at autopsy		Surgery performed	Blank(s)	Blank(s)	Blank(s)	Blank(s)	Blank(s)	Blank(s)	10	98	0	No
9104481	85+ years	Male	2016	Melanoma of the Skin	MelanomaSkin	446	8742	Unknown	Right - origin of primary	Positive histology	8742/3: Lentigo maligna melanoma	8720-8799: nevi and melanomas	Melanoma of the Skin	XId Malignant melanomas	Localized	Localized	Localized only	Blank(s)	Blank(s)	Blank(s)	Blank(s)	Blank(s)	Blank(s)	Blank(s)	Blank(s)	p1A	c0	c0	Pathologic	Clinical	Clinical	Blank(s)	Blank(s)	Blank(s)	45	None	None; diagnosed at autopsy		Surgery performed	Blank(s)	Blank(s)	Blank(s)	Blank(s)	Blank(s)	Blank(s)	6	98	0	No
9104484	70-74 years	Male	2009	Sigmoid Colon	NETColon	187	8240	Unknown	Not a paired site	Positive histology	8240/3: Carcinoid tumor, NOS	8140-8389: adenomas and adenocarcinomas	Sigmoid Colon	XIf Other and unspecified carcinomas	Unknown/unstaged	Unknown/unstaged	Unknown/unstaged/unspecified/DCO	Blank(s)	Blank(s)	Blank(s)	Blank(s)	Blank(s)	Blank(s)	Blank(s)	Blank(s)	Blank(s)	Blank(s)	Blank(s)	Blank(s)	Blank(s)	Blank(s)	NA	NA	NA	99	Unknown or not applicable	Unknown; death certificate only		Unknown; death certificate; or autopsy only (2003+)	Blank(s)	Blank(s)	Blank(s)	Blank(s)	Blank(s)	Blank(s)	Blank(s)	99	99	Blank(s)
9104484	70-74 years	Male	2009	Rectum	NETRectum	209	8240	Unknown	Not a paired site	Positive histology	8240/3: Carcinoid tumor, NOS	8140-8389: adenomas and adenocarcinomas	Rectum	XIf Other and unspecified carcinomas	Localized	Localized	Localized only	Blank(s)	Blank(s)	Blank(s)	Blank(s)	Blank(s)	Blank(s)	Blank(s)	Blank(s)	Blank(s)	Blank(s)	Blank(s)	Blank(s)	Blank(s)	Blank(s)	NA	NA	NA	99	Unknown or not applicable	Unknown; death certificate only		Unknown; death certificate; or autopsy only (2003+)	Blank(s)	Blank(s)	Blank(s)	Blank(s)	Blank(s)	Blank(s)	Blank(s)	99	99	Blank(s)
9104507	75-79 years	Female	2009	NHL - Nodal	Lymphoma	422	9591	B-cell; pre-B; B-precursor	Not a paired site	Positive histology	9591/3: Non-Hodgkin lymphoma, NOS	9590-9599: malignant lymphomas, NOS or diffuse	NHL - Nodal	IIb Non-Hodgkin lymphomas (except Burkitt lymphoma)	Localized	Localized	Localized only	Blank(s)	Blank(s)	Blank(s)	Blank(s)	Blank(s)	Blank(s)	Blank(s)	Blank(s)	Blank(s)	Blank(s)	Blank(s)	Blank(s)	Blank(s)	Blank(s)	NA	NA	NA	22	None	None; diagnosed at autopsy		Surgery performed	Blank(s)	Blank(s)	Blank(s)	Blank(s)	Blank(s)	Blank(s)	Blank(s)	99	99	Blank(s)
9104507	80-84 years	Female	2014	Breast	Breast	501	8500	Well differentiated; Grade I	Right - origin of primary	Positive histology	8500/3: Infiltrating duct carcinoma, NOS	8500-8549: ductal and lobular neoplasms	Breast	XIf Other and unspecified carcinomas	Localized	Localized	Localized only	Blank(s)	Blank(s)	Blank(s)	Blank(s)	IA	T1c	N0	M0	Blank(s)	Blank(s)	Blank(s)	Blank(s)	Blank(s)	Blank(s)	T1c	N0	M0	41	Unknown or not applicable	None; diagnosed at autopsy		Surgery performed	Blank(s)	Blank(s)	Blank(s)	Blank(s)	Blank(s)	Blank(s)	Blank(s)	98	0	No
9104509	65-69 years	Female	2009	Gum and Other Mouth	GumOther	39	8070	Moderately differentiated; Grade II	Not a paired site	Positive histology	8070/3: Squamous cell carcinoma, NOS	8050-8089: squamous cell neoplasms	Gum and Other Mouth	XIf Other and unspecified carcinomas	Regional	Blank(s)	Regional by direct extension only	Blank(s)	Blank(s)	Blank(s)	Blank(s)	Blank(s)	Blank(s)	Blank(s)	Blank(s)	Blank(s)	Blank(s)	Blank(s)	Blank(s)	Blank(s)	Blank(s)	T2	NX	MX	90	None	Unknown; death certificate only		Surgery performed	Blank(s)	Blank(s)	Blank(s)	Blank(s)	Blank(s)	Blank(s)	Blank(s)	98	0	Blank(s)
9104509	65-69 years	Female	2009	Lung and Bronchus	Lung	349	8140	Poorly differentiated; Grade III	Left - origin of primary	Positive histology	8140/3: Adenocarcinoma, NOS	8140-8389: adenomas and adenocarcinomas	Lung and Bronchus	XIf Other and unspecified carcinomas	Regional	Regional	Regional lymph nodes involved only	Blank(s)	Blank(s)	Blank(s)	Blank(s)	Blank(s)	Blank(s)	Blank(s)	Blank(s)	Blank(s)	Blank(s)	Blank(s)	Blank(s)	Blank(s)	Blank(s)	TX	N2	MX	99	Unknown or not applicable	Unknown; death certificate only		Unknown; death certificate; or autopsy only (2003+)	Blank(s)	Blank(s)	Blank(s)	Blank(s)	Blank(s)	Blank(s)	Blank(s)	95	95	Blank(s)
9104551	50-54 years	Female	2009	Pancreas	PancreasHead	250	8010	Poorly differentiated; Grade III	Not a paired site	Positive histology	8010/3: Carcinoma, NOS	8010-8049: epithelial neoplasms, NOS	Pancreas	XIf Other and unspecified carcinomas	Regional	Regional	Regional by both direct extension and lymph node involvement	Blank(s)	Blank(s)	Blank(s)	Blank(s)	Blank(s)	Blank(s)	Blank(s)	Blank(s)	Blank(s)	Blank(s)	Blank(s)	Blank(s)	Blank(s)	Blank(s)	T4	N1	MX	0	None	None; diagnosed at autopsy		Not recommended	Blank(s)	Blank(s)	Blank(s)	Blank(s)	Blank(s)	Blank(s)	Blank(s)	98	0	Blank(s)
9104551	50-54 years	Female	2009	Small Intestine	SmallIntestine	170	8010	Poorly differentiated; Grade III	Not a paired site	Positive histology	8010/3: Carcinoma, NOS	8010-8049: epithelial neoplasms, NOS	Small Intestine	XIf Other and unspecified carcinomas	Unknown/unstaged	Unknown/unstaged	Unknown/unstaged/unspecified/DCO	Blank(s)	Blank(s)	Blank(s)	Blank(s)	Blank(s)	Blank(s)	Blank(s)	Blank(s)	Blank(s)	Blank(s)	Blank(s)	Blank(s)	Blank(s)	Blank(s)	TX	NX	MX	99	Unknown or not applicable	Unknown; death certificate only		Unknown; death certificate; or autopsy only (2003+)	Blank(s)	Blank(s)	Blank(s)	Blank(s)	Blank(s)	Blank(s)	Blank(s)	99	99	Blank(s)
9104552	85+ years	Male	2009	Eye and Orbit	Conjunctiva	690	8070	Well differentiated; Grade I	Left - origin of primary	Positive histology	8070/3: Squamous cell carcinoma, NOS	8050-8089: squamous cell neoplasms	Eye and Orbit - Non-Melanoma	XIf Other and unspecified carcinomas	Unknown/unstaged	Blank(s)	Unknown/unstaged/unspecified/DCO	Blank(s)	Blank(s)	Blank(s)	Blank(s)	Blank(s)	Blank(s)	Blank(s)	Blank(s)	Blank(s)	Blank(s)	Blank(s)	Blank(s)	Blank(s)	Blank(s)	TX	NX	MX	27	None	Unknown; death certificate only		Surgery performed	Blank(s)	Blank(s)	Blank(s)	Blank(s)	Blank(s)	Blank(s)	Blank(s)	99	99	Blank(s)
9104552	85+ years	Male	2013	Prostate	Prostate	619	8140	Poorly differentiated; Grade III	Not a paired site	Positive histology	8140/3: Adenocarcinoma, NOS	8140-8389: adenomas and adenocarcinomas	Prostate	XIf Other and unspecified carcinomas	Unknown/unstaged	Unknown/unstaged	Unknown/unstaged/unspecified/DCO	Blank(s)	Blank(s)	Blank(s)	Blank(s)	UNK Stage	TX	NX	M0	Blank(s)	Blank(s)	Blank(s)	Blank(s)	Blank(s)	Blank(s)	TX	NX	MX	0	None	None; diagnosed at autopsy		Not recommended	Blank(s)	Blank(s)	Blank(s)	Blank(s)	Blank(s)	Blank(s)	Blank(s)	99	99	Unknown
9104558	70-74 years	Male	2011	Melanoma of the Skin	MelanomaSkin	445	8720	Unknown	Left - origin of primary	Positive histology	8720/3: Malignant melanoma, NOS	8720-8799: nevi and melanomas	Melanoma of the Skin	XId Malignant melanomas	Unknown/unstaged	Unknown/unstaged	Unknown/unstaged/unspecified/DCO	Blank(s)	Blank(s)	Blank(s)	Blank(s)	UNK Stage	TX	NX	M0	Blank(s)	Blank(s)	Blank(s)	Blank(s)	Blank(s)	Blank(s)	TX	NX	MX	99	Unknown or not applicable	Unknown; death certificate only		Unknown; death certificate; or autopsy only (2003+)	Blank(s)	Blank(s)	Blank(s)	Blank(s)	Blank(s)	Blank(s)	Blank(s)	99	99	Unknown
9104558	75-79 years	Male	2013	Prostate	Prostate	619	8140	Poorly differentiated; Grade III	Not a paired site	Positive histology	8140/3: Adenocarcinoma, NOS	8140-8389: adenomas and adenocarcinomas	Prostate	XIf Other and unspecified carcinomas	Localized	Localized	Localized only	Blank(s)	Blank(s)	Blank(s)	Blank(s)	UNK Stage	T1c	NX	M0	Blank(s)	Blank(s)	Blank(s)	Blank(s)	Blank(s)	Blank(s)	T1c	NX	MX	0	None	None; diagnosed at autopsy		Recommended but not performed, unknown reason	Blank(s)	Blank(s)	Blank(s)	Blank(s)	Blank(s)	Blank(s)	Blank(s)	99	99	Unknown
9104596	75-79 years	Male	2009	NHL - Nodal	Lymphoma	770	9680	B-cell; pre-B; B-precursor	Right - origin of primary	Positive histology	9680/3: Diffuse large B-cell lymphoma (DLBCL), NOS	9670-9699: nhl - mature b-cell lymphomas	NHL - Nodal	IIb Non-Hodgkin lymphomas (except Burkitt lymphoma)	Unknown/unstaged	Unknown/unstaged	Unknown/unstaged/unspecified/DCO	Blank(s)	Blank(s)	Blank(s)	Blank(s)	Blank(s)	Blank(s)	Blank(s)	Blank(s)	Blank(s)	Blank(s)	Blank(s)	Blank(s)	Blank(s)	Blank(s)	NA	NA	NA	25	Unknown or not applicable	Unknown; death certificate only		Surgery performed	Blank(s)	Blank(s)	Blank(s)	Blank(s)	Blank(s)	Blank(s)	Blank(s)	99	99	Blank(s)
9104597	75-79 years	Female	2009	NHL - Extranodal	Lymphoma	421	9591	B-cell; pre-B; B-precursor	Not a paired site	Positive histology	9591/3: Non-Hodgkin lymphoma, NOS	9590-9599: malignant lymphomas, NOS or diffuse	NHL - Extranodal	Ia Lymphoid leukemias	Unknown/unstaged	Unknown/unstaged	Unknown/unstaged/unspecified/DCO	Blank(s)	Blank(s)	Blank(s)	Blank(s)	Blank(s)	Blank(s)	Blank(s)	Blank(s)	Blank(s)	Blank(s)	Blank(s)	Blank(s)	Blank(s)	Blank(s)	NA	NA	NA	98	Unknown or not applicable	None; diagnosed at autopsy		Not recommended	Blank(s)	Blank(s)	Blank(s)	Blank(s)	Blank(s)	Blank(s)	Blank(s)	99	99	Blank(s)
9104597	80-84 years	Female	2015	Kidney and Renal Pelvis	KidneyParenchyma	649	8310	Poorly differentiated; Grade III	Right - origin of primary	Positive histology	8310/3: Clear cell adenocarcinoma, NOS	8140-8389: adenomas and adenocarcinomas	Kidney	VIb Renal carcinomas	Localized	Localized	Localized only	Blank(s)	Blank(s)	Blank(s)	Blank(s)	I	T1a	N0	M0	Blank(s)	Blank(s)	Blank(s)	Blank(s)	Blank(s)	Blank(s)	T1a	N0	M0	50	None	None; diagnosed at autopsy		Surgery performed	Blank(s)	Blank(s)	Blank(s)	Blank(s)	Blank(s)	Blank(s)	Blank(s)	98	0	No
9104602	45-49 years	Male	2009	Gum and Other Mouth	PalateSoft	51	8070	Moderately differentiated; Grade II	Right - origin of primary	Positive histology	8070/3: Squamous cell carcinoma, NOS	8050-8089: squamous cell neoplasms	Gum and Other Mouth	XIf Other and unspecified carcinomas	Regional	Blank(s)	Regional by direct extension only	Blank(s)	Blank(s)	Blank(s)	Blank(s)	Blank(s)	Blank(s)	Blank(s)	Blank(s)	Blank(s)	Blank(s)	Blank(s)	Blank(s)	Blank(s)	Blank(s)	TX	N0	M0	0	None	None; diagnosed at autopsy		Not recommended	Blank(s)	Blank(s)	Blank(s)	Blank(s)	Blank(s)	Blank(s)	Blank(s)	98	0	Blank(s)
9104602	45-49 years	Male	2010	Esophagus	Esophagus	154	8070	Undifferentiated; anaplastic; Grade IV	Not a paired site	Positive histology	8070/3: Squamous cell carcinoma, NOS	8050-8089: squamous cell neoplasms	Esophagus	XIf Other and unspecified carcinomas	Localized	Localized	Localized only	Blank(s)	Blank(s)	Blank(s)	Blank(s)	IB	T1NOS	N0	M0	Blank(s)	Blank(s)	Blank(s)	Blank(s)	Blank(s)	Blank(s)	T1	N0	M0	0	None	None; diagnosed at autopsy		Not recommended	Blank(s)	Blank(s)	Blank(s)	Blank(s)	Blank(s)	Blank(s)	Blank(s)	98	0	No
9104611	55-59 years	Female	2009	Stomach	NETStomach	169	8240	Well differentiated; Grade I	Not a paired site	Positive histology	8240/3: Carcinoid tumor, NOS	8140-8389: adenomas and adenocarcinomas	Stomach	XIf Other and unspecified carcinomas	Localized	Localized	Localized only	Blank(s)	Blank(s)	Blank(s)	Blank(s)	Blank(s)	Blank(s)	Blank(s)	Blank(s)	Blank(s)	Blank(s)	Blank(s)	Blank(s)	Blank(s)	Blank(s)	NA	NA	NA	26	None	None; diagnosed at autopsy		Surgery performed	Blank(s)	Blank(s)	Blank(s)	Blank(s)	Blank(s)	Blank(s)	Blank(s)	98	0	Blank(s)
9104611	55-59 years	Female	2011	Stomach	NETStomach	169	8240	Unknown	Not a paired site	Positive histology	8240/3: Carcinoid tumor, NOS	8140-8389: adenomas and adenocarcinomas	Stomach	XIf Other and unspecified carcinomas	Unknown/unstaged	Unknown/unstaged	Unknown/unstaged/unspecified/DCO	Blank(s)	Blank(s)	Blank(s)	Blank(s)	UNK Stage	TX	NX	M0	Blank(s)	Blank(s)	Blank(s)	Blank(s)	Blank(s)	Blank(s)	NA	NA	NA	99	Unknown or not applicable	Unknown; death certificate only		Unknown; death certificate; or autopsy only (2003+)	Blank(s)	Blank(s)	Blank(s)	Blank(s)	Blank(s)	Blank(s)	Blank(s)	99	99	Unknown
9104611	60-64 years	Female	2017	Stomach	NETStomach	162	8240	Moderately differentiated; Grade II	Not a paired site	Positive histology	8240/3: Carcinoid tumor, NOS	8140-8389: adenomas and adenocarcinomas	Stomach	XIf Other and unspecified carcinomas	Localized	Localized	Localized only	Blank(s)	Blank(s)	Blank(s)	Blank(s)	Blank(s)	Blank(s)	Blank(s)	Blank(s)	p1	pX	c0	Pathologic	Pathologic	Pathologic	Blank(s)	Blank(s)	Blank(s)	26	None	None; diagnosed at autopsy		Surgery performed	Blank(s)	Blank(s)	Blank(s)	Blank(s)	Blank(s)	Blank(s)	1	98	0	No
9104622	70-74 years	Female	2009	Lung and Bronchus	Lung	341	8013	Poorly differentiated; Grade III	Left - origin of primary	Positive histology	8013/3: Large cell neuroendocrine carcinoma	8010-8049: epithelial neoplasms, NOS	Lung and Bronchus	XIf Other and unspecified carcinomas	Regional	Regional	Regional by direct extension only	Blank(s)	Blank(s)	Blank(s)	Blank(s)	Blank(s)	Blank(s)	Blank(s)	Blank(s)	Blank(s)	Blank(s)	Blank(s)	Blank(s)	Blank(s)	Blank(s)	T2	N0	M0	20	1 to 3 regional lymph nodes removed	None; diagnosed at autopsy		Surgery performed	Blank(s)	Blank(s)	Blank(s)	Blank(s)	Blank(s)	Blank(s)	Blank(s)	0	1	Blank(s)
9104622	75-79 years	Female	2013	Lung and Bronchus	Lung	341	8041	Unknown	Right - origin of primary	Positive histology	8041/3: Small cell carcinoma, NOS	8010-8049: epithelial neoplasms, NOS	Lung and Bronchus	XIf Other and unspecified carcinomas	Regional	Regional	Regional by both direct extension and lymph node involvement	Blank(s)	Blank(s)	Blank(s)	Blank(s)	IIIA	T3	N2	M0	Blank(s)	Blank(s)	Blank(s)	Blank(s)	Blank(s)	Blank(s)	T4	N2	M0	0	None	None; diagnosed at autopsy		Not recommended	Blank(s)	Blank(s)	Blank(s)	Blank(s)	Blank(s)	Blank(s)	Blank(s)	98	0	No
9104649	60-64 years	Female	2009	Corpus Uteri	CorpusCarcinoma	541	8380	Well differentiated; Grade I	Not a paired site	Positive histology	8380/3: Endometrioid carcinoma	8140-8389: adenomas and adenocarcinomas	Corpus Uteri	XIf Other and unspecified carcinomas	Localized	Localized	Localized only	Blank(s)	Blank(s)	Blank(s)	Blank(s)	Blank(s)	Blank(s)	Blank(s)	Blank(s)	Blank(s)	Blank(s)	Blank(s)	Blank(s)	Blank(s)	Blank(s)	T1c	N0	M0	50	None	None; diagnosed at autopsy		Surgery performed	Blank(s)	Blank(s)	Blank(s)	Blank(s)	Blank(s)	Blank(s)	Blank(s)	98	0	Blank(s)
9104670	50-54 years	Female	2009	Thyroid	Thyroid	739	8260	Unknown	Not a paired site	Positive histology	8260/3: Papillary adenocarcinoma, NOS	8140-8389: adenomas and adenocarcinomas	Thyroid	XIb Thyroid carcinomas	Regional	Regional	Regional by both direct extension and lymph node involvement	Blank(s)	Blank(s)	Blank(s)	Blank(s)	Blank(s)	Blank(s)	Blank(s)	Blank(s)	Blank(s)	Blank(s)	Blank(s)	Blank(s)	Blank(s)	Blank(s)	T3	N1NOS	MX	50	1 to 3 regional lymph nodes removed	None; diagnosed at autopsy		Surgery performed	Blank(s)	Blank(s)	Blank(s)	Blank(s)	Blank(s)	Blank(s)	Blank(s)	1	1	Blank(s)
9104670	55-59 years	Female	2010	Salivary Gland	ParotidGland	79	8550	Well differentiated; Grade I	Right - origin of primary	Positive histology	8550/3: Acinar cell carcinoma	8550-8559: acinar cell neoplasms	Salivary Gland	XIf Other and unspecified carcinomas	Localized	Localized	Localized only	Blank(s)	Blank(s)	Blank(s)	Blank(s)	I	T1	N0	M0	Blank(s)	Blank(s)	Blank(s)	Blank(s)	Blank(s)	Blank(s)	T1	N0	M0	34	None	None; diagnosed at autopsy		Surgery performed	Blank(s)	Blank(s)	Blank(s)	Blank(s)	Blank(s)	Blank(s)	Blank(s)	98	0	No
9104689	70-74 years	Female	2009	Ovary	Ovary	569	8310	Undifferentiated; anaplastic; Grade IV	Left - origin of primary	Positive histology	8310/3: Clear cell adenocarcinoma, NOS	8140-8389: adenomas and adenocarcinomas	Ovary	Xd Gonadal carcinomas	Regional	Regional	Regional by direct extension only	Blank(s)	Blank(s)	Blank(s)	Blank(s)	Blank(s)	Blank(s)	Blank(s)	Blank(s)	Blank(s)	Blank(s)	Blank(s)	Blank(s)	Blank(s)	Blank(s)	T1c	N0	M0	57	4 or more regional lymph nodes removed	None; diagnosed at autopsy		Surgery performed	Blank(s)	Blank(s)	Blank(s)	Blank(s)	Blank(s)	Blank(s)	Blank(s)	0	5	Blank(s)
9104698	70-74 years	Male	2009	Urinary Bladder	Bladder	679	8130	Poorly differentiated; Grade III	Not a paired site	Positive histology	8130/3: Papillary transitional cell carcinoma	8120-8139: transitional cell papillomas and carcinomas	Urinary Bladder	XIf Other and unspecified carcinomas	In situ	In situ	In situ	Blank(s)	Blank(s)	Blank(s)	Blank(s)	Blank(s)	Blank(s)	Blank(s)	Blank(s)	Blank(s)	Blank(s)	Blank(s)	Blank(s)	Blank(s)	Blank(s)	Ta	N0	M0	23	None	None; diagnosed at autopsy		Surgery performed	Blank(s)	Blank(s)	Blank(s)	Blank(s)	Blank(s)	Blank(s)	Blank(s)	98	0	Blank(s)
9104698	75-79 years	Male	2015	Other Urinary Organs	Urethra	680	8120	Undifferentiated; anaplastic; Grade IV	Not a paired site	Positive histology	8120/3: Transitional cell carcinoma, NOS	8120-8139: transitional cell papillomas and carcinomas	Other Urinary Organs	XIf Other and unspecified carcinomas	Distant	Blank(s)	Distant site(s)/node(s) involved	Blank(s)	Blank(s)	Blank(s)	Blank(s)	IV	T4	N0	M0	Blank(s)	Blank(s)	Blank(s)	Blank(s)	Blank(s)	Blank(s)	T4	N0	M0	60	4 or more regional lymph nodes removed	None; diagnosed at autopsy		Surgery performed	Blank(s)	Blank(s)	Blank(s)	Blank(s)	Blank(s)	Blank(s)	Blank(s)	0	20	No
9104702	30-34 years	Female	2009	Breast	Breast	504	8503	Unknown	Left - origin of primary	Positive histology	8503/3: Intraductal papillary adenocarcinoma with invasion	8500-8549: ductal and lobular neoplasms	Breast	XIf Other and unspecified carcinomas	Distant	Distant	Distant site(s)/node(s) involved	Blank(s)	Blank(s)	Blank(s)	Blank(s)	Blank(s)	Blank(s)	Blank(s)	Blank(s)	Blank(s)	Blank(s)	Blank(s)	Blank(s)	Blank(s)	Blank(s)	T3	N3b	M1	0	Unknown or not applicable	Any combo of sur proc to oth rg, dis lym nd, and/or dis site		Not recommended	Blank(s)	Blank(s)	Blank(s)	Blank(s)	Blank(s)	Blank(s)	Blank(s)	98	0	Blank(s)
9104702	35-39 years	Female	2015	Breast	Breast	504	8480	Well differentiated; Grade I	Left - origin of primary	Positive histology	8480/3: Mucinous adenocarcinoma	8440-8499: cystic, mucinous and serous neoplasms	Breast	XIf Other and unspecified carcinomas	Unknown/unstaged	Unknown/unstaged	Unknown/unstaged/unspecified/DCO	Blank(s)	Blank(s)	Blank(s)	Blank(s)	UNK Stage	TX	NX	M0	Blank(s)	Blank(s)	Blank(s)	Blank(s)	Blank(s)	Blank(s)	TX	NX	MX	99	Unknown or not applicable	Unknown; death certificate only		Unknown; death certificate; or autopsy only (2003+)	Blank(s)	Blank(s)	Blank(s)	Blank(s)	Blank(s)	Blank(s)	Blank(s)	99	99	Unknown
9104709	70-74 years	Female	2009	Breast	Breast	508	8500	Well differentiated; Grade I	Left - origin of primary	Positive histology	8500/3: Infiltrating duct carcinoma, NOS	8500-8549: ductal and lobular neoplasms	Breast	XIf Other and unspecified carcinomas	Localized	Localized	Localized only	Blank(s)	Blank(s)	Blank(s)	Blank(s)	Blank(s)	Blank(s)	Blank(s)	Blank(s)	Blank(s)	Blank(s)	Blank(s)	Blank(s)	Blank(s)	Blank(s)	T1c	N0	M0	22	Unknown or not applicable	None; diagnosed at autopsy		Surgery performed	Blank(s)	Blank(s)	Blank(s)	Blank(s)	Blank(s)	Blank(s)	Blank(s)	0	1	Blank(s)
9104712	55-59 years	Female	2009	Breast	Breast	501	8500	Well differentiated; Grade I	Right - origin of primary	Positive histology	8500/3: Infiltrating duct carcinoma, NOS	8500-8549: ductal and lobular neoplasms	Breast	XIf Other and unspecified carcinomas	Localized	Localized	Localized only	Blank(s)	Blank(s)	Blank(s)	Blank(s)	Blank(s)	Blank(s)	Blank(s)	Blank(s)	Blank(s)	Blank(s)	Blank(s)	Blank(s)	Blank(s)	Blank(s)	T1b	NX	MX	22	Unknown or not applicable	None; diagnosed at autopsy		Surgery performed	Blank(s)	Blank(s)	Blank(s)	Blank(s)	Blank(s)	Blank(s)	Blank(s)	98	0	Blank(s)
9104712	65-69 years	Female	2019	Breast	Blank(s)	501	8500	Blank(s)	Left - origin of primary	Positive histology	8500/3: Infiltrating duct carcinoma, NOS	8500-8549: ductal and lobular neoplasms	Breast	XIf Other and unspecified carcinomas	Localized	Blank(s)	Blank(s)	T1c	N0	M0	1B	Blank(s)	Blank(s)	Blank(s)	Blank(s)	Blank(s)	Blank(s)	Blank(s)	Blank(s)	Blank(s)	Blank(s)	Blank(s)	Blank(s)	Blank(s)	22	Unknown or not applicable	None; diagnosed at autopsy		Surgery performed	Blank(s)	Blank(s)	Blank(s)	Blank(s)	100	0	16	0	2	No
9104718	45-49 years	Female	2009	Cervix Uteri	Cervix	539	8072	Poorly differentiated; Grade III	Not a paired site	Positive histology	8072/3: Squamous cell carcinoma, large cell, nonkeratinizing, NOS	8050-8089: squamous cell neoplasms	Cervix Uteri	XIf Other and unspecified carcinomas	Regional	Regional	Regional by both direct extension and lymph node involvement	Blank(s)	Blank(s)	Blank(s)	Blank(s)	Blank(s)	Blank(s)	Blank(s)	Blank(s)	Blank(s)	Blank(s)	Blank(s)	Blank(s)	Blank(s)	Blank(s)	T2b	N1	M0	53	4 or more regional lymph nodes removed	None; diagnosed at autopsy		Surgery performed	Blank(s)	Blank(s)	Blank(s)	Blank(s)	Blank(s)	Blank(s)	Blank(s)	2	17	Blank(s)
9104718	50-54 years	Female	2015	Breast	Breast	504	8500	Moderately differentiated; Grade II	Left - origin of primary	Positive histology	8500/3: Infiltrating duct carcinoma, NOS	8500-8549: ductal and lobular neoplasms	Breast	XIf Other and unspecified carcinomas	Localized	Localized	Localized only	Blank(s)	Blank(s)	Blank(s)	Blank(s)	IA	T1b	N0(i-)	M0	Blank(s)	Blank(s)	Blank(s)	Blank(s)	Blank(s)	Blank(s)	T1b	N0(i-)	M0	23	Unknown or not applicable	None; diagnosed at autopsy		Surgery performed	Blank(s)	Blank(s)	Blank(s)	Blank(s)	Blank(s)	Blank(s)	Blank(s)	0	5	No
9104728	35-39 years	Female	2009	Breast	Breast	508	8500	Moderately differentiated; Grade II	Right - origin of primary	Positive histology	8500/3: Infiltrating duct carcinoma, NOS	8500-8549: ductal and lobular neoplasms	Breast	XIf Other and unspecified carcinomas	Localized	Localized	Localized only	Blank(s)	Blank(s)	Blank(s)	Blank(s)	Blank(s)	Blank(s)	Blank(s)	Blank(s)	Blank(s)	Blank(s)	Blank(s)	Blank(s)	Blank(s)	Blank(s)	T1c	N0	M0	22	Unknown or not applicable	None; diagnosed at autopsy		Surgery performed	Blank(s)	Blank(s)	Blank(s)	Blank(s)	Blank(s)	Blank(s)	Blank(s)	0	1	Blank(s)
9104728	45-49 years	Female	2019	Breast	Blank(s)	509	8520	Blank(s)	Right - origin of primary	Positive histology	8520/3: Lobular carcinoma, NOS	8500-8549: ductal and lobular neoplasms	Breast	XIf Other and unspecified carcinomas	Regional	Blank(s)	Blank(s)	T2	N1a	M0	2A	Blank(s)	Blank(s)	Blank(s)	Blank(s)	Blank(s)	Blank(s)	Blank(s)	Blank(s)	Blank(s)	Blank(s)	Blank(s)	Blank(s)	Blank(s)	54	Unknown or not applicable	None; diagnosed at autopsy		Surgery performed	Blank(s)	Blank(s)	Blank(s)	Blank(s)	100	200	22	2	8	No
9104753	60-64 years	Male	2009	Melanoma of the Skin	MelanomaSkin	444	8745	Unknown	Not a paired site	Positive histology	8745/3: Desmoplastic melanoma, malignant	8720-8799: nevi and melanomas	Melanoma of the Skin	XId Malignant melanomas	Localized	Localized	Localized only	Blank(s)	Blank(s)	Blank(s)	Blank(s)	Blank(s)	Blank(s)	Blank(s)	Blank(s)	Blank(s)	Blank(s)	Blank(s)	Blank(s)	Blank(s)	Blank(s)	T1b	N0	M0	31	Sentinel node biopsy and lym nd removed different times	None; diagnosed at autopsy		Surgery performed	Blank(s)	Blank(s)	Blank(s)	Blank(s)	Blank(s)	Blank(s)	Blank(s)	0	1	Blank(s)
9104782	55-59 years	Female	2012	Breast	Breast	505	8541	Poorly differentiated; Grade III	Left - origin of primary	Positive histology	8541/3: Paget disease and infiltrating ductal carcinoma of breast	8500-8549: ductal and lobular neoplasms	Breast	XIf Other and unspecified carcinomas	Localized	Localized	Localized only	Blank(s)	Blank(s)	Blank(s)	Blank(s)	IIA	T2	N0	M0	Blank(s)	Blank(s)	Blank(s)	Blank(s)	Blank(s)	Blank(s)	T2	N0	M0	43	Unknown or not applicable	None; diagnosed at autopsy		Surgery performed	Blank(s)	Blank(s)	Blank(s)	Blank(s)	Blank(s)	Blank(s)	Blank(s)	0	1	No
9104798	55-59 years	Male	2009	Kidney and Renal Pelvis	KidneyParenchyma	649	8310	Poorly differentiated; Grade III	Right - origin of primary	Positive histology	8310/3: Clear cell adenocarcinoma, NOS	8140-8389: adenomas and adenocarcinomas	Kidney	VIb Renal carcinomas	Localized	Localized	Localized only	Blank(s)	Blank(s)	Blank(s)	Blank(s)	Blank(s)	Blank(s)	Blank(s)	Blank(s)	Blank(s)	Blank(s)	Blank(s)	Blank(s)	Blank(s)	Blank(s)	T1b	N0	M0	50	None	None; diagnosed at autopsy		Surgery performed	Blank(s)	Blank(s)	Blank(s)	Blank(s)	Blank(s)	Blank(s)	Blank(s)	98	0	Blank(s)
9104798	65-69 years	Male	2019	Kidney and Renal Pelvis	Blank(s)	649	8310	Blank(s)	Left - origin of primary	Positive histology	8310/3: Clear cell adenocarcinoma, NOS	8140-8389: adenomas and adenocarcinomas	Kidney	VIb Renal carcinomas	Unknown/unstaged	Blank(s)	Blank(s)	TX	NX	M0	99	Blank(s)	Blank(s)	Blank(s)	Blank(s)	Blank(s)	Blank(s)	Blank(s)	Blank(s)	Blank(s)	Blank(s)	Blank(s)	Blank(s)	Blank(s)	99	Unknown or not applicable	Unknown; death certificate only		Unknown; death certificate; or autopsy only (2003+)	Blank(s)	Blank(s)	Blank(s)	Blank(s)	999	999	999	99	99	Unknown
9104813	80-84 years	Female	2009	Hepatic Flexure	Colon	183	8140	Poorly differentiated; Grade III	Not a paired site	Positive histology	8140/3: Adenocarcinoma, NOS	8140-8389: adenomas and adenocarcinomas	Hepatic Flexure	XIf Other and unspecified carcinomas	Localized	Localized	Localized only	Blank(s)	Blank(s)	Blank(s)	Blank(s)	Blank(s)	Blank(s)	Blank(s)	Blank(s)	Blank(s)	Blank(s)	Blank(s)	Blank(s)	Blank(s)	Blank(s)	T3	N0	M0	40	4 or more regional lymph nodes removed	None; diagnosed at autopsy		Surgery performed	Blank(s)	Blank(s)	Blank(s)	Blank(s)	Blank(s)	Blank(s)	Blank(s)	0	42	Blank(s)
9104813	85+ years	Female	2010	Lung and Bronchus	Lung	349	8140	Unknown	Left - origin of primary	Positive histology	8140/3: Adenocarcinoma, NOS	8140-8389: adenomas and adenocarcinomas	Lung and Bronchus	XIf Other and unspecified carcinomas	Distant	Distant	Distant site(s)/node(s) involved	Blank(s)	Blank(s)	Blank(s)	Blank(s)	IV	TX	N3	M1a	Blank(s)	Blank(s)	Blank(s)	Blank(s)	Blank(s)	Blank(s)	T4	N3	M1	0	Biopsy or aspiration of regional lymph node, NOS	None; diagnosed at autopsy		Not recommended	Blank(s)	Blank(s)	Blank(s)	Blank(s)	Blank(s)	Blank(s)	Blank(s)	95	95	Unknown
9104833	75-79 years	Male	2009	Liver	Liver	220	8170	Poorly differentiated; Grade III	Not a paired site	Positive histology	8170/3: Hepatocellular carcinoma, NOS	8140-8389: adenomas and adenocarcinomas	Liver	VIIb Hepatic carcinomas	Unknown/unstaged	Unknown/unstaged	Unknown/unstaged/unspecified/DCO	Blank(s)	Blank(s)	Blank(s)	Blank(s)	Blank(s)	Blank(s)	Blank(s)	Blank(s)	Blank(s)	Blank(s)	Blank(s)	Blank(s)	Blank(s)	Blank(s)	TX	NX	MX	0	None	None; diagnosed at autopsy		Recommended but not performed, unknown reason	Blank(s)	Blank(s)	Blank(s)	Blank(s)	Blank(s)	Blank(s)	Blank(s)	98	0	Blank(s)
9104835	30-34 years	Male	2009	Thyroid	Thyroid	739	8260	Unknown	Not a paired site	Positive histology	8260/3: Papillary adenocarcinoma, NOS	8140-8389: adenomas and adenocarcinomas	Thyroid	XIb Thyroid carcinomas	Localized	Localized	Localized only	Blank(s)	Blank(s)	Blank(s)	Blank(s)	Blank(s)	Blank(s)	Blank(s)	Blank(s)	Blank(s)	Blank(s)	Blank(s)	Blank(s)	Blank(s)	Blank(s)	T1	N0	M0	21	1 to 3 regional lymph nodes removed	Non-primary surgical procedure to other regional sites		Surgery performed	Blank(s)	Blank(s)	Blank(s)	Blank(s)	Blank(s)	Blank(s)	Blank(s)	0	2	Blank(s)
9104835	35-39 years	Male	2013	Kidney and Renal Pelvis	KidneyParenchyma	649	8312	Undifferentiated; anaplastic; Grade IV	Left - origin of primary	Positive histology	8312/3: Renal cell carcinoma	8140-8389: adenomas and adenocarcinomas	Kidney	VIb Renal carcinomas	Localized	Localized	Localized only	Blank(s)	Blank(s)	Blank(s)	Blank(s)	I	T1b	N0	M0	Blank(s)	Blank(s)	Blank(s)	Blank(s)	Blank(s)	Blank(s)	T1b	N0	M0	50	None	None; diagnosed at autopsy		Surgery performed	Blank(s)	Blank(s)	Blank(s)	Blank(s)	Blank(s)	Blank(s)	Blank(s)	98	0	No
9104846	85+ years	Female	2009	Breast	Breast	504	8500	Poorly differentiated; Grade III	Right - origin of primary	Positive histology	8500/3: Infiltrating duct carcinoma, NOS	8500-8549: ductal and lobular neoplasms	Breast	XIf Other and unspecified carcinomas	Localized	Localized	Localized only	Blank(s)	Blank(s)	Blank(s)	Blank(s)	Blank(s)	Blank(s)	Blank(s)	Blank(s)	Blank(s)	Blank(s)	Blank(s)	Blank(s)	Blank(s)	Blank(s)	T2	N0	M0	41	Unknown or not applicable	None; diagnosed at autopsy		Surgery performed	Blank(s)	Blank(s)	Blank(s)	Blank(s)	Blank(s)	Blank(s)	Blank(s)	98	0	Blank(s)
9104846	85+ years	Female	2019	Melanoma of the Skin	Blank(s)	443	8771	Blank(s)	Left - origin of primary	Positive histology	8771/3: Epithelioid cell melanoma	8720-8799: nevi and melanomas	Melanoma of the Skin	XId Malignant melanomas	Localized	Blank(s)	Blank(s)	T3b	N0	M0	2B	Blank(s)	Blank(s)	Blank(s)	Blank(s)	Blank(s)	Blank(s)	Blank(s)	Blank(s)	Blank(s)	Blank(s)	Blank(s)	Blank(s)	Blank(s)	45	None	None; diagnosed at autopsy		Surgery performed	Blank(s)	Blank(s)	Blank(s)	Blank(s)	300	0	999	98	0	No
9104867	65-69 years	Male	2009	Stomach	Stomach	162	8144	Moderately differentiated; Grade II	Not a paired site	Positive histology	8144/3: Adenocarcinoma, intestinal type	8140-8389: adenomas and adenocarcinomas	Stomach	XIf Other and unspecified carcinomas	Localized	Localized	Localized only	Blank(s)	Blank(s)	Blank(s)	Blank(s)	Blank(s)	Blank(s)	Blank(s)	Blank(s)	Blank(s)	Blank(s)	Blank(s)	Blank(s)	Blank(s)	Blank(s)	T1	N0	M0	32	4 or more regional lymph nodes removed	None; diagnosed at autopsy		Surgery performed	Blank(s)	Blank(s)	Blank(s)	Blank(s)	Blank(s)	Blank(s)	Blank(s)	0	50	Blank(s)
9104867	70-74 years	Male	2014	Stomach	Stomach	169	8144	Poorly differentiated; Grade III	Not a paired site	Positive histology	8144/3: Adenocarcinoma, intestinal type	8140-8389: adenomas and adenocarcinomas	Stomach	XIf Other and unspecified carcinomas	Localized	Localized	Localized only	Blank(s)	Blank(s)	Blank(s)	Blank(s)	IA	T1b	N0	M0	Blank(s)	Blank(s)	Blank(s)	Blank(s)	Blank(s)	Blank(s)	T1	N0	M0	32	None	None; diagnosed at autopsy		Surgery performed	Blank(s)	Blank(s)	Blank(s)	Blank(s)	Blank(s)	Blank(s)	Blank(s)	98	0	No
9104867	75-79 years	Male	2019	Prostate	Blank(s)	619	8140	Blank(s)	Not a paired site	Positive histology	8140/3: Adenocarcinoma, NOS	8140-8389: adenomas and adenocarcinomas	Prostate	XIf Other and unspecified carcinomas	Localized	Blank(s)	Blank(s)	T1c	N0	M0	2C	Blank(s)	Blank(s)	Blank(s)	Blank(s)	Blank(s)	Blank(s)	Blank(s)	Blank(s)	Blank(s)	Blank(s)	Blank(s)	Blank(s)	Blank(s)	0	None	None; diagnosed at autopsy		Recommended but not performed, patient refused	Blank(s)	Blank(s)	Blank(s)	Blank(s)	120	0	999	98	0	No
9104878	55-59 years	Male	2016	Ureter	KidneyRenalPelvis	669	8120	Moderately differentiated; Grade II	Right - origin of primary	Positive histology	8120/3: Transitional cell carcinoma, NOS	8120-8139: transitional cell papillomas and carcinomas	Ureter	XIf Other and unspecified carcinomas	Localized	Blank(s)	Localized only	Blank(s)	Blank(s)	Blank(s)	Blank(s)	Blank(s)	Blank(s)	Blank(s)	Blank(s)	p2	p0	c0	Pathologic	Pathologic	Clinical	Blank(s)	Blank(s)	Blank(s)	80	4 or more regional lymph nodes removed	None; diagnosed at autopsy		Surgery performed	Blank(s)	Blank(s)	Blank(s)	Blank(s)	Blank(s)	Blank(s)	23	0	5	No
9104882	70-74 years	Female	2009	Thyroid	Thyroid	739	8260	Unknown	Not a paired site	Positive histology	8260/3: Papillary adenocarcinoma, NOS	8140-8389: adenomas and adenocarcinomas	Thyroid	XIb Thyroid carcinomas	Regional	Regional	Regional by direct extension only	Blank(s)	Blank(s)	Blank(s)	Blank(s)	Blank(s)	Blank(s)	Blank(s)	Blank(s)	Blank(s)	Blank(s)	Blank(s)	Blank(s)	Blank(s)	Blank(s)	T3	N0	M0	50	1 to 3 regional lymph nodes removed	None; diagnosed at autopsy		Surgery performed	Blank(s)	Blank(s)	Blank(s)	Blank(s)	Blank(s)	Blank(s)	Blank(s)	0	1	Blank(s)
9104882	75-79 years	Female	2015	Stomach	GISTStomach	165	8936	Unknown	Not a paired site	Positive histology	8936/3: Gastrointestinal stromal sarcoma	8930-8999: complex mixed and stromal neoplasms	Stomach	XIIa Other specified malignant tumors	Localized	Localized	Localized only	Blank(s)	Blank(s)	Blank(s)	Blank(s)	UNK Stage	T3	N0	M0	Blank(s)	Blank(s)	Blank(s)	Blank(s)	Blank(s)	Blank(s)	NA	NA	NA	32	None	None; diagnosed at autopsy		Surgery performed	Blank(s)	Blank(s)	Blank(s)	Blank(s)	Blank(s)	Blank(s)	Blank(s)	98	0	No
9104897	75-79 years	Male	2009	Prostate	Prostate	619	8140	Poorly differentiated; Grade III	Not a paired site	Positive histology	8140/3: Adenocarcinoma, NOS	8140-8389: adenomas and adenocarcinomas	Prostate	XIf Other and unspecified carcinomas	Distant	Distant	Distant site(s)/node(s) involved	Blank(s)	Blank(s)	Blank(s)	Blank(s)	Blank(s)	Blank(s)	Blank(s)	Blank(s)	Blank(s)	Blank(s)	Blank(s)	Blank(s)	Blank(s)	Blank(s)	T3a	N1	M1b	21	None	None; diagnosed at autopsy		Surgery performed	Blank(s)	Blank(s)	Blank(s)	Blank(s)	Blank(s)	Blank(s)	Blank(s)	98	0	Blank(s)
9104897	75-79 years	Male	2010	Chronic Myeloid Leukemia	HemeRetic	421	9945	Unknown	Not a paired site	Positive histology	9945/3: Chronic myelomonocytic leukemia	9940-9949: other leukemias (C42.1)	Chronic Myeloid Leukemia	Id Myelodysplastic syndrome and other myeloproliferative diseases	Distant	Blank(s)	Distant site(s)/node(s) involved	Blank(s)	Blank(s)	Blank(s)	Blank(s)	NA	NA	NA	NA	Blank(s)	Blank(s)	Blank(s)	Blank(s)	Blank(s)	Blank(s)	NA	NA	NA	98	Unknown or not applicable	Unknown; death certificate only		Not recommended	Blank(s)	Blank(s)	Blank(s)	Blank(s)	Blank(s)	Blank(s)	Blank(s)	99	99	N/A
9104905	50-54 years	Female	2009	Breast	Breast	502	8500	Well differentiated; Grade I	Left - origin of primary	Positive histology	8500/3: Infiltrating duct carcinoma, NOS	8500-8549: ductal and lobular neoplasms	Breast	XIf Other and unspecified carcinomas	Regional	Regional	Regional lymph nodes involved only	Blank(s)	Blank(s)	Blank(s)	Blank(s)	Blank(s)	Blank(s)	Blank(s)	Blank(s)	Blank(s)	Blank(s)	Blank(s)	Blank(s)	Blank(s)	Blank(s)	T1b	N1mi	M0	44	Unknown or not applicable	None; diagnosed at autopsy		Surgery performed	Blank(s)	Blank(s)	Blank(s)	Blank(s)	Blank(s)	Blank(s)	Blank(s)	1	3	Blank(s)
9104905	50-54 years	Female	2009	Breast	Breast	502	8500	Moderately differentiated; Grade II	Right - origin of primary	Positive histology	8500/3: Infiltrating duct carcinoma, NOS	8500-8549: ductal and lobular neoplasms	Breast	XIf Other and unspecified carcinomas	Localized	Localized	Localized only	Blank(s)	Blank(s)	Blank(s)	Blank(s)	Blank(s)	Blank(s)	Blank(s)	Blank(s)	Blank(s)	Blank(s)	Blank(s)	Blank(s)	Blank(s)	Blank(s)	T1b	N0	M0	44	Unknown or not applicable	None; diagnosed at autopsy		Surgery performed	Blank(s)	Blank(s)	Blank(s)	Blank(s)	Blank(s)	Blank(s)	Blank(s)	0	4	Blank(s)
9104914	85+ years	Male	2009	NHL - Extranodal	Lymphoma	447	9714	Unknown	Left - origin of primary	Positive histology	9714/3: Anaplastic large cell lymphoma, ALK-positive	9700-9719: nhl - mature t and nk-cell lymphomas	NHL - Extranodal	IIb Non-Hodgkin lymphomas (except Burkitt lymphoma)	Unknown/unstaged	Unknown/unstaged	Unknown/unstaged/unspecified/DCO	Blank(s)	Blank(s)	Blank(s)	Blank(s)	Blank(s)	Blank(s)	Blank(s)	Blank(s)	Blank(s)	Blank(s)	Blank(s)	Blank(s)	Blank(s)	Blank(s)	NA	NA	NA	0	None	None; diagnosed at autopsy		Recommended but not performed, unknown reason	Blank(s)	Blank(s)	Blank(s)	Blank(s)	Blank(s)	Blank(s)	Blank(s)	99	99	Blank(s)
9104914	85+ years	Male	2015	Urinary Bladder	Bladder	674	8130	Moderately differentiated; Grade II	Not a paired site	Positive histology	8130/3: Papillary transitional cell carcinoma	8120-8139: transitional cell papillomas and carcinomas	Urinary Bladder	XIf Other and unspecified carcinomas	In situ	In situ	In situ	Blank(s)	Blank(s)	Blank(s)	Blank(s)	0a	Ta	N0	M0	Blank(s)	Blank(s)	Blank(s)	Blank(s)	Blank(s)	Blank(s)	Ta	N0	M0	27	None	None; diagnosed at autopsy		Surgery performed	Blank(s)	Blank(s)	Blank(s)	Blank(s)	Blank(s)	Blank(s)	Blank(s)	98	0	No
9104947	80-84 years	Male	2004	Melanoma of the Skin	MelanomaSkin	442	8743	Unknown	Left - origin of primary	Positive histology	8743/3: Superficial spreading melanoma	8720-8799: nevi and melanomas	Melanoma of the Skin	XId Malignant melanomas	Localized	Localized	Localized only	Blank(s)	Blank(s)	Blank(s)	Blank(s)	Blank(s)	Blank(s)	Blank(s)	Blank(s)	Blank(s)	Blank(s)	Blank(s)	Blank(s)	Blank(s)	Blank(s)	T1b	NX	MX	20	None	None; diagnosed at autopsy		Surgery performed	Blank(s)	Blank(s)	Blank(s)	Blank(s)	Blank(s)	Blank(s)	Blank(s)	99	99	Blank(s)
9104947	85+ years	Male	2013	Other Non-Epithelial Skin	Skin	444	8403	Unknown	Right - origin of primary	Positive histology	8403/3: Malignant eccrine spiradenoma	8390-8429: adnexal and skin appendage neoplasms	Other Non-Epithelial Skin	XIe Skin carcinomas	Localized	Blank(s)	Localized only	Blank(s)	Blank(s)	Blank(s)	Blank(s)	UNK Stage	TX	N0	M0	Blank(s)	Blank(s)	Blank(s)	Blank(s)	Blank(s)	Blank(s)	TX	N0	M0	30	None	None; diagnosed at autopsy		Surgery performed	Blank(s)	Blank(s)	Blank(s)	Blank(s)	Blank(s)	Blank(s)	Blank(s)	98	0	No
9104970	65-69 years	Male	2009	Pancreas	PancreasOther	254	8000	Moderately differentiated; Grade II	Not a paired site	Positive histology	8000/3: Neoplasm, malignant	8000-8009: unspecified neoplasms	Pancreas	XIIb Other unspecified malignant tumors	Localized	Localized	Localized only	Blank(s)	Blank(s)	Blank(s)	Blank(s)	Blank(s)	Blank(s)	Blank(s)	Blank(s)	Blank(s)	Blank(s)	Blank(s)	Blank(s)	Blank(s)	Blank(s)	T2	N0	M0	25	None	None; diagnosed at autopsy		Surgery performed	Blank(s)	Blank(s)	Blank(s)	Blank(s)	Blank(s)	Blank(s)	Blank(s)	98	0	Blank(s)
9104970	70-74 years	Male	2016	Prostate	Prostate	619	8140	Poorly differentiated; Grade III	Not a paired site	Positive histology	8140/3: Adenocarcinoma, NOS	8140-8389: adenomas and adenocarcinomas	Prostate	XIf Other and unspecified carcinomas	Localized	Localized	Localized only	Blank(s)	Blank(s)	Blank(s)	Blank(s)	Blank(s)	Blank(s)	Blank(s)	Blank(s)	c1C	c0	c0	Clinical	Clinical	Clinical	Blank(s)	Blank(s)	Blank(s)	0	None	None; diagnosed at autopsy		Not recommended	Blank(s)	Blank(s)	Blank(s)	Blank(s)	Blank(s)	Blank(s)	999	98	0	No
9104974	85+ years	Female	2019	Ovary	Blank(s)	569	8441	Blank(s)	Paired site, but no information concerning laterality	Positive histology	8441/3: Serous cystadenocarcinoma, NOS	8440-8499: cystic, mucinous and serous neoplasms	Ovary	Xd Gonadal carcinomas	Distant	Blank(s)	Blank(s)	T1c3	NX	M1a	4A	Blank(s)	Blank(s)	Blank(s)	Blank(s)	Blank(s)	Blank(s)	Blank(s)	Blank(s)	Blank(s)	Blank(s)	Blank(s)	Blank(s)	Blank(s)	0	None	None; diagnosed at autopsy		Not recommended	Blank(s)	Blank(s)	Blank(s)	Blank(s)	300	999	999	98	0	No
9105012	70-74 years	Male	2009	Rectosigmoid Junction	NETRectum	199	8240	Unknown	Not a paired site	Positive histology	8240/3: Carcinoid tumor, NOS	8140-8389: adenomas and adenocarcinomas	Rectosigmoid Junction	XIf Other and unspecified carcinomas	Localized	Localized	Localized only	Blank(s)	Blank(s)	Blank(s)	Blank(s)	Blank(s)	Blank(s)	Blank(s)	Blank(s)	Blank(s)	Blank(s)	Blank(s)	Blank(s)	Blank(s)	Blank(s)	NA	NA	NA	26	None	None; diagnosed at autopsy		Surgery performed	Blank(s)	Blank(s)	Blank(s)	Blank(s)	Blank(s)	Blank(s)	Blank(s)	98	0	Blank(s)
9105021	60-64 years	Male	2008	Prostate	Prostate	619	8000	Unknown	Not a paired site	Positive laboratory test/marker study	8000/3: Neoplasm, malignant	8000-8009: unspecified neoplasms	Prostate	XIIb Other unspecified malignant tumors	Distant	Distant	Distant site(s)/node(s) involved	Blank(s)	Blank(s)	Blank(s)	Blank(s)	Blank(s)	Blank(s)	Blank(s)	Blank(s)	Blank(s)	Blank(s)	Blank(s)	Blank(s)	Blank(s)	Blank(s)	TX	NX	M1b	0	None	None; diagnosed at autopsy		Recommended but not performed, patient refused	Blank(s)	Blank(s)	Blank(s)	Blank(s)	Blank(s)	Blank(s)	Blank(s)	99	99	Blank(s)
9105021	65-69 years	Male	2011	Stomach	Stomach	165	8140	Poorly differentiated; Grade III	Not a paired site	Positive histology	8140/3: Adenocarcinoma, NOS	8140-8389: adenomas and adenocarcinomas	Stomach	XIf Other and unspecified carcinomas	Unknown/unstaged	Unknown/unstaged	Unknown/unstaged/unspecified/DCO	Blank(s)	Blank(s)	Blank(s)	Blank(s)	UNK Stage	TX	NX	M0	Blank(s)	Blank(s)	Blank(s)	Blank(s)	Blank(s)	Blank(s)	TX	NX	MX	0	None	None; diagnosed at autopsy		Recommended but not performed, unknown reason	Blank(s)	Blank(s)	Blank(s)	Blank(s)	Blank(s)	Blank(s)	Blank(s)	99	99	Unknown
9105026	55-59 years	Female	2011	Breast	Breast	502	8500	Poorly differentiated; Grade III	Right - origin of primary	Positive histology	8500/3: Infiltrating duct carcinoma, NOS	8500-8549: ductal and lobular neoplasms	Breast	XIf Other and unspecified carcinomas	Localized	Localized	Localized only	Blank(s)	Blank(s)	Blank(s)	Blank(s)	IA	T1c	N0(i-)	M0	Blank(s)	Blank(s)	Blank(s)	Blank(s)	Blank(s)	Blank(s)	T1c	N0(i-)	M0	41	Unknown or not applicable	None; diagnosed at autopsy		Surgery performed	Blank(s)	Blank(s)	Blank(s)	Blank(s)	Blank(s)	Blank(s)	Blank(s)	0	1	No
9105029	70-74 years	Male	2010	Gum and Other Mouth	GumUpper	30	8070	Moderately differentiated; Grade II	Left - origin of primary	Positive histology	8070/3: Squamous cell carcinoma, NOS	8050-8089: squamous cell neoplasms	Gum and Other Mouth	XIf Other and unspecified carcinomas	Distant	Blank(s)	Distant site(s)/node(s) involved	Blank(s)	Blank(s)	Blank(s)	Blank(s)	IVA	T4a	N1	M0	Blank(s)	Blank(s)	Blank(s)	Blank(s)	Blank(s)	Blank(s)	T4a	N1	M0	43	None	None; diagnosed at autopsy		Surgery performed	Blank(s)	Blank(s)	Blank(s)	Blank(s)	Blank(s)	Blank(s)	Blank(s)	98	0	No
9105029	70-74 years	Male	2010	Sigmoid Colon	Colon	187	8140	Well differentiated; Grade I	Not a paired site	Positive histology	8140/3: Adenocarcinoma, NOS	8140-8389: adenomas and adenocarcinomas	Sigmoid Colon	XIf Other and unspecified carcinomas	Localized	Localized	Localized only	Blank(s)	Blank(s)	Blank(s)	Blank(s)	I	T1	N0	M0	Blank(s)	Blank(s)	Blank(s)	Blank(s)	Blank(s)	Blank(s)	T1	N0	M0	0	None	None; diagnosed at autopsy		Not performed, patient died prior to recommended surgery	Blank(s)	Blank(s)	Blank(s)	Blank(s)	Blank(s)	Blank(s)	Blank(s)	98	0	No
9105086	55-59 years	Female	2009	Peritoneum, Omentum and Mesentery	PeritoneumFemaleGen	481	8461	Moderately differentiated; Grade II	Not a paired site	Positive histology	8461/3: Serous surface papillary carcinoma	8440-8499: cystic, mucinous and serous neoplasms	Peritoneum, Omentum and Mesentery	XIf Other and unspecified carcinomas	Unknown/unstaged	Blank(s)	Unknown/unstaged/unspecified/DCO	Blank(s)	Blank(s)	Blank(s)	Blank(s)	Blank(s)	Blank(s)	Blank(s)	Blank(s)	Blank(s)	Blank(s)	Blank(s)	Blank(s)	Blank(s)	Blank(s)	NA	NA	NA	0	None	None; diagnosed at autopsy		Recommended but not performed, unknown reason	Blank(s)	Blank(s)	Blank(s)	Blank(s)	Blank(s)	Blank(s)	Blank(s)	99	99	Blank(s)
9105086	60-64 years	Female	2016	Rectum	Rectum	209	8140	Moderately differentiated; Grade II	Not a paired site	Positive histology	8140/3: Adenocarcinoma, NOS	8140-8389: adenomas and adenocarcinomas	Rectum	XIf Other and unspecified carcinomas	Regional	Regional	Regional by direct extension only	Blank(s)	Blank(s)	Blank(s)	Blank(s)	Blank(s)	Blank(s)	Blank(s)	Blank(s)	p3	p0	c0	Pathologic	Pathologic	Clinical	Blank(s)	Blank(s)	Blank(s)	30	4 or more regional lymph nodes removed	None; diagnosed at autopsy		Surgery performed	Blank(s)	Blank(s)	Blank(s)	Blank(s)	Blank(s)	Blank(s)	42	0	15	No
9105102	70-74 years	Male	2012	Melanoma of the Skin	MelanomaSkin	447	8743	Unknown	Left - origin of primary	Positive histology	8743/3: Superficial spreading melanoma	8720-8799: nevi and melanomas	Melanoma of the Skin	XId Malignant melanomas	Localized	Localized	Localized only	Blank(s)	Blank(s)	Blank(s)	Blank(s)	IB	T2a	N0	M0	Blank(s)	Blank(s)	Blank(s)	Blank(s)	Blank(s)	Blank(s)	T2a	N0	M0	31	None	Unknown; death certificate only		Surgery performed	Blank(s)	Blank(s)	Blank(s)	Blank(s)	Blank(s)	Blank(s)	Blank(s)	98	0	No
9105114	70-74 years	Male	2009	Stomach	Stomach	163	8144	Poorly differentiated; Grade III	Not a paired site	Positive histology	8144/3: Adenocarcinoma, intestinal type	8140-8389: adenomas and adenocarcinomas	Stomach	XIf Other and unspecified carcinomas	Localized	Localized	Localized only	Blank(s)	Blank(s)	Blank(s)	Blank(s)	Blank(s)	Blank(s)	Blank(s)	Blank(s)	Blank(s)	Blank(s)	Blank(s)	Blank(s)	Blank(s)	Blank(s)	T2a	N0	M0	30	4 or more regional lymph nodes removed	Non-primary surgical procedure to distant site		Surgery performed	Blank(s)	Blank(s)	Blank(s)	Blank(s)	Blank(s)	Blank(s)	Blank(s)	0	15	Blank(s)
9105114	70-74 years	Male	2011	Thyroid	Thyroid	739	8341	Unknown	Not a paired site	Positive histology	8341/3: Papillary microcarcinoma	8140-8389: adenomas and adenocarcinomas	Thyroid	XIb Thyroid carcinomas	Localized	Localized	Localized only	Blank(s)	Blank(s)	Blank(s)	Blank(s)	I	T1a(s)	N0	M0	Blank(s)	Blank(s)	Blank(s)	Blank(s)	Blank(s)	Blank(s)	T1	N0	M0	50	None	None; diagnosed at autopsy		Surgery performed	Blank(s)	Blank(s)	Blank(s)	Blank(s)	Blank(s)	Blank(s)	Blank(s)	98	0	No
9105115	45-49 years	Male	2009	Melanoma of the Skin	MelanomaSkin	444	8743	Unknown	Not a paired site	Positive histology	8743/3: Superficial spreading melanoma	8720-8799: nevi and melanomas	Melanoma of the Skin	XId Malignant melanomas	Localized	Localized	Localized only	Blank(s)	Blank(s)	Blank(s)	Blank(s)	Blank(s)	Blank(s)	Blank(s)	Blank(s)	Blank(s)	Blank(s)	Blank(s)	Blank(s)	Blank(s)	Blank(s)	T1a	NX	MX	27	None	Unknown; death certificate only		Surgery performed	Blank(s)	Blank(s)	Blank(s)	Blank(s)	Blank(s)	Blank(s)	Blank(s)	99	99	Blank(s)
9105115	50-54 years	Male	2016	Prostate	Prostate	619	8140	Moderately differentiated; Grade II	Not a paired site	Positive histology	8140/3: Adenocarcinoma, NOS	8140-8389: adenomas and adenocarcinomas	Prostate	XIf Other and unspecified carcinomas	Localized	Localized	Localized only	Blank(s)	Blank(s)	Blank(s)	Blank(s)	Blank(s)	Blank(s)	Blank(s)	Blank(s)	Blank(s)	Blank(s)	Blank(s)	Blank(s)	Blank(s)	Blank(s)	Blank(s)	Blank(s)	Blank(s)	99	Unknown or not applicable	Unknown; death certificate only		Unknown; death certificate; or autopsy only (2003+)	Blank(s)	Blank(s)	Blank(s)	Blank(s)	Blank(s)	Blank(s)	999	98	0	Unknown
9105121	50-54 years	Male	2009	Sigmoid Colon	Colon	187	8140	Poorly differentiated; Grade III	Not a paired site	Positive histology	8140/3: Adenocarcinoma, NOS	8140-8389: adenomas and adenocarcinomas	Sigmoid Colon	XIf Other and unspecified carcinomas	Localized	Localized	Localized only	Blank(s)	Blank(s)	Blank(s)	Blank(s)	Blank(s)	Blank(s)	Blank(s)	Blank(s)	Blank(s)	Blank(s)	Blank(s)	Blank(s)	Blank(s)	Blank(s)	T3	N0	M0	30	4 or more regional lymph nodes removed	None; diagnosed at autopsy		Surgery performed	Blank(s)	Blank(s)	Blank(s)	Blank(s)	Blank(s)	Blank(s)	Blank(s)	0	20	Blank(s)
9105123	55-59 years	Female	2009	Sigmoid Colon	Colon	187	8140	Moderately differentiated; Grade II	Not a paired site	Positive histology	8140/3: Adenocarcinoma, NOS	8140-8389: adenomas and adenocarcinomas	Sigmoid Colon	XIf Other and unspecified carcinomas	Localized	Localized	Localized only	Blank(s)	Blank(s)	Blank(s)	Blank(s)	Blank(s)	Blank(s)	Blank(s)	Blank(s)	Blank(s)	Blank(s)	Blank(s)	Blank(s)	Blank(s)	Blank(s)	T3	N0	M0	30	4 or more regional lymph nodes removed	None; diagnosed at autopsy		Surgery performed	Blank(s)	Blank(s)	Blank(s)	Blank(s)	Blank(s)	Blank(s)	Blank(s)	0	20	Blank(s)
9105138	60-64 years	Male	2009	Melanoma of the Skin	MelanomaSkin	445	8743	Unknown	Paired site, but no information concerning laterality	Positive histology	8743/3: Superficial spreading melanoma	8720-8799: nevi and melanomas	Melanoma of the Skin	XId Malignant melanomas	Localized	Localized	Localized only	Blank(s)	Blank(s)	Blank(s)	Blank(s)	Blank(s)	Blank(s)	Blank(s)	Blank(s)	Blank(s)	Blank(s)	Blank(s)	Blank(s)	Blank(s)	Blank(s)	T1a	NX	MX	31	Unknown or not applicable	Unknown; death certificate only		Surgery performed	Blank(s)	Blank(s)	Blank(s)	Blank(s)	Blank(s)	Blank(s)	Blank(s)	99	99	Blank(s)
9105142	50-54 years	Male	2009	Melanoma of the Skin	MelanomaSkin	445	8743	Moderately differentiated; Grade II	Left - origin of primary	Positive histology	8743/3: Superficial spreading melanoma	8720-8799: nevi and melanomas	Melanoma of the Skin	XId Malignant melanomas	Localized	Localized	Localized only	Blank(s)	Blank(s)	Blank(s)	Blank(s)	Blank(s)	Blank(s)	Blank(s)	Blank(s)	Blank(s)	Blank(s)	Blank(s)	Blank(s)	Blank(s)	Blank(s)	T1a	N0	M0	31	None	None; diagnosed at autopsy		Surgery performed	Blank(s)	Blank(s)	Blank(s)	Blank(s)	Blank(s)	Blank(s)	Blank(s)	98	0	Blank(s)
9105142	55-59 years	Male	2016	Melanoma of the Skin	MelanomaSkin	445	8743	Unknown	Right - origin of primary	Positive histology	8743/3: Superficial spreading melanoma	8720-8799: nevi and melanomas	Melanoma of the Skin	XId Malignant melanomas	Regional	Regional	Regional lymph nodes involved only	Blank(s)	Blank(s)	Blank(s)	Blank(s)	Blank(s)	Blank(s)	Blank(s)	Blank(s)	p4B	p1B	c0	Pathologic	Pathologic	Clinical	Blank(s)	Blank(s)	Blank(s)	45	Sentinel node biopsy and lym nd removed different times	None; diagnosed at autopsy		Surgery performed	Blank(s)	Blank(s)	Blank(s)	Blank(s)	Blank(s)	Blank(s)	11	1	25	No
9105142	60-64 years	Male	2019	Melanoma of the Skin	Blank(s)	446	8743	Blank(s)	Left - origin of primary	Positive histology	8743/3: Superficial spreading melanoma	8720-8799: nevi and melanomas	Melanoma of the Skin	XId Malignant melanomas	Localized	Blank(s)	Blank(s)	T1a	N0	M0	1A	Blank(s)	Blank(s)	Blank(s)	Blank(s)	Blank(s)	Blank(s)	Blank(s)	Blank(s)	Blank(s)	Blank(s)	Blank(s)	Blank(s)	Blank(s)	31	Sentinel lymph node biopsy	None; diagnosed at autopsy		Surgery performed	Blank(s)	Blank(s)	Blank(s)	Blank(s)	300	0	999	0	2	No
9105161	50-54 years	Male	2009	Melanoma of the Skin	MelanomaSkin	445	8743	Unknown	Paired site, but no information concerning laterality	Positive histology	8743/3: Superficial spreading melanoma	8720-8799: nevi and melanomas	Melanoma of the Skin	XId Malignant melanomas	Localized	Localized	Localized only	Blank(s)	Blank(s)	Blank(s)	Blank(s)	Blank(s)	Blank(s)	Blank(s)	Blank(s)	Blank(s)	Blank(s)	Blank(s)	Blank(s)	Blank(s)	Blank(s)	T1b	NX	MX	27	None	Unknown; death certificate only		Surgery performed	Blank(s)	Blank(s)	Blank(s)	Blank(s)	Blank(s)	Blank(s)	Blank(s)	98	0	Blank(s)
9105161	50-54 years	Male	2011	Melanoma of the Skin	MelanomaSkin	445	8721	Unknown	Left - origin of primary	Positive histology	8721/3: Nodular melanoma	8720-8799: nevi and melanomas	Melanoma of the Skin	XId Malignant melanomas	Regional	Regional	Regional by both direct extension and lymph node involvement	Blank(s)	Blank(s)	Blank(s)	Blank(s)	IIIC	T4b	N1b	M0	Blank(s)	Blank(s)	Blank(s)	Blank(s)	Blank(s)	Blank(s)	T4b	N1b	M0	45	4 or more regional lymph nodes removed	None; diagnosed at autopsy		Surgery performed	Blank(s)	Blank(s)	Blank(s)	Blank(s)	Blank(s)	Blank(s)	Blank(s)	1	16	No
9105164	30-34 years	Male	2009	Melanoma of the Skin	MelanomaSkin	446	8720	Unknown	Left - origin of primary	Positive histology	8720/3: Malignant melanoma, NOS	8720-8799: nevi and melanomas	Melanoma of the Skin	XId Malignant melanomas	Localized	Localized	Localized only	Blank(s)	Blank(s)	Blank(s)	Blank(s)	Blank(s)	Blank(s)	Blank(s)	Blank(s)	Blank(s)	Blank(s)	Blank(s)	Blank(s)	Blank(s)	Blank(s)	T1a	NX	MX	30	Unknown or not applicable	Unknown; death certificate only		Surgery performed	Blank(s)	Blank(s)	Blank(s)	Blank(s)	Blank(s)	Blank(s)	Blank(s)	99	99	Blank(s)
9105178	65-69 years	Male	2010	Melanoma of the Skin	MelanomaSkin	445	8720	Unknown	Paired site: midline tumor	Positive histology	8720/3: Malignant melanoma, NOS	8720-8799: nevi and melanomas	Melanoma of the Skin	XId Malignant melanomas	Localized	Localized	Localized only	Blank(s)	Blank(s)	Blank(s)	Blank(s)	IA	T1a	N0	M0	Blank(s)	Blank(s)	Blank(s)	Blank(s)	Blank(s)	Blank(s)	T1b	N0	M0	31	None	None; diagnosed at autopsy		Surgery performed	Blank(s)	Blank(s)	Blank(s)	Blank(s)	Blank(s)	Blank(s)	Blank(s)	98	0	No
9105178	70-74 years	Male	2015	Tonsil	Oropharynx	99	8072	Poorly differentiated; Grade III	Right - origin of primary	Positive histology	8072/3: Squamous cell carcinoma, large cell, nonkeratinizing, NOS	8050-8089: squamous cell neoplasms	Tonsil	XIf Other and unspecified carcinomas	Distant	Blank(s)	Distant site(s)/node(s) involved	Blank(s)	Blank(s)	Blank(s)	Blank(s)	IVA	T2	N2c	M0	Blank(s)	Blank(s)	Blank(s)	Blank(s)	Blank(s)	Blank(s)	T2	N2c	M0	31	None	None; diagnosed at autopsy		Surgery performed	Blank(s)	Blank(s)	Blank(s)	Blank(s)	Blank(s)	Blank(s)	Blank(s)	98	0	No
9105197	40-44 years	Female	2019	Breast	Blank(s)	509	8500	Blank(s)	Left - origin of primary	Positive histology	8500/3: Infiltrating duct carcinoma, NOS	8500-8549: ductal and lobular neoplasms	Breast	XIf Other and unspecified carcinomas	Regional	Blank(s)	Blank(s)	T3	N2a	M0	3B	Blank(s)	Blank(s)	Blank(s)	Blank(s)	Blank(s)	Blank(s)	Blank(s)	Blank(s)	Blank(s)	Blank(s)	Blank(s)	Blank(s)	Blank(s)	51	Unknown or not applicable	None; diagnosed at autopsy		Surgery performed	Blank(s)	Blank(s)	Blank(s)	Blank(s)	200	200	60	9	13	No
9105218	65-69 years	Female	2009	Corpus Uteri	CorpusCarcinoma	541	8380	Moderately differentiated; Grade II	Not a paired site	Positive histology	8380/3: Endometrioid carcinoma	8140-8389: adenomas and adenocarcinomas	Corpus Uteri	XIf Other and unspecified carcinomas	Regional	Regional	Regional by direct extension only	Blank(s)	Blank(s)	Blank(s)	Blank(s)	Blank(s)	Blank(s)	Blank(s)	Blank(s)	Blank(s)	Blank(s)	Blank(s)	Blank(s)	Blank(s)	Blank(s)	T2a	N0	MX	50	4 or more regional lymph nodes removed	Unknown; death certificate only		Surgery performed	Blank(s)	Blank(s)	Blank(s)	Blank(s)	Blank(s)	Blank(s)	Blank(s)	0	16	Blank(s)
9105225	80-84 years	Female	2009	Miscellaneous	HemeRetic	421	9982	Unknown	Not a paired site	Positive histology	9982/3: Refractory anemia with ring sideroblasts	9980-9989: myelodysplastic syndrome	Miscellaneous	Id Myelodysplastic syndrome and other myeloproliferative diseases	Distant	Blank(s)	Distant site(s)/node(s) involved	Blank(s)	Blank(s)	Blank(s)	Blank(s)	Blank(s)	Blank(s)	Blank(s)	Blank(s)	Blank(s)	Blank(s)	Blank(s)	Blank(s)	Blank(s)	Blank(s)	NA	NA	NA	98	Unknown or not applicable	Unknown; death certificate only		Not recommended	Blank(s)	Blank(s)	Blank(s)	Blank(s)	Blank(s)	Blank(s)	Blank(s)	99	99	Blank(s)
9105225	80-84 years	Female	2010	Urinary Bladder	Bladder	674	8120	Poorly differentiated; Grade III	Not a paired site	Positive histology	8120/3: Transitional cell carcinoma, NOS	8120-8139: transitional cell papillomas and carcinomas	Urinary Bladder	XIf Other and unspecified carcinomas	Localized	Localized	Localized only	Blank(s)	Blank(s)	Blank(s)	Blank(s)	I	T1	N0	M0	Blank(s)	Blank(s)	Blank(s)	Blank(s)	Blank(s)	Blank(s)	T1	N0	M0	27	None	None; diagnosed at autopsy		Surgery performed	Blank(s)	Blank(s)	Blank(s)	Blank(s)	Blank(s)	Blank(s)	Blank(s)	98	0	No
9105256	80-84 years	Male	2009	Melanoma of the Skin	MelanomaSkin	446	8743	Unknown	Left - origin of primary	Positive histology	8743/3: Superficial spreading melanoma	8720-8799: nevi and melanomas	Melanoma of the Skin	XId Malignant melanomas	Localized	Localized	Localized only	Blank(s)	Blank(s)	Blank(s)	Blank(s)	Blank(s)	Blank(s)	Blank(s)	Blank(s)	Blank(s)	Blank(s)	Blank(s)	Blank(s)	Blank(s)	Blank(s)	T1a	N0	M0	30	None	None; diagnosed at autopsy		Surgery performed	Blank(s)	Blank(s)	Blank(s)	Blank(s)	Blank(s)	Blank(s)	Blank(s)	98	0	Blank(s)
9105256	85+ years	Male	2013	Aleukemic, Subleukemic and NOS	HemeRetic	421	9800	Unknown	Not a paired site	Positive histology	9800/3: Leukemia, NOS	9800-9805: leukemias, NOS	Aleukemic, Subleukemic and NOS	Ie Unspecified and other specified leukemias	Distant	Blank(s)	Distant site(s)/node(s) involved	Blank(s)	Blank(s)	Blank(s)	Blank(s)	NA	NA	NA	NA	Blank(s)	Blank(s)	Blank(s)	Blank(s)	Blank(s)	Blank(s)	NA	NA	NA	98	Unknown or not applicable	None; diagnosed at autopsy		Not recommended	Blank(s)	Blank(s)	Blank(s)	Blank(s)	Blank(s)	Blank(s)	Blank(s)	99	99	N/A
9105267	65-69 years	Male	2009	Prostate	Prostate	619	8140	Moderately differentiated; Grade II	Not a paired site	Positive histology	8140/3: Adenocarcinoma, NOS	8140-8389: adenomas and adenocarcinomas	Prostate	XIf Other and unspecified carcinomas	Localized	Localized	Localized only	Blank(s)	Blank(s)	Blank(s)	Blank(s)	Blank(s)	Blank(s)	Blank(s)	Blank(s)	Blank(s)	Blank(s)	Blank(s)	Blank(s)	Blank(s)	Blank(s)	T2a	N0	M0	50	None	None; diagnosed at autopsy		Surgery performed	Blank(s)	Blank(s)	Blank(s)	Blank(s)	Blank(s)	Blank(s)	Blank(s)	98	0	Blank(s)
9105271	85+ years	Male	2015	Melanoma of the Skin	MelanomaSkin	445	8742	Unknown	Left - origin of primary	Positive histology	8742/3: Lentigo maligna melanoma	8720-8799: nevi and melanomas	Melanoma of the Skin	XId Malignant melanomas	Localized	Localized	Localized only	Blank(s)	Blank(s)	Blank(s)	Blank(s)	UNK Stage	T1NOS	NX	M0	Blank(s)	Blank(s)	Blank(s)	Blank(s)	Blank(s)	Blank(s)	T1a	NX	MX	99	Unknown or not applicable	Unknown; death certificate only		Unknown; death certificate; or autopsy only (2003+)	Blank(s)	Blank(s)	Blank(s)	Blank(s)	Blank(s)	Blank(s)	Blank(s)	99	99	Unknown
9105334	40-44 years	Male	2009	Urinary Bladder	Bladder	679	8120	Moderately differentiated; Grade II	Not a paired site	Positive histology	8120/3: Transitional cell carcinoma, NOS	8120-8139: transitional cell papillomas and carcinomas	Urinary Bladder	XIf Other and unspecified carcinomas	In situ	In situ	In situ	Blank(s)	Blank(s)	Blank(s)	Blank(s)	Blank(s)	Blank(s)	Blank(s)	Blank(s)	Blank(s)	Blank(s)	Blank(s)	Blank(s)	Blank(s)	Blank(s)	Ta	N0	M0	99	Unknown or not applicable	Unknown; death certificate only		Not recommended	Blank(s)	Blank(s)	Blank(s)	Blank(s)	Blank(s)	Blank(s)	Blank(s)	98	0	Blank(s)
9105334	45-49 years	Male	2013	Melanoma of the Skin	MelanomaSkin	445	8720	Unknown	Left - origin of primary	Positive histology	8720/3: Malignant melanoma, NOS	8720-8799: nevi and melanomas	Melanoma of the Skin	XId Malignant melanomas	Localized	Localized	Localized only	Blank(s)	Blank(s)	Blank(s)	Blank(s)	INOS	T1NOS	N0	M0	Blank(s)	Blank(s)	Blank(s)	Blank(s)	Blank(s)	Blank(s)	T1NOS	N0	M0	33	Sentinel lymph node biopsy	None; diagnosed at autopsy		Surgery performed	Blank(s)	Blank(s)	Blank(s)	Blank(s)	Blank(s)	Blank(s)	Blank(s)	0	1	No
9105337	55-59 years	Male	2013	Melanoma of the Skin	MelanomaSkin	443	8742	Unknown	Left - origin of primary	Positive histology	8742/3: Lentigo maligna melanoma	8720-8799: nevi and melanomas	Melanoma of the Skin	XId Malignant melanomas	Localized	Localized	Localized only	Blank(s)	Blank(s)	Blank(s)	Blank(s)	IA	T1a	N0	M0	Blank(s)	Blank(s)	Blank(s)	Blank(s)	Blank(s)	Blank(s)	T1NOS	N0	M0	27	None	None; diagnosed at autopsy		Surgery performed	Blank(s)	Blank(s)	Blank(s)	Blank(s)	Blank(s)	Blank(s)	Blank(s)	98	0	No
9105375	75-79 years	Male	2009	Prostate	Prostate	619	8140	Poorly differentiated; Grade III	Not a paired site	Positive histology	8140/3: Adenocarcinoma, NOS	8140-8389: adenomas and adenocarcinomas	Prostate	XIf Other and unspecified carcinomas	Unknown/unstaged	Unknown/unstaged	Unknown/unstaged/unspecified/DCO	Blank(s)	Blank(s)	Blank(s)	Blank(s)	Blank(s)	Blank(s)	Blank(s)	Blank(s)	Blank(s)	Blank(s)	Blank(s)	Blank(s)	Blank(s)	Blank(s)	TX	NX	MX	99	Unknown or not applicable	Unknown; death certificate only		Unknown; death certificate; or autopsy only (2003+)	Blank(s)	Blank(s)	Blank(s)	Blank(s)	Blank(s)	Blank(s)	Blank(s)	99	99	Blank(s)
9105375	75-79 years	Male	2010	Sigmoid Colon	Colon	187	8140	Moderately differentiated; Grade II	Not a paired site	Positive histology	8140/3: Adenocarcinoma, NOS	8140-8389: adenomas and adenocarcinomas	Sigmoid Colon	XIf Other and unspecified carcinomas	Localized	Localized	Localized only	Blank(s)	Blank(s)	Blank(s)	Blank(s)	I	T2	N0	M0	Blank(s)	Blank(s)	Blank(s)	Blank(s)	Blank(s)	Blank(s)	T2	N0	M0	30	4 or more regional lymph nodes removed	None; diagnosed at autopsy		Surgery performed	Blank(s)	Blank(s)	Blank(s)	Blank(s)	Blank(s)	Blank(s)	Blank(s)	0	13	No
9105379	55-59 years	Female	2009	Melanoma of the Skin	MelanomaSkin	446	8743	Unknown	Left - origin of primary	Positive histology	8743/3: Superficial spreading melanoma	8720-8799: nevi and melanomas	Melanoma of the Skin	XId Malignant melanomas	Localized	Localized	Localized only	Blank(s)	Blank(s)	Blank(s)	Blank(s)	Blank(s)	Blank(s)	Blank(s)	Blank(s)	Blank(s)	Blank(s)	Blank(s)	Blank(s)	Blank(s)	Blank(s)	T1a	NX	MX	30	None	None; diagnosed at autopsy		Surgery performed	Blank(s)	Blank(s)	Blank(s)	Blank(s)	Blank(s)	Blank(s)	Blank(s)	99	99	Blank(s)
9105397	65-69 years	Female	2009	Melanoma of the Skin	MelanomaSkin	446	8743	Unknown	Right - origin of primary	Positive histology	8743/3: Superficial spreading melanoma	8720-8799: nevi and melanomas	Melanoma of the Skin	XId Malignant melanomas	Localized	Localized	Localized only	Blank(s)	Blank(s)	Blank(s)	Blank(s)	Blank(s)	Blank(s)	Blank(s)	Blank(s)	Blank(s)	Blank(s)	Blank(s)	Blank(s)	Blank(s)	Blank(s)	T2b	NX	MX	31	None	Unknown; death certificate only		Surgery performed	Blank(s)	Blank(s)	Blank(s)	Blank(s)	Blank(s)	Blank(s)	Blank(s)	99	99	Blank(s)
9105397	65-69 years	Female	2009	Melanoma of the Skin	MelanomaSkin	446	8720	Unknown	Right - origin of primary	Positive histology	8720/3: Malignant melanoma, NOS	8720-8799: nevi and melanomas	Melanoma of the Skin	XId Malignant melanomas	Localized	Localized	Localized only	Blank(s)	Blank(s)	Blank(s)	Blank(s)	Blank(s)	Blank(s)	Blank(s)	Blank(s)	Blank(s)	Blank(s)	Blank(s)	Blank(s)	Blank(s)	Blank(s)	T1a	NX	MX	45	None	Unknown; death certificate only		Surgery performed	Blank(s)	Blank(s)	Blank(s)	Blank(s)	Blank(s)	Blank(s)	Blank(s)	98	0	Blank(s)
9105413	65-69 years	Female	2009	Corpus Uteri	CorpusCarcinoma	541	8380	Well differentiated; Grade I	Not a paired site	Positive histology	8380/3: Endometrioid carcinoma	8140-8389: adenomas and adenocarcinomas	Corpus Uteri	XIf Other and unspecified carcinomas	Localized	Localized	Localized only	Blank(s)	Blank(s)	Blank(s)	Blank(s)	Blank(s)	Blank(s)	Blank(s)	Blank(s)	Blank(s)	Blank(s)	Blank(s)	Blank(s)	Blank(s)	Blank(s)	T3a	N0	M0	50	4 or more regional lymph nodes removed	None; diagnosed at autopsy		Surgery performed	Blank(s)	Blank(s)	Blank(s)	Blank(s)	Blank(s)	Blank(s)	Blank(s)	0	19	Blank(s)
9105413	70-74 years	Female	2013	Lung and Bronchus	Lung	342	8140	Poorly differentiated; Grade III	Right - origin of primary	Positive histology	8140/3: Adenocarcinoma, NOS	8140-8389: adenomas and adenocarcinomas	Lung and Bronchus	XIf Other and unspecified carcinomas	Localized	Localized	Localized only	Blank(s)	Blank(s)	Blank(s)	Blank(s)	IIA	T2b	N0	M0	Blank(s)	Blank(s)	Blank(s)	Blank(s)	Blank(s)	Blank(s)	T2	N0	MX	0	None	None; diagnosed at autopsy		Not recommended	Blank(s)	Blank(s)	Blank(s)	Blank(s)	Blank(s)	Blank(s)	Blank(s)	98	0	N/A
9105426	75-79 years	Male	2016	Melanoma of the Skin	MelanomaSkin	445	8742	Unknown	Left - origin of primary	Positive histology	8742/3: Lentigo maligna melanoma	8720-8799: nevi and melanomas	Melanoma of the Skin	XId Malignant melanomas	Localized	Localized	Localized only	Blank(s)	Blank(s)	Blank(s)	Blank(s)	Blank(s)	Blank(s)	Blank(s)	Blank(s)	p1A	pX	c0	Pathologic	Pathologic	Pathologic	Blank(s)	Blank(s)	Blank(s)	30	Unknown or not applicable	Unknown; death certificate only		Surgery performed	Blank(s)	Blank(s)	Blank(s)	Blank(s)	Blank(s)	Blank(s)	999	99	99	No
9105434	80-84 years	Female	2008	Aleukemic, Subleukemic and NOS	HemeRetic	421	9800	Unknown	Not a paired site	Positive histology	9800/3: Leukemia, NOS	9800-9805: leukemias, NOS	Aleukemic, Subleukemic and NOS	Ie Unspecified and other specified leukemias	Distant	Blank(s)	Distant site(s)/node(s) involved	Blank(s)	Blank(s)	Blank(s)	Blank(s)	Blank(s)	Blank(s)	Blank(s)	Blank(s)	Blank(s)	Blank(s)	Blank(s)	Blank(s)	Blank(s)	Blank(s)	NA	NA	NA	98	Unknown or not applicable	None; diagnosed at autopsy		Not recommended	Blank(s)	Blank(s)	Blank(s)	Blank(s)	Blank(s)	Blank(s)	Blank(s)	99	99	Blank(s)
9105434	80-84 years	Female	2009	Gallbladder	Gallbladder	239	8160	Unknown	Not a paired site	Positive histology	8160/3: Cholangiocarcinoma	8140-8389: adenomas and adenocarcinomas	Gallbladder	VIIb Hepatic carcinomas	Localized	Blank(s)	Localized only	Blank(s)	Blank(s)	Blank(s)	Blank(s)	Blank(s)	Blank(s)	Blank(s)	Blank(s)	Blank(s)	Blank(s)	Blank(s)	Blank(s)	Blank(s)	Blank(s)	T1NOS	N0	M0	0	None	None; diagnosed at autopsy		Not recommended, contraindicated due to other cond; autopsy only (1973-2002)	Blank(s)	Blank(s)	Blank(s)	Blank(s)	Blank(s)	Blank(s)	Blank(s)	98	0	Blank(s)
9105670	75-79 years	Male	2010	Sigmoid Colon	Colon	187	8140	Moderately differentiated; Grade II	Not a paired site	Positive histology	8140/3: Adenocarcinoma, NOS	8140-8389: adenomas and adenocarcinomas	Sigmoid Colon	XIf Other and unspecified carcinomas	Localized	Localized	Localized only	Blank(s)	Blank(s)	Blank(s)	Blank(s)	IIA	T3	N0	M0	Blank(s)	Blank(s)	Blank(s)	Blank(s)	Blank(s)	Blank(s)	T3	N0	M0	40	4 or more regional lymph nodes removed	None; diagnosed at autopsy		Surgery performed	Blank(s)	Blank(s)	Blank(s)	Blank(s)	Blank(s)	Blank(s)	Blank(s)	0	16	No
9105670	80-84 years	Male	2012	Urinary Bladder	Bladder	671	8120	Undifferentiated; anaplastic; Grade IV	Not a paired site	Positive histology	8120/3: Transitional cell carcinoma, NOS	8120-8139: transitional cell papillomas and carcinomas	Urinary Bladder	XIf Other and unspecified carcinomas	Localized	Localized	Localized only	Blank(s)	Blank(s)	Blank(s)	Blank(s)	II	T2NOS	N0	M0	Blank(s)	Blank(s)	Blank(s)	Blank(s)	Blank(s)	Blank(s)	T2NOS	N0	M0	71	4 or more regional lymph nodes removed	None; diagnosed at autopsy		Surgery performed	Blank(s)	Blank(s)	Blank(s)	Blank(s)	Blank(s)	Blank(s)	Blank(s)	0	10	No
9105670	80-84 years	Male	2012	Prostate	Prostate	619	8140	Unknown	Not a paired site	Positive histology	8140/3: Adenocarcinoma, NOS	8140-8389: adenomas and adenocarcinomas	Prostate	XIf Other and unspecified carcinomas	Localized	Localized	Localized only	Blank(s)	Blank(s)	Blank(s)	Blank(s)	IIA	T2a	N0	M0	Blank(s)	Blank(s)	Blank(s)	Blank(s)	Blank(s)	Blank(s)	T2a	N0	M0	70	4 or more regional lymph nodes removed	None; diagnosed at autopsy		Surgery performed	Blank(s)	Blank(s)	Blank(s)	Blank(s)	Blank(s)	Blank(s)	Blank(s)	0	10	No
9105685	85+ years	Male	2009	Prostate	Prostate	619	8140	Poorly differentiated; Grade III	Not a paired site	Positive histology	8140/3: Adenocarcinoma, NOS	8140-8389: adenomas and adenocarcinomas	Prostate	XIf Other and unspecified carcinomas	Localized	Localized	Localized only	Blank(s)	Blank(s)	Blank(s)	Blank(s)	Blank(s)	Blank(s)	Blank(s)	Blank(s)	Blank(s)	Blank(s)	Blank(s)	Blank(s)	Blank(s)	Blank(s)	T2c	N0	M0	0	None	None; diagnosed at autopsy		Not recommended	Blank(s)	Blank(s)	Blank(s)	Blank(s)	Blank(s)	Blank(s)	Blank(s)	98	0	Blank(s)
9105685	85+ years	Male	2014	Cecum	Colon	180	8140	Unknown	Not a paired site	Positive histology	8140/3: Adenocarcinoma, NOS	8140-8389: adenomas and adenocarcinomas	Cecum	XIf Other and unspecified carcinomas	Distant	Distant	Distant site(s)/node(s) involved	Blank(s)	Blank(s)	Blank(s)	Blank(s)	IVB	TX	NX	M1b	Blank(s)	Blank(s)	Blank(s)	Blank(s)	Blank(s)	Blank(s)	TX	NX	M1	0	None	None; diagnosed at autopsy		Not recommended	Blank(s)	Blank(s)	Blank(s)	Blank(s)	Blank(s)	Blank(s)	Blank(s)	98	0	Unknown
9105734	75-79 years	Male	2010	Descending Colon	Colon	186	8263	Moderately differentiated; Grade II	Not a paired site	Positive histology	8263/3: Adenocarcinoma in tubulovillous adenoma	8140-8389: adenomas and adenocarcinomas	Descending Colon	XIf Other and unspecified carcinomas	Localized	Localized	Localized only	Blank(s)	Blank(s)	Blank(s)	Blank(s)	I	T1	N0	M0	Blank(s)	Blank(s)	Blank(s)	Blank(s)	Blank(s)	Blank(s)	T1	N0	M0	30	4 or more regional lymph nodes removed	Non-primary surgical procedure to other regional sites		Surgery performed	Blank(s)	Blank(s)	Blank(s)	Blank(s)	Blank(s)	Blank(s)	Blank(s)	0	8	No
9105734	75-79 years	Male	2014	Cecum	Colon	180	8140	Moderately differentiated; Grade II	Not a paired site	Positive histology	8140/3: Adenocarcinoma, NOS	8140-8389: adenomas and adenocarcinomas	Cecum	XIf Other and unspecified carcinomas	Regional	Regional	Regional by direct extension only	Blank(s)	Blank(s)	Blank(s)	Blank(s)	IIA	T3	N0	M0	Blank(s)	Blank(s)	Blank(s)	Blank(s)	Blank(s)	Blank(s)	T3	N0	M0	30	4 or more regional lymph nodes removed	None; diagnosed at autopsy		Surgery performed	Blank(s)	Blank(s)	Blank(s)	Blank(s)	Blank(s)	Blank(s)	Blank(s)	0	25	No
9105739	60-64 years	Male	2010	Rectum	Rectum	209	8210	Poorly differentiated; Grade III	Not a paired site	Positive histology	8210/3: Adenocarcinoma in adenomatous polyp	8140-8389: adenomas and adenocarcinomas	Rectum	XIf Other and unspecified carcinomas	Localized	Localized	Localized only	Blank(s)	Blank(s)	Blank(s)	Blank(s)	I	T1	N0	M0	Blank(s)	Blank(s)	Blank(s)	Blank(s)	Blank(s)	Blank(s)	T1	N0	M0	27	None	None; diagnosed at autopsy		Surgery performed	Blank(s)	Blank(s)	Blank(s)	Blank(s)	Blank(s)	Blank(s)	Blank(s)	98	0	No
9105739	65-69 years	Male	2017	Cecum	Colon	180	8140	Moderately differentiated; Grade II	Not a paired site	Positive histology	8140/3: Adenocarcinoma, NOS	8140-8389: adenomas and adenocarcinomas	Cecum	XIf Other and unspecified carcinomas	Localized	Localized	Localized only	Blank(s)	Blank(s)	Blank(s)	Blank(s)	Blank(s)	Blank(s)	Blank(s)	Blank(s)	p1	p0	c0	Pathologic	Pathologic	Clinical	Blank(s)	Blank(s)	Blank(s)	30	4 or more regional lymph nodes removed	None; diagnosed at autopsy		Surgery performed	Blank(s)	Blank(s)	Blank(s)	Blank(s)	Blank(s)	Blank(s)	12	0	14	No
9105763	45-49 years	Female	2010	Breast	Breast	505	8500	Moderately differentiated; Grade II	Left - origin of primary	Positive histology	8500/3: Infiltrating duct carcinoma, NOS	8500-8549: ductal and lobular neoplasms	Breast	XIf Other and unspecified carcinomas	Localized	Localized	Localized only	Blank(s)	Blank(s)	Blank(s)	Blank(s)	IIA	T2	N0	M0	Blank(s)	Blank(s)	Blank(s)	Blank(s)	Blank(s)	Blank(s)	T2	N0	M0	41	Unknown or not applicable	None; diagnosed at autopsy		Surgery performed	Blank(s)	Blank(s)	Blank(s)	Blank(s)	Blank(s)	Blank(s)	Blank(s)	0	13	No
9105768	60-64 years	Female	2010	Breast	Breast	501	8500	Moderately differentiated; Grade II	Left - origin of primary	Positive histology	8500/3: Infiltrating duct carcinoma, NOS	8500-8549: ductal and lobular neoplasms	Breast	XIf Other and unspecified carcinomas	Localized	Localized	Localized only	Blank(s)	Blank(s)	Blank(s)	Blank(s)	IIA	T2	N0	M0	Blank(s)	Blank(s)	Blank(s)	Blank(s)	Blank(s)	Blank(s)	T2	N0	M0	22	Unknown or not applicable	None; diagnosed at autopsy		Surgery performed	Blank(s)	Blank(s)	Blank(s)	Blank(s)	Blank(s)	Blank(s)	Blank(s)	0	1	No
9105768	70-74 years	Female	2017	Breast	Breast	509	8500	Moderately differentiated; Grade II	Left - origin of primary	Positive histology	8500/3: Infiltrating duct carcinoma, NOS	8500-8549: ductal and lobular neoplasms	Breast	XIf Other and unspecified carcinomas	Regional	Regional	Regional by both direct extension and lymph node involvement	Blank(s)	Blank(s)	Blank(s)	Blank(s)	Blank(s)	Blank(s)	Blank(s)	Blank(s)	p4B	p1A	c0	Pathologic	Pathologic	Pathologic	Blank(s)	Blank(s)	Blank(s)	51	Unknown or not applicable	Unknown; death certificate only		Surgery performed	Blank(s)	Blank(s)	Blank(s)	Blank(s)	Blank(s)	Blank(s)	25	3	10	No
9105771	40-44 years	Female	2010	Thyroid	Thyroid	739	8260	Unknown	Not a paired site	Positive histology	8260/3: Papillary adenocarcinoma, NOS	8140-8389: adenomas and adenocarcinomas	Thyroid	XIb Thyroid carcinomas	Localized	Localized	Localized only	Blank(s)	Blank(s)	Blank(s)	Blank(s)	I	T1b(s)	N0	M0	Blank(s)	Blank(s)	Blank(s)	Blank(s)	Blank(s)	Blank(s)	T1	N0	M0	0	None	None; diagnosed at autopsy		Not recommended	Blank(s)	Blank(s)	Blank(s)	Blank(s)	Blank(s)	Blank(s)	Blank(s)	98	0	No
9105771	40-44 years	Female	2010	Breast	Breast	508	8500	Moderately differentiated; Grade II	Left - origin of primary	Positive histology	8500/3: Infiltrating duct carcinoma, NOS	8500-8549: ductal and lobular neoplasms	Breast	XIf Other and unspecified carcinomas	Regional	Regional	Regional lymph nodes involved only	Blank(s)	Blank(s)	Blank(s)	Blank(s)	IIB	T2	N1	M0	Blank(s)	Blank(s)	Blank(s)	Blank(s)	Blank(s)	Blank(s)	T2	N1	M0	0	Unknown or not applicable	None; diagnosed at autopsy		Recommended but not performed, patient refused	Blank(s)	Blank(s)	Blank(s)	Blank(s)	Blank(s)	Blank(s)	Blank(s)	98	0	No
9105778	60-64 years	Female	2010	Breast	Breast	505	8500	Moderately differentiated; Grade II	Left - origin of primary	Positive histology	8500/3: Infiltrating duct carcinoma, NOS	8500-8549: ductal and lobular neoplasms	Breast	XIf Other and unspecified carcinomas	Regional	Regional	Regional lymph nodes involved only	Blank(s)	Blank(s)	Blank(s)	Blank(s)	IIIA	T2	N2a	M0	Blank(s)	Blank(s)	Blank(s)	Blank(s)	Blank(s)	Blank(s)	T2	N2a	M0	20	Unknown or not applicable	None; diagnosed at autopsy		Surgery performed	Blank(s)	Blank(s)	Blank(s)	Blank(s)	Blank(s)	Blank(s)	Blank(s)	7	37	No
9105778	65-69 years	Female	2015	Acute Myeloid Leukemia	HemeRetic	421	9861	Unknown	Not a paired site	Pos hist AND immunophenotyping AND/OR pos genetic studies	9861/3: Acute myeloid leukemia, NOS	9840-9939: myeloid leukemias (C42.1)	Acute Myeloid Leukemia	Ib Acute myeloid leukemias	Distant	Blank(s)	Distant site(s)/node(s) involved	Blank(s)	Blank(s)	Blank(s)	Blank(s)	NA	NA	NA	NA	Blank(s)	Blank(s)	Blank(s)	Blank(s)	Blank(s)	Blank(s)	NA	NA	NA	98	Unknown or not applicable	None; diagnosed at autopsy		Not recommended	Blank(s)	Blank(s)	Blank(s)	Blank(s)	Blank(s)	Blank(s)	Blank(s)	99	99	N/A
9105835	55-59 years	Male	2009	Prostate	Prostate	619	8140	Poorly differentiated; Grade III	Not a paired site	Positive histology	8140/3: Adenocarcinoma, NOS	8140-8389: adenomas and adenocarcinomas	Prostate	XIf Other and unspecified carcinomas	Regional	Regional	Regional by direct extension only	Blank(s)	Blank(s)	Blank(s)	Blank(s)	Blank(s)	Blank(s)	Blank(s)	Blank(s)	Blank(s)	Blank(s)	Blank(s)	Blank(s)	Blank(s)	Blank(s)	T3a	N0	M0	50	4 or more regional lymph nodes removed	None; diagnosed at autopsy		Surgery performed	Blank(s)	Blank(s)	Blank(s)	Blank(s)	Blank(s)	Blank(s)	Blank(s)	0	7	Blank(s)
9105835	60-64 years	Male	2015	Prostate	Prostate	619	8041	Unknown	Not a paired site	Positive histology	8041/3: Small cell carcinoma, NOS	8010-8049: epithelial neoplasms, NOS	Prostate	XIf Other and unspecified carcinomas	Regional	Regional	Regional lymph nodes involved only	Blank(s)	Blank(s)	Blank(s)	Blank(s)	IV	TX	N1	M0	Blank(s)	Blank(s)	Blank(s)	Blank(s)	Blank(s)	Blank(s)	TX	N1	MX	0	Unknown or not applicable	Unknown; death certificate only		Recommended but not performed, unknown reason	Blank(s)	Blank(s)	Blank(s)	Blank(s)	Blank(s)	Blank(s)	Blank(s)	99	99	Unknown
9105836	50-54 years	Female	2009	Breast	Breast	509	8200	Well differentiated; Grade I	Right - origin of primary	Positive histology	8200/3: Adenoid cystic carcinoma	8140-8389: adenomas and adenocarcinomas	Breast	XIf Other and unspecified carcinomas	Localized	Localized	Localized only	Blank(s)	Blank(s)	Blank(s)	Blank(s)	Blank(s)	Blank(s)	Blank(s)	Blank(s)	Blank(s)	Blank(s)	Blank(s)	Blank(s)	Blank(s)	Blank(s)	T1c	N0	M0	41	Unknown or not applicable	None; diagnosed at autopsy		Surgery performed	Blank(s)	Blank(s)	Blank(s)	Blank(s)	Blank(s)	Blank(s)	Blank(s)	0	3	Blank(s)
9105848	55-59 years	Female	2009	Breast	Breast	502	8500	Moderately differentiated; Grade II	Left - origin of primary	Positive histology	8500/3: Infiltrating duct carcinoma, NOS	8500-8549: ductal and lobular neoplasms	Breast	XIf Other and unspecified carcinomas	Localized	Localized	Localized only	Blank(s)	Blank(s)	Blank(s)	Blank(s)	Blank(s)	Blank(s)	Blank(s)	Blank(s)	Blank(s)	Blank(s)	Blank(s)	Blank(s)	Blank(s)	Blank(s)	T2	N0	M0	22	Unknown or not applicable	None; diagnosed at autopsy		Surgery performed	Blank(s)	Blank(s)	Blank(s)	Blank(s)	Blank(s)	Blank(s)	Blank(s)	0	16	Blank(s)
9105848	60-64 years	Female	2010	Kidney and Renal Pelvis	KidneyParenchyma	649	8310	Moderately differentiated; Grade II	Left - origin of primary	Positive histology	8310/3: Clear cell adenocarcinoma, NOS	8140-8389: adenomas and adenocarcinomas	Kidney	VIb Renal carcinomas	Localized	Localized	Localized only	Blank(s)	Blank(s)	Blank(s)	Blank(s)	I	T1a	N0	M0	Blank(s)	Blank(s)	Blank(s)	Blank(s)	Blank(s)	Blank(s)	T1a	N0	M0	30	None	None; diagnosed at autopsy		Surgery performed	Blank(s)	Blank(s)	Blank(s)	Blank(s)	Blank(s)	Blank(s)	Blank(s)	98	0	No
9105908	45-49 years	Female	2009	Corpus Uteri	CorpusCarcinoma	541	8010	Unknown	Not a paired site	Unknown	8010/3: Carcinoma, NOS	8010-8049: epithelial neoplasms, NOS	Corpus Uteri	XIf Other and unspecified carcinomas	Unknown/unstaged	Unknown/unstaged	Unknown/unstaged/unspecified/DCO	Blank(s)	Blank(s)	Blank(s)	Blank(s)	Blank(s)	Blank(s)	Blank(s)	Blank(s)	Blank(s)	Blank(s)	Blank(s)	Blank(s)	Blank(s)	Blank(s)	TX	NX	MX	0	None	None; diagnosed at autopsy		Recommended but not performed, unknown reason	Blank(s)	Blank(s)	Blank(s)	Blank(s)	Blank(s)	Blank(s)	Blank(s)	99	99	Blank(s)
9105908	45-49 years	Female	2010	Peritoneum, Omentum and Mesentery	PeritoneumFemaleGen	482	8441	Unknown	Not a paired site	Positive histology	8441/3: Serous cystadenocarcinoma, NOS	8440-8499: cystic, mucinous and serous neoplasms	Peritoneum, Omentum and Mesentery	XIf Other and unspecified carcinomas	Distant	Blank(s)	Distant site(s)/node(s) involved	Blank(s)	Blank(s)	Blank(s)	Blank(s)	IV	T3c	N1	M1	Blank(s)	Blank(s)	Blank(s)	Blank(s)	Blank(s)	Blank(s)	NA	NA	NA	0	None	None; diagnosed at autopsy		Not recommended	Blank(s)	Blank(s)	Blank(s)	Blank(s)	Blank(s)	Blank(s)	Blank(s)	98	0	Yes
9105961	80-84 years	Female	2010	Thyroid	Thyroid	739	8260	Unknown	Not a paired site	Positive histology	8260/3: Papillary adenocarcinoma, NOS	8140-8389: adenomas and adenocarcinomas	Thyroid	XIb Thyroid carcinomas	Regional	Regional	Regional by direct extension only	Blank(s)	Blank(s)	Blank(s)	Blank(s)	III	T3(s)	N0	M0	Blank(s)	Blank(s)	Blank(s)	Blank(s)	Blank(s)	Blank(s)	T3	N0	M0	50	1 to 3 regional lymph nodes removed	None; diagnosed at autopsy		Surgery performed	Blank(s)	Blank(s)	Blank(s)	Blank(s)	Blank(s)	Blank(s)	Blank(s)	99	99	No
9105961	85+ years	Female	2015	Thyroid	Thyroid	739	8021	Undifferentiated; anaplastic; Grade IV	Not a paired site	Positive histology	8021/3: Carcinoma, anaplastic, NOS	8010-8049: epithelial neoplasms, NOS	Thyroid	XIb Thyroid carcinomas	Unknown/unstaged	Unknown/unstaged	Unknown/unstaged/unspecified/DCO	Blank(s)	Blank(s)	Blank(s)	Blank(s)	IVNOS	T4NOS	NX	M0	Blank(s)	Blank(s)	Blank(s)	Blank(s)	Blank(s)	Blank(s)	T4NOS	NX	MX	99	Unknown or not applicable	Unknown; death certificate only		Unknown; death certificate; or autopsy only (2003+)	Blank(s)	Blank(s)	Blank(s)	Blank(s)	Blank(s)	Blank(s)	Blank(s)	99	99	Unknown
9105974	55-59 years	Female	2010	Breast	Breast	508	8500	Moderately differentiated; Grade II	Right - origin of primary	Positive histology	8500/3: Infiltrating duct carcinoma, NOS	8500-8549: ductal and lobular neoplasms	Breast	XIf Other and unspecified carcinomas	Localized	Localized	Localized only	Blank(s)	Blank(s)	Blank(s)	Blank(s)	IA	T1b	N0	M0	Blank(s)	Blank(s)	Blank(s)	Blank(s)	Blank(s)	Blank(s)	T1b	N0	M0	22	Unknown or not applicable	None; diagnosed at autopsy		Surgery performed	Blank(s)	Blank(s)	Blank(s)	Blank(s)	Blank(s)	Blank(s)	Blank(s)	0	1	No
9105974	55-59 years	Female	2012	Breast	Breast	508	8500	Poorly differentiated; Grade III	Left - origin of primary	Positive histology	8500/3: Infiltrating duct carcinoma, NOS	8500-8549: ductal and lobular neoplasms	Breast	XIf Other and unspecified carcinomas	Localized	Localized	Localized only	Blank(s)	Blank(s)	Blank(s)	Blank(s)	IA	T1b	N0(i-)	M0	Blank(s)	Blank(s)	Blank(s)	Blank(s)	Blank(s)	Blank(s)	T1b	N0(i-)	M0	44	Unknown or not applicable	None; diagnosed at autopsy		Surgery performed	Blank(s)	Blank(s)	Blank(s)	Blank(s)	Blank(s)	Blank(s)	Blank(s)	0	1	No
9105980	35-39 years	Female	2010	Cervix Uteri	Cervix	539	8070	Moderately differentiated; Grade II	Not a paired site	Positive histology	8070/3: Squamous cell carcinoma, NOS	8050-8089: squamous cell neoplasms	Cervix Uteri	XIf Other and unspecified carcinomas	Localized	Localized	Localized only	Blank(s)	Blank(s)	Blank(s)	Blank(s)	IA1	T1a1	N0	M0	Blank(s)	Blank(s)	Blank(s)	Blank(s)	Blank(s)	Blank(s)	T1a1	N0	M0	30	None	None; diagnosed at autopsy		Surgery performed	Blank(s)	Blank(s)	Blank(s)	Blank(s)	Blank(s)	Blank(s)	Blank(s)	98	0	No
9105980	45-49 years	Female	2019	Lung and Bronchus	Blank(s)	340	8240	Blank(s)	Left - origin of primary	Positive histology	8240/3: Carcinoid tumor, NOS	8140-8389: adenomas and adenocarcinomas	Lung and Bronchus	XIf Other and unspecified carcinomas	Regional	Blank(s)	Blank(s)	T4	N0	M0	3A	Blank(s)	Blank(s)	Blank(s)	Blank(s)	Blank(s)	Blank(s)	Blank(s)	Blank(s)	Blank(s)	Blank(s)	Blank(s)	Blank(s)	Blank(s)	56	Number of regional lymph nodes removed unknown	None; diagnosed at autopsy		Surgery performed	Blank(s)	Blank(s)	Blank(s)	Blank(s)	500	0	92	0	98	No
9105981	75-79 years	Female	2010	Appendix	Appendix	181	8140	Poorly differentiated; Grade III	Not a paired site	Positive histology	8140/3: Adenocarcinoma, NOS	8140-8389: adenomas and adenocarcinomas	Appendix	XIf Other and unspecified carcinomas	Localized	Localized	Localized only	Blank(s)	Blank(s)	Blank(s)	Blank(s)	IIA	T3	N0	M0	Blank(s)	Blank(s)	Blank(s)	Blank(s)	Blank(s)	Blank(s)	T3	N0	M0	30	None	None; diagnosed at autopsy		Surgery performed	Blank(s)	Blank(s)	Blank(s)	Blank(s)	Blank(s)	Blank(s)	Blank(s)	98	0	No
9105981	75-79 years	Female	2010	Lung and Bronchus	Lung	341	8140	Moderately differentiated; Grade II	Left - origin of primary	Positive histology	8140/3: Adenocarcinoma, NOS	8140-8389: adenomas and adenocarcinomas	Lung and Bronchus	XIf Other and unspecified carcinomas	Regional	Regional	Regional by direct extension only	Blank(s)	Blank(s)	Blank(s)	Blank(s)	IB	T2a	N0	M0	Blank(s)	Blank(s)	Blank(s)	Blank(s)	Blank(s)	Blank(s)	T2	N0	M0	20	1 to 3 regional lymph nodes removed	None; diagnosed at autopsy		Surgery performed	Blank(s)	Blank(s)	Blank(s)	Blank(s)	Blank(s)	Blank(s)	Blank(s)	0	1	No
9105999	60-64 years	Male	2010	Prostate	Prostate	619	8140	Poorly differentiated; Grade III	Not a paired site	Positive histology	8140/3: Adenocarcinoma, NOS	8140-8389: adenomas and adenocarcinomas	Prostate	XIf Other and unspecified carcinomas	Regional	Regional	Regional by direct extension only	Blank(s)	Blank(s)	Blank(s)	Blank(s)	III	T3b	N0	M0	Blank(s)	Blank(s)	Blank(s)	Blank(s)	Blank(s)	Blank(s)	T3b	N0	M0	50	None	None; diagnosed at autopsy		Surgery performed	Blank(s)	Blank(s)	Blank(s)	Blank(s)	Blank(s)	Blank(s)	Blank(s)	98	0	No
9106013	85+ years	Male	2017	NHL - Extranodal	Lymphoma	481	9680	B-cell; pre-B; B-precursor	Not a paired site	Positive histology	9680/3: Diffuse large B-cell lymphoma (DLBCL), NOS	9670-9699: nhl - mature b-cell lymphomas	NHL - Extranodal	IIb Non-Hodgkin lymphomas (except Burkitt lymphoma)	Distant	Distant	Distant site(s)/node(s) involved	Blank(s)	Blank(s)	Blank(s)	Blank(s)	Blank(s)	Blank(s)	Blank(s)	Blank(s)	Not applicable	Not applicable	Not applicable	Blank(s)	Blank(s)	Blank(s)	Blank(s)	Blank(s)	Blank(s)	0	Unknown or not applicable	None; diagnosed at autopsy		Not recommended	Blank(s)	Blank(s)	Blank(s)	Blank(s)	Blank(s)	Blank(s)	999	99	99	No
9106024	60-64 years	Male	2010	Thyroid	Thyroid	739	8260	Well differentiated; Grade I	Not a paired site	Positive histology	8260/3: Papillary adenocarcinoma, NOS	8140-8389: adenomas and adenocarcinomas	Thyroid	XIb Thyroid carcinomas	Regional	Regional	Regional by direct extension only	Blank(s)	Blank(s)	Blank(s)	Blank(s)	III	T3(s)	N0	M0	Blank(s)	Blank(s)	Blank(s)	Blank(s)	Blank(s)	Blank(s)	T3	N0	M0	50	None	None; diagnosed at autopsy		Surgery performed	Blank(s)	Blank(s)	Blank(s)	Blank(s)	Blank(s)	Blank(s)	Blank(s)	98	0	No
9106024	65-69 years	Male	2011	Prostate	Prostate	619	8140	Poorly differentiated; Grade III	Not a paired site	Positive histology	8140/3: Adenocarcinoma, NOS	8140-8389: adenomas and adenocarcinomas	Prostate	XIf Other and unspecified carcinomas	Localized	Localized	Localized only	Blank(s)	Blank(s)	Blank(s)	Blank(s)	IIA	T2a	N0	M0	Blank(s)	Blank(s)	Blank(s)	Blank(s)	Blank(s)	Blank(s)	T2a	N0	M0	0	None	None; diagnosed at autopsy		Not recommended	Blank(s)	Blank(s)	Blank(s)	Blank(s)	Blank(s)	Blank(s)	Blank(s)	98	0	No
9106103	35-39 years	Male	2006	Kaposi Sarcoma	KaposiSarcoma	449	9140	Unknown	Not a paired site	Clinical diagnosis only	9140/3: Kaposi sarcoma	9120-9169: blood vessel tumors	Kaposi Sarcoma	IXc Kaposi sarcoma	Localized	Blank(s)	Localized only	Blank(s)	Blank(s)	Blank(s)	Blank(s)	Blank(s)	Blank(s)	Blank(s)	Blank(s)	Blank(s)	Blank(s)	Blank(s)	Blank(s)	Blank(s)	Blank(s)	NA	NA	NA	0	None	None; diagnosed at autopsy		Not recommended	Blank(s)	Blank(s)	Blank(s)	Blank(s)	Blank(s)	Blank(s)	Blank(s)	98	0	Blank(s)
9106103	40-44 years	Male	2014	Hodgkin - Nodal	Lymphoma	778	9650	Unknown	Not a paired site	Pos hist AND immunophenotyping AND/OR pos genetic studies	9650/3: Classical Hodgkin lymphoma	9650-9669: hodgkin lymphomas	Hodgkin - Nodal	IIa Hodgkin lymphomas	Distant	Distant	Distant site(s)/node(s) involved	Blank(s)	Blank(s)	Blank(s)	Blank(s)	IVB	NA	NA	NA	Blank(s)	Blank(s)	Blank(s)	Blank(s)	Blank(s)	Blank(s)	NA	NA	NA	0	Unknown or not applicable	None; diagnosed at autopsy		Not recommended	Blank(s)	Blank(s)	Blank(s)	Blank(s)	Blank(s)	Blank(s)	Blank(s)	99	99	N/A
9106123	80-84 years	Female	2019	Lung and Bronchus	Blank(s)	341	8140	Blank(s)	Left - origin of primary	Positive histology	8140/3: Adenocarcinoma, NOS	8140-8389: adenomas and adenocarcinomas	Lung and Bronchus	XIf Other and unspecified carcinomas	Localized	Blank(s)	Blank(s)	T3	N0	M0	2B	Blank(s)	Blank(s)	Blank(s)	Blank(s)	Blank(s)	Blank(s)	Blank(s)	Blank(s)	Blank(s)	Blank(s)	Blank(s)	Blank(s)	Blank(s)	0	None	None; diagnosed at autopsy		Not recommended	Blank(s)	Blank(s)	Blank(s)	Blank(s)	300	0	52	98	0	No
9106130	70-74 years	Female	2010	Corpus Uteri	CorpusCarcinoma	541	8380	Well differentiated; Grade I	Not a paired site	Positive histology	8380/3: Endometrioid carcinoma	8140-8389: adenomas and adenocarcinomas	Corpus Uteri	XIf Other and unspecified carcinomas	Localized	Localized	Localized only	Blank(s)	Blank(s)	Blank(s)	Blank(s)	IA	T1a	N0	M0	Blank(s)	Blank(s)	Blank(s)	Blank(s)	Blank(s)	Blank(s)	T1a	N0	M0	50	None	None; diagnosed at autopsy		Surgery performed	Blank(s)	Blank(s)	Blank(s)	Blank(s)	Blank(s)	Blank(s)	Blank(s)	98	0	No
9106130	75-79 years	Female	2014	Pancreas	PancreasBodyTail	252	8140	Unknown	Not a paired site	Positive exfoliative cytology, no positive histology	8140/3: Adenocarcinoma, NOS	8140-8389: adenomas and adenocarcinomas	Pancreas	XIf Other and unspecified carcinomas	Distant	Distant	Distant site(s)/node(s) involved	Blank(s)	Blank(s)	Blank(s)	Blank(s)	IV	T2	NX	M1	Blank(s)	Blank(s)	Blank(s)	Blank(s)	Blank(s)	Blank(s)	T2	NX	M1	0	None	None; diagnosed at autopsy		Not recommended	Blank(s)	Blank(s)	Blank(s)	Blank(s)	Blank(s)	Blank(s)	Blank(s)	98	0	No
9106152	75-79 years	Male	2010	Urinary Bladder	Bladder	672	8130	Well differentiated; Grade I	Not a paired site	Positive histology	8130/3: Papillary transitional cell carcinoma	8120-8139: transitional cell papillomas and carcinomas	Urinary Bladder	XIf Other and unspecified carcinomas	In situ	In situ	In situ	Blank(s)	Blank(s)	Blank(s)	Blank(s)	0a	Ta	N0	M0	Blank(s)	Blank(s)	Blank(s)	Blank(s)	Blank(s)	Blank(s)	Ta	N0	M0	27	None	None; diagnosed at autopsy		Surgery performed	Blank(s)	Blank(s)	Blank(s)	Blank(s)	Blank(s)	Blank(s)	Blank(s)	98	0	No
9106152	75-79 years	Male	2013	Sigmoid Colon	Colon	187	8140	Moderately differentiated; Grade II	Not a paired site	Positive histology	8140/3: Adenocarcinoma, NOS	8140-8389: adenomas and adenocarcinomas	Sigmoid Colon	XIf Other and unspecified carcinomas	Localized	Localized	Localized only	Blank(s)	Blank(s)	Blank(s)	Blank(s)	I	T1	N0	M0	Blank(s)	Blank(s)	Blank(s)	Blank(s)	Blank(s)	Blank(s)	T1	N0	M0	30	None	None; diagnosed at autopsy		Surgery performed	Blank(s)	Blank(s)	Blank(s)	Blank(s)	Blank(s)	Blank(s)	Blank(s)	0	26	No
9106152	80-84 years	Male	2016	Urinary Bladder	Bladder	675	8130	Unknown	Not a paired site	Positive histology	8130/3: Papillary transitional cell carcinoma	8120-8139: transitional cell papillomas and carcinomas	Urinary Bladder	XIf Other and unspecified carcinomas	Localized	Localized	Localized only	Blank(s)	Blank(s)	Blank(s)	Blank(s)	Blank(s)	Blank(s)	Blank(s)	Blank(s)	c1	c0	c0	Clinical	Clinical	Clinical	Blank(s)	Blank(s)	Blank(s)	27	None	None; diagnosed at autopsy		Surgery performed	Blank(s)	Blank(s)	Blank(s)	Blank(s)	Blank(s)	Blank(s)	999	98	0	No
9106160	45-49 years	Female	2010	Breast	Breast	504	8500	Well differentiated; Grade I	Left - origin of primary	Positive histology	8500/3: Infiltrating duct carcinoma, NOS	8500-8549: ductal and lobular neoplasms	Breast	XIf Other and unspecified carcinomas	Localized	Localized	Localized only	Blank(s)	Blank(s)	Blank(s)	Blank(s)	IA	T1c	N0	M0	Blank(s)	Blank(s)	Blank(s)	Blank(s)	Blank(s)	Blank(s)	T1c	N0	M0	22	Unknown or not applicable	None; diagnosed at autopsy		Surgery performed	Blank(s)	Blank(s)	Blank(s)	Blank(s)	Blank(s)	Blank(s)	Blank(s)	98	0	No
9106160	55-59 years	Female	2017	Breast	Breast	509	8500	Well differentiated; Grade I	Left - origin of primary	Positive histology	8500/3: Infiltrating duct carcinoma, NOS	8500-8549: ductal and lobular neoplasms	Breast	XIf Other and unspecified carcinomas	Localized	Localized	Localized only	Blank(s)	Blank(s)	Blank(s)	Blank(s)	Blank(s)	Blank(s)	Blank(s)	Blank(s)	p1C	pX	c0	Pathologic	Pathologic	Pathologic	Blank(s)	Blank(s)	Blank(s)	22	Unknown or not applicable	None; diagnosed at autopsy		Surgery performed	Blank(s)	Blank(s)	Blank(s)	Blank(s)	Blank(s)	Blank(s)	18	98	0	Unknown
9106182	50-54 years	Male	2010	Intrahepatic Bile Duct	BileDuctsIntraHepat	221	8160	Moderately differentiated; Grade II	Not a paired site	Positive histology	8160/3: Cholangiocarcinoma	8140-8389: adenomas and adenocarcinomas	Intrahepatic Bile Duct	VIIb Hepatic carcinomas	Localized	Localized	Localized only	Blank(s)	Blank(s)	Blank(s)	Blank(s)	I	T1	N0	M0	Blank(s)	Blank(s)	Blank(s)	Blank(s)	Blank(s)	Blank(s)	T1	N0	M0	51	None	None; diagnosed at autopsy		Surgery performed	Blank(s)	Blank(s)	Blank(s)	Blank(s)	Blank(s)	Blank(s)	Blank(s)	98	0	No
9106182	50-54 years	Male	2012	Intrahepatic Bile Duct	BileDuctsIntraHepat	221	8160	Unknown	Not a paired site	Positive histology	8160/3: Cholangiocarcinoma	8140-8389: adenomas and adenocarcinomas	Intrahepatic Bile Duct	VIIb Hepatic carcinomas	Distant	Distant	Distant site(s)/node(s) involved	Blank(s)	Blank(s)	Blank(s)	Blank(s)	IVB	T1	N0	M1	Blank(s)	Blank(s)	Blank(s)	Blank(s)	Blank(s)	Blank(s)	T1	N0	M1	0	None	None; diagnosed at autopsy		Not recommended	Blank(s)	Blank(s)	Blank(s)	Blank(s)	Blank(s)	Blank(s)	Blank(s)	98	0	Yes
9106187	50-54 years	Male	2010	Nose, Nasal Cavity and Middle Ear	NasalCavity	300	9540	Unknown	Not a paired site	Positive histology	9540/3: Malignant peripheral nerve sheath tumor	9540-9579: nerve sheath tumors	Nose, Nasal Cavity and Middle Ear	IXb Fibrosarcomas, peripheral nerve sheath tumors and oth fibrous neoplasms	Regional	Blank(s)	Regional by direct extension only	Blank(s)	Blank(s)	Blank(s)	Blank(s)	NA	NA	NA	NA	Blank(s)	Blank(s)	Blank(s)	Blank(s)	Blank(s)	Blank(s)	NA	NA	NA	20	None	None; diagnosed at autopsy		Surgery performed	Blank(s)	Blank(s)	Blank(s)	Blank(s)	Blank(s)	Blank(s)	Blank(s)	98	0	No
9106187	55-59 years	Male	2011	Myeloma	MyelomaPlasmaCellDisorder	421	9732	B-cell; pre-B; B-precursor	Not a paired site	Positive histology	9732/3: Plasma cell myeloma	9730-9739: plasma cell tumors	Myeloma	IIb Non-Hodgkin lymphomas (except Burkitt lymphoma)	Distant	Distant	Distant site(s)/node(s) involved	Blank(s)	Blank(s)	Blank(s)	Blank(s)	NA	NA	NA	NA	Blank(s)	Blank(s)	Blank(s)	Blank(s)	Blank(s)	Blank(s)	NA	NA	NA	98	Unknown or not applicable	None; diagnosed at autopsy		Not recommended	Blank(s)	Blank(s)	Blank(s)	Blank(s)	Blank(s)	Blank(s)	Blank(s)	99	99	N/A
9106195	50-54 years	Female	2010	Lung and Bronchus	Lung	343	8070	Poorly differentiated; Grade III	Right - origin of primary	Positive histology	8070/3: Squamous cell carcinoma, NOS	8050-8089: squamous cell neoplasms	Lung and Bronchus	XIf Other and unspecified carcinomas	Distant	Distant	Distant site(s)/node(s) involved	Blank(s)	Blank(s)	Blank(s)	Blank(s)	IIIA	T4	N0	M0	Blank(s)	Blank(s)	Blank(s)	Blank(s)	Blank(s)	Blank(s)	T4	N0	M0	0	None	None; diagnosed at autopsy		Recommended but not performed, patient refused	Blank(s)	Blank(s)	Blank(s)	Blank(s)	Blank(s)	Blank(s)	Blank(s)	98	0	No
9106195	50-54 years	Female	2010	Breast	Breast	505	8500	Well differentiated; Grade I	Left - origin of primary	Positive histology	8500/3: Infiltrating duct carcinoma, NOS	8500-8549: ductal and lobular neoplasms	Breast	XIf Other and unspecified carcinomas	Localized	Localized	Localized only	Blank(s)	Blank(s)	Blank(s)	Blank(s)	IA	T1b	N0	M0	Blank(s)	Blank(s)	Blank(s)	Blank(s)	Blank(s)	Blank(s)	T1b	N0	M0	41	Unknown or not applicable	None; diagnosed at autopsy		Surgery performed	Blank(s)	Blank(s)	Blank(s)	Blank(s)	Blank(s)	Blank(s)	Blank(s)	0	2	No
9106203	40-44 years	Female	2010	Breast	Breast	502	8520	Moderately differentiated; Grade II	Left - origin of primary	Positive histology	8520/3: Lobular carcinoma, NOS	8500-8549: ductal and lobular neoplasms	Breast	XIf Other and unspecified carcinomas	Localized	Localized	Localized only	Blank(s)	Blank(s)	Blank(s)	Blank(s)	IIB	T3	N0(i-)	M0	Blank(s)	Blank(s)	Blank(s)	Blank(s)	Blank(s)	Blank(s)	T3	N0(i-)	M0	45	Unknown or not applicable	None; diagnosed at autopsy		Surgery performed	Blank(s)	Blank(s)	Blank(s)	Blank(s)	Blank(s)	Blank(s)	Blank(s)	0	3	No
9106203	40-44 years	Female	2010	Breast	Breast	503	8500	Well differentiated; Grade I	Right - origin of primary	Positive histology	8500/3: Infiltrating duct carcinoma, NOS	8500-8549: ductal and lobular neoplasms	Breast	XIf Other and unspecified carcinomas	Localized	Localized	Localized only	Blank(s)	Blank(s)	Blank(s)	Blank(s)	IA	T1b	N0	M0	Blank(s)	Blank(s)	Blank(s)	Blank(s)	Blank(s)	Blank(s)	T1b	N0	M0	45	Unknown or not applicable	None; diagnosed at autopsy		Surgery performed	Blank(s)	Blank(s)	Blank(s)	Blank(s)	Blank(s)	Blank(s)	Blank(s)	98	0	No
9106215	80-84 years	Female	2010	Breast	Breast	504	8500	Well differentiated; Grade I	Left - origin of primary	Positive histology	8500/3: Infiltrating duct carcinoma, NOS	8500-8549: ductal and lobular neoplasms	Breast	XIf Other and unspecified carcinomas	Localized	Localized	Localized only	Blank(s)	Blank(s)	Blank(s)	Blank(s)	IA	T1a	N0(i+)	M0	Blank(s)	Blank(s)	Blank(s)	Blank(s)	Blank(s)	Blank(s)	T1a	N0(i+)	M0	41	Unknown or not applicable	None; diagnosed at autopsy		Surgery performed	Blank(s)	Blank(s)	Blank(s)	Blank(s)	Blank(s)	Blank(s)	Blank(s)	0	2	No
9106215	80-84 years	Female	2010	Breast	Breast	501	8500	Well differentiated; Grade I	Right - origin of primary	Positive histology	8500/3: Infiltrating duct carcinoma, NOS	8500-8549: ductal and lobular neoplasms	Breast	XIf Other and unspecified carcinomas	Localized	Localized	Localized only	Blank(s)	Blank(s)	Blank(s)	Blank(s)	IA	T1b	N0(i-)	M0	Blank(s)	Blank(s)	Blank(s)	Blank(s)	Blank(s)	Blank(s)	T1b	N0(i-)	M0	41	Unknown or not applicable	None; diagnosed at autopsy		Surgery performed	Blank(s)	Blank(s)	Blank(s)	Blank(s)	Blank(s)	Blank(s)	Blank(s)	0	2	No
9106215	85+ years	Female	2012	Large Intestine, NOS	Colon	189	8000	Unknown	Not a paired site	Radiography without microscopic confirm	8000/3: Neoplasm, malignant	8000-8009: unspecified neoplasms	Large Intestine, NOS	XIIb Other unspecified malignant tumors	Distant	Distant	Distant site(s)/node(s) involved	Blank(s)	Blank(s)	Blank(s)	Blank(s)	IVNOS	TX	NX	M1NOS	Blank(s)	Blank(s)	Blank(s)	Blank(s)	Blank(s)	Blank(s)	TX	NX	M1	0	None	None; diagnosed at autopsy		Not recommended	Blank(s)	Blank(s)	Blank(s)	Blank(s)	Blank(s)	Blank(s)	Blank(s)	98	0	Yes
9106243	65-69 years	Female	2010	Acute Myeloid Leukemia	HemeRetic	421	9861	Unknown	Not a paired site	Positive histology	9861/3: Acute myeloid leukemia, NOS	9840-9939: myeloid leukemias (C42.1)	Acute Myeloid Leukemia	Ib Acute myeloid leukemias	Distant	Blank(s)	Distant site(s)/node(s) involved	Blank(s)	Blank(s)	Blank(s)	Blank(s)	NA	NA	NA	NA	Blank(s)	Blank(s)	Blank(s)	Blank(s)	Blank(s)	Blank(s)	NA	NA	NA	98	Unknown or not applicable	None; diagnosed at autopsy		Not recommended	Blank(s)	Blank(s)	Blank(s)	Blank(s)	Blank(s)	Blank(s)	Blank(s)	99	99	N/A
9106243	65-69 years	Female	2010	Thyroid	Thyroid	739	8260	Unknown	Not a paired site	Positive histology	8260/3: Papillary adenocarcinoma, NOS	8140-8389: adenomas and adenocarcinomas	Thyroid	XIb Thyroid carcinomas	Regional	Regional	Regional lymph nodes involved only	Blank(s)	Blank(s)	Blank(s)	Blank(s)	IVA	T1b(s)	N1b	M0	Blank(s)	Blank(s)	Blank(s)	Blank(s)	Blank(s)	Blank(s)	T1	N1b	M0	0	Biopsy or aspiration of regional lymph node, NOS	None; diagnosed at autopsy		Not recommended	Blank(s)	Blank(s)	Blank(s)	Blank(s)	Blank(s)	Blank(s)	Blank(s)	95	95	No
9106253	70-74 years	Male	2009	Tongue	TongueBase	19	8070	Poorly differentiated; Grade III	Not a paired site	Positive histology	8070/3: Squamous cell carcinoma, NOS	8050-8089: squamous cell neoplasms	Tongue	XIf Other and unspecified carcinomas	Regional	Regional	Regional by both direct extension and lymph node involvement	Blank(s)	Blank(s)	Blank(s)	Blank(s)	Blank(s)	Blank(s)	Blank(s)	Blank(s)	Blank(s)	Blank(s)	Blank(s)	Blank(s)	Blank(s)	Blank(s)	T3	N2c	M0	0	None	None; diagnosed at autopsy		Not recommended	Blank(s)	Blank(s)	Blank(s)	Blank(s)	Blank(s)	Blank(s)	Blank(s)	98	0	Blank(s)
9106253	70-74 years	Male	2011	Prostate	Prostate	619	8140	Moderately differentiated; Grade II	Not a paired site	Positive histology	8140/3: Adenocarcinoma, NOS	8140-8389: adenomas and adenocarcinomas	Prostate	XIf Other and unspecified carcinomas	Localized	Localized	Localized only	Blank(s)	Blank(s)	Blank(s)	Blank(s)	IIB	T1c	N0	M0	Blank(s)	Blank(s)	Blank(s)	Blank(s)	Blank(s)	Blank(s)	T1c	N0	M0	0	None	None; diagnosed at autopsy		Not recommended	Blank(s)	Blank(s)	Blank(s)	Blank(s)	Blank(s)	Blank(s)	Blank(s)	98	0	No
9106257	50-54 years	Female	2010	Breast	Breast	503	8500	Poorly differentiated; Grade III	Right - origin of primary	Positive histology	8500/3: Infiltrating duct carcinoma, NOS	8500-8549: ductal and lobular neoplasms	Breast	XIf Other and unspecified carcinomas	Localized	Localized	Localized only	Blank(s)	Blank(s)	Blank(s)	Blank(s)	IA	T1c	N0	M0	Blank(s)	Blank(s)	Blank(s)	Blank(s)	Blank(s)	Blank(s)	T1c	N0	M0	22	Unknown or not applicable	None; diagnosed at autopsy		Surgery performed	Blank(s)	Blank(s)	Blank(s)	Blank(s)	Blank(s)	Blank(s)	Blank(s)	0	2	No
9106257	50-54 years	Female	2011	NHL - Nodal	Lymphoma	779	9590	Unknown	Not a paired site	Positive exfoliative cytology, no positive histology	9590/3: Malignant lymphoma, NOS	9590-9599: malignant lymphomas, NOS or diffuse	NHL - Nodal	IIe Unspecified lymphomas	Distant	Distant	Distant site(s)/node(s) involved	Blank(s)	Blank(s)	Blank(s)	Blank(s)	IV	NA	NA	NA	Blank(s)	Blank(s)	Blank(s)	Blank(s)	Blank(s)	Blank(s)	NA	NA	NA	99	Unknown or not applicable	Unknown; death certificate only		Unknown; death certificate; or autopsy only (2003+)	Blank(s)	Blank(s)	Blank(s)	Blank(s)	Blank(s)	Blank(s)	Blank(s)	99	99	N/A
9106257	55-59 years	Female	2012	Lung and Bronchus	Lung	342	8070	Moderately differentiated; Grade II	Right - origin of primary	Positive histology	8070/3: Squamous cell carcinoma, NOS	8050-8089: squamous cell neoplasms	Lung and Bronchus	XIf Other and unspecified carcinomas	Localized	Localized	Localized only	Blank(s)	Blank(s)	Blank(s)	Blank(s)	IA	T1a	N0	M0	Blank(s)	Blank(s)	Blank(s)	Blank(s)	Blank(s)	Blank(s)	T1	N0	M0	33	4 or more regional lymph nodes removed	None; diagnosed at autopsy		Surgery performed	Blank(s)	Blank(s)	Blank(s)	Blank(s)	Blank(s)	Blank(s)	Blank(s)	0	3	No
9106260	60-64 years	Female	2010	Breast	Breast	504	8500	Moderately differentiated; Grade II	Left - origin of primary	Positive histology	8500/3: Infiltrating duct carcinoma, NOS	8500-8549: ductal and lobular neoplasms	Breast	XIf Other and unspecified carcinomas	Localized	Localized	Localized only	Blank(s)	Blank(s)	Blank(s)	Blank(s)	IA	T1b	N0	M0	Blank(s)	Blank(s)	Blank(s)	Blank(s)	Blank(s)	Blank(s)	T1b	N0	M0	22	Unknown or not applicable	None; diagnosed at autopsy		Surgery performed	Blank(s)	Blank(s)	Blank(s)	Blank(s)	Blank(s)	Blank(s)	Blank(s)	0	2	No
9106263	80-84 years	Male	2014	Rectum	Rectum	209	8140	Unknown	Not a paired site	Positive histology	8140/3: Adenocarcinoma, NOS	8140-8389: adenomas and adenocarcinomas	Rectum	XIf Other and unspecified carcinomas	Distant	Distant	Distant site(s)/node(s) involved	Blank(s)	Blank(s)	Blank(s)	Blank(s)	IVB	TX	N0	M1b	Blank(s)	Blank(s)	Blank(s)	Blank(s)	Blank(s)	Blank(s)	TX	N0	M1	0	None	None; diagnosed at autopsy		Not recommended, contraindicated due to other cond; autopsy only (1973-2002)	Blank(s)	Blank(s)	Blank(s)	Blank(s)	Blank(s)	Blank(s)	Blank(s)	98	0	Yes
9106272	60-64 years	Male	2010	Melanoma of the Skin	MelanomaSkin	446	8743	Unknown	Left - origin of primary	Positive histology	8743/3: Superficial spreading melanoma	8720-8799: nevi and melanomas	Melanoma of the Skin	XId Malignant melanomas	Localized	Localized	Localized only	Blank(s)	Blank(s)	Blank(s)	Blank(s)	IA	T1a	N0	M0	Blank(s)	Blank(s)	Blank(s)	Blank(s)	Blank(s)	Blank(s)	T1a	N0	M0	32	None	None; diagnosed at autopsy		Surgery performed	Blank(s)	Blank(s)	Blank(s)	Blank(s)	Blank(s)	Blank(s)	Blank(s)	98	0	No
9106272	65-69 years	Male	2016	Eye and Orbit	MelanomaConjunctiva	690	8720	Unknown	Right - origin of primary	Positive histology	8720/3: Malignant melanoma, NOS	8720-8799: nevi and melanomas	Eye and Orbit - Melanoma	XId Malignant melanomas	Localized	Blank(s)	Localized only	Blank(s)	Blank(s)	Blank(s)	Blank(s)	Blank(s)	Blank(s)	Blank(s)	Blank(s)	p1A	c0	c0	Pathologic	Clinical	Clinical	Blank(s)	Blank(s)	Blank(s)	23	None	None; diagnosed at autopsy		Surgery performed	Blank(s)	Blank(s)	Blank(s)	Blank(s)	Blank(s)	Blank(s)	999	98	0	No
9106275	65-69 years	Male	2010	Prostate	Prostate	619	8140	Poorly differentiated; Grade III	Not a paired site	Positive histology	8140/3: Adenocarcinoma, NOS	8140-8389: adenomas and adenocarcinomas	Prostate	XIf Other and unspecified carcinomas	Regional	Regional	Regional by direct extension only	Blank(s)	Blank(s)	Blank(s)	Blank(s)	III	T3NOS	N0	M0	Blank(s)	Blank(s)	Blank(s)	Blank(s)	Blank(s)	Blank(s)	T3NOS	N0	M0	0	None	None; diagnosed at autopsy		Not recommended, contraindicated due to other cond; autopsy only (1973-2002)	Blank(s)	Blank(s)	Blank(s)	Blank(s)	Blank(s)	Blank(s)	Blank(s)	98	0	No
9106275	75-79 years	Male	2017	Urinary Bladder	Bladder	672	8130	Moderately differentiated; Grade II	Not a paired site	Positive histology	8130/3: Papillary transitional cell carcinoma	8120-8139: transitional cell papillomas and carcinomas	Urinary Bladder	XIf Other and unspecified carcinomas	In situ	In situ	In situ	Blank(s)	Blank(s)	Blank(s)	Blank(s)	Blank(s)	Blank(s)	Blank(s)	Blank(s)	pA	c0	c0	Clinical	Clinical	Clinical	Blank(s)	Blank(s)	Blank(s)	27	None	None; diagnosed at autopsy		Surgery performed	Blank(s)	Blank(s)	Blank(s)	Blank(s)	Blank(s)	Blank(s)	10	98	0	No
9106289	65-69 years	Female	2014	Corpus Uteri	CorpusCarcinoma	541	8460	Poorly differentiated; Grade III	Not a paired site	Positive histology	8460/3: Papillary serous cystadenocarcinoma	8440-8499: cystic, mucinous and serous neoplasms	Corpus Uteri	XIf Other and unspecified carcinomas	Distant	Distant	Distant site(s)/node(s) involved	Blank(s)	Blank(s)	Blank(s)	Blank(s)	IVB	T3b	N2	M1	Blank(s)	Blank(s)	Blank(s)	Blank(s)	Blank(s)	Blank(s)	T3b	N1	M1	63	4 or more regional lymph nodes removed	None; diagnosed at autopsy		Surgery performed	Blank(s)	Blank(s)	Blank(s)	Blank(s)	Blank(s)	Blank(s)	Blank(s)	5	8	Unknown
9106292	75-79 years	Male	2009	Prostate	Prostate	619	8140	Poorly differentiated; Grade III	Not a paired site	Positive histology	8140/3: Adenocarcinoma, NOS	8140-8389: adenomas and adenocarcinomas	Prostate	XIf Other and unspecified carcinomas	Localized	Localized	Localized only	Blank(s)	Blank(s)	Blank(s)	Blank(s)	Blank(s)	Blank(s)	Blank(s)	Blank(s)	Blank(s)	Blank(s)	Blank(s)	Blank(s)	Blank(s)	Blank(s)	T2a	N0	M0	0	None	None; diagnosed at autopsy		Not recommended	Blank(s)	Blank(s)	Blank(s)	Blank(s)	Blank(s)	Blank(s)	Blank(s)	98	0	Blank(s)
9106292	75-79 years	Male	2013	Lung and Bronchus	Lung	341	8140	Poorly differentiated; Grade III	Left - origin of primary	Positive histology	8140/3: Adenocarcinoma, NOS	8140-8389: adenomas and adenocarcinomas	Lung and Bronchus	XIf Other and unspecified carcinomas	Localized	Localized	Localized only	Blank(s)	Blank(s)	Blank(s)	Blank(s)	IB	T2a	N0	M0	Blank(s)	Blank(s)	Blank(s)	Blank(s)	Blank(s)	Blank(s)	T2	N0	M0	0	None	None; diagnosed at autopsy		Not recommended, contraindicated due to other cond; autopsy only (1973-2002)	Blank(s)	Blank(s)	Blank(s)	Blank(s)	Blank(s)	Blank(s)	Blank(s)	98	0	No
9106299	70-74 years	Male	2010	Hypopharynx	Hypopharynx	129	8082	Undifferentiated; anaplastic; Grade IV	Left - origin of primary	Positive histology	8082/3: Lymphoepithelial carcinoma	8050-8089: squamous cell neoplasms	Hypopharynx	XIf Other and unspecified carcinomas	Regional	Blank(s)	Regional by both direct extension and lymph node involvement	Blank(s)	Blank(s)	Blank(s)	Blank(s)	IVA	T3	N2a	M0	Blank(s)	Blank(s)	Blank(s)	Blank(s)	Blank(s)	Blank(s)	T3	N2a	M0	41	Sentinel node biopsy and lym nd removed same/unstated time	None; diagnosed at autopsy		Surgery performed	Blank(s)	Blank(s)	Blank(s)	Blank(s)	Blank(s)	Blank(s)	Blank(s)	3	48	No
9106310	80-84 years	Female	2010	Tongue	TongueBase	19	8070	Poorly differentiated; Grade III	Not a paired site	Positive histology	8070/3: Squamous cell carcinoma, NOS	8050-8089: squamous cell neoplasms	Tongue	XIf Other and unspecified carcinomas	Regional	Regional	Regional lymph nodes involved only	Blank(s)	Blank(s)	Blank(s)	Blank(s)	III	T2	N1	M0	Blank(s)	Blank(s)	Blank(s)	Blank(s)	Blank(s)	Blank(s)	T2	N1	M0	0	Biopsy or aspiration of regional lymph node, NOS	None; diagnosed at autopsy		Not recommended	Blank(s)	Blank(s)	Blank(s)	Blank(s)	Blank(s)	Blank(s)	Blank(s)	95	95	No
9106312	65-69 years	Male	2015	Melanoma of the Skin	MelanomaSkin	445	8743	Unknown	Left - origin of primary	Positive histology	8743/3: Superficial spreading melanoma	8720-8799: nevi and melanomas	Melanoma of the Skin	XId Malignant melanomas	Localized	Localized	Localized only	Blank(s)	Blank(s)	Blank(s)	Blank(s)	IA	T1a	N0	M0	Blank(s)	Blank(s)	Blank(s)	Blank(s)	Blank(s)	Blank(s)	T1a	N0	M0	31	None	None; diagnosed at autopsy		Surgery performed	Blank(s)	Blank(s)	Blank(s)	Blank(s)	Blank(s)	Blank(s)	Blank(s)	98	0	No
9106344	55-59 years	Female	2011	Breast	Breast	508	8500	Well differentiated; Grade I	Right - origin of primary	Positive histology	8500/3: Infiltrating duct carcinoma, NOS	8500-8549: ductal and lobular neoplasms	Breast	XIf Other and unspecified carcinomas	Localized	Localized	Localized only	Blank(s)	Blank(s)	Blank(s)	Blank(s)	IA	T1b	N0	M0	Blank(s)	Blank(s)	Blank(s)	Blank(s)	Blank(s)	Blank(s)	T1b	N0	M0	22	Unknown or not applicable	None; diagnosed at autopsy		Surgery performed	Blank(s)	Blank(s)	Blank(s)	Blank(s)	Blank(s)	Blank(s)	Blank(s)	0	1	No
9106345	60-64 years	Male	2011	Prostate	Prostate	619	8140	Moderately differentiated; Grade II	Not a paired site	Positive histology	8140/3: Adenocarcinoma, NOS	8140-8389: adenomas and adenocarcinomas	Prostate	XIf Other and unspecified carcinomas	Localized	Localized	Localized only	Blank(s)	Blank(s)	Blank(s)	Blank(s)	I	T1c	N0	M0	Blank(s)	Blank(s)	Blank(s)	Blank(s)	Blank(s)	Blank(s)	T1c	N0	M0	0	None	None; diagnosed at autopsy		Not recommended	Blank(s)	Blank(s)	Blank(s)	Blank(s)	Blank(s)	Blank(s)	Blank(s)	98	0	No
9106345	65-69 years	Male	2016	Lung and Bronchus	Lung	341	8033	Undifferentiated; anaplastic; Grade IV	Left - origin of primary	Positive histology	8033/3: Pseudosarcomatous carcinoma	8010-8049: epithelial neoplasms, NOS	Lung and Bronchus	XIf Other and unspecified carcinomas	Distant	Distant	Distant site(s)/node(s) involved	Blank(s)	Blank(s)	Blank(s)	Blank(s)	Blank(s)	Blank(s)	Blank(s)	Blank(s)	c3	c2	p1B	Clinical	Clinical	Pathologic	Blank(s)	Blank(s)	Blank(s)	13	None	None; diagnosed at autopsy		Surgery performed	Blank(s)	Blank(s)	Blank(s)	Blank(s)	Blank(s)	Blank(s)	75	0	95	No
9106376	45-49 years	Female	2010	Breast	Breast	502	8522	Well differentiated; Grade I	Left - origin of primary	Positive histology	8522/3: Infiltrating duct and lobular carcinoma	8500-8549: ductal and lobular neoplasms	Breast	XIf Other and unspecified carcinomas	Localized	Localized	Localized only	Blank(s)	Blank(s)	Blank(s)	Blank(s)	IA	T1c	N0	M0	Blank(s)	Blank(s)	Blank(s)	Blank(s)	Blank(s)	Blank(s)	T1c	N0	M0	40	Unknown or not applicable	None; diagnosed at autopsy		Surgery performed	Blank(s)	Blank(s)	Blank(s)	Blank(s)	Blank(s)	Blank(s)	Blank(s)	0	6	No
9106376	45-49 years	Female	2010	Breast	Breast	504	8500	Well differentiated; Grade I	Right - origin of primary	Positive histology	8500/3: Infiltrating duct carcinoma, NOS	8500-8549: ductal and lobular neoplasms	Breast	XIf Other and unspecified carcinomas	Localized	Localized	Localized only	Blank(s)	Blank(s)	Blank(s)	Blank(s)	IA	T1b	N0(i-)	M0	Blank(s)	Blank(s)	Blank(s)	Blank(s)	Blank(s)	Blank(s)	T1b	N0(i-)	M0	50	Unknown or not applicable	None; diagnosed at autopsy		Surgery performed	Blank(s)	Blank(s)	Blank(s)	Blank(s)	Blank(s)	Blank(s)	Blank(s)	0	4	No
9106383	70-74 years	Female	2010	Anus, Anal Canal and Anorectum	Anus	211	8070	Moderately differentiated; Grade II	Not a paired site	Positive histology	8070/3: Squamous cell carcinoma, NOS	8050-8089: squamous cell neoplasms	Anus, Anal Canal and Anorectum	XIf Other and unspecified carcinomas	Localized	Localized	Localized only	Blank(s)	Blank(s)	Blank(s)	Blank(s)	II	T2	N0	M0	Blank(s)	Blank(s)	Blank(s)	Blank(s)	Blank(s)	Blank(s)	T2	N0	M0	20	None	None; diagnosed at autopsy		Surgery performed	Blank(s)	Blank(s)	Blank(s)	Blank(s)	Blank(s)	Blank(s)	Blank(s)	98	0	No
9106383	70-74 years	Female	2011	Lung and Bronchus	Lung	341	8140	Unknown	Right - origin of primary	Positive histology	8140/3: Adenocarcinoma, NOS	8140-8389: adenomas and adenocarcinomas	Lung and Bronchus	XIf Other and unspecified carcinomas	Unknown/unstaged	Unknown/unstaged	Unknown/unstaged/unspecified/DCO	Blank(s)	Blank(s)	Blank(s)	Blank(s)	UNK Stage	TX	NX	M0	Blank(s)	Blank(s)	Blank(s)	Blank(s)	Blank(s)	Blank(s)	TX	NX	MX	99	Unknown or not applicable	Unknown; death certificate only		Unknown; death certificate; or autopsy only (2003+)	Blank(s)	Blank(s)	Blank(s)	Blank(s)	Blank(s)	Blank(s)	Blank(s)	99	99	Unknown
9106396	75-79 years	Female	2013	Lung and Bronchus	Lung	349	8041	Unknown	Paired site, but no information concerning laterality	Positive histology	8041/3: Small cell carcinoma, NOS	8010-8049: epithelial neoplasms, NOS	Lung and Bronchus	XIf Other and unspecified carcinomas	Regional	Regional	Regional by both direct extension and lymph node involvement	Blank(s)	Blank(s)	Blank(s)	Blank(s)	IIIA	T3	N1	M0	Blank(s)	Blank(s)	Blank(s)	Blank(s)	Blank(s)	Blank(s)	T3	N1	M0	0	None	None; diagnosed at autopsy		Not recommended	Blank(s)	Blank(s)	Blank(s)	Blank(s)	Blank(s)	Blank(s)	Blank(s)	98	0	No
9106398	60-64 years	Female	2009	Breast	Breast	502	8500	Poorly differentiated; Grade III	Right - origin of primary	Positive histology	8500/3: Infiltrating duct carcinoma, NOS	8500-8549: ductal and lobular neoplasms	Breast	XIf Other and unspecified carcinomas	Localized	Localized	Localized only	Blank(s)	Blank(s)	Blank(s)	Blank(s)	Blank(s)	Blank(s)	Blank(s)	Blank(s)	Blank(s)	Blank(s)	Blank(s)	Blank(s)	Blank(s)	Blank(s)	T2	N0(i-)	M0	22	Unknown or not applicable	None; diagnosed at autopsy		Surgery performed	Blank(s)	Blank(s)	Blank(s)	Blank(s)	Blank(s)	Blank(s)	Blank(s)	0	2	Blank(s)
9106398	60-64 years	Female	2010	Breast	Breast	508	8500	Well differentiated; Grade I	Left - origin of primary	Positive histology	8500/3: Infiltrating duct carcinoma, NOS	8500-8549: ductal and lobular neoplasms	Breast	XIf Other and unspecified carcinomas	Localized	Localized	Localized only	Blank(s)	Blank(s)	Blank(s)	Blank(s)	IA	T1b	N0(i+)	M0	Blank(s)	Blank(s)	Blank(s)	Blank(s)	Blank(s)	Blank(s)	T1b	N0(i+)	M0	40	Unknown or not applicable	None; diagnosed at autopsy		Surgery performed	Blank(s)	Blank(s)	Blank(s)	Blank(s)	Blank(s)	Blank(s)	Blank(s)	0	2	No
9106416	75-79 years	Male	2009	Prostate	Prostate	619	8140	Poorly differentiated; Grade III	Not a paired site	Positive histology	8140/3: Adenocarcinoma, NOS	8140-8389: adenomas and adenocarcinomas	Prostate	XIf Other and unspecified carcinomas	Regional	Regional	Regional by direct extension only	Blank(s)	Blank(s)	Blank(s)	Blank(s)	Blank(s)	Blank(s)	Blank(s)	Blank(s)	Blank(s)	Blank(s)	Blank(s)	Blank(s)	Blank(s)	Blank(s)	T3a	N0	M0	50	4 or more regional lymph nodes removed	None; diagnosed at autopsy		Surgery performed	Blank(s)	Blank(s)	Blank(s)	Blank(s)	Blank(s)	Blank(s)	Blank(s)	0	10	Blank(s)
9106416	75-79 years	Male	2011	Pancreas	PancreasHead	250	8140	Moderately differentiated; Grade II	Not a paired site	Positive histology	8140/3: Adenocarcinoma, NOS	8140-8389: adenomas and adenocarcinomas	Pancreas	XIf Other and unspecified carcinomas	Regional	Regional	Regional by direct extension only	Blank(s)	Blank(s)	Blank(s)	Blank(s)	IIA	T3	N0	M0	Blank(s)	Blank(s)	Blank(s)	Blank(s)	Blank(s)	Blank(s)	T3	N0	M0	37	4 or more regional lymph nodes removed	None; diagnosed at autopsy		Surgery performed	Blank(s)	Blank(s)	Blank(s)	Blank(s)	Blank(s)	Blank(s)	Blank(s)	0	34	No
9106429	75-79 years	Female	2009	Breast	Breast	502	8520	Well differentiated; Grade I	Left - origin of primary	Positive histology	8520/3: Lobular carcinoma, NOS	8500-8549: ductal and lobular neoplasms	Breast	XIf Other and unspecified carcinomas	Unknown/unstaged	Unknown/unstaged	Unknown/unstaged/unspecified/DCO	Blank(s)	Blank(s)	Blank(s)	Blank(s)	Blank(s)	Blank(s)	Blank(s)	Blank(s)	Blank(s)	Blank(s)	Blank(s)	Blank(s)	Blank(s)	Blank(s)	TX	NX	MX	99	Unknown or not applicable	Unknown; death certificate only		Unknown; death certificate; or autopsy only (2003+)	Blank(s)	Blank(s)	Blank(s)	Blank(s)	Blank(s)	Blank(s)	Blank(s)	99	99	Blank(s)
9106429	85+ years	Female	2016	NHL - Extranodal	Lymphoma	340	9591	B-cell; pre-B; B-precursor	Left - origin of primary	Pos hist AND immunophenotyping AND/OR pos genetic studies	9591/3: Non-Hodgkin lymphoma, NOS	9590-9599: malignant lymphomas, NOS or diffuse	NHL - Extranodal	IIb Non-Hodgkin lymphomas (except Burkitt lymphoma)	Localized	Localized	Localized only	Blank(s)	Blank(s)	Blank(s)	Blank(s)	Blank(s)	Blank(s)	Blank(s)	Blank(s)	Not applicable	Not applicable	Not applicable	Blank(s)	Blank(s)	Blank(s)	Blank(s)	Blank(s)	Blank(s)	0	None	None; diagnosed at autopsy		Not recommended	Blank(s)	Blank(s)	Blank(s)	Blank(s)	Blank(s)	Blank(s)	50	99	99	No
9106469	60-64 years	Male	2010	Kidney and Renal Pelvis	KidneyParenchyma	649	8310	Well differentiated; Grade I	Left - origin of primary	Positive histology	8310/3: Clear cell adenocarcinoma, NOS	8140-8389: adenomas and adenocarcinomas	Kidney	VIb Renal carcinomas	Localized	Localized	Localized only	Blank(s)	Blank(s)	Blank(s)	Blank(s)	I	T1b	N0	M0	Blank(s)	Blank(s)	Blank(s)	Blank(s)	Blank(s)	Blank(s)	T1b	N0	M0	30	None	None; diagnosed at autopsy		Surgery performed	Blank(s)	Blank(s)	Blank(s)	Blank(s)	Blank(s)	Blank(s)	Blank(s)	98	0	No
9106469	60-64 years	Male	2010	Kidney and Renal Pelvis	KidneyParenchyma	649	8260	Moderately differentiated; Grade II	Right - origin of primary	Positive histology	8260/3: Papillary adenocarcinoma, NOS	8140-8389: adenomas and adenocarcinomas	Kidney	VIb Renal carcinomas	Localized	Localized	Localized only	Blank(s)	Blank(s)	Blank(s)	Blank(s)	I	T1b	N0	M0	Blank(s)	Blank(s)	Blank(s)	Blank(s)	Blank(s)	Blank(s)	T1b	N0	M0	30	None	None; diagnosed at autopsy		Surgery performed	Blank(s)	Blank(s)	Blank(s)	Blank(s)	Blank(s)	Blank(s)	Blank(s)	98	0	No
9106481	65-69 years	Male	2010	Kidney and Renal Pelvis	KidneyParenchyma	649	8310	Moderately differentiated; Grade II	Left - origin of primary	Positive histology	8310/3: Clear cell adenocarcinoma, NOS	8140-8389: adenomas and adenocarcinomas	Kidney	VIb Renal carcinomas	Localized	Localized	Localized only	Blank(s)	Blank(s)	Blank(s)	Blank(s)	II	T2a	N0	M0	Blank(s)	Blank(s)	Blank(s)	Blank(s)	Blank(s)	Blank(s)	T2	N0	M0	50	None	None; diagnosed at autopsy		Surgery performed	Blank(s)	Blank(s)	Blank(s)	Blank(s)	Blank(s)	Blank(s)	Blank(s)	98	0	No
9106481	65-69 years	Male	2010	Prostate	Prostate	619	8140	Poorly differentiated; Grade III	Not a paired site	Positive histology	8140/3: Adenocarcinoma, NOS	8140-8389: adenomas and adenocarcinomas	Prostate	XIf Other and unspecified carcinomas	Localized	Localized	Localized only	Blank(s)	Blank(s)	Blank(s)	Blank(s)	IIA	T1c	N0	M0	Blank(s)	Blank(s)	Blank(s)	Blank(s)	Blank(s)	Blank(s)	T1c	N0	M0	0	None	None; diagnosed at autopsy		Recommended but not performed, unknown reason	Blank(s)	Blank(s)	Blank(s)	Blank(s)	Blank(s)	Blank(s)	Blank(s)	98	0	No
9106481	70-74 years	Male	2015	Urinary Bladder	Bladder	673	8130	Moderately differentiated; Grade II	Not a paired site	Positive histology	8130/3: Papillary transitional cell carcinoma	8120-8139: transitional cell papillomas and carcinomas	Urinary Bladder	XIf Other and unspecified carcinomas	In situ	In situ	In situ	Blank(s)	Blank(s)	Blank(s)	Blank(s)	0a	Ta	N0	M0	Blank(s)	Blank(s)	Blank(s)	Blank(s)	Blank(s)	Blank(s)	Ta	N0	M0	27	None	None; diagnosed at autopsy		Surgery performed	Blank(s)	Blank(s)	Blank(s)	Blank(s)	Blank(s)	Blank(s)	Blank(s)	98	0	No
9106485	65-69 years	Male	2010	Rectum	Rectum	209	8210	Moderately differentiated; Grade II	Not a paired site	Positive histology	8210/3: Adenocarcinoma in adenomatous polyp	8140-8389: adenomas and adenocarcinomas	Rectum	XIf Other and unspecified carcinomas	Localized	Localized	Localized only	Blank(s)	Blank(s)	Blank(s)	Blank(s)	I	T1	N0	M0	Blank(s)	Blank(s)	Blank(s)	Blank(s)	Blank(s)	Blank(s)	T1	N0	M0	30	None	None; diagnosed at autopsy		Surgery performed	Blank(s)	Blank(s)	Blank(s)	Blank(s)	Blank(s)	Blank(s)	Blank(s)	98	0	No
9106485	65-69 years	Male	2010	Kidney and Renal Pelvis	KidneyParenchyma	649	8310	Moderately differentiated; Grade II	Right - origin of primary	Positive histology	8310/3: Clear cell adenocarcinoma, NOS	8140-8389: adenomas and adenocarcinomas	Kidney	VIb Renal carcinomas	Localized	Localized	Localized only	Blank(s)	Blank(s)	Blank(s)	Blank(s)	I	T1a	N0	M0	Blank(s)	Blank(s)	Blank(s)	Blank(s)	Blank(s)	Blank(s)	T1a	N0	M0	50	None	None; diagnosed at autopsy		Surgery performed	Blank(s)	Blank(s)	Blank(s)	Blank(s)	Blank(s)	Blank(s)	Blank(s)	98	0	No
9106485	70-74 years	Male	2013	Breast	Breast	508	8500	Poorly differentiated; Grade III	Right - origin of primary	Positive histology	8500/3: Infiltrating duct carcinoma, NOS	8500-8549: ductal and lobular neoplasms	Breast	XIf Other and unspecified carcinomas	Localized	Localized	Localized only	Blank(s)	Blank(s)	Blank(s)	Blank(s)	IIA	T2	N0	M0	Blank(s)	Blank(s)	Blank(s)	Blank(s)	Blank(s)	Blank(s)	T2	N0	M0	41	Unknown or not applicable	None; diagnosed at autopsy		Surgery performed	Blank(s)	Blank(s)	Blank(s)	Blank(s)	Blank(s)	Blank(s)	Blank(s)	0	4	No
9106485	70-74 years	Male	2016	Kidney and Renal Pelvis	KidneyParenchyma	649	8310	Well differentiated; Grade I	Left - origin of primary	Positive histology	8310/3: Clear cell adenocarcinoma, NOS	8140-8389: adenomas and adenocarcinomas	Kidney	VIb Renal carcinomas	Localized	Localized	Localized only	Blank(s)	Blank(s)	Blank(s)	Blank(s)	Blank(s)	Blank(s)	Blank(s)	Blank(s)	p1B	pX	c0	Pathologic	Pathologic	Clinical	Blank(s)	Blank(s)	Blank(s)	50	None	None; diagnosed at autopsy		Surgery performed	Blank(s)	Blank(s)	Blank(s)	Blank(s)	Blank(s)	Blank(s)	41	98	0	No
9106485	70-74 years	Male	2016	Kidney and Renal Pelvis	KidneyParenchyma	649	8260	Well differentiated; Grade I	Left - origin of primary	Positive histology	8260/3: Papillary adenocarcinoma, NOS	8140-8389: adenomas and adenocarcinomas	Kidney	VIb Renal carcinomas	Localized	Localized	Localized only	Blank(s)	Blank(s)	Blank(s)	Blank(s)	Blank(s)	Blank(s)	Blank(s)	Blank(s)	p1A	pX	c0	Pathologic	Pathologic	Clinical	Blank(s)	Blank(s)	Blank(s)	50	None	None; diagnosed at autopsy		Surgery performed	Blank(s)	Blank(s)	Blank(s)	Blank(s)	Blank(s)	Blank(s)	12	98	0	No
9106495	50-54 years	Female	2009	Breast	Breast	504	8500	Poorly differentiated; Grade III	Right - origin of primary	Positive histology	8500/3: Infiltrating duct carcinoma, NOS	8500-8549: ductal and lobular neoplasms	Breast	XIf Other and unspecified carcinomas	Localized	Localized	Localized only	Blank(s)	Blank(s)	Blank(s)	Blank(s)	Blank(s)	Blank(s)	Blank(s)	Blank(s)	Blank(s)	Blank(s)	Blank(s)	Blank(s)	Blank(s)	Blank(s)	T2	N0(i-)	M0	22	Unknown or not applicable	None; diagnosed at autopsy		Surgery performed	Blank(s)	Blank(s)	Blank(s)	Blank(s)	Blank(s)	Blank(s)	Blank(s)	0	3	Blank(s)
9106495	55-59 years	Female	2013	Urinary Bladder	Bladder	672	8120	Poorly differentiated; Grade III	Not a paired site	Positive histology	8120/3: Transitional cell carcinoma, NOS	8120-8139: transitional cell papillomas and carcinomas	Urinary Bladder	XIf Other and unspecified carcinomas	Distant	Distant	Distant site(s)/node(s) involved	Blank(s)	Blank(s)	Blank(s)	Blank(s)	IV	T3b	N0	M1	Blank(s)	Blank(s)	Blank(s)	Blank(s)	Blank(s)	Blank(s)	T3b	N0	M1	27	None	None; diagnosed at autopsy		Surgery performed	Blank(s)	Blank(s)	Blank(s)	Blank(s)	Blank(s)	Blank(s)	Blank(s)	98	0	Yes
9106498	65-69 years	Male	2009	NHL - Extranodal	Lymphoma	300	9591	B-cell; pre-B; B-precursor	Not a paired site	Positive histology	9591/3: Non-Hodgkin lymphoma, NOS	9590-9599: malignant lymphomas, NOS or diffuse	NHL - Extranodal	IIb Non-Hodgkin lymphomas (except Burkitt lymphoma)	Localized	Localized	Localized only	Blank(s)	Blank(s)	Blank(s)	Blank(s)	Blank(s)	Blank(s)	Blank(s)	Blank(s)	Blank(s)	Blank(s)	Blank(s)	Blank(s)	Blank(s)	Blank(s)	NA	NA	NA	0	Unknown or not applicable	Unknown; death certificate only		Not recommended	Blank(s)	Blank(s)	Blank(s)	Blank(s)	Blank(s)	Blank(s)	Blank(s)	99	99	Blank(s)
9106498	70-74 years	Male	2014	Lung and Bronchus	Lung	341	8140	Poorly differentiated; Grade III	Left - origin of primary	Positive histology	8140/3: Adenocarcinoma, NOS	8140-8389: adenomas and adenocarcinomas	Lung and Bronchus	XIf Other and unspecified carcinomas	Regional	Regional	Regional lymph nodes involved only	Blank(s)	Blank(s)	Blank(s)	Blank(s)	IIIA	T3	N2	M0	Blank(s)	Blank(s)	Blank(s)	Blank(s)	Blank(s)	Blank(s)	T2	N2	M0	0	None	None; diagnosed at autopsy		Recommended but not performed, patient refused	Blank(s)	Blank(s)	Blank(s)	Blank(s)	Blank(s)	Blank(s)	Blank(s)	98	0	No
9106501	15-19 years	Male	2009	Soft Tissue including Heart	SoftTissue	492	8800	Well differentiated; Grade I	Paired site, but no information concerning laterality	Positive histology	8800/3: Sarcoma, NOS	8800-8809: soft tissue tumors and sarcomas, NOS	Soft Tissue including Heart	IXe Unspecified soft tissue sarcomas	Unknown/unstaged	Unknown/unstaged	Unknown/unstaged/unspecified/DCO	Blank(s)	Blank(s)	Blank(s)	Blank(s)	Blank(s)	Blank(s)	Blank(s)	Blank(s)	Blank(s)	Blank(s)	Blank(s)	Blank(s)	Blank(s)	Blank(s)	TX	NX	MX	99	Unknown or not applicable	Unknown; death certificate only		Unknown; death certificate; or autopsy only (2003+)	Blank(s)	Blank(s)	Blank(s)	Blank(s)	Blank(s)	Blank(s)	Blank(s)	99	99	Blank(s)
9106514	70-74 years	Female	2010	Sigmoid Colon	Colon	187	8210	Moderately differentiated; Grade II	Not a paired site	Positive histology	8210/3: Adenocarcinoma in adenomatous polyp	8140-8389: adenomas and adenocarcinomas	Sigmoid Colon	XIf Other and unspecified carcinomas	Localized	Localized	Localized only	Blank(s)	Blank(s)	Blank(s)	Blank(s)	I	T1	N0	M0	Blank(s)	Blank(s)	Blank(s)	Blank(s)	Blank(s)	Blank(s)	T1	N0	M0	22	None	None; diagnosed at autopsy		Surgery performed	Blank(s)	Blank(s)	Blank(s)	Blank(s)	Blank(s)	Blank(s)	Blank(s)	98	0	No
9106514	70-74 years	Female	2010	Rectum	Rectum	209	8210	Moderately differentiated; Grade II	Not a paired site	Positive histology	8210/3: Adenocarcinoma in adenomatous polyp	8140-8389: adenomas and adenocarcinomas	Rectum	XIf Other and unspecified carcinomas	Localized	Localized	Localized only	Blank(s)	Blank(s)	Blank(s)	Blank(s)	I	T1	N0	M0	Blank(s)	Blank(s)	Blank(s)	Blank(s)	Blank(s)	Blank(s)	T1	N0	M0	22	None	None; diagnosed at autopsy		Surgery performed	Blank(s)	Blank(s)	Blank(s)	Blank(s)	Blank(s)	Blank(s)	Blank(s)	98	0	No
9106518	45-49 years	Male	2010	Thyroid	Thyroid	739	8340	Unknown	Not a paired site	Positive histology	8340/3: Papillary carcinoma, follicular variant	8140-8389: adenomas and adenocarcinomas	Thyroid	XIb Thyroid carcinomas	Localized	Localized	Localized only	Blank(s)	Blank(s)	Blank(s)	Blank(s)	III	T3(m)	N0	M0	Blank(s)	Blank(s)	Blank(s)	Blank(s)	Blank(s)	Blank(s)	T3	N0	M0	50	1 to 3 regional lymph nodes removed	None; diagnosed at autopsy		Surgery performed	Blank(s)	Blank(s)	Blank(s)	Blank(s)	Blank(s)	Blank(s)	Blank(s)	0	4	No
9106545	35-39 years	Female	2010	Thyroid	Thyroid	739	8340	Unknown	Not a paired site	Positive histology	8340/3: Papillary carcinoma, follicular variant	8140-8389: adenomas and adenocarcinomas	Thyroid	XIb Thyroid carcinomas	Localized	Localized	Localized only	Blank(s)	Blank(s)	Blank(s)	Blank(s)	I	T3(s)	N0	M0	Blank(s)	Blank(s)	Blank(s)	Blank(s)	Blank(s)	Blank(s)	T3	N0	M0	50	None	None; diagnosed at autopsy		Surgery performed	Blank(s)	Blank(s)	Blank(s)	Blank(s)	Blank(s)	Blank(s)	Blank(s)	98	0	No
9106545	40-44 years	Female	2015	Sigmoid Colon	Colon	187	8140	Moderately differentiated; Grade II	Not a paired site	Positive histology	8140/3: Adenocarcinoma, NOS	8140-8389: adenomas and adenocarcinomas	Sigmoid Colon	XIf Other and unspecified carcinomas	Regional	Regional	Regional lymph nodes involved only	Blank(s)	Blank(s)	Blank(s)	Blank(s)	IIIB	T3	N2a	M0	Blank(s)	Blank(s)	Blank(s)	Blank(s)	Blank(s)	Blank(s)	T3	N2	M0	40	4 or more regional lymph nodes removed	None; diagnosed at autopsy		Surgery performed	Blank(s)	Blank(s)	Blank(s)	Blank(s)	Blank(s)	Blank(s)	Blank(s)	4	24	No
9106552	45-49 years	Female	2005	Breast	Breast	503	8500	Poorly differentiated; Grade III	Right - origin of primary	Positive histology	8500/3: Infiltrating duct carcinoma, NOS	8500-8549: ductal and lobular neoplasms	Breast	XIf Other and unspecified carcinomas	Localized	Localized	Localized only	Blank(s)	Blank(s)	Blank(s)	Blank(s)	Blank(s)	Blank(s)	Blank(s)	Blank(s)	Blank(s)	Blank(s)	Blank(s)	Blank(s)	Blank(s)	Blank(s)	T1c	NX	MX	41	Unknown or not applicable	None; diagnosed at autopsy		Surgery performed	Blank(s)	Blank(s)	Blank(s)	Blank(s)	Blank(s)	Blank(s)	Blank(s)	99	99	Blank(s)
9106578	55-59 years	Male	2010	Miscellaneous	HemeRetic	421	9961	Unknown	Not a paired site	Pos hist AND immunophenotyping AND/OR pos genetic studies	9961/3: Primary myelofibrosis	9950-9969: chronic myeloproliferative disorders (C42.1)	Miscellaneous	Ic Chronic myeloproliferative diseases	Distant	Blank(s)	Distant site(s)/node(s) involved	Blank(s)	Blank(s)	Blank(s)	Blank(s)	NA	NA	NA	NA	Blank(s)	Blank(s)	Blank(s)	Blank(s)	Blank(s)	Blank(s)	NA	NA	NA	98	Unknown or not applicable	None; diagnosed at autopsy		Not recommended	Blank(s)	Blank(s)	Blank(s)	Blank(s)	Blank(s)	Blank(s)	Blank(s)	99	99	N/A
9106578	55-59 years	Male	2013	Lung and Bronchus	Lung	341	8010	Poorly differentiated; Grade III	Bilateral, single primary	Positive histology	8010/3: Carcinoma, NOS	8010-8049: epithelial neoplasms, NOS	Lung and Bronchus	XIf Other and unspecified carcinomas	Distant	Distant	Distant site(s)/node(s) involved	Blank(s)	Blank(s)	Blank(s)	Blank(s)	IV	TX	N3	M1b	Blank(s)	Blank(s)	Blank(s)	Blank(s)	Blank(s)	Blank(s)	TX	N3	M1	0	None	None; diagnosed at autopsy		Not recommended	Blank(s)	Blank(s)	Blank(s)	Blank(s)	Blank(s)	Blank(s)	Blank(s)	98	0	Yes
9106579	60-64 years	Male	2010	Tongue	TongueAnterior	29	8070	Moderately differentiated; Grade II	Not a paired site	Positive histology	8070/3: Squamous cell carcinoma, NOS	8050-8089: squamous cell neoplasms	Tongue	XIf Other and unspecified carcinomas	Localized	Localized	Localized only	Blank(s)	Blank(s)	Blank(s)	Blank(s)	II	T2	N0	M0	Blank(s)	Blank(s)	Blank(s)	Blank(s)	Blank(s)	Blank(s)	T2	N0	M0	30	4 or more regional lymph nodes removed	Non-primary surgical procedure to other regional sites		Surgery performed	Blank(s)	Blank(s)	Blank(s)	Blank(s)	Blank(s)	Blank(s)	Blank(s)	0	59	No
9106579	60-64 years	Male	2010	Miscellaneous	HemeRetic	421	9989	Unknown	Not a paired site	Positive histology	9989/3: Myelodysplastic syndrome, unclassifiable	9980-9989: myelodysplastic syndrome	Miscellaneous	Id Myelodysplastic syndrome and other myeloproliferative diseases	Distant	Blank(s)	Distant site(s)/node(s) involved	Blank(s)	Blank(s)	Blank(s)	Blank(s)	NA	NA	NA	NA	Blank(s)	Blank(s)	Blank(s)	Blank(s)	Blank(s)	Blank(s)	NA	NA	NA	98	Unknown or not applicable	None; diagnosed at autopsy		Not recommended	Blank(s)	Blank(s)	Blank(s)	Blank(s)	Blank(s)	Blank(s)	Blank(s)	99	99	N/A
9106591	40-44 years	Female	2010	Thyroid	Thyroid	739	8260	Well differentiated; Grade I	Not a paired site	Positive histology	8260/3: Papillary adenocarcinoma, NOS	8140-8389: adenomas and adenocarcinomas	Thyroid	XIb Thyroid carcinomas	Regional	Regional	Regional by both direct extension and lymph node involvement	Blank(s)	Blank(s)	Blank(s)	Blank(s)	I	T3(m)	N1a	M0	Blank(s)	Blank(s)	Blank(s)	Blank(s)	Blank(s)	Blank(s)	T3	N1a	M0	50	1 to 3 regional lymph nodes removed	None; diagnosed at autopsy		Surgery performed	Blank(s)	Blank(s)	Blank(s)	Blank(s)	Blank(s)	Blank(s)	Blank(s)	1	1	No
9106591	45-49 years	Female	2014	Ovary	Ovary	569	8310	Undifferentiated; anaplastic; Grade IV	Left - origin of primary	Positive histology	8310/3: Clear cell adenocarcinoma, NOS	8140-8389: adenomas and adenocarcinomas	Ovary	Xd Gonadal carcinomas	Regional	Regional	Regional by direct extension only	Blank(s)	Blank(s)	Blank(s)	Blank(s)	IIB	T2b	N0	M0	Blank(s)	Blank(s)	Blank(s)	Blank(s)	Blank(s)	Blank(s)	T2b	N0	M0	60	1 to 3 regional lymph nodes removed	None; diagnosed at autopsy		Surgery performed	Blank(s)	Blank(s)	Blank(s)	Blank(s)	Blank(s)	Blank(s)	Blank(s)	0	3	No
9106598	30-34 years	Female	2010	Thyroid	Thyroid	739	8341	Unknown	Not a paired site	Positive histology	8341/3: Papillary microcarcinoma	8140-8389: adenomas and adenocarcinomas	Thyroid	XIb Thyroid carcinomas	Localized	Localized	Localized only	Blank(s)	Blank(s)	Blank(s)	Blank(s)	I	T1a(m)	N0	M0	Blank(s)	Blank(s)	Blank(s)	Blank(s)	Blank(s)	Blank(s)	T1	N0	M0	50	1 to 3 regional lymph nodes removed	None; diagnosed at autopsy		Surgery performed	Blank(s)	Blank(s)	Blank(s)	Blank(s)	Blank(s)	Blank(s)	Blank(s)	0	1	No
9106630	50-54 years	Female	2010	Miscellaneous	HemeRetic	421	9950	Unknown	Not a paired site	Positive histology	9950/3: Polycythemia vera	9950-9969: chronic myeloproliferative disorders (C42.1)	Miscellaneous	Ic Chronic myeloproliferative diseases	Distant	Blank(s)	Distant site(s)/node(s) involved	Blank(s)	Blank(s)	Blank(s)	Blank(s)	NA	NA	NA	NA	Blank(s)	Blank(s)	Blank(s)	Blank(s)	Blank(s)	Blank(s)	NA	NA	NA	98	Unknown or not applicable	None; diagnosed at autopsy		Not recommended	Blank(s)	Blank(s)	Blank(s)	Blank(s)	Blank(s)	Blank(s)	Blank(s)	99	99	N/A
9106630	50-54 years	Female	2012	Pancreas	PancreasOther	259	8246	Well differentiated; Grade I	Not a paired site	Positive histology	8246/3: Neuroendocrine carcinoma, NOS	8140-8389: adenomas and adenocarcinomas	Pancreas	XIf Other and unspecified carcinomas	Localized	Localized	Localized only	Blank(s)	Blank(s)	Blank(s)	Blank(s)	IB	T2	N0	M0	Blank(s)	Blank(s)	Blank(s)	Blank(s)	Blank(s)	Blank(s)	T2	N0	M0	30	None	None; diagnosed at autopsy		Surgery performed	Blank(s)	Blank(s)	Blank(s)	Blank(s)	Blank(s)	Blank(s)	Blank(s)	98	0	No
9106716	50-54 years	Female	2010	Melanoma of the Skin	MelanomaSkin	444	8743	Unknown	Not a paired site	Positive histology	8743/3: Superficial spreading melanoma	8720-8799: nevi and melanomas	Melanoma of the Skin	XId Malignant melanomas	Localized	Localized	Localized only	Blank(s)	Blank(s)	Blank(s)	Blank(s)	IIA	T3a	N0	M0	Blank(s)	Blank(s)	Blank(s)	Blank(s)	Blank(s)	Blank(s)	T3a	N0	M0	45	Sentinel lymph node biopsy	None; diagnosed at autopsy		Surgery performed	Blank(s)	Blank(s)	Blank(s)	Blank(s)	Blank(s)	Blank(s)	Blank(s)	0	2	No
9106716	50-54 years	Female	2010	Lung and Bronchus	Lung	341	8140	Moderately differentiated; Grade II	Right - origin of primary	Positive histology	8140/3: Adenocarcinoma, NOS	8140-8389: adenomas and adenocarcinomas	Lung and Bronchus	XIf Other and unspecified carcinomas	Localized	Localized	Localized only	Blank(s)	Blank(s)	Blank(s)	Blank(s)	IA	T1a	N0	M0	Blank(s)	Blank(s)	Blank(s)	Blank(s)	Blank(s)	Blank(s)	T1	N0	M0	33	4 or more regional lymph nodes removed	None; diagnosed at autopsy		Surgery performed	Blank(s)	Blank(s)	Blank(s)	Blank(s)	Blank(s)	Blank(s)	Blank(s)	0	6	No
9106717	50-54 years	Male	2010	Lung and Bronchus	Lung	341	8070	Poorly differentiated; Grade III	Left - origin of primary	Positive histology	8070/3: Squamous cell carcinoma, NOS	8050-8089: squamous cell neoplasms	Lung and Bronchus	XIf Other and unspecified carcinomas	Localized	Localized	Localized only	Blank(s)	Blank(s)	Blank(s)	Blank(s)	IB	T2a	N0	M0	Blank(s)	Blank(s)	Blank(s)	Blank(s)	Blank(s)	Blank(s)	T2	N0	M0	56	4 or more regional lymph nodes removed	None; diagnosed at autopsy		Surgery performed	Blank(s)	Blank(s)	Blank(s)	Blank(s)	Blank(s)	Blank(s)	Blank(s)	0	67	No
9106717	50-54 years	Male	2013	Lung and Bronchus	Lung	349	8070	Poorly differentiated; Grade III	Right - origin of primary	Positive histology	8070/3: Squamous cell carcinoma, NOS	8050-8089: squamous cell neoplasms	Lung and Bronchus	XIf Other and unspecified carcinomas	Unknown/unstaged	Unknown/unstaged	Unknown/unstaged/unspecified/DCO	Blank(s)	Blank(s)	Blank(s)	Blank(s)	UNK Stage	TX	NX	M0	Blank(s)	Blank(s)	Blank(s)	Blank(s)	Blank(s)	Blank(s)	TX	NX	MX	99	Unknown or not applicable	Unknown; death certificate only		Unknown; death certificate; or autopsy only (2003+)	Blank(s)	Blank(s)	Blank(s)	Blank(s)	Blank(s)	Blank(s)	Blank(s)	99	99	Unknown
9106767	70-74 years	Female	2010	Corpus Uteri	CorpusCarcinoma	541	8441	Poorly differentiated; Grade III	Not a paired site	Positive histology	8441/3: Serous cystadenocarcinoma, NOS	8440-8499: cystic, mucinous and serous neoplasms	Corpus Uteri	XIf Other and unspecified carcinomas	Regional	Regional	Regional by direct extension only	Blank(s)	Blank(s)	Blank(s)	Blank(s)	IB	T1b	N0	M0	Blank(s)	Blank(s)	Blank(s)	Blank(s)	Blank(s)	Blank(s)	T3a	N0	M0	50	4 or more regional lymph nodes removed	None; diagnosed at autopsy		Surgery performed	Blank(s)	Blank(s)	Blank(s)	Blank(s)	Blank(s)	Blank(s)	Blank(s)	0	12	No
9106767	70-74 years	Female	2011	Lung and Bronchus	Lung	349	8140	Unknown	Paired site, but no information concerning laterality	Positive exfoliative cytology, no positive histology	8140/3: Adenocarcinoma, NOS	8140-8389: adenomas and adenocarcinomas	Lung and Bronchus	XIf Other and unspecified carcinomas	Distant	Distant	Distant site(s)/node(s) involved	Blank(s)	Blank(s)	Blank(s)	Blank(s)	IV	TX	NX	M1a	Blank(s)	Blank(s)	Blank(s)	Blank(s)	Blank(s)	Blank(s)	T4	NX	M0	99	Unknown or not applicable	Unknown; death certificate only		Unknown; death certificate; or autopsy only (2003+)	Blank(s)	Blank(s)	Blank(s)	Blank(s)	Blank(s)	Blank(s)	Blank(s)	99	99	No
9106780	70-74 years	Female	2010	Corpus Uteri	CorpusCarcinoma	541	8441	Poorly differentiated; Grade III	Not a paired site	Positive histology	8441/3: Serous cystadenocarcinoma, NOS	8440-8499: cystic, mucinous and serous neoplasms	Corpus Uteri	XIf Other and unspecified carcinomas	Localized	Localized	Localized only	Blank(s)	Blank(s)	Blank(s)	Blank(s)	IB	T1b	N0	M0	Blank(s)	Blank(s)	Blank(s)	Blank(s)	Blank(s)	Blank(s)	T1c	N0	M0	50	4 or more regional lymph nodes removed	None; diagnosed at autopsy		Surgery performed	Blank(s)	Blank(s)	Blank(s)	Blank(s)	Blank(s)	Blank(s)	Blank(s)	0	25	No
9106780	70-74 years	Female	2010	Rectum	Rectum	209	8140	Moderately differentiated; Grade II	Not a paired site	Positive histology	8140/3: Adenocarcinoma, NOS	8140-8389: adenomas and adenocarcinomas	Rectum	XIf Other and unspecified carcinomas	Regional	Regional	Regional lymph nodes involved only	Blank(s)	Blank(s)	Blank(s)	Blank(s)	IIIB	T3	N1b	M0	Blank(s)	Blank(s)	Blank(s)	Blank(s)	Blank(s)	Blank(s)	T3	N1	M0	40	4 or more regional lymph nodes removed	None; diagnosed at autopsy		Surgery performed	Blank(s)	Blank(s)	Blank(s)	Blank(s)	Blank(s)	Blank(s)	Blank(s)	3	18	No
9106789	55-59 years	Female	2009	Stomach	GISTStomach	169	8936	Unknown	Not a paired site	Positive histology	8936/3: Gastrointestinal stromal sarcoma	8930-8999: complex mixed and stromal neoplasms	Stomach	XIIa Other specified malignant tumors	Localized	Localized	Localized only	Blank(s)	Blank(s)	Blank(s)	Blank(s)	Blank(s)	Blank(s)	Blank(s)	Blank(s)	Blank(s)	Blank(s)	Blank(s)	Blank(s)	Blank(s)	Blank(s)	NA	NA	NA	33	4 or more regional lymph nodes removed	None; diagnosed at autopsy		Surgery performed	Blank(s)	Blank(s)	Blank(s)	Blank(s)	Blank(s)	Blank(s)	Blank(s)	0	40	Blank(s)
9106789	55-59 years	Female	2011	NHL - Nodal	Lymphoma	772	9691	B-cell; pre-B; B-precursor	Not a paired site	Positive histology	9691/3: Follicular lymphoma, grade 2	9670-9699: nhl - mature b-cell lymphomas	NHL - Nodal	IIb Non-Hodgkin lymphomas (except Burkitt lymphoma)	Localized	Localized	Localized only	Blank(s)	Blank(s)	Blank(s)	Blank(s)	IA	NA	NA	NA	Blank(s)	Blank(s)	Blank(s)	Blank(s)	Blank(s)	Blank(s)	NA	NA	NA	32	Unknown or not applicable	None; diagnosed at autopsy		Surgery performed	Blank(s)	Blank(s)	Blank(s)	Blank(s)	Blank(s)	Blank(s)	Blank(s)	99	99	N/A
9106795	75-79 years	Male	2010	Cecum	Colon	180	8480	Poorly differentiated; Grade III	Not a paired site	Positive histology	8480/3: Mucinous adenocarcinoma	8440-8499: cystic, mucinous and serous neoplasms	Cecum	XIf Other and unspecified carcinomas	Localized	Localized	Localized only	Blank(s)	Blank(s)	Blank(s)	Blank(s)	IIA	T3	N0	M0	Blank(s)	Blank(s)	Blank(s)	Blank(s)	Blank(s)	Blank(s)	T3	N0	M0	40	4 or more regional lymph nodes removed	None; diagnosed at autopsy		Surgery performed	Blank(s)	Blank(s)	Blank(s)	Blank(s)	Blank(s)	Blank(s)	Blank(s)	0	12	No
9106795	80-84 years	Male	2015	Tonsil	Oropharynx	99	8083	Poorly differentiated; Grade III	Right - origin of primary	Positive histology	8083/3: Basaloid squamous cell carcinoma	8050-8089: squamous cell neoplasms	Tonsil	XIf Other and unspecified carcinomas	Regional	Blank(s)	Regional lymph nodes involved only	Blank(s)	Blank(s)	Blank(s)	Blank(s)	IVA	T1	N2a	M0	Blank(s)	Blank(s)	Blank(s)	Blank(s)	Blank(s)	Blank(s)	T1	N2a	M0	31	4 or more regional lymph nodes removed	None; diagnosed at autopsy		Surgery performed	Blank(s)	Blank(s)	Blank(s)	Blank(s)	Blank(s)	Blank(s)	Blank(s)	1	29	No
9106801	85+ years	Male	2010	Cecum	Colon	180	8140	Moderately differentiated; Grade II	Not a paired site	Positive histology	8140/3: Adenocarcinoma, NOS	8140-8389: adenomas and adenocarcinomas	Cecum	XIf Other and unspecified carcinomas	Regional	Regional	Regional lymph nodes involved only	Blank(s)	Blank(s)	Blank(s)	Blank(s)	IIIB	T3	N1a	M0	Blank(s)	Blank(s)	Blank(s)	Blank(s)	Blank(s)	Blank(s)	T3	N1	M0	40	4 or more regional lymph nodes removed	None; diagnosed at autopsy		Surgery performed	Blank(s)	Blank(s)	Blank(s)	Blank(s)	Blank(s)	Blank(s)	Blank(s)	1	52	No
9106801	85+ years	Male	2011	Rectum	Rectum	209	8140	Moderately differentiated; Grade II	Not a paired site	Positive histology	8140/3: Adenocarcinoma, NOS	8140-8389: adenomas and adenocarcinomas	Rectum	XIf Other and unspecified carcinomas	Localized	Localized	Localized only	Blank(s)	Blank(s)	Blank(s)	Blank(s)	I	T2	N0	M0	Blank(s)	Blank(s)	Blank(s)	Blank(s)	Blank(s)	Blank(s)	T2	N0	M0	30	1 to 3 regional lymph nodes removed	None; diagnosed at autopsy		Surgery performed	Blank(s)	Blank(s)	Blank(s)	Blank(s)	Blank(s)	Blank(s)	Blank(s)	0	3	No
9106863	75-79 years	Male	2010	Lung and Bronchus	Lung	341	8140	Unknown	Right - origin of primary	Positive histology	8140/3: Adenocarcinoma, NOS	8140-8389: adenomas and adenocarcinomas	Lung and Bronchus	XIf Other and unspecified carcinomas	Regional	Regional	Regional by direct extension only	Blank(s)	Blank(s)	Blank(s)	Blank(s)	IIB	T3	N0	M0	Blank(s)	Blank(s)	Blank(s)	Blank(s)	Blank(s)	Blank(s)	T3	N0	M0	0	None	None; diagnosed at autopsy		Recommended but not performed, patient refused	Blank(s)	Blank(s)	Blank(s)	Blank(s)	Blank(s)	Blank(s)	Blank(s)	98	0	No
9106869	50-54 years	Male	2010	Tongue	TongueBase	19	8070	Unknown	Not a paired site	Positive histology	8070/3: Squamous cell carcinoma, NOS	8050-8089: squamous cell neoplasms	Tongue	XIf Other and unspecified carcinomas	Regional	Regional	Regional lymph nodes involved only	Blank(s)	Blank(s)	Blank(s)	Blank(s)	IVNOS	TX	N2a	M0	Blank(s)	Blank(s)	Blank(s)	Blank(s)	Blank(s)	Blank(s)	TX	N2a	M0	0	Biopsy or aspiration of regional lymph node, NOS	None; diagnosed at autopsy		Not recommended	Blank(s)	Blank(s)	Blank(s)	Blank(s)	Blank(s)	Blank(s)	Blank(s)	95	95	No
9106869	50-54 years	Male	2010	Lung and Bronchus	Lung	341	8140	Unknown	Right - origin of primary	Positive histology	8140/3: Adenocarcinoma, NOS	8140-8389: adenomas and adenocarcinomas	Lung and Bronchus	XIf Other and unspecified carcinomas	Regional	Regional	Regional lymph nodes involved only	Blank(s)	Blank(s)	Blank(s)	Blank(s)	III	TX	N2	M0	Blank(s)	Blank(s)	Blank(s)	Blank(s)	Blank(s)	Blank(s)	TX	N2	M0	0	1 to 3 regional lymph nodes removed	None; diagnosed at autopsy		Not recommended	Blank(s)	Blank(s)	Blank(s)	Blank(s)	Blank(s)	Blank(s)	Blank(s)	1	1	No
9106891	75-79 years	Male	2010	Prostate	Prostate	619	8140	Poorly differentiated; Grade III	Not a paired site	Positive histology	8140/3: Adenocarcinoma, NOS	8140-8389: adenomas and adenocarcinomas	Prostate	XIf Other and unspecified carcinomas	Regional	Regional	Regional by direct extension only	Blank(s)	Blank(s)	Blank(s)	Blank(s)	IIA	T2NOS	N0	M0	Blank(s)	Blank(s)	Blank(s)	Blank(s)	Blank(s)	Blank(s)	T2NOS	N0	M0	50	4 or more regional lymph nodes removed	None; diagnosed at autopsy		Surgery performed	Blank(s)	Blank(s)	Blank(s)	Blank(s)	Blank(s)	Blank(s)	Blank(s)	0	4	No
9106903	60-64 years	Male	2010	Prostate	Prostate	619	8140	Poorly differentiated; Grade III	Not a paired site	Positive histology	8140/3: Adenocarcinoma, NOS	8140-8389: adenomas and adenocarcinomas	Prostate	XIf Other and unspecified carcinomas	Regional	Regional	Regional by direct extension only	Blank(s)	Blank(s)	Blank(s)	Blank(s)	UNK Stage	T2NOS	NX	M0	Blank(s)	Blank(s)	Blank(s)	Blank(s)	Blank(s)	Blank(s)	T2NOS	NX	M0	50	None	None; diagnosed at autopsy		Surgery performed	Blank(s)	Blank(s)	Blank(s)	Blank(s)	Blank(s)	Blank(s)	Blank(s)	98	0	No
9106903	60-64 years	Male	2014	Sigmoid Colon	Colon	187	8210	Unknown	Not a paired site	Positive histology	8210/3: Adenocarcinoma in adenomatous polyp	8140-8389: adenomas and adenocarcinomas	Sigmoid Colon	XIf Other and unspecified carcinomas	Distant	Distant	Distant site(s)/node(s) involved	Blank(s)	Blank(s)	Blank(s)	Blank(s)	IVA	T1	N0	M1a	Blank(s)	Blank(s)	Blank(s)	Blank(s)	Blank(s)	Blank(s)	T1	N0	M1	28	None	None; diagnosed at autopsy		Surgery performed	Blank(s)	Blank(s)	Blank(s)	Blank(s)	Blank(s)	Blank(s)	Blank(s)	98	0	No
9106903	60-64 years	Male	2014	Rectum	Rectum	209	8255	Poorly differentiated; Grade III	Not a paired site	Positive histology	8255/3: Adenocarcinoma with mixed subtypes	8140-8389: adenomas and adenocarcinomas	Rectum	XIf Other and unspecified carcinomas	Regional	Regional	Regional by direct extension only	Blank(s)	Blank(s)	Blank(s)	Blank(s)	IIC	T4b	N0	M0	Blank(s)	Blank(s)	Blank(s)	Blank(s)	Blank(s)	Blank(s)	T4	N0	M0	0	None	None; diagnosed at autopsy		Not recommended	Blank(s)	Blank(s)	Blank(s)	Blank(s)	Blank(s)	Blank(s)	Blank(s)	98	0	No
9106945	65-69 years	Male	2010	Prostate	Prostate	619	8140	Poorly differentiated; Grade III	Not a paired site	Positive histology	8140/3: Adenocarcinoma, NOS	8140-8389: adenomas and adenocarcinomas	Prostate	XIf Other and unspecified carcinomas	Localized	Localized	Localized only	Blank(s)	Blank(s)	Blank(s)	Blank(s)	IIB	T2c	N0	M0	Blank(s)	Blank(s)	Blank(s)	Blank(s)	Blank(s)	Blank(s)	T2c	N0	M0	50	4 or more regional lymph nodes removed	None; diagnosed at autopsy		Surgery performed	Blank(s)	Blank(s)	Blank(s)	Blank(s)	Blank(s)	Blank(s)	Blank(s)	0	5	No
9106945	70-74 years	Male	2016	Lung and Bronchus	Lung	342	8140	Unknown	Right - origin of primary	Positive exfoliative cytology, no positive histology	8140/3: Adenocarcinoma, NOS	8140-8389: adenomas and adenocarcinomas	Lung and Bronchus	XIf Other and unspecified carcinomas	Distant	Distant	Distant site(s)/node(s) involved	Blank(s)	Blank(s)	Blank(s)	Blank(s)	Blank(s)	Blank(s)	Blank(s)	Blank(s)	c3	c2	p1	Clinical	Clinical	Clinical	Blank(s)	Blank(s)	Blank(s)	0	None	None; diagnosed at autopsy		Not recommended, contraindicated due to other cond; autopsy only (1973-2002)	Blank(s)	Blank(s)	Blank(s)	Blank(s)	Blank(s)	Blank(s)	82	98	0	Yes
9106950	65-69 years	Male	2010	Prostate	Prostate	619	8140	Poorly differentiated; Grade III	Not a paired site	Positive histology	8140/3: Adenocarcinoma, NOS	8140-8389: adenomas and adenocarcinomas	Prostate	XIf Other and unspecified carcinomas	Localized	Localized	Localized only	Blank(s)	Blank(s)	Blank(s)	Blank(s)	IIB	T2c	N0	M0	Blank(s)	Blank(s)	Blank(s)	Blank(s)	Blank(s)	Blank(s)	T2c	N0	M0	50	1 to 3 regional lymph nodes removed	None; diagnosed at autopsy		Surgery performed	Blank(s)	Blank(s)	Blank(s)	Blank(s)	Blank(s)	Blank(s)	Blank(s)	0	2	No
9106950	70-74 years	Male	2013	Urinary Bladder	Bladder	679	8130	Moderately differentiated; Grade II	Not a paired site	Positive histology	8130/3: Papillary transitional cell carcinoma	8120-8139: transitional cell papillomas and carcinomas	Urinary Bladder	XIf Other and unspecified carcinomas	In situ	In situ	In situ	Blank(s)	Blank(s)	Blank(s)	Blank(s)	0a	Ta	N0	M0	Blank(s)	Blank(s)	Blank(s)	Blank(s)	Blank(s)	Blank(s)	Ta	N0	M0	27	None	None; diagnosed at autopsy		Surgery performed	Blank(s)	Blank(s)	Blank(s)	Blank(s)	Blank(s)	Blank(s)	Blank(s)	98	0	No
9106952	65-69 years	Male	2010	Prostate	Prostate	619	8140	Poorly differentiated; Grade III	Not a paired site	Positive histology	8140/3: Adenocarcinoma, NOS	8140-8389: adenomas and adenocarcinomas	Prostate	XIf Other and unspecified carcinomas	Localized	Localized	Localized only	Blank(s)	Blank(s)	Blank(s)	Blank(s)	IIB	T2c	N0	M0	Blank(s)	Blank(s)	Blank(s)	Blank(s)	Blank(s)	Blank(s)	T2c	N0	M0	50	4 or more regional lymph nodes removed	None; diagnosed at autopsy		Surgery performed	Blank(s)	Blank(s)	Blank(s)	Blank(s)	Blank(s)	Blank(s)	Blank(s)	0	4	No
9106952	75-79 years	Male	2019	Pancreas	Blank(s)	250	8140	Blank(s)	Not a paired site	Positive histology	8140/3: Adenocarcinoma, NOS	8140-8389: adenomas and adenocarcinomas	Pancreas	XIf Other and unspecified carcinomas	Distant	Blank(s)	Blank(s)	T2	NX	M1	4	Blank(s)	Blank(s)	Blank(s)	Blank(s)	Blank(s)	Blank(s)	Blank(s)	Blank(s)	Blank(s)	Blank(s)	Blank(s)	Blank(s)	Blank(s)	0	None	None; diagnosed at autopsy		Not recommended	Blank(s)	Blank(s)	Blank(s)	Blank(s)	100	300	22	98	0	Yes
9106962	65-69 years	Male	2010	Prostate	Prostate	619	8140	Poorly differentiated; Grade III	Not a paired site	Positive histology	8140/3: Adenocarcinoma, NOS	8140-8389: adenomas and adenocarcinomas	Prostate	XIf Other and unspecified carcinomas	Localized	Localized	Localized only	Blank(s)	Blank(s)	Blank(s)	Blank(s)	IIB	T2c	N0	M0	Blank(s)	Blank(s)	Blank(s)	Blank(s)	Blank(s)	Blank(s)	T2c	N0	M0	50	None	None; diagnosed at autopsy		Surgery performed	Blank(s)	Blank(s)	Blank(s)	Blank(s)	Blank(s)	Blank(s)	Blank(s)	98	0	No
9106962	65-69 years	Male	2011	Urinary Bladder	Bladder	679	8130	Unknown	Not a paired site	Positive histology	8130/3: Papillary transitional cell carcinoma	8120-8139: transitional cell papillomas and carcinomas	Urinary Bladder	XIf Other and unspecified carcinomas	In situ	In situ	In situ	Blank(s)	Blank(s)	Blank(s)	Blank(s)	0a	Ta	N0	M0	Blank(s)	Blank(s)	Blank(s)	Blank(s)	Blank(s)	Blank(s)	Ta	N0	M0	99	Unknown or not applicable	Unknown; death certificate only		Unknown; death certificate; or autopsy only (2003+)	Blank(s)	Blank(s)	Blank(s)	Blank(s)	Blank(s)	Blank(s)	Blank(s)	98	0	No
9107010	65-69 years	Female	2010	Lung and Bronchus	Lung	343	8140	Poorly differentiated; Grade III	Left - origin of primary	Positive histology	8140/3: Adenocarcinoma, NOS	8140-8389: adenomas and adenocarcinomas	Lung and Bronchus	XIf Other and unspecified carcinomas	Regional	Regional	Regional by both direct extension and lymph node involvement	Blank(s)	Blank(s)	Blank(s)	Blank(s)	IIIA	T3	N2	M0	Blank(s)	Blank(s)	Blank(s)	Blank(s)	Blank(s)	Blank(s)	T4	N2	M0	33	4 or more regional lymph nodes removed	None; diagnosed at autopsy		Surgery performed	Blank(s)	Blank(s)	Blank(s)	Blank(s)	Blank(s)	Blank(s)	Blank(s)	2	29	No
9107010	70-74 years	Female	2014	Acute Myeloid Leukemia	HemeRetic	421	9861	Unknown	Not a paired site	Pos hist AND immunophenotyping AND/OR pos genetic studies	9861/3: Acute myeloid leukemia, NOS	9840-9939: myeloid leukemias (C42.1)	Acute Myeloid Leukemia	Ib Acute myeloid leukemias	Distant	Blank(s)	Distant site(s)/node(s) involved	Blank(s)	Blank(s)	Blank(s)	Blank(s)	NA	NA	NA	NA	Blank(s)	Blank(s)	Blank(s)	Blank(s)	Blank(s)	Blank(s)	NA	NA	NA	98	Unknown or not applicable	None; diagnosed at autopsy		Not recommended	Blank(s)	Blank(s)	Blank(s)	Blank(s)	Blank(s)	Blank(s)	Blank(s)	99	99	N/A
9107017	60-64 years	Male	2010	Lung and Bronchus	Lung	343	8140	Poorly differentiated; Grade III	Left - origin of primary	Positive histology	8140/3: Adenocarcinoma, NOS	8140-8389: adenomas and adenocarcinomas	Lung and Bronchus	XIf Other and unspecified carcinomas	Distant	Distant	Distant site(s)/node(s) involved	Blank(s)	Blank(s)	Blank(s)	Blank(s)	IV	T3	N3	M1b	Blank(s)	Blank(s)	Blank(s)	Blank(s)	Blank(s)	Blank(s)	T4	N3	M1	0	None	None; diagnosed at autopsy		Not recommended	Blank(s)	Blank(s)	Blank(s)	Blank(s)	Blank(s)	Blank(s)	Blank(s)	98	0	Yes
9107018	65-69 years	Female	2010	Lung and Bronchus	Lung	343	8070	Unknown	Left - origin of primary	Positive histology	8070/3: Squamous cell carcinoma, NOS	8050-8089: squamous cell neoplasms	Lung and Bronchus	XIf Other and unspecified carcinomas	Distant	Distant	Distant site(s)/node(s) involved	Blank(s)	Blank(s)	Blank(s)	Blank(s)	IV	T4	N0	M1a	Blank(s)	Blank(s)	Blank(s)	Blank(s)	Blank(s)	Blank(s)	T4	N0	M0	0	None	None; diagnosed at autopsy		Not recommended	Blank(s)	Blank(s)	Blank(s)	Blank(s)	Blank(s)	Blank(s)	Blank(s)	98	0	Yes
9107041	85+ years	Male	2009	Prostate	Prostate	619	8140	Moderately differentiated; Grade II	Not a paired site	Positive histology	8140/3: Adenocarcinoma, NOS	8140-8389: adenomas and adenocarcinomas	Prostate	XIf Other and unspecified carcinomas	Unknown/unstaged	Unknown/unstaged	Unknown/unstaged/unspecified/DCO	Blank(s)	Blank(s)	Blank(s)	Blank(s)	Blank(s)	Blank(s)	Blank(s)	Blank(s)	Blank(s)	Blank(s)	Blank(s)	Blank(s)	Blank(s)	Blank(s)	TX	NX	MX	99	Unknown or not applicable	Unknown; death certificate only		Unknown; death certificate; or autopsy only (2003+)	Blank(s)	Blank(s)	Blank(s)	Blank(s)	Blank(s)	Blank(s)	Blank(s)	99	99	Blank(s)
9107041	85+ years	Male	2011	Melanoma of the Skin	MelanomaSkin	446	8720	Unknown	Right - origin of primary	Positive histology	8720/3: Malignant melanoma, NOS	8720-8799: nevi and melanomas	Melanoma of the Skin	XId Malignant melanomas	Localized	Localized	Localized only	Blank(s)	Blank(s)	Blank(s)	Blank(s)	IB	T2a	N0	M0	Blank(s)	Blank(s)	Blank(s)	Blank(s)	Blank(s)	Blank(s)	T2a	N0	M0	46	None	None; diagnosed at autopsy		Surgery performed	Blank(s)	Blank(s)	Blank(s)	Blank(s)	Blank(s)	Blank(s)	Blank(s)	98	0	No
9107079	70-74 years	Female	2011	Anus, Anal Canal and Anorectum	Anus	210	8083	Unknown	Not a paired site	Positive histology	8083/3: Basaloid squamous cell carcinoma	8050-8089: squamous cell neoplasms	Anus, Anal Canal and Anorectum	XIf Other and unspecified carcinomas	Localized	Localized	Localized only	Blank(s)	Blank(s)	Blank(s)	Blank(s)	UNK Stage	TX	N0	M0	Blank(s)	Blank(s)	Blank(s)	Blank(s)	Blank(s)	Blank(s)	TX	N0	M0	99	Unknown or not applicable	Unknown; death certificate only		Unknown; death certificate; or autopsy only (2003+)	Blank(s)	Blank(s)	Blank(s)	Blank(s)	Blank(s)	Blank(s)	Blank(s)	98	0	No
9107098	40-44 years	Male	2009	Chronic Myeloid Leukemia	HemeRetic	421	9945	Unknown	Not a paired site	Positive histology	9945/3: Chronic myelomonocytic leukemia	9940-9949: other leukemias (C42.1)	Chronic Myeloid Leukemia	Id Myelodysplastic syndrome and other myeloproliferative diseases	Distant	Blank(s)	Distant site(s)/node(s) involved	Blank(s)	Blank(s)	Blank(s)	Blank(s)	Blank(s)	Blank(s)	Blank(s)	Blank(s)	Blank(s)	Blank(s)	Blank(s)	Blank(s)	Blank(s)	Blank(s)	NA	NA	NA	98	Unknown or not applicable	None; diagnosed at autopsy		Not recommended	Blank(s)	Blank(s)	Blank(s)	Blank(s)	Blank(s)	Blank(s)	Blank(s)	99	99	Blank(s)
9107098	40-44 years	Male	2011	Acute Myeloid Leukemia	HemeRetic	421	9867	Unknown	Not a paired site	Positive histology	9867/3: Acute myelomonocytic leukemia	9840-9939: myeloid leukemias (C42.1)	Acute Myeloid Leukemia	Ib Acute myeloid leukemias	Distant	Blank(s)	Distant site(s)/node(s) involved	Blank(s)	Blank(s)	Blank(s)	Blank(s)	NA	NA	NA	NA	Blank(s)	Blank(s)	Blank(s)	Blank(s)	Blank(s)	Blank(s)	NA	NA	NA	98	Unknown or not applicable	None; diagnosed at autopsy		Not recommended	Blank(s)	Blank(s)	Blank(s)	Blank(s)	Blank(s)	Blank(s)	Blank(s)	99	99	N/A
9107121	55-59 years	Male	2010	Rectosigmoid Junction	Rectum	199	8140	Moderately differentiated; Grade II	Not a paired site	Positive histology	8140/3: Adenocarcinoma, NOS	8140-8389: adenomas and adenocarcinomas	Rectosigmoid Junction	XIf Other and unspecified carcinomas	Localized	Localized	Localized only	Blank(s)	Blank(s)	Blank(s)	Blank(s)	I	T2	N0	M0	Blank(s)	Blank(s)	Blank(s)	Blank(s)	Blank(s)	Blank(s)	T2	N0	M0	30	4 or more regional lymph nodes removed	None; diagnosed at autopsy		Surgery performed	Blank(s)	Blank(s)	Blank(s)	Blank(s)	Blank(s)	Blank(s)	Blank(s)	0	34	No
9107121	60-64 years	Male	2015	Rectum	Rectum	209	8140	Unknown	Not a paired site	Positive histology	8140/3: Adenocarcinoma, NOS	8140-8389: adenomas and adenocarcinomas	Rectum	XIf Other and unspecified carcinomas	Localized	Localized	Localized only	Blank(s)	Blank(s)	Blank(s)	Blank(s)	UNK Stage	T1	NX	M0	Blank(s)	Blank(s)	Blank(s)	Blank(s)	Blank(s)	Blank(s)	T1	NX	MX	22	Unknown or not applicable	Unknown; death certificate only		Surgery performed	Blank(s)	Blank(s)	Blank(s)	Blank(s)	Blank(s)	Blank(s)	Blank(s)	99	99	Unknown
9107166	80-84 years	Male	2016	Rectum	Rectum	209	8140	Well differentiated; Grade I	Not a paired site	Positive histology	8140/3: Adenocarcinoma, NOS	8140-8389: adenomas and adenocarcinomas	Rectum	XIf Other and unspecified carcinomas	Localized	Localized	Localized only	Blank(s)	Blank(s)	Blank(s)	Blank(s)	Blank(s)	Blank(s)	Blank(s)	Blank(s)	p1	p0	c0	Pathologic	Pathologic	Clinical	Blank(s)	Blank(s)	Blank(s)	30	1 to 3 regional lymph nodes removed	None; diagnosed at autopsy		Surgery performed	Blank(s)	Blank(s)	Blank(s)	Blank(s)	Blank(s)	Blank(s)	9	0	3	No
9107193	30-34 years	Male	2010	Descending Colon	Colon	186	8140	Moderately differentiated; Grade II	Not a paired site	Positive histology	8140/3: Adenocarcinoma, NOS	8140-8389: adenomas and adenocarcinomas	Descending Colon	XIf Other and unspecified carcinomas	Distant	Distant	Distant site(s)/node(s) involved	Blank(s)	Blank(s)	Blank(s)	Blank(s)	IIIC	T4b	N2a	M0	Blank(s)	Blank(s)	Blank(s)	Blank(s)	Blank(s)	Blank(s)	T4	N2	M0	40	4 or more regional lymph nodes removed	None; diagnosed at autopsy		Surgery performed	Blank(s)	Blank(s)	Blank(s)	Blank(s)	Blank(s)	Blank(s)	Blank(s)	6	54	No
9107193	35-39 years	Male	2012	Sigmoid Colon	Colon	187	8140	Moderately differentiated; Grade II	Not a paired site	Positive histology	8140/3: Adenocarcinoma, NOS	8140-8389: adenomas and adenocarcinomas	Sigmoid Colon	XIf Other and unspecified carcinomas	Regional	Regional	Regional by direct extension only	Blank(s)	Blank(s)	Blank(s)	Blank(s)	IIB	T4a	N0	M0	Blank(s)	Blank(s)	Blank(s)	Blank(s)	Blank(s)	Blank(s)	T4	N0	M0	80	None	None; diagnosed at autopsy		Surgery performed	Blank(s)	Blank(s)	Blank(s)	Blank(s)	Blank(s)	Blank(s)	Blank(s)	98	0	No
9107234	70-74 years	Male	2010	Lung and Bronchus	Lung	341	8140	Unknown	Right - origin of primary	Positive histology	8140/3: Adenocarcinoma, NOS	8140-8389: adenomas and adenocarcinomas	Lung and Bronchus	XIf Other and unspecified carcinomas	Distant	Distant	Distant site(s)/node(s) involved	Blank(s)	Blank(s)	Blank(s)	Blank(s)	IV	T2b	N3	M1b	Blank(s)	Blank(s)	Blank(s)	Blank(s)	Blank(s)	Blank(s)	T2	N3	M1	0	Biopsy or aspiration of regional lymph node, NOS	None; diagnosed at autopsy		Not recommended	Blank(s)	Blank(s)	Blank(s)	Blank(s)	Blank(s)	Blank(s)	Blank(s)	95	95	No
9107234	80-84 years	Male	2017	Rectum	Rectum	209	8140	Unknown	Not a paired site	Positive histology	8140/3: Adenocarcinoma, NOS	8140-8389: adenomas and adenocarcinomas	Rectum	XIf Other and unspecified carcinomas	Regional	Regional	Regional by both direct extension and lymph node involvement	Blank(s)	Blank(s)	Blank(s)	Blank(s)	Blank(s)	Blank(s)	Blank(s)	Blank(s)	cX	c1	c0	Clinical	Clinical	Clinical	Blank(s)	Blank(s)	Blank(s)	0	None	None; diagnosed at autopsy		Not recommended	Blank(s)	Blank(s)	Blank(s)	Blank(s)	Blank(s)	Blank(s)	999	98	0	No
9107274	60-64 years	Male	2010	Larynx	LarynxGlottic	320	8070	Moderately differentiated; Grade II	Left - origin of primary	Positive histology	8070/3: Squamous cell carcinoma, NOS	8050-8089: squamous cell neoplasms	Larynx	XIf Other and unspecified carcinomas	Localized	Localized	Localized only	Blank(s)	Blank(s)	Blank(s)	Blank(s)	I	T1a	N0	M0	Blank(s)	Blank(s)	Blank(s)	Blank(s)	Blank(s)	Blank(s)	T1a	N0	M0	25	None	None; diagnosed at autopsy		Surgery performed	Blank(s)	Blank(s)	Blank(s)	Blank(s)	Blank(s)	Blank(s)	Blank(s)	98	0	No
9107274	65-69 years	Male	2019	Larynx	Blank(s)	320	8070	Blank(s)	Not a paired site	Positive histology	8070/3: Squamous cell carcinoma, NOS	8050-8089: squamous cell neoplasms	Larynx	XIf Other and unspecified carcinomas	Localized	Blank(s)	Blank(s)	T1a	N0	M0	1	Blank(s)	Blank(s)	Blank(s)	Blank(s)	Blank(s)	Blank(s)	Blank(s)	Blank(s)	Blank(s)	Blank(s)	Blank(s)	Blank(s)	Blank(s)	25	None	None; diagnosed at autopsy		Surgery performed	Blank(s)	Blank(s)	Blank(s)	Blank(s)	100	0	999	99	99	No
9107295	60-64 years	Female	2010	Breast	Breast	504	8575	Poorly differentiated; Grade III	Right - origin of primary	Positive histology	8575/3: Metaplastic carcinoma, NOS	8560-8579: complex epithelial neoplasms	Breast	XIf Other and unspecified carcinomas	Regional	Regional	Regional by both direct extension and lymph node involvement	Blank(s)	Blank(s)	Blank(s)	Blank(s)	IIIC	T4b	N3a	M0	Blank(s)	Blank(s)	Blank(s)	Blank(s)	Blank(s)	Blank(s)	T4b	N3a	M0	51	Unknown or not applicable	None; diagnosed at autopsy		Surgery performed	Blank(s)	Blank(s)	Blank(s)	Blank(s)	Blank(s)	Blank(s)	Blank(s)	6	17	No
9107295	65-69 years	Female	2014	Acute Myeloid Leukemia	HemeRetic	421	9861	B-cell; pre-B; B-precursor	Not a paired site	Pos hist AND immunophenotyping AND/OR pos genetic studies	9861/3: Acute myeloid leukemia, NOS	9840-9939: myeloid leukemias (C42.1)	Acute Myeloid Leukemia	Ib Acute myeloid leukemias	Distant	Blank(s)	Distant site(s)/node(s) involved	Blank(s)	Blank(s)	Blank(s)	Blank(s)	NA	NA	NA	NA	Blank(s)	Blank(s)	Blank(s)	Blank(s)	Blank(s)	Blank(s)	NA	NA	NA	98	Unknown or not applicable	None; diagnosed at autopsy		Not recommended	Blank(s)	Blank(s)	Blank(s)	Blank(s)	Blank(s)	Blank(s)	Blank(s)	99	99	N/A
9107302	50-54 years	Female	2011	Breast	Breast	508	8500	Moderately differentiated; Grade II	Left - origin of primary	Positive histology	8500/3: Infiltrating duct carcinoma, NOS	8500-8549: ductal and lobular neoplasms	Breast	XIf Other and unspecified carcinomas	Localized	Localized	Localized only	Blank(s)	Blank(s)	Blank(s)	Blank(s)	IA	T1c	N0(i+)	M0	Blank(s)	Blank(s)	Blank(s)	Blank(s)	Blank(s)	Blank(s)	T1c	N0(i+)	M0	22	Unknown or not applicable	None; diagnosed at autopsy		Surgery performed	Blank(s)	Blank(s)	Blank(s)	Blank(s)	Blank(s)	Blank(s)	Blank(s)	0	3	No
9107302	60-64 years	Female	2019	Breast	Blank(s)	509	8500	Blank(s)	Left - origin of primary	Positive histology	8500/3: Infiltrating duct carcinoma, NOS	8500-8549: ductal and lobular neoplasms	Breast	XIf Other and unspecified carcinomas	Regional	Blank(s)	Blank(s)	T4a	NX	M0	99	Blank(s)	Blank(s)	Blank(s)	Blank(s)	Blank(s)	Blank(s)	Blank(s)	Blank(s)	Blank(s)	Blank(s)	Blank(s)	Blank(s)	Blank(s)	0	Unknown or not applicable	None; diagnosed at autopsy		Recommended but not performed, patient refused	Blank(s)	Blank(s)	Blank(s)	Blank(s)	300	999	65	98	0	No
9107309	55-59 years	Female	2011	Breast	Breast	502	8500	Well differentiated; Grade I	Right - origin of primary	Positive histology	8500/3: Infiltrating duct carcinoma, NOS	8500-8549: ductal and lobular neoplasms	Breast	XIf Other and unspecified carcinomas	Localized	Localized	Localized only	Blank(s)	Blank(s)	Blank(s)	Blank(s)	IA	T1a	N0	M0	Blank(s)	Blank(s)	Blank(s)	Blank(s)	Blank(s)	Blank(s)	T1a	N0	M0	22	Unknown or not applicable	None; diagnosed at autopsy		Surgery performed	Blank(s)	Blank(s)	Blank(s)	Blank(s)	Blank(s)	Blank(s)	Blank(s)	0	2	No
9107372	75-79 years	Male	2010	Tongue	TongueBase	19	8070	Moderately differentiated; Grade II	Not a paired site	Positive histology	8070/3: Squamous cell carcinoma, NOS	8050-8089: squamous cell neoplasms	Tongue	XIf Other and unspecified carcinomas	Distant	Distant	Distant site(s)/node(s) involved	Blank(s)	Blank(s)	Blank(s)	Blank(s)	IVC	T3	N2b	M1	Blank(s)	Blank(s)	Blank(s)	Blank(s)	Blank(s)	Blank(s)	T3	N2b	M1	0	Biopsy or aspiration of regional lymph node, NOS	None; diagnosed at autopsy		Not recommended	Blank(s)	Blank(s)	Blank(s)	Blank(s)	Blank(s)	Blank(s)	Blank(s)	95	95	Yes
9107378	75-79 years	Female	2010	Gum and Other Mouth	GumUpper	30	8070	Well differentiated; Grade I	Left - origin of primary	Positive histology	8070/3: Squamous cell carcinoma, NOS	8050-8089: squamous cell neoplasms	Gum and Other Mouth	XIf Other and unspecified carcinomas	Localized	Blank(s)	Localized only	Blank(s)	Blank(s)	Blank(s)	Blank(s)	II	T2	N0	M0	Blank(s)	Blank(s)	Blank(s)	Blank(s)	Blank(s)	Blank(s)	T2	N0	M0	43	4 or more regional lymph nodes removed	None; diagnosed at autopsy		Surgery performed	Blank(s)	Blank(s)	Blank(s)	Blank(s)	Blank(s)	Blank(s)	Blank(s)	0	22	No
9107378	80-84 years	Female	2014	Breast	Breast	502	8500	Poorly differentiated; Grade III	Right - origin of primary	Positive histology	8500/3: Infiltrating duct carcinoma, NOS	8500-8549: ductal and lobular neoplasms	Breast	XIf Other and unspecified carcinomas	Localized	Localized	Localized only	Blank(s)	Blank(s)	Blank(s)	Blank(s)	IA	T1c	N0	M0	Blank(s)	Blank(s)	Blank(s)	Blank(s)	Blank(s)	Blank(s)	T1c	N0	M0	23	Unknown or not applicable	None; diagnosed at autopsy		Surgery performed	Blank(s)	Blank(s)	Blank(s)	Blank(s)	Blank(s)	Blank(s)	Blank(s)	0	1	No
9107402	60-64 years	Male	2010	Tonsil	Oropharynx	99	8070	Poorly differentiated; Grade III	Right - origin of primary	Positive histology	8070/3: Squamous cell carcinoma, NOS	8050-8089: squamous cell neoplasms	Tonsil	XIf Other and unspecified carcinomas	Regional	Blank(s)	Regional lymph nodes involved only	Blank(s)	Blank(s)	Blank(s)	Blank(s)	IVA	T2	N2b	M0	Blank(s)	Blank(s)	Blank(s)	Blank(s)	Blank(s)	Blank(s)	T2	N2b	M0	31	4 or more regional lymph nodes removed	Non-primary surgical procedure to distant lymph node(s)		Surgery performed	Blank(s)	Blank(s)	Blank(s)	Blank(s)	Blank(s)	Blank(s)	Blank(s)	10	86	No
9107402	65-69 years	Male	2012	Prostate	Prostate	619	8140	Poorly differentiated; Grade III	Not a paired site	Positive histology	8140/3: Adenocarcinoma, NOS	8140-8389: adenomas and adenocarcinomas	Prostate	XIf Other and unspecified carcinomas	Distant	Distant	Distant site(s)/node(s) involved	Blank(s)	Blank(s)	Blank(s)	Blank(s)	IV	TX	NX	M1b	Blank(s)	Blank(s)	Blank(s)	Blank(s)	Blank(s)	Blank(s)	TX	NX	M1b	0	None	None; diagnosed at autopsy		Recommended but not performed, unknown reason	Blank(s)	Blank(s)	Blank(s)	Blank(s)	Blank(s)	Blank(s)	Blank(s)	99	99	Unknown
9107423	75-79 years	Male	2010	Stomach	Stomach	163	8144	Moderately differentiated; Grade II	Not a paired site	Positive histology	8144/3: Adenocarcinoma, intestinal type	8140-8389: adenomas and adenocarcinomas	Stomach	XIf Other and unspecified carcinomas	Localized	Localized	Localized only	Blank(s)	Blank(s)	Blank(s)	Blank(s)	IA	T1b	N0	M0	Blank(s)	Blank(s)	Blank(s)	Blank(s)	Blank(s)	Blank(s)	T1	N0	M0	33	4 or more regional lymph nodes removed	None; diagnosed at autopsy		Surgery performed	Blank(s)	Blank(s)	Blank(s)	Blank(s)	Blank(s)	Blank(s)	Blank(s)	0	17	No
9107423	85+ years	Male	2019	Urinary Bladder	Blank(s)	679	8130	Blank(s)	Not a paired site	Positive histology	8130/3: Papillary transitional cell carcinoma	8120-8139: transitional cell papillomas and carcinomas	Urinary Bladder	XIf Other and unspecified carcinomas	In situ	Blank(s)	Blank(s)	Ta	N0	M0	0a	Blank(s)	Blank(s)	Blank(s)	Blank(s)	Blank(s)	Blank(s)	Blank(s)	Blank(s)	Blank(s)	Blank(s)	Blank(s)	Blank(s)	Blank(s)	27	None	None; diagnosed at autopsy		Surgery performed	Blank(s)	Blank(s)	Blank(s)	Blank(s)	0	0	999	98	0	No
9107436	75-79 years	Male	2010	Sigmoid Colon	Colon	187	8140	Poorly differentiated; Grade III	Not a paired site	Positive histology	8140/3: Adenocarcinoma, NOS	8140-8389: adenomas and adenocarcinomas	Sigmoid Colon	XIf Other and unspecified carcinomas	Regional	Regional	Regional lymph nodes involved only	Blank(s)	Blank(s)	Blank(s)	Blank(s)	IIIC	T3	N2b	M0	Blank(s)	Blank(s)	Blank(s)	Blank(s)	Blank(s)	Blank(s)	T3	N2	M0	30	4 or more regional lymph nodes removed	None; diagnosed at autopsy		Surgery performed	Blank(s)	Blank(s)	Blank(s)	Blank(s)	Blank(s)	Blank(s)	Blank(s)	7	38	No
9107436	80-84 years	Male	2014	Lung and Bronchus	Lung	349	8041	Unknown	Left - origin of primary	Positive histology	8041/3: Small cell carcinoma, NOS	8010-8049: epithelial neoplasms, NOS	Lung and Bronchus	XIf Other and unspecified carcinomas	Distant	Distant	Distant site(s)/node(s) involved	Blank(s)	Blank(s)	Blank(s)	Blank(s)	IV	TX	N2	M1b	Blank(s)	Blank(s)	Blank(s)	Blank(s)	Blank(s)	Blank(s)	TX	N2	M1	0	None	None; diagnosed at autopsy		Not recommended	Blank(s)	Blank(s)	Blank(s)	Blank(s)	Blank(s)	Blank(s)	Blank(s)	98	0	No
9107476	65-69 years	Male	2010	Lung and Bronchus	Lung	341	8140	Poorly differentiated; Grade III	Left - origin of primary	Positive histology	8140/3: Adenocarcinoma, NOS	8140-8389: adenomas and adenocarcinomas	Lung and Bronchus	XIf Other and unspecified carcinomas	Regional	Regional	Regional by both direct extension and lymph node involvement	Blank(s)	Blank(s)	Blank(s)	Blank(s)	IIB	T2b	N1	M0	Blank(s)	Blank(s)	Blank(s)	Blank(s)	Blank(s)	Blank(s)	T2	N1	M0	33	4 or more regional lymph nodes removed	None; diagnosed at autopsy		Surgery performed	Blank(s)	Blank(s)	Blank(s)	Blank(s)	Blank(s)	Blank(s)	Blank(s)	0	15	No
9107476	70-74 years	Male	2015	Lung and Bronchus	Lung	343	8140	Moderately differentiated; Grade II	Left - origin of primary	Positive histology	8140/3: Adenocarcinoma, NOS	8140-8389: adenomas and adenocarcinomas	Lung and Bronchus	XIf Other and unspecified carcinomas	Localized	Localized	Localized only	Blank(s)	Blank(s)	Blank(s)	Blank(s)	IA	T1b	N0	M0	Blank(s)	Blank(s)	Blank(s)	Blank(s)	Blank(s)	Blank(s)	T1	N0	M0	21	None	None; diagnosed at autopsy		Surgery performed	Blank(s)	Blank(s)	Blank(s)	Blank(s)	Blank(s)	Blank(s)	Blank(s)	98	0	No
9107476	70-74 years	Male	2017	Lung and Bronchus	Lung	343	8550	Moderately differentiated; Grade II	Right - origin of primary	Positive histology	8550/3: Acinar cell carcinoma	8550-8559: acinar cell neoplasms	Lung and Bronchus	XIf Other and unspecified carcinomas	Localized	Localized	Localized only	Blank(s)	Blank(s)	Blank(s)	Blank(s)	Blank(s)	Blank(s)	Blank(s)	Blank(s)	p1A	c0	c0	Pathologic	Clinical	Clinical	Blank(s)	Blank(s)	Blank(s)	21	None	None; diagnosed at autopsy		Surgery performed	Blank(s)	Blank(s)	Blank(s)	Blank(s)	Blank(s)	Blank(s)	15	98	0	No
9107489	65-69 years	Male	2009	Soft Tissue including Heart	SoftTissue	493	8832	Unknown	Right - origin of primary	Positive histology	8832/3: Dermatofibrosarcoma, NOS	8810-8839: fibromatous neoplasms	Soft Tissue including Heart	IXd Other specified soft tissue sarcomas	Localized	Localized	Localized only	Blank(s)	Blank(s)	Blank(s)	Blank(s)	Blank(s)	Blank(s)	Blank(s)	Blank(s)	Blank(s)	Blank(s)	Blank(s)	Blank(s)	Blank(s)	Blank(s)	T1NOS	N0	M0	25	None	None; diagnosed at autopsy		Surgery performed	Blank(s)	Blank(s)	Blank(s)	Blank(s)	Blank(s)	Blank(s)	Blank(s)	98	0	Blank(s)
9107489	70-74 years	Male	2011	Lung and Bronchus	Lung	341	8140	Unknown	Right - origin of primary	Positive histology	8140/3: Adenocarcinoma, NOS	8140-8389: adenomas and adenocarcinomas	Lung and Bronchus	XIf Other and unspecified carcinomas	Regional	Regional	Regional by both direct extension and lymph node involvement	Blank(s)	Blank(s)	Blank(s)	Blank(s)	IIIA	T3	N2	M0	Blank(s)	Blank(s)	Blank(s)	Blank(s)	Blank(s)	Blank(s)	T2	N2	M0	45	1 to 3 regional lymph nodes removed	None; diagnosed at autopsy		Surgery performed	Blank(s)	Blank(s)	Blank(s)	Blank(s)	Blank(s)	Blank(s)	Blank(s)	95	3	No
9107506	60-64 years	Female	2010	Lung and Bronchus	Lung	342	8140	Poorly differentiated; Grade III	Right - origin of primary	Positive histology	8140/3: Adenocarcinoma, NOS	8140-8389: adenomas and adenocarcinomas	Lung and Bronchus	XIf Other and unspecified carcinomas	Distant	Distant	Distant site(s)/node(s) involved	Blank(s)	Blank(s)	Blank(s)	Blank(s)	IV	TX	N1	M1b	Blank(s)	Blank(s)	Blank(s)	Blank(s)	Blank(s)	Blank(s)	TX	N1	M1	30	None	Non-primary surgical procedure to distant site		Surgery performed	Blank(s)	Blank(s)	Blank(s)	Blank(s)	Blank(s)	Blank(s)	Blank(s)	98	0	No
9107506	60-64 years	Female	2011	Lung and Bronchus	Lung	341	8070	Poorly differentiated; Grade III	Right - origin of primary	Positive histology	8070/3: Squamous cell carcinoma, NOS	8050-8089: squamous cell neoplasms	Lung and Bronchus	XIf Other and unspecified carcinomas	Regional	Regional	Regional by direct extension only	Blank(s)	Blank(s)	Blank(s)	Blank(s)	IIA	T2b	N0	M0	Blank(s)	Blank(s)	Blank(s)	Blank(s)	Blank(s)	Blank(s)	T2	N0	M0	0	None	None; diagnosed at autopsy		Not recommended, contraindicated due to other cond; autopsy only (1973-2002)	Blank(s)	Blank(s)	Blank(s)	Blank(s)	Blank(s)	Blank(s)	Blank(s)	98	0	No
9107513	80-84 years	Male	2010	Lung and Bronchus	Lung	343	8480	Moderately differentiated; Grade II	Left - origin of primary	Positive histology	8480/3: Mucinous adenocarcinoma	8440-8499: cystic, mucinous and serous neoplasms	Lung and Bronchus	XIf Other and unspecified carcinomas	Regional	Regional	Regional by direct extension only	Blank(s)	Blank(s)	Blank(s)	Blank(s)	IIB	T3	N0	M0	Blank(s)	Blank(s)	Blank(s)	Blank(s)	Blank(s)	Blank(s)	T3	N0	M0	33	4 or more regional lymph nodes removed	None; diagnosed at autopsy		Surgery performed	Blank(s)	Blank(s)	Blank(s)	Blank(s)	Blank(s)	Blank(s)	Blank(s)	0	20	No
9107513	85+ years	Male	2011	Pancreas	PancreasHead	250	8000	Unknown	Not a paired site	Radiography without microscopic confirm	8000/3: Neoplasm, malignant	8000-8009: unspecified neoplasms	Pancreas	XIIb Other unspecified malignant tumors	Localized	Localized	Localized only	Blank(s)	Blank(s)	Blank(s)	Blank(s)	IB	T2	N0	M0	Blank(s)	Blank(s)	Blank(s)	Blank(s)	Blank(s)	Blank(s)	T2	N0	M0	0	Unknown or not applicable	None; diagnosed at autopsy		Recommended but not performed, patient refused	Blank(s)	Blank(s)	Blank(s)	Blank(s)	Blank(s)	Blank(s)	Blank(s)	98	0	No
9107513	85+ years	Male	2012	Prostate	Prostate	619	8140	Moderately differentiated; Grade II	Not a paired site	Positive histology	8140/3: Adenocarcinoma, NOS	8140-8389: adenomas and adenocarcinomas	Prostate	XIf Other and unspecified carcinomas	Localized	Localized	Localized only	Blank(s)	Blank(s)	Blank(s)	Blank(s)	UNK Stage	T1a	NX	M0	Blank(s)	Blank(s)	Blank(s)	Blank(s)	Blank(s)	Blank(s)	T1a	NX	MX	22	Unknown or not applicable	Unknown; death certificate only		Surgery performed	Blank(s)	Blank(s)	Blank(s)	Blank(s)	Blank(s)	Blank(s)	Blank(s)	99	99	Unknown
9107517	60-64 years	Male	2010	Urinary Bladder	Bladder	670	8130	Well differentiated; Grade I	Not a paired site	Positive histology	8130/3: Papillary transitional cell carcinoma	8120-8139: transitional cell papillomas and carcinomas	Urinary Bladder	XIf Other and unspecified carcinomas	In situ	In situ	In situ	Blank(s)	Blank(s)	Blank(s)	Blank(s)	0a	Ta	N0	M0	Blank(s)	Blank(s)	Blank(s)	Blank(s)	Blank(s)	Blank(s)	Ta	N0	M0	22	None	None; diagnosed at autopsy		Surgery performed	Blank(s)	Blank(s)	Blank(s)	Blank(s)	Blank(s)	Blank(s)	Blank(s)	98	0	No
9107517	60-64 years	Male	2010	Lung and Bronchus	Lung	343	8010	Poorly differentiated; Grade III	Right - origin of primary	Positive histology	8010/3: Carcinoma, NOS	8010-8049: epithelial neoplasms, NOS	Lung and Bronchus	XIf Other and unspecified carcinomas	Distant	Distant	Distant site(s)/node(s) involved	Blank(s)	Blank(s)	Blank(s)	Blank(s)	IV	TX	N2	M1b	Blank(s)	Blank(s)	Blank(s)	Blank(s)	Blank(s)	Blank(s)	TX	N2	M1	0	None	None; diagnosed at autopsy		Not recommended	Blank(s)	Blank(s)	Blank(s)	Blank(s)	Blank(s)	Blank(s)	Blank(s)	98	0	No
9107552	70-74 years	Male	2010	Ascending Colon	Colon	182	8140	Moderately differentiated; Grade II	Not a paired site	Positive histology	8140/3: Adenocarcinoma, NOS	8140-8389: adenomas and adenocarcinomas	Ascending Colon	XIf Other and unspecified carcinomas	Localized	Localized	Localized only	Blank(s)	Blank(s)	Blank(s)	Blank(s)	I	T1	N0	M0	Blank(s)	Blank(s)	Blank(s)	Blank(s)	Blank(s)	Blank(s)	T1	N0	M0	40	4 or more regional lymph nodes removed	Non-primary surgical procedure performed		Surgery performed	Blank(s)	Blank(s)	Blank(s)	Blank(s)	Blank(s)	Blank(s)	Blank(s)	0	23	No
9107552	70-74 years	Male	2010	Liver	Liver	220	8170	Moderately differentiated; Grade II	Not a paired site	Positive histology	8170/3: Hepatocellular carcinoma, NOS	8140-8389: adenomas and adenocarcinomas	Liver	VIIb Hepatic carcinomas	Localized	Localized	Localized only	Blank(s)	Blank(s)	Blank(s)	Blank(s)	I	T1	N0	M0	Blank(s)	Blank(s)	Blank(s)	Blank(s)	Blank(s)	Blank(s)	T1	N0	M0	23	None	None; diagnosed at autopsy		Surgery performed	Blank(s)	Blank(s)	Blank(s)	Blank(s)	Blank(s)	Blank(s)	Blank(s)	98	0	No
9107561	65-69 years	Male	2010	Liver	Liver	220	8170	Unknown	Not a paired site	Radiography without microscopic confirm	8170/3: Hepatocellular carcinoma, NOS	8140-8389: adenomas and adenocarcinomas	Liver	VIIb Hepatic carcinomas	Localized	Localized	Localized only	Blank(s)	Blank(s)	Blank(s)	Blank(s)	I	T1	N0	M0	Blank(s)	Blank(s)	Blank(s)	Blank(s)	Blank(s)	Blank(s)	T1	N0	M0	0	None	None; diagnosed at autopsy		Not recommended	Blank(s)	Blank(s)	Blank(s)	Blank(s)	Blank(s)	Blank(s)	Blank(s)	98	0	No
9107561	65-69 years	Male	2011	Lung and Bronchus	Lung	349	8140	Unknown	Right - origin of primary	Positive histology	8140/3: Adenocarcinoma, NOS	8140-8389: adenomas and adenocarcinomas	Lung and Bronchus	XIf Other and unspecified carcinomas	Distant	Distant	Distant site(s)/node(s) involved	Blank(s)	Blank(s)	Blank(s)	Blank(s)	IIIB	T0	N3	M0	Blank(s)	Blank(s)	Blank(s)	Blank(s)	Blank(s)	Blank(s)	T0	N3	M0	0	None	None; diagnosed at autopsy		Not recommended	Blank(s)	Blank(s)	Blank(s)	Blank(s)	Blank(s)	Blank(s)	Blank(s)	1	1	No
9107594	65-69 years	Male	2010	Prostate	Prostate	619	8140	Poorly differentiated; Grade III	Not a paired site	Positive histology	8140/3: Adenocarcinoma, NOS	8140-8389: adenomas and adenocarcinomas	Prostate	XIf Other and unspecified carcinomas	Localized	Localized	Localized only	Blank(s)	Blank(s)	Blank(s)	Blank(s)	UNK Stage	T2b	NX	M0	Blank(s)	Blank(s)	Blank(s)	Blank(s)	Blank(s)	Blank(s)	T2b	NX	MX	0	None	None; diagnosed at autopsy		Not recommended	Blank(s)	Blank(s)	Blank(s)	Blank(s)	Blank(s)	Blank(s)	Blank(s)	99	99	Unknown
9107594	65-69 years	Male	2010	Liver	Liver	220	8170	Well differentiated; Grade I	Not a paired site	Positive histology	8170/3: Hepatocellular carcinoma, NOS	8140-8389: adenomas and adenocarcinomas	Liver	VIIb Hepatic carcinomas	Localized	Localized	Localized only	Blank(s)	Blank(s)	Blank(s)	Blank(s)	I	T1	N0	M0	Blank(s)	Blank(s)	Blank(s)	Blank(s)	Blank(s)	Blank(s)	T1	N0	M0	20	1 to 3 regional lymph nodes removed	None; diagnosed at autopsy		Surgery performed	Blank(s)	Blank(s)	Blank(s)	Blank(s)	Blank(s)	Blank(s)	Blank(s)	0	1	No
9107605	60-64 years	Male	2010	Liver	Liver	220	8170	Well differentiated; Grade I	Not a paired site	Positive histology	8170/3: Hepatocellular carcinoma, NOS	8140-8389: adenomas and adenocarcinomas	Liver	VIIb Hepatic carcinomas	Localized	Localized	Localized only	Blank(s)	Blank(s)	Blank(s)	Blank(s)	I	T1	N0	M0	Blank(s)	Blank(s)	Blank(s)	Blank(s)	Blank(s)	Blank(s)	T1	N0	M0	36	None	Non-primary surgical procedure to other regional sites		Surgery performed	Blank(s)	Blank(s)	Blank(s)	Blank(s)	Blank(s)	Blank(s)	Blank(s)	98	0	No
9107605	65-69 years	Male	2015	Lung and Bronchus	Lung	341	8140	Well differentiated; Grade I	Right - origin of primary	Positive histology	8140/3: Adenocarcinoma, NOS	8140-8389: adenomas and adenocarcinomas	Lung and Bronchus	XIf Other and unspecified carcinomas	Regional	Regional	Regional lymph nodes involved only	Blank(s)	Blank(s)	Blank(s)	Blank(s)	IIA	T2a	N1	M0	Blank(s)	Blank(s)	Blank(s)	Blank(s)	Blank(s)	Blank(s)	T2	N1	M0	0	None	None; diagnosed at autopsy		Not recommended	Blank(s)	Blank(s)	Blank(s)	Blank(s)	Blank(s)	Blank(s)	Blank(s)	98	0	No
9107635	65-69 years	Male	2010	Stomach	GISTStomach	163	8936	Undifferentiated; anaplastic; Grade IV	Not a paired site	Positive histology	8936/3: Gastrointestinal stromal sarcoma	8930-8999: complex mixed and stromal neoplasms	Stomach	XIIa Other specified malignant tumors	Distant	Distant	Distant site(s)/node(s) involved	Blank(s)	Blank(s)	Blank(s)	Blank(s)	IV	T3	N0	M1	Blank(s)	Blank(s)	Blank(s)	Blank(s)	Blank(s)	Blank(s)	NA	NA	NA	61	4 or more regional lymph nodes removed	Non-primary surgical procedure to other regional sites		Surgery performed	Blank(s)	Blank(s)	Blank(s)	Blank(s)	Blank(s)	Blank(s)	Blank(s)	0	8	No
9107641	60-64 years	Male	2010	Melanoma of the Skin	MelanomaSkin	446	8743	Unknown	Left - origin of primary	Positive histology	8743/3: Superficial spreading melanoma	8720-8799: nevi and melanomas	Melanoma of the Skin	XId Malignant melanomas	Localized	Localized	Localized only	Blank(s)	Blank(s)	Blank(s)	Blank(s)	IA	T1a	N0	M0	Blank(s)	Blank(s)	Blank(s)	Blank(s)	Blank(s)	Blank(s)	T1a	N0	M0	45	None	None; diagnosed at autopsy		Surgery performed	Blank(s)	Blank(s)	Blank(s)	Blank(s)	Blank(s)	Blank(s)	Blank(s)	98	0	No
9107641	65-69 years	Male	2011	Rectum	NETRectum	209	8240	Well differentiated; Grade I	Not a paired site	Positive histology	8240/3: Carcinoid tumor, NOS	8140-8389: adenomas and adenocarcinomas	Rectum	XIf Other and unspecified carcinomas	Localized	Localized	Localized only	Blank(s)	Blank(s)	Blank(s)	Blank(s)	UNK Stage	TX	N0	M0	Blank(s)	Blank(s)	Blank(s)	Blank(s)	Blank(s)	Blank(s)	NA	NA	NA	26	None	None; diagnosed at autopsy		Surgery performed	Blank(s)	Blank(s)	Blank(s)	Blank(s)	Blank(s)	Blank(s)	Blank(s)	98	0	No
9107680	60-64 years	Female	2010	Corpus Uteri	CorpusCarcinoma	541	8380	Well differentiated; Grade I	Not a paired site	Positive histology	8380/3: Endometrioid carcinoma	8140-8389: adenomas and adenocarcinomas	Corpus Uteri	XIf Other and unspecified carcinomas	Localized	Localized	Localized only	Blank(s)	Blank(s)	Blank(s)	Blank(s)	IA	T1a	N0	M0	Blank(s)	Blank(s)	Blank(s)	Blank(s)	Blank(s)	Blank(s)	T1a	N0	M0	50	None	None; diagnosed at autopsy		Surgery performed	Blank(s)	Blank(s)	Blank(s)	Blank(s)	Blank(s)	Blank(s)	Blank(s)	98	0	No
9107704	65-69 years	Male	2010	Liver	Liver	220	8170	Moderately differentiated; Grade II	Not a paired site	Positive histology	8170/3: Hepatocellular carcinoma, NOS	8140-8389: adenomas and adenocarcinomas	Liver	VIIb Hepatic carcinomas	Localized	Localized	Localized only	Blank(s)	Blank(s)	Blank(s)	Blank(s)	IIIA	T3a	N0	M0	Blank(s)	Blank(s)	Blank(s)	Blank(s)	Blank(s)	Blank(s)	T3	N0	MX	37	1 to 3 regional lymph nodes removed	None; diagnosed at autopsy		Surgery performed	Blank(s)	Blank(s)	Blank(s)	Blank(s)	Blank(s)	Blank(s)	Blank(s)	0	1	Unknown
9107704	70-74 years	Male	2012	Kidney and Renal Pelvis	KidneyParenchyma	649	8310	Moderately differentiated; Grade II	Right - origin of primary	Positive histology	8310/3: Clear cell adenocarcinoma, NOS	8140-8389: adenomas and adenocarcinomas	Kidney	VIb Renal carcinomas	Localized	Localized	Localized only	Blank(s)	Blank(s)	Blank(s)	Blank(s)	I	T1a	N0	M0	Blank(s)	Blank(s)	Blank(s)	Blank(s)	Blank(s)	Blank(s)	T1a	N0	M0	30	None	None; diagnosed at autopsy		Surgery performed	Blank(s)	Blank(s)	Blank(s)	Blank(s)	Blank(s)	Blank(s)	Blank(s)	98	0	No
9107709	55-59 years	Male	2010	Esophagus	Esophagus	155	8070	Moderately differentiated; Grade II	Not a paired site	Positive histology	8070/3: Squamous cell carcinoma, NOS	8050-8089: squamous cell neoplasms	Esophagus	XIf Other and unspecified carcinomas	Regional	Regional	Regional lymph nodes involved only	Blank(s)	Blank(s)	Blank(s)	Blank(s)	UNK Stage	TX	N1	M0	Blank(s)	Blank(s)	Blank(s)	Blank(s)	Blank(s)	Blank(s)	TX	N1	M0	0	None	None; diagnosed at autopsy		Not recommended	Blank(s)	Blank(s)	Blank(s)	Blank(s)	Blank(s)	Blank(s)	Blank(s)	98	0	No
9107709	55-59 years	Male	2010	Liver	Liver	220	8170	Well differentiated; Grade I	Not a paired site	Positive histology	8170/3: Hepatocellular carcinoma, NOS	8140-8389: adenomas and adenocarcinomas	Liver	VIIb Hepatic carcinomas	Localized	Localized	Localized only	Blank(s)	Blank(s)	Blank(s)	Blank(s)	I	T1	N0	M0	Blank(s)	Blank(s)	Blank(s)	Blank(s)	Blank(s)	Blank(s)	T1	N0	M0	0	None	None; diagnosed at autopsy		Not recommended	Blank(s)	Blank(s)	Blank(s)	Blank(s)	Blank(s)	Blank(s)	Blank(s)	98	0	No
9107723	65-69 years	Female	2010	Breast	Breast	502	8500	Well differentiated; Grade I	Left - origin of primary	Positive histology	8500/3: Infiltrating duct carcinoma, NOS	8500-8549: ductal and lobular neoplasms	Breast	XIf Other and unspecified carcinomas	Regional	Regional	Regional lymph nodes involved only	Blank(s)	Blank(s)	Blank(s)	Blank(s)	IB	T1b	N1mi	M0	Blank(s)	Blank(s)	Blank(s)	Blank(s)	Blank(s)	Blank(s)	T1b	N1mi	M0	24	Unknown or not applicable	None; diagnosed at autopsy		Surgery performed	Blank(s)	Blank(s)	Blank(s)	Blank(s)	Blank(s)	Blank(s)	Blank(s)	1	3	No
9107723	65-69 years	Female	2010	Liver	Liver	220	8170	Unknown	Not a paired site	Positive histology	8170/3: Hepatocellular carcinoma, NOS	8140-8389: adenomas and adenocarcinomas	Liver	VIIb Hepatic carcinomas	Localized	Localized	Localized only	Blank(s)	Blank(s)	Blank(s)	Blank(s)	I	T1	N0	M0	Blank(s)	Blank(s)	Blank(s)	Blank(s)	Blank(s)	Blank(s)	T1	N0	M0	0	None	None; diagnosed at autopsy		Not recommended, contraindicated due to other cond; autopsy only (1973-2002)	Blank(s)	Blank(s)	Blank(s)	Blank(s)	Blank(s)	Blank(s)	Blank(s)	98	0	No
9107726	50-54 years	Female	2010	Liver	Liver	220	8170	Well differentiated; Grade I	Not a paired site	Positive histology	8170/3: Hepatocellular carcinoma, NOS	8140-8389: adenomas and adenocarcinomas	Liver	VIIb Hepatic carcinomas	Localized	Localized	Localized only	Blank(s)	Blank(s)	Blank(s)	Blank(s)	I	T1	N0	M0	Blank(s)	Blank(s)	Blank(s)	Blank(s)	Blank(s)	Blank(s)	T1	N0	M0	0	None	None; diagnosed at autopsy		Not recommended, contraindicated due to other cond; autopsy only (1973-2002)	Blank(s)	Blank(s)	Blank(s)	Blank(s)	Blank(s)	Blank(s)	Blank(s)	98	0	No
9107772	60-64 years	Male	2010	Melanoma of the Skin	MelanomaSkin	446	8744	Unknown	Left - origin of primary	Positive histology	8744/3: Acral lentiginous melanoma, malignant	8720-8799: nevi and melanomas	Melanoma of the Skin	XId Malignant melanomas	Localized	Localized	Localized only	Blank(s)	Blank(s)	Blank(s)	Blank(s)	IB	T2a	N0	M0	Blank(s)	Blank(s)	Blank(s)	Blank(s)	Blank(s)	Blank(s)	T2a	N0	M0	46	1 to 3 regional lymph nodes removed	None; diagnosed at autopsy		Surgery performed	Blank(s)	Blank(s)	Blank(s)	Blank(s)	Blank(s)	Blank(s)	Blank(s)	0	3	No
9107774	70-74 years	Male	2010	Liver	Liver	220	8170	Well differentiated; Grade I	Not a paired site	Positive histology	8170/3: Hepatocellular carcinoma, NOS	8140-8389: adenomas and adenocarcinomas	Liver	VIIb Hepatic carcinomas	Regional	Regional	Regional by direct extension only	Blank(s)	Blank(s)	Blank(s)	Blank(s)	IIIA	T3a	N0	M0	Blank(s)	Blank(s)	Blank(s)	Blank(s)	Blank(s)	Blank(s)	T3	N0	M0	0	None	None; diagnosed at autopsy		Recommended but not performed, unknown reason	Blank(s)	Blank(s)	Blank(s)	Blank(s)	Blank(s)	Blank(s)	Blank(s)	98	0	No
9107774	70-74 years	Male	2010	Urinary Bladder	Bladder	679	8130	Poorly differentiated; Grade III	Not a paired site	Positive histology	8130/3: Papillary transitional cell carcinoma	8120-8139: transitional cell papillomas and carcinomas	Urinary Bladder	XIf Other and unspecified carcinomas	Localized	Localized	Localized only	Blank(s)	Blank(s)	Blank(s)	Blank(s)	I	T1	N0	M0	Blank(s)	Blank(s)	Blank(s)	Blank(s)	Blank(s)	Blank(s)	T1	N0	M0	27	None	None; diagnosed at autopsy		Surgery performed	Blank(s)	Blank(s)	Blank(s)	Blank(s)	Blank(s)	Blank(s)	Blank(s)	98	0	No
9107797	60-64 years	Male	2009	Ascending Colon	Colon	182	8263	Moderately differentiated; Grade II	Not a paired site	Positive histology	8263/3: Adenocarcinoma in tubulovillous adenoma	8140-8389: adenomas and adenocarcinomas	Ascending Colon	XIf Other and unspecified carcinomas	Localized	Localized	Localized only	Blank(s)	Blank(s)	Blank(s)	Blank(s)	Blank(s)	Blank(s)	Blank(s)	Blank(s)	Blank(s)	Blank(s)	Blank(s)	Blank(s)	Blank(s)	Blank(s)	T1	N0	M0	30	4 or more regional lymph nodes removed	None; diagnosed at autopsy		Surgery performed	Blank(s)	Blank(s)	Blank(s)	Blank(s)	Blank(s)	Blank(s)	Blank(s)	0	25	Blank(s)
9107797	60-64 years	Male	2009	Cecum	Colon	180	8263	Moderately differentiated; Grade II	Not a paired site	Positive histology	8263/3: Adenocarcinoma in tubulovillous adenoma	8140-8389: adenomas and adenocarcinomas	Cecum	XIf Other and unspecified carcinomas	Localized	Localized	Localized only	Blank(s)	Blank(s)	Blank(s)	Blank(s)	Blank(s)	Blank(s)	Blank(s)	Blank(s)	Blank(s)	Blank(s)	Blank(s)	Blank(s)	Blank(s)	Blank(s)	T1	N0	M0	40	4 or more regional lymph nodes removed	None; diagnosed at autopsy		Surgery performed	Blank(s)	Blank(s)	Blank(s)	Blank(s)	Blank(s)	Blank(s)	Blank(s)	0	25	Blank(s)
9107838	55-59 years	Male	2010	Liver	Liver	220	8170	Moderately differentiated; Grade II	Not a paired site	Positive histology	8170/3: Hepatocellular carcinoma, NOS	8140-8389: adenomas and adenocarcinomas	Liver	VIIb Hepatic carcinomas	Localized	Localized	Localized only	Blank(s)	Blank(s)	Blank(s)	Blank(s)	I	T1	N0	M0	Blank(s)	Blank(s)	Blank(s)	Blank(s)	Blank(s)	Blank(s)	T1	N0	M0	51	None	Non-primary surgical procedure to other regional sites		Surgery performed	Blank(s)	Blank(s)	Blank(s)	Blank(s)	Blank(s)	Blank(s)	Blank(s)	98	0	No
9107838	60-64 years	Male	2015	Liver	Liver	220	8170	Moderately differentiated; Grade II	Not a paired site	Positive histology	8170/3: Hepatocellular carcinoma, NOS	8140-8389: adenomas and adenocarcinomas	Liver	VIIb Hepatic carcinomas	Localized	Localized	Localized only	Blank(s)	Blank(s)	Blank(s)	Blank(s)	UNK Stage	T1	NX	M0	Blank(s)	Blank(s)	Blank(s)	Blank(s)	Blank(s)	Blank(s)	T1	NX	MX	23	None	Unknown; death certificate only		Surgery performed	Blank(s)	Blank(s)	Blank(s)	Blank(s)	Blank(s)	Blank(s)	Blank(s)	98	0	Unknown
9107870	70-74 years	Female	2010	Breast	Breast	501	8500	Moderately differentiated; Grade II	Left - origin of primary	Positive histology	8500/3: Infiltrating duct carcinoma, NOS	8500-8549: ductal and lobular neoplasms	Breast	XIf Other and unspecified carcinomas	Regional	Regional	Regional by both direct extension and lymph node involvement	Blank(s)	Blank(s)	Blank(s)	Blank(s)	IIB	T2	N1a	M0	Blank(s)	Blank(s)	Blank(s)	Blank(s)	Blank(s)	Blank(s)	T2	N1a	M0	41	Unknown or not applicable	None; diagnosed at autopsy		Surgery performed	Blank(s)	Blank(s)	Blank(s)	Blank(s)	Blank(s)	Blank(s)	Blank(s)	2	2	No
9107870	80-84 years	Female	2019	Bones and Joints	Blank(s)	412	9370	Blank(s)	Not a paired site	Positive histology	9370/3: Chordoma, NOS	9350-9379: miscellaneous tumors	Bones and Joints	VIIId Other specified malignant bone tumors	Regional	Blank(s)	Blank(s)	T4a	N0	M0	88	Blank(s)	Blank(s)	Blank(s)	Blank(s)	Blank(s)	Blank(s)	Blank(s)	Blank(s)	Blank(s)	Blank(s)	Blank(s)	Blank(s)	Blank(s)	0	None	None; diagnosed at autopsy		Recommended but not performed, patient refused	Blank(s)	Blank(s)	Blank(s)	Blank(s)	650	0	58	98	0	No
9107885	65-69 years	Female	2010	Breast	Breast	503	8500	Poorly differentiated; Grade III	Right - origin of primary	Positive histology	8500/3: Infiltrating duct carcinoma, NOS	8500-8549: ductal and lobular neoplasms	Breast	XIf Other and unspecified carcinomas	Localized	Localized	Localized only	Blank(s)	Blank(s)	Blank(s)	Blank(s)	IIA	T2	N0	M0	Blank(s)	Blank(s)	Blank(s)	Blank(s)	Blank(s)	Blank(s)	T2	N0	M0	22	Unknown or not applicable	None; diagnosed at autopsy		Surgery performed	Blank(s)	Blank(s)	Blank(s)	Blank(s)	Blank(s)	Blank(s)	Blank(s)	0	2	No
9107885	70-74 years	Female	2016	Rectosigmoid Junction	Rectum	199	8140	Moderately differentiated; Grade II	Not a paired site	Positive histology	8140/3: Adenocarcinoma, NOS	8140-8389: adenomas and adenocarcinomas	Rectosigmoid Junction	XIf Other and unspecified carcinomas	Regional	Regional	Regional lymph nodes involved only	Blank(s)	Blank(s)	Blank(s)	Blank(s)	Blank(s)	Blank(s)	Blank(s)	Blank(s)	p3	p1A	c0	Pathologic	Pathologic	Clinical	Blank(s)	Blank(s)	Blank(s)	30	4 or more regional lymph nodes removed	None; diagnosed at autopsy		Surgery performed	Blank(s)	Blank(s)	Blank(s)	Blank(s)	Blank(s)	Blank(s)	28	1	13	No
9107898	80-84 years	Female	2016	NHL - Extranodal	MycosisFungoides	447	9700	T-cell	Left - origin of primary	Positive histology	9700/3: Mycosis fungoides	9700-9719: nhl - mature t and nk-cell lymphomas	NHL - Extranodal	IIb Non-Hodgkin lymphomas (except Burkitt lymphoma)	Localized	Localized	Localized only	Blank(s)	Blank(s)	Blank(s)	Blank(s)	Blank(s)	Blank(s)	Blank(s)	Blank(s)	c2	c0	c0	Clinical	Clinical	Clinical	Blank(s)	Blank(s)	Blank(s)	0	None	None; diagnosed at autopsy		Not recommended	Blank(s)	Blank(s)	Blank(s)	Blank(s)	Blank(s)	Blank(s)	999	98	0	No
9107917	70-74 years	Male	2009	Miscellaneous	HemeRetic	421	9950	Unknown	Not a paired site	Positive histology	9950/3: Polycythemia vera	9950-9969: chronic myeloproliferative disorders (C42.1)	Miscellaneous	Ic Chronic myeloproliferative diseases	Distant	Blank(s)	Distant site(s)/node(s) involved	Blank(s)	Blank(s)	Blank(s)	Blank(s)	Blank(s)	Blank(s)	Blank(s)	Blank(s)	Blank(s)	Blank(s)	Blank(s)	Blank(s)	Blank(s)	Blank(s)	NA	NA	NA	98	Unknown or not applicable	Unknown; death certificate only		Not recommended	Blank(s)	Blank(s)	Blank(s)	Blank(s)	Blank(s)	Blank(s)	Blank(s)	99	99	Blank(s)
9107934	55-59 years	Female	2017	Anus, Anal Canal and Anorectum	Anus	218	8070	Poorly differentiated; Grade III	Not a paired site	Positive histology	8070/3: Squamous cell carcinoma, NOS	8050-8089: squamous cell neoplasms	Anus, Anal Canal and Anorectum	XIf Other and unspecified carcinomas	Unknown/unstaged	Unknown/unstaged	Unknown/unstaged/unspecified/DCO	Blank(s)	Blank(s)	Blank(s)	Blank(s)	Blank(s)	Blank(s)	Blank(s)	Blank(s)	Blank(s)	Blank(s)	Blank(s)	Blank(s)	Blank(s)	Blank(s)	Blank(s)	Blank(s)	Blank(s)	99	Unknown or not applicable	Unknown; death certificate only		Unknown; death certificate; or autopsy only (2003+)	Blank(s)	Blank(s)	Blank(s)	Blank(s)	Blank(s)	Blank(s)	999	99	99	Unknown
9107941	60-64 years	Male	2009	Lung and Bronchus	Lung	341	8041	Undifferentiated; anaplastic; Grade IV	Right - origin of primary	Positive histology	8041/3: Small cell carcinoma, NOS	8010-8049: epithelial neoplasms, NOS	Lung and Bronchus	XIf Other and unspecified carcinomas	Distant	Distant	Distant site(s)/node(s) involved	Blank(s)	Blank(s)	Blank(s)	Blank(s)	Blank(s)	Blank(s)	Blank(s)	Blank(s)	Blank(s)	Blank(s)	Blank(s)	Blank(s)	Blank(s)	Blank(s)	T4	N2	M1	0	None	None; diagnosed at autopsy		Not recommended	Blank(s)	Blank(s)	Blank(s)	Blank(s)	Blank(s)	Blank(s)	Blank(s)	99	99	Blank(s)
9107960	60-64 years	Male	2011	Liver	Liver	220	8170	Poorly differentiated; Grade III	Not a paired site	Positive histology	8170/3: Hepatocellular carcinoma, NOS	8140-8389: adenomas and adenocarcinomas	Liver	VIIb Hepatic carcinomas	Localized	Localized	Localized only	Blank(s)	Blank(s)	Blank(s)	Blank(s)	II	T2	N0	M0	Blank(s)	Blank(s)	Blank(s)	Blank(s)	Blank(s)	Blank(s)	T2	N0	M0	23	None	None; diagnosed at autopsy		Surgery performed	Blank(s)	Blank(s)	Blank(s)	Blank(s)	Blank(s)	Blank(s)	Blank(s)	98	0	No
9107964	75-79 years	Female	2010	Liver	Liver	220	8170	Moderately differentiated; Grade II	Not a paired site	Positive histology	8170/3: Hepatocellular carcinoma, NOS	8140-8389: adenomas and adenocarcinomas	Liver	VIIb Hepatic carcinomas	Localized	Localized	Localized only	Blank(s)	Blank(s)	Blank(s)	Blank(s)	I	T1	N0	M0	Blank(s)	Blank(s)	Blank(s)	Blank(s)	Blank(s)	Blank(s)	T1	N0	M0	21	None	None; diagnosed at autopsy		Surgery performed	Blank(s)	Blank(s)	Blank(s)	Blank(s)	Blank(s)	Blank(s)	Blank(s)	98	0	No
9107964	80-84 years	Female	2015	Liver	Liver	220	8170	Unknown	Not a paired site	Radiography without microscopic confirm	8170/3: Hepatocellular carcinoma, NOS	8140-8389: adenomas and adenocarcinomas	Liver	VIIb Hepatic carcinomas	Localized	Localized	Localized only	Blank(s)	Blank(s)	Blank(s)	Blank(s)	I	T1	N0	M0	Blank(s)	Blank(s)	Blank(s)	Blank(s)	Blank(s)	Blank(s)	T1	N0	M0	16	None	None; diagnosed at autopsy		Surgery performed	Blank(s)	Blank(s)	Blank(s)	Blank(s)	Blank(s)	Blank(s)	Blank(s)	98	0	No
9107975	70-74 years	Male	2010	Prostate	Prostate	619	8140	Poorly differentiated; Grade III	Not a paired site	Positive histology	8140/3: Adenocarcinoma, NOS	8140-8389: adenomas and adenocarcinomas	Prostate	XIf Other and unspecified carcinomas	Localized	Localized	Localized only	Blank(s)	Blank(s)	Blank(s)	Blank(s)	UNK Stage	T2NOS	NX	M0	Blank(s)	Blank(s)	Blank(s)	Blank(s)	Blank(s)	Blank(s)	T2NOS	NX	MX	0	None	None; diagnosed at autopsy		Not recommended	Blank(s)	Blank(s)	Blank(s)	Blank(s)	Blank(s)	Blank(s)	Blank(s)	99	99	Unknown
9107975	70-74 years	Male	2012	Lung and Bronchus	Lung	341	8140	Poorly differentiated; Grade III	Left - origin of primary	Positive histology	8140/3: Adenocarcinoma, NOS	8140-8389: adenomas and adenocarcinomas	Lung and Bronchus	XIf Other and unspecified carcinomas	Distant	Distant	Distant site(s)/node(s) involved	Blank(s)	Blank(s)	Blank(s)	Blank(s)	IIIB	T2a	N3	M0	Blank(s)	Blank(s)	Blank(s)	Blank(s)	Blank(s)	Blank(s)	T2	N3	M0	0	Biopsy or aspiration of regional lymph node, NOS	None; diagnosed at autopsy		Recommended, unknown if performed	Blank(s)	Blank(s)	Blank(s)	Blank(s)	Blank(s)	Blank(s)	Blank(s)	0	95	No
9107975	75-79 years	Male	2013	Acute Myeloid Leukemia	HemeRetic	421	9861	Unknown	Not a paired site	Positive histology	9861/3: Acute myeloid leukemia, NOS	9840-9939: myeloid leukemias (C42.1)	Acute Myeloid Leukemia	Ib Acute myeloid leukemias	Distant	Blank(s)	Distant site(s)/node(s) involved	Blank(s)	Blank(s)	Blank(s)	Blank(s)	NA	NA	NA	NA	Blank(s)	Blank(s)	Blank(s)	Blank(s)	Blank(s)	Blank(s)	NA	NA	NA	98	Unknown or not applicable	None; diagnosed at autopsy		Not recommended	Blank(s)	Blank(s)	Blank(s)	Blank(s)	Blank(s)	Blank(s)	Blank(s)	99	99	N/A
9108022	40-44 years	Male	2010	Tongue	TongueAnterior	21	8070	Poorly differentiated; Grade III	Not a paired site	Positive histology	8070/3: Squamous cell carcinoma, NOS	8050-8089: squamous cell neoplasms	Tongue	XIf Other and unspecified carcinomas	Localized	Localized	Localized only	Blank(s)	Blank(s)	Blank(s)	Blank(s)	II	T2	N0	M0	Blank(s)	Blank(s)	Blank(s)	Blank(s)	Blank(s)	Blank(s)	T2	N0	M0	30	None	None; diagnosed at autopsy		Surgery performed	Blank(s)	Blank(s)	Blank(s)	Blank(s)	Blank(s)	Blank(s)	Blank(s)	98	0	No
9108022	40-44 years	Male	2011	Lung and Bronchus	Lung	341	8070	Unknown	Left - origin of primary	Positive histology	8070/3: Squamous cell carcinoma, NOS	8050-8089: squamous cell neoplasms	Lung and Bronchus	XIf Other and unspecified carcinomas	Distant	Distant	Distant site(s)/node(s) involved	Blank(s)	Blank(s)	Blank(s)	Blank(s)	IV	T1b	N0	M1b	Blank(s)	Blank(s)	Blank(s)	Blank(s)	Blank(s)	Blank(s)	T1	N0	M1	0	None	None; diagnosed at autopsy		Not recommended	Blank(s)	Blank(s)	Blank(s)	Blank(s)	Blank(s)	Blank(s)	Blank(s)	98	0	No
9108036	65-69 years	Female	2010	Breast	Breast	509	8520	Moderately differentiated; Grade II	Right - origin of primary	Positive histology	8520/3: Lobular carcinoma, NOS	8500-8549: ductal and lobular neoplasms	Breast	XIf Other and unspecified carcinomas	Regional	Regional	Regional lymph nodes involved only	Blank(s)	Blank(s)	Blank(s)	Blank(s)	IIB	T2	N1a	M0	Blank(s)	Blank(s)	Blank(s)	Blank(s)	Blank(s)	Blank(s)	T2	N1a	M0	41	Unknown or not applicable	None; diagnosed at autopsy		Surgery performed	Blank(s)	Blank(s)	Blank(s)	Blank(s)	Blank(s)	Blank(s)	Blank(s)	1	2	No
9108036	70-74 years	Female	2014	Lung and Bronchus	Lung	343	8140	Unknown	Left - origin of primary	Positive exfoliative cytology, no positive histology	8140/3: Adenocarcinoma, NOS	8140-8389: adenomas and adenocarcinomas	Lung and Bronchus	XIf Other and unspecified carcinomas	Distant	Distant	Distant site(s)/node(s) involved	Blank(s)	Blank(s)	Blank(s)	Blank(s)	IV	T2NOS	N0	M1a	Blank(s)	Blank(s)	Blank(s)	Blank(s)	Blank(s)	Blank(s)	T4	N0	M0	0	None	None; diagnosed at autopsy		Not recommended	Blank(s)	Blank(s)	Blank(s)	Blank(s)	Blank(s)	Blank(s)	Blank(s)	98	0	Yes
9108059	85+ years	Male	2010	Hypopharynx	Hypopharynx	130	8070	Moderately differentiated; Grade II	Not a paired site	Positive histology	8070/3: Squamous cell carcinoma, NOS	8050-8089: squamous cell neoplasms	Hypopharynx	XIf Other and unspecified carcinomas	Unknown/unstaged	Blank(s)	Unknown/unstaged/unspecified/DCO	Blank(s)	Blank(s)	Blank(s)	Blank(s)	UNK Stage	TX	NX	M0	Blank(s)	Blank(s)	Blank(s)	Blank(s)	Blank(s)	Blank(s)	TX	NX	M0	0	None	None; diagnosed at autopsy		Not recommended	Blank(s)	Blank(s)	Blank(s)	Blank(s)	Blank(s)	Blank(s)	Blank(s)	98	0	No
9108074	45-49 years	Female	2010	Breast	Breast	505	8500	Poorly differentiated; Grade III	Right - origin of primary	Positive histology	8500/3: Infiltrating duct carcinoma, NOS	8500-8549: ductal and lobular neoplasms	Breast	XIf Other and unspecified carcinomas	Regional	Regional	Regional by both direct extension and lymph node involvement	Blank(s)	Blank(s)	Blank(s)	Blank(s)	IIIA	T3	N1	M0	Blank(s)	Blank(s)	Blank(s)	Blank(s)	Blank(s)	Blank(s)	T3	N1	M0	51	Unknown or not applicable	None; diagnosed at autopsy		Surgery performed	Blank(s)	Blank(s)	Blank(s)	Blank(s)	Blank(s)	Blank(s)	Blank(s)	0	11	No
9108074	45-49 years	Female	2012	Pancreas	PancreasBodyTail	251	8140	Unknown	Not a paired site	Positive exfoliative cytology, no positive histology	8140/3: Adenocarcinoma, NOS	8140-8389: adenomas and adenocarcinomas	Pancreas	XIf Other and unspecified carcinomas	Regional	Regional	Regional by direct extension only	Blank(s)	Blank(s)	Blank(s)	Blank(s)	IIA	T3	N0	M0	Blank(s)	Blank(s)	Blank(s)	Blank(s)	Blank(s)	Blank(s)	T3	N0	M0	0	None	None; diagnosed at autopsy		Recommended but not performed, unknown reason	Blank(s)	Blank(s)	Blank(s)	Blank(s)	Blank(s)	Blank(s)	Blank(s)	98	0	No
9108100	55-59 years	Female	2010	Corpus Uteri	CorpusCarcinoma	541	8380	Well differentiated; Grade I	Not a paired site	Positive histology	8380/3: Endometrioid carcinoma	8140-8389: adenomas and adenocarcinomas	Corpus Uteri	XIf Other and unspecified carcinomas	Localized	Localized	Localized only	Blank(s)	Blank(s)	Blank(s)	Blank(s)	IA	T1a	N0	M0	Blank(s)	Blank(s)	Blank(s)	Blank(s)	Blank(s)	Blank(s)	T1a	N0	M0	50	None	None; diagnosed at autopsy		Surgery performed	Blank(s)	Blank(s)	Blank(s)	Blank(s)	Blank(s)	Blank(s)	Blank(s)	98	0	No
9108101	35-39 years	Male	2010	Kidney and Renal Pelvis	KidneyParenchyma	649	8310	Moderately differentiated; Grade II	Right - origin of primary	Positive histology	8310/3: Clear cell adenocarcinoma, NOS	8140-8389: adenomas and adenocarcinomas	Kidney	VIb Renal carcinomas	Localized	Localized	Localized only	Blank(s)	Blank(s)	Blank(s)	Blank(s)	II	T2b	N0	M0	Blank(s)	Blank(s)	Blank(s)	Blank(s)	Blank(s)	Blank(s)	T2	N0	M0	50	4 or more regional lymph nodes removed	None; diagnosed at autopsy		Surgery performed	Blank(s)	Blank(s)	Blank(s)	Blank(s)	Blank(s)	Blank(s)	Blank(s)	0	4	No
9108101	35-39 years	Male	2010	Kidney and Renal Pelvis	KidneyParenchyma	649	8310	Poorly differentiated; Grade III	Left - origin of primary	Positive histology	8310/3: Clear cell adenocarcinoma, NOS	8140-8389: adenomas and adenocarcinomas	Kidney	VIb Renal carcinomas	Localized	Localized	Localized only	Blank(s)	Blank(s)	Blank(s)	Blank(s)	I	T1a	N0	M0	Blank(s)	Blank(s)	Blank(s)	Blank(s)	Blank(s)	Blank(s)	T1a	N0	M0	50	None	None; diagnosed at autopsy		Surgery performed	Blank(s)	Blank(s)	Blank(s)	Blank(s)	Blank(s)	Blank(s)	Blank(s)	98	0	No
9108126	55-59 years	Female	2010	Soft Tissue including Heart	SoftTissue	492	8802	Poorly differentiated; Grade III	Right - origin of primary	Positive histology	8802/3: Giant cell sarcoma	8800-8809: soft tissue tumors and sarcomas, NOS	Soft Tissue including Heart	IXe Unspecified soft tissue sarcomas	Localized	Localized	Localized only	Blank(s)	Blank(s)	Blank(s)	Blank(s)	III	T2b	N0	M0	Blank(s)	Blank(s)	Blank(s)	Blank(s)	Blank(s)	Blank(s)	T2b	N0	M0	25	None	None; diagnosed at autopsy		Surgery performed	Blank(s)	Blank(s)	Blank(s)	Blank(s)	Blank(s)	Blank(s)	Blank(s)	98	0	No
9108126	65-69 years	Female	2016	Soft Tissue including Heart	SoftTissue	492	8802	Undifferentiated; anaplastic; Grade IV	Right - origin of primary	Positive histology	8802/3: Giant cell sarcoma	8800-8809: soft tissue tumors and sarcomas, NOS	Soft Tissue including Heart	IXe Unspecified soft tissue sarcomas	Unknown/unstaged	Unknown/unstaged	Unknown/unstaged/unspecified/DCO	Blank(s)	Blank(s)	Blank(s)	Blank(s)	Blank(s)	Blank(s)	Blank(s)	Blank(s)	Blank(s)	Blank(s)	Blank(s)	Blank(s)	Blank(s)	Blank(s)	Blank(s)	Blank(s)	Blank(s)	99	Unknown or not applicable	Unknown; death certificate only		Unknown; death certificate; or autopsy only (2003+)	Blank(s)	Blank(s)	Blank(s)	Blank(s)	Blank(s)	Blank(s)	999	99	99	Unknown
9108127	60-64 years	Male	2010	Prostate	Prostate	619	8140	Poorly differentiated; Grade III	Not a paired site	Positive histology	8140/3: Adenocarcinoma, NOS	8140-8389: adenomas and adenocarcinomas	Prostate	XIf Other and unspecified carcinomas	Localized	Localized	Localized only	Blank(s)	Blank(s)	Blank(s)	Blank(s)	IIB	T2c	N0	M0	Blank(s)	Blank(s)	Blank(s)	Blank(s)	Blank(s)	Blank(s)	T2c	N0	M0	50	4 or more regional lymph nodes removed	None; diagnosed at autopsy		Surgery performed	Blank(s)	Blank(s)	Blank(s)	Blank(s)	Blank(s)	Blank(s)	Blank(s)	0	6	No
9108127	65-69 years	Male	2015	Lung and Bronchus	Lung	343	8140	Poorly differentiated; Grade III	Right - origin of primary	Positive histology	8140/3: Adenocarcinoma, NOS	8140-8389: adenomas and adenocarcinomas	Lung and Bronchus	XIf Other and unspecified carcinomas	Distant	Distant	Distant site(s)/node(s) involved	Blank(s)	Blank(s)	Blank(s)	Blank(s)	IV	T2b	N2	M1b	Blank(s)	Blank(s)	Blank(s)	Blank(s)	Blank(s)	Blank(s)	T2	N2	M1	33	4 or more regional lymph nodes removed	None; diagnosed at autopsy		Surgery performed	Blank(s)	Blank(s)	Blank(s)	Blank(s)	Blank(s)	Blank(s)	Blank(s)	2	8	No
9108129	60-64 years	Female	2010	Breast	Breast	508	8500	Moderately differentiated; Grade II	Right - origin of primary	Positive histology	8500/3: Infiltrating duct carcinoma, NOS	8500-8549: ductal and lobular neoplasms	Breast	XIf Other and unspecified carcinomas	Localized	Localized	Localized only	Blank(s)	Blank(s)	Blank(s)	Blank(s)	IA	T1c	N0(i-)	M0	Blank(s)	Blank(s)	Blank(s)	Blank(s)	Blank(s)	Blank(s)	T1c	N0(i-)	M0	42	Unknown or not applicable	None; diagnosed at autopsy		Surgery performed	Blank(s)	Blank(s)	Blank(s)	Blank(s)	Blank(s)	Blank(s)	Blank(s)	0	9	No
9108133	60-64 years	Male	2010	Large Intestine, NOS	Colon	189	8140	Moderately differentiated; Grade II	Not a paired site	Positive histology	8140/3: Adenocarcinoma, NOS	8140-8389: adenomas and adenocarcinomas	Large Intestine, NOS	XIf Other and unspecified carcinomas	Distant	Distant	Distant site(s)/node(s) involved	Blank(s)	Blank(s)	Blank(s)	Blank(s)	IVA	TX	NX	M1a	Blank(s)	Blank(s)	Blank(s)	Blank(s)	Blank(s)	Blank(s)	TX	NX	M1	0	None	None; diagnosed at autopsy		Not recommended	Blank(s)	Blank(s)	Blank(s)	Blank(s)	Blank(s)	Blank(s)	Blank(s)	98	0	No
9108133	60-64 years	Male	2010	Rectum	Rectum	209	8140	Moderately differentiated; Grade II	Not a paired site	Positive histology	8140/3: Adenocarcinoma, NOS	8140-8389: adenomas and adenocarcinomas	Rectum	XIf Other and unspecified carcinomas	Unknown/unstaged	Unknown/unstaged	Unknown/unstaged/unspecified/DCO	Blank(s)	Blank(s)	Blank(s)	Blank(s)	UNK Stage	TX	NX	M0	Blank(s)	Blank(s)	Blank(s)	Blank(s)	Blank(s)	Blank(s)	TX	NX	M0	0	None	None; diagnosed at autopsy		Not recommended	Blank(s)	Blank(s)	Blank(s)	Blank(s)	Blank(s)	Blank(s)	Blank(s)	98	0	No
9108139	70-74 years	Male	2010	Urinary Bladder	Bladder	671	8120	Poorly differentiated; Grade III	Not a paired site	Positive histology	8120/3: Transitional cell carcinoma, NOS	8120-8139: transitional cell papillomas and carcinomas	Urinary Bladder	XIf Other and unspecified carcinomas	Localized	Localized	Localized only	Blank(s)	Blank(s)	Blank(s)	Blank(s)	I	T1	N0	M0	Blank(s)	Blank(s)	Blank(s)	Blank(s)	Blank(s)	Blank(s)	T1	N0	M0	27	None	None; diagnosed at autopsy		Surgery performed	Blank(s)	Blank(s)	Blank(s)	Blank(s)	Blank(s)	Blank(s)	Blank(s)	98	0	No
9108139	75-79 years	Male	2011	Prostate	Prostate	619	8140	Poorly differentiated; Grade III	Not a paired site	Positive histology	8140/3: Adenocarcinoma, NOS	8140-8389: adenomas and adenocarcinomas	Prostate	XIf Other and unspecified carcinomas	Localized	Localized	Localized only	Blank(s)	Blank(s)	Blank(s)	Blank(s)	IIB	T2c	N0	M0	Blank(s)	Blank(s)	Blank(s)	Blank(s)	Blank(s)	Blank(s)	T2c	N0	M0	50	4 or more regional lymph nodes removed	Non-primary surgical procedure to other regional sites		Surgery performed	Blank(s)	Blank(s)	Blank(s)	Blank(s)	Blank(s)	Blank(s)	Blank(s)	0	9	No
9108160	65-69 years	Female	2010	Breast	Breast	505	8500	Well differentiated; Grade I	Right - origin of primary	Positive histology	8500/3: Infiltrating duct carcinoma, NOS	8500-8549: ductal and lobular neoplasms	Breast	XIf Other and unspecified carcinomas	Localized	Localized	Localized only	Blank(s)	Blank(s)	Blank(s)	Blank(s)	IA	T1b	N0(i-)	M0	Blank(s)	Blank(s)	Blank(s)	Blank(s)	Blank(s)	Blank(s)	T1b	N0(i-)	M0	23	Unknown or not applicable	None; diagnosed at autopsy		Surgery performed	Blank(s)	Blank(s)	Blank(s)	Blank(s)	Blank(s)	Blank(s)	Blank(s)	0	3	No
9108160	75-79 years	Female	2017	Breast	Breast	508	8500	Moderately differentiated; Grade II	Right - origin of primary	Positive histology	8500/3: Infiltrating duct carcinoma, NOS	8500-8549: ductal and lobular neoplasms	Breast	XIf Other and unspecified carcinomas	Localized	Localized	Localized only	Blank(s)	Blank(s)	Blank(s)	Blank(s)	Blank(s)	Blank(s)	Blank(s)	Blank(s)	p1A	p0I-	c0	Pathologic	Pathologic	Clinical	Blank(s)	Blank(s)	Blank(s)	41	Unknown or not applicable	None; diagnosed at autopsy		Surgery performed	Blank(s)	Blank(s)	Blank(s)	Blank(s)	Blank(s)	Blank(s)	2	0	2	No
9108186	65-69 years	Male	2010	Urinary Bladder	Bladder	679	8130	Undifferentiated; anaplastic; Grade IV	Not a paired site	Positive histology	8130/3: Papillary transitional cell carcinoma	8120-8139: transitional cell papillomas and carcinomas	Urinary Bladder	XIf Other and unspecified carcinomas	Localized	Localized	Localized only	Blank(s)	Blank(s)	Blank(s)	Blank(s)	I	T1	N0	M0	Blank(s)	Blank(s)	Blank(s)	Blank(s)	Blank(s)	Blank(s)	T1	N0	M0	27	None	None; diagnosed at autopsy		Surgery performed	Blank(s)	Blank(s)	Blank(s)	Blank(s)	Blank(s)	Blank(s)	Blank(s)	98	0	No
9108186	65-69 years	Male	2010	Prostate	Prostate	619	8140	Moderately differentiated; Grade II	Not a paired site	Positive histology	8140/3: Adenocarcinoma, NOS	8140-8389: adenomas and adenocarcinomas	Prostate	XIf Other and unspecified carcinomas	Localized	Localized	Localized only	Blank(s)	Blank(s)	Blank(s)	Blank(s)	I	T2a	N0	M0	Blank(s)	Blank(s)	Blank(s)	Blank(s)	Blank(s)	Blank(s)	T2a	N0	M0	50	4 or more regional lymph nodes removed	None; diagnosed at autopsy		Surgery performed	Blank(s)	Blank(s)	Blank(s)	Blank(s)	Blank(s)	Blank(s)	Blank(s)	0	19	No
9108194	55-59 years	Female	2010	Breast	Breast	508	8500	Moderately differentiated; Grade II	Right - origin of primary	Positive histology	8500/3: Infiltrating duct carcinoma, NOS	8500-8549: ductal and lobular neoplasms	Breast	XIf Other and unspecified carcinomas	Distant	Distant	Distant site(s)/node(s) involved	Blank(s)	Blank(s)	Blank(s)	Blank(s)	IV	T4b	N1	M1	Blank(s)	Blank(s)	Blank(s)	Blank(s)	Blank(s)	Blank(s)	T4b	N1	M1	40	Unknown or not applicable	None; diagnosed at autopsy		Surgery performed	Blank(s)	Blank(s)	Blank(s)	Blank(s)	Blank(s)	Blank(s)	Blank(s)	98	0	Yes
9108194	55-59 years	Female	2010	Breast	Breast	509	9020	Unknown	Left - origin of primary	Positive histology	9020/3: Phyllodes tumor, malignant	9000-9039: fibroepithelial neoplasms	Breast	XIf Other and unspecified carcinomas	Regional	Regional	Regional by both direct extension and lymph node involvement	Blank(s)	Blank(s)	Blank(s)	Blank(s)	IIIB	T4b	N1	M0	Blank(s)	Blank(s)	Blank(s)	Blank(s)	Blank(s)	Blank(s)	T4b	N1	M0	40	Unknown or not applicable	None; diagnosed at autopsy		Surgery performed	Blank(s)	Blank(s)	Blank(s)	Blank(s)	Blank(s)	Blank(s)	Blank(s)	98	0	No
9108194	55-59 years	Female	2010	Lung and Bronchus	Lung	343	8250	Unknown	Left - origin of primary	Positive histology	8250/3: Bronchiolo-alveolar adenocarcinoma, NOS	8140-8389: adenomas and adenocarcinomas	Lung and Bronchus	XIf Other and unspecified carcinomas	Regional	Regional	Regional by both direct extension and lymph node involvement	Blank(s)	Blank(s)	Blank(s)	Blank(s)	IIIA	T2NOS	N2	M0	Blank(s)	Blank(s)	Blank(s)	Blank(s)	Blank(s)	Blank(s)	T2	N2	M0	0	None	None; diagnosed at autopsy		Not recommended	Blank(s)	Blank(s)	Blank(s)	Blank(s)	Blank(s)	Blank(s)	Blank(s)	98	0	No
9108204	80-84 years	Male	2010	Lung and Bronchus	Lung	341	8140	Moderately differentiated; Grade II	Left - origin of primary	Positive histology	8140/3: Adenocarcinoma, NOS	8140-8389: adenomas and adenocarcinomas	Lung and Bronchus	XIf Other and unspecified carcinomas	Regional	Regional	Regional by direct extension only	Blank(s)	Blank(s)	Blank(s)	Blank(s)	IB	T2a	N0	M0	Blank(s)	Blank(s)	Blank(s)	Blank(s)	Blank(s)	Blank(s)	T2	N0	M0	33	4 or more regional lymph nodes removed	None; diagnosed at autopsy		Surgery performed	Blank(s)	Blank(s)	Blank(s)	Blank(s)	Blank(s)	Blank(s)	Blank(s)	0	6	No
9108204	80-84 years	Male	2012	Prostate	Prostate	619	8140	Poorly differentiated; Grade III	Not a paired site	Positive histology	8140/3: Adenocarcinoma, NOS	8140-8389: adenomas and adenocarcinomas	Prostate	XIf Other and unspecified carcinomas	Unknown/unstaged	Unknown/unstaged	Unknown/unstaged/unspecified/DCO	Blank(s)	Blank(s)	Blank(s)	Blank(s)	UNK Stage	TX	NX	M0	Blank(s)	Blank(s)	Blank(s)	Blank(s)	Blank(s)	Blank(s)	TX	NX	MX	99	Unknown or not applicable	Unknown; death certificate only		Unknown; death certificate; or autopsy only (2003+)	Blank(s)	Blank(s)	Blank(s)	Blank(s)	Blank(s)	Blank(s)	Blank(s)	99	99	Unknown
9108207	60-64 years	Male	2010	Esophagus	Esophagus	155	8140	Moderately differentiated; Grade II	Not a paired site	Positive histology	8140/3: Adenocarcinoma, NOS	8140-8389: adenomas and adenocarcinomas	Esophagus	XIf Other and unspecified carcinomas	Localized	Localized	Localized only	Blank(s)	Blank(s)	Blank(s)	Blank(s)	IA	T1a	N0	M0	Blank(s)	Blank(s)	Blank(s)	Blank(s)	Blank(s)	Blank(s)	T1	N0	M0	27	None	None; diagnosed at autopsy		Surgery performed	Blank(s)	Blank(s)	Blank(s)	Blank(s)	Blank(s)	Blank(s)	Blank(s)	98	0	No
9108207	60-64 years	Male	2012	Lung and Bronchus	Lung	343	8070	Poorly differentiated; Grade III	Right - origin of primary	Positive histology	8070/3: Squamous cell carcinoma, NOS	8050-8089: squamous cell neoplasms	Lung and Bronchus	XIf Other and unspecified carcinomas	Distant	Distant	Distant site(s)/node(s) involved	Blank(s)	Blank(s)	Blank(s)	Blank(s)	IV	T1b	N0	M1b	Blank(s)	Blank(s)	Blank(s)	Blank(s)	Blank(s)	Blank(s)	T1	N0	M1	0	None	None; diagnosed at autopsy		Not recommended	Blank(s)	Blank(s)	Blank(s)	Blank(s)	Blank(s)	Blank(s)	Blank(s)	98	0	No
9108213	60-64 years	Male	2010	Urinary Bladder	Bladder	678	8120	Undifferentiated; anaplastic; Grade IV	Not a paired site	Positive histology	8120/3: Transitional cell carcinoma, NOS	8120-8139: transitional cell papillomas and carcinomas	Urinary Bladder	XIf Other and unspecified carcinomas	Localized	Localized	Localized only	Blank(s)	Blank(s)	Blank(s)	Blank(s)	II	T2b	N0	M0	Blank(s)	Blank(s)	Blank(s)	Blank(s)	Blank(s)	Blank(s)	T2b	N0	M0	61	4 or more regional lymph nodes removed	None; diagnosed at autopsy		Surgery performed	Blank(s)	Blank(s)	Blank(s)	Blank(s)	Blank(s)	Blank(s)	Blank(s)	0	12	No
9108213	60-64 years	Male	2010	Prostate	Prostate	619	8140	Moderately differentiated; Grade II	Not a paired site	Positive histology	8140/3: Adenocarcinoma, NOS	8140-8389: adenomas and adenocarcinomas	Prostate	XIf Other and unspecified carcinomas	Localized	Localized	Localized only	Blank(s)	Blank(s)	Blank(s)	Blank(s)	I	T2NOS	N0	M0	Blank(s)	Blank(s)	Blank(s)	Blank(s)	Blank(s)	Blank(s)	T2NOS	N0	M0	70	4 or more regional lymph nodes removed	None; diagnosed at autopsy		Surgery performed	Blank(s)	Blank(s)	Blank(s)	Blank(s)	Blank(s)	Blank(s)	Blank(s)	0	12	No
9108222	50-54 years	Female	2010	Ovary	Ovary	569	8380	Well differentiated; Grade I	Left - origin of primary	Positive histology	8380/3: Endometrioid carcinoma	8140-8389: adenomas and adenocarcinomas	Ovary	Xd Gonadal carcinomas	Localized	Localized	Localized only	Blank(s)	Blank(s)	Blank(s)	Blank(s)	IA	T1a	N0	M0	Blank(s)	Blank(s)	Blank(s)	Blank(s)	Blank(s)	Blank(s)	T1a	N0	M0	57	4 or more regional lymph nodes removed	None; diagnosed at autopsy		Surgery performed	Blank(s)	Blank(s)	Blank(s)	Blank(s)	Blank(s)	Blank(s)	Blank(s)	0	21	No
9108222	50-54 years	Female	2010	Corpus Uteri	CorpusCarcinoma	541	8380	Well differentiated; Grade I	Not a paired site	Positive histology	8380/3: Endometrioid carcinoma	8140-8389: adenomas and adenocarcinomas	Corpus Uteri	XIf Other and unspecified carcinomas	Localized	Localized	Localized only	Blank(s)	Blank(s)	Blank(s)	Blank(s)	IA	T1a	N0	M0	Blank(s)	Blank(s)	Blank(s)	Blank(s)	Blank(s)	Blank(s)	T1a	N0	M0	50	4 or more regional lymph nodes removed	None; diagnosed at autopsy		Surgery performed	Blank(s)	Blank(s)	Blank(s)	Blank(s)	Blank(s)	Blank(s)	Blank(s)	0	21	No
9108222	55-59 years	Female	2011	Stomach	NETStomach	162	8240	Well differentiated; Grade I	Not a paired site	Positive histology	8240/3: Carcinoid tumor, NOS	8140-8389: adenomas and adenocarcinomas	Stomach	XIf Other and unspecified carcinomas	Localized	Localized	Localized only	Blank(s)	Blank(s)	Blank(s)	Blank(s)	UNK Stage	TX	N0	M0	Blank(s)	Blank(s)	Blank(s)	Blank(s)	Blank(s)	Blank(s)	NA	NA	NA	26	None	None; diagnosed at autopsy		Surgery performed	Blank(s)	Blank(s)	Blank(s)	Blank(s)	Blank(s)	Blank(s)	Blank(s)	98	0	No
9108222	60-64 years	Female	2016	Stomach	NETStomach	162	8240	Well differentiated; Grade I	Not a paired site	Positive histology	8240/3: Carcinoid tumor, NOS	8140-8389: adenomas and adenocarcinomas	Stomach	XIf Other and unspecified carcinomas	Localized	Localized	Localized only	Blank(s)	Blank(s)	Blank(s)	Blank(s)	Blank(s)	Blank(s)	Blank(s)	Blank(s)	Blank(s)	Blank(s)	Blank(s)	Blank(s)	Blank(s)	Blank(s)	Blank(s)	Blank(s)	Blank(s)	26	None	None; diagnosed at autopsy		Surgery performed	Blank(s)	Blank(s)	Blank(s)	Blank(s)	Blank(s)	Blank(s)	2	98	0	No
9108230	50-54 years	Female	2010	Corpus Uteri	CorpusCarcinoma	541	8380	Undifferentiated; anaplastic; Grade IV	Not a paired site	Positive histology	8380/3: Endometrioid carcinoma	8140-8389: adenomas and adenocarcinomas	Corpus Uteri	XIf Other and unspecified carcinomas	Regional	Regional	Regional by direct extension only	Blank(s)	Blank(s)	Blank(s)	Blank(s)	II	T2	N0	M0	Blank(s)	Blank(s)	Blank(s)	Blank(s)	Blank(s)	Blank(s)	T2b	N0	M0	50	4 or more regional lymph nodes removed	None; diagnosed at autopsy		Surgery performed	Blank(s)	Blank(s)	Blank(s)	Blank(s)	Blank(s)	Blank(s)	Blank(s)	0	24	No
9108230	55-59 years	Female	2017	Pancreas	PancreasHead	250	8140	Unknown	Not a paired site	Positive histology	8140/3: Adenocarcinoma, NOS	8140-8389: adenomas and adenocarcinomas	Pancreas	XIf Other and unspecified carcinomas	Unknown/unstaged	Unknown/unstaged	Unknown/unstaged/unspecified/DCO	Blank(s)	Blank(s)	Blank(s)	Blank(s)	Blank(s)	Blank(s)	Blank(s)	Blank(s)	Blank(s)	Blank(s)	Blank(s)	Blank(s)	Blank(s)	Blank(s)	Blank(s)	Blank(s)	Blank(s)	0	None	None; diagnosed at autopsy		Recommended but not performed, unknown reason	Blank(s)	Blank(s)	Blank(s)	Blank(s)	Blank(s)	Blank(s)	999	99	99	Unknown
9108239	45-49 years	Female	2010	Breast	Breast	505	8500	Poorly differentiated; Grade III	Left - origin of primary	Positive histology	8500/3: Infiltrating duct carcinoma, NOS	8500-8549: ductal and lobular neoplasms	Breast	XIf Other and unspecified carcinomas	Regional	Regional	Regional lymph nodes involved only	Blank(s)	Blank(s)	Blank(s)	Blank(s)	IIB	T2	N1a	M0	Blank(s)	Blank(s)	Blank(s)	Blank(s)	Blank(s)	Blank(s)	T2	N1a	M0	50	Unknown or not applicable	None; diagnosed at autopsy		Surgery performed	Blank(s)	Blank(s)	Blank(s)	Blank(s)	Blank(s)	Blank(s)	Blank(s)	1	19	No
9108245	50-54 years	Male	2010	Prostate	Prostate	619	8140	Poorly differentiated; Grade III	Not a paired site	Positive histology	8140/3: Adenocarcinoma, NOS	8140-8389: adenomas and adenocarcinomas	Prostate	XIf Other and unspecified carcinomas	Distant	Distant	Distant site(s)/node(s) involved	Blank(s)	Blank(s)	Blank(s)	Blank(s)	IV	T1c	N0	M1b	Blank(s)	Blank(s)	Blank(s)	Blank(s)	Blank(s)	Blank(s)	T1c	N0	M1b	0	None	None; diagnosed at autopsy		Not recommended	Blank(s)	Blank(s)	Blank(s)	Blank(s)	Blank(s)	Blank(s)	Blank(s)	98	0	No
9108245	50-54 years	Male	2011	Stomach	Stomach	162	8145	Poorly differentiated; Grade III	Not a paired site	Positive histology	8145/3: Carcinoma, diffuse type	8140-8389: adenomas and adenocarcinomas	Stomach	XIf Other and unspecified carcinomas	Localized	Localized	Localized only	Blank(s)	Blank(s)	Blank(s)	Blank(s)	IB	T2	N0	M0	Blank(s)	Blank(s)	Blank(s)	Blank(s)	Blank(s)	Blank(s)	T2a	N0	M0	32	4 or more regional lymph nodes removed	Non-primary surgical procedure to other regional sites		Surgery performed	Blank(s)	Blank(s)	Blank(s)	Blank(s)	Blank(s)	Blank(s)	Blank(s)	0	14	No
9108259	60-64 years	Male	2010	Other Biliary	BileDuctsDistal	240	8500	Poorly differentiated; Grade III	Not a paired site	Positive histology	8500/3: Infiltrating duct carcinoma, NOS	8500-8549: ductal and lobular neoplasms	Other Biliary	XIf Other and unspecified carcinomas	Regional	Blank(s)	Regional by both direct extension and lymph node involvement	Blank(s)	Blank(s)	Blank(s)	Blank(s)	IIB	T3	N1	M0	Blank(s)	Blank(s)	Blank(s)	Blank(s)	Blank(s)	Blank(s)	T4	N1	M0	60	4 or more regional lymph nodes removed	None; diagnosed at autopsy		Surgery performed	Blank(s)	Blank(s)	Blank(s)	Blank(s)	Blank(s)	Blank(s)	Blank(s)	7	8	No
9108296	75-79 years	Female	2010	NHL - Extranodal	Lymphoma	421	9591	B-cell; pre-B; B-precursor	Not a paired site	Positive histology	9591/3: Non-Hodgkin lymphoma, NOS	9590-9599: malignant lymphomas, NOS or diffuse	NHL - Extranodal	Ia Lymphoid leukemias	Distant	Distant	Distant site(s)/node(s) involved	Blank(s)	Blank(s)	Blank(s)	Blank(s)	IV	NA	NA	NA	Blank(s)	Blank(s)	Blank(s)	Blank(s)	Blank(s)	Blank(s)	NA	NA	NA	98	Unknown or not applicable	None; diagnosed at autopsy		Recommended but not performed, unknown reason	Blank(s)	Blank(s)	Blank(s)	Blank(s)	Blank(s)	Blank(s)	Blank(s)	99	99	N/A
9108296	75-79 years	Female	2010	Other Non-Epithelial Skin	Skin	443	8402	Unknown	Paired site: midline tumor	Positive histology	8402/3: Nodular hidradenoma, malignant	8390-8429: adnexal and skin appendage neoplasms	Other Non-Epithelial Skin	XIe Skin carcinomas	Localized	Blank(s)	Localized only	Blank(s)	Blank(s)	Blank(s)	Blank(s)	II	T2	N0	M0	Blank(s)	Blank(s)	Blank(s)	Blank(s)	Blank(s)	Blank(s)	T2	N0	M0	27	None	None; diagnosed at autopsy		Surgery performed	Blank(s)	Blank(s)	Blank(s)	Blank(s)	Blank(s)	Blank(s)	Blank(s)	98	0	No
9108334	80-84 years	Female	2007	Lung and Bronchus	Lung	343	8250	Moderately differentiated; Grade II	Right - origin of primary	Positive exfoliative cytology, no positive histology	8250/3: Bronchiolo-alveolar adenocarcinoma, NOS	8140-8389: adenomas and adenocarcinomas	Lung and Bronchus	XIf Other and unspecified carcinomas	Distant	Distant	Distant site(s)/node(s) involved	Blank(s)	Blank(s)	Blank(s)	Blank(s)	Blank(s)	Blank(s)	Blank(s)	Blank(s)	Blank(s)	Blank(s)	Blank(s)	Blank(s)	Blank(s)	Blank(s)	TX	NX	M1	0	None	None; diagnosed at autopsy		Not recommended	Blank(s)	Blank(s)	Blank(s)	Blank(s)	Blank(s)	Blank(s)	Blank(s)	98	0	Blank(s)
9108334	80-84 years	Female	2010	Breast	Breast	503	8500	Moderately differentiated; Grade II	Left - origin of primary	Positive histology	8500/3: Infiltrating duct carcinoma, NOS	8500-8549: ductal and lobular neoplasms	Breast	XIf Other and unspecified carcinomas	Regional	Regional	Regional lymph nodes involved only	Blank(s)	Blank(s)	Blank(s)	Blank(s)	IIB	T2	N1a	M0	Blank(s)	Blank(s)	Blank(s)	Blank(s)	Blank(s)	Blank(s)	T2	N1a	M0	22	Unknown or not applicable	None; diagnosed at autopsy		Surgery performed	Blank(s)	Blank(s)	Blank(s)	Blank(s)	Blank(s)	Blank(s)	Blank(s)	1	4	No
9108336	60-64 years	Female	2010	Breast	Breast	504	8500	Well differentiated; Grade I	Right - origin of primary	Positive histology	8500/3: Infiltrating duct carcinoma, NOS	8500-8549: ductal and lobular neoplasms	Breast	XIf Other and unspecified carcinomas	Localized	Localized	Localized only	Blank(s)	Blank(s)	Blank(s)	Blank(s)	IA	T1c	N0(i-)	M0	Blank(s)	Blank(s)	Blank(s)	Blank(s)	Blank(s)	Blank(s)	T1c	N0(i-)	M0	22	Unknown or not applicable	None; diagnosed at autopsy		Surgery performed	Blank(s)	Blank(s)	Blank(s)	Blank(s)	Blank(s)	Blank(s)	Blank(s)	0	2	No
9108336	60-64 years	Female	2011	Breast	Breast	508	8500	Moderately differentiated; Grade II	Left - origin of primary	Positive histology	8500/3: Infiltrating duct carcinoma, NOS	8500-8549: ductal and lobular neoplasms	Breast	XIf Other and unspecified carcinomas	Localized	Localized	Localized only	Blank(s)	Blank(s)	Blank(s)	Blank(s)	IA	T1c	N0(i-)	M0	Blank(s)	Blank(s)	Blank(s)	Blank(s)	Blank(s)	Blank(s)	T1c	N0(i-)	M0	24	Unknown or not applicable	None; diagnosed at autopsy		Surgery performed	Blank(s)	Blank(s)	Blank(s)	Blank(s)	Blank(s)	Blank(s)	Blank(s)	0	2	No
9108355	75-79 years	Female	2010	Corpus Uteri	CorpusCarcinoma	541	8380	Well differentiated; Grade I	Not a paired site	Positive histology	8380/3: Endometrioid carcinoma	8140-8389: adenomas and adenocarcinomas	Corpus Uteri	XIf Other and unspecified carcinomas	Localized	Localized	Localized only	Blank(s)	Blank(s)	Blank(s)	Blank(s)	IA	T1a	N0	M0	Blank(s)	Blank(s)	Blank(s)	Blank(s)	Blank(s)	Blank(s)	T1a	N0	M0	50	None	None; diagnosed at autopsy		Surgery performed	Blank(s)	Blank(s)	Blank(s)	Blank(s)	Blank(s)	Blank(s)	Blank(s)	98	0	No
9108355	80-84 years	Female	2017	Pancreas	PancreasBodyTail	251	8500	Unknown	Not a paired site	Positive exfoliative cytology, no positive histology	8500/3: Infiltrating duct carcinoma, NOS	8500-8549: ductal and lobular neoplasms	Pancreas	XIf Other and unspecified carcinomas	Unknown/unstaged	Unknown/unstaged	Unknown/unstaged/unspecified/DCO	Blank(s)	Blank(s)	Blank(s)	Blank(s)	Blank(s)	Blank(s)	Blank(s)	Blank(s)	Blank(s)	Blank(s)	Blank(s)	Blank(s)	Blank(s)	Blank(s)	Blank(s)	Blank(s)	Blank(s)	0	None	None; diagnosed at autopsy		Recommended but not performed, unknown reason	Blank(s)	Blank(s)	Blank(s)	Blank(s)	Blank(s)	Blank(s)	999	99	99	Unknown
9108361	55-59 years	Female	2010	Breast	Breast	505	8500	Moderately differentiated; Grade II	Left - origin of primary	Positive histology	8500/3: Infiltrating duct carcinoma, NOS	8500-8549: ductal and lobular neoplasms	Breast	XIf Other and unspecified carcinomas	Regional	Regional	Regional lymph nodes involved only	Blank(s)	Blank(s)	Blank(s)	Blank(s)	IIB	T2	N1a	M0	Blank(s)	Blank(s)	Blank(s)	Blank(s)	Blank(s)	Blank(s)	T2	N1a	M0	54	Unknown or not applicable	None; diagnosed at autopsy		Surgery performed	Blank(s)	Blank(s)	Blank(s)	Blank(s)	Blank(s)	Blank(s)	Blank(s)	1	13	No
9108361	55-59 years	Female	2010	Breast	Breast	504	8500	Poorly differentiated; Grade III	Right - origin of primary	Positive histology	8500/3: Infiltrating duct carcinoma, NOS	8500-8549: ductal and lobular neoplasms	Breast	XIf Other and unspecified carcinomas	Regional	Regional	Regional lymph nodes involved only	Blank(s)	Blank(s)	Blank(s)	Blank(s)	IIB	T2	N1mi	M0	Blank(s)	Blank(s)	Blank(s)	Blank(s)	Blank(s)	Blank(s)	T2	N1mi	M0	45	Unknown or not applicable	None; diagnosed at autopsy		Surgery performed	Blank(s)	Blank(s)	Blank(s)	Blank(s)	Blank(s)	Blank(s)	Blank(s)	1	1	No
9108368	75-79 years	Male	2010	Prostate	Prostate	619	8140	Poorly differentiated; Grade III	Not a paired site	Positive histology	8140/3: Adenocarcinoma, NOS	8140-8389: adenomas and adenocarcinomas	Prostate	XIf Other and unspecified carcinomas	Localized	Localized	Localized only	Blank(s)	Blank(s)	Blank(s)	Blank(s)	IIB	T1c	N0	M0	Blank(s)	Blank(s)	Blank(s)	Blank(s)	Blank(s)	Blank(s)	T1c	N0	M0	0	None	None; diagnosed at autopsy		Not recommended	Blank(s)	Blank(s)	Blank(s)	Blank(s)	Blank(s)	Blank(s)	Blank(s)	98	0	No
9108368	75-79 years	Male	2010	Urinary Bladder	Bladder	679	8120	Undifferentiated; anaplastic; Grade IV	Not a paired site	Positive histology	8120/3: Transitional cell carcinoma, NOS	8120-8139: transitional cell papillomas and carcinomas	Urinary Bladder	XIf Other and unspecified carcinomas	In situ	In situ	In situ	Blank(s)	Blank(s)	Blank(s)	Blank(s)	0is	Tis	N0	M0	Blank(s)	Blank(s)	Blank(s)	Blank(s)	Blank(s)	Blank(s)	Tis	N0	M0	27	None	None; diagnosed at autopsy		Surgery performed	Blank(s)	Blank(s)	Blank(s)	Blank(s)	Blank(s)	Blank(s)	Blank(s)	98	0	No
9108376	85+ years	Female	2010	Corpus Uteri	CorpusCarcinoma	541	8380	Poorly differentiated; Grade III	Not a paired site	Positive histology	8380/3: Endometrioid carcinoma	8140-8389: adenomas and adenocarcinomas	Corpus Uteri	XIf Other and unspecified carcinomas	Localized	Localized	Localized only	Blank(s)	Blank(s)	Blank(s)	Blank(s)	IB	T1b	N0	M0	Blank(s)	Blank(s)	Blank(s)	Blank(s)	Blank(s)	Blank(s)	T1c	N0	M0	50	4 or more regional lymph nodes removed	None; diagnosed at autopsy		Surgery performed	Blank(s)	Blank(s)	Blank(s)	Blank(s)	Blank(s)	Blank(s)	Blank(s)	0	11	No
9108376	85+ years	Female	2015	Large Intestine, NOS	Colon	189	8000	Unknown	Not a paired site	Unknown	8000/3: Neoplasm, malignant	8000-8009: unspecified neoplasms	Large Intestine, NOS	XIIb Other unspecified malignant tumors	Unknown/unstaged	Unknown/unstaged	Unknown/unstaged/unspecified/DCO	Blank(s)	Blank(s)	Blank(s)	Blank(s)	UNK Stage	TX	NX	M0	Blank(s)	Blank(s)	Blank(s)	Blank(s)	Blank(s)	Blank(s)	TX	NX	MX	99	Unknown or not applicable	Unknown; death certificate only		Unknown; death certificate; or autopsy only (2003+)	Blank(s)	Blank(s)	Blank(s)	Blank(s)	Blank(s)	Blank(s)	Blank(s)	99	99	Unknown
9108384	50-54 years	Female	2010	Breast	Breast	502	8500	Moderately differentiated; Grade II	Left - origin of primary	Positive histology	8500/3: Infiltrating duct carcinoma, NOS	8500-8549: ductal and lobular neoplasms	Breast	XIf Other and unspecified carcinomas	Localized	Localized	Localized only	Blank(s)	Blank(s)	Blank(s)	Blank(s)	IA	T1b	N0(i-)	M0	Blank(s)	Blank(s)	Blank(s)	Blank(s)	Blank(s)	Blank(s)	T1b	N0(i-)	M0	22	Unknown or not applicable	None; diagnosed at autopsy		Surgery performed	Blank(s)	Blank(s)	Blank(s)	Blank(s)	Blank(s)	Blank(s)	Blank(s)	0	8	No
9108384	55-59 years	Female	2010	Breast	Breast	502	8520	Well differentiated; Grade I	Right - origin of primary	Positive histology	8520/3: Lobular carcinoma, NOS	8500-8549: ductal and lobular neoplasms	Breast	XIf Other and unspecified carcinomas	Localized	Localized	Localized only	Blank(s)	Blank(s)	Blank(s)	Blank(s)	IIA	T2	N0(i-)	M0	Blank(s)	Blank(s)	Blank(s)	Blank(s)	Blank(s)	Blank(s)	T2	N0(i-)	M0	23	Unknown or not applicable	None; diagnosed at autopsy		Surgery performed	Blank(s)	Blank(s)	Blank(s)	Blank(s)	Blank(s)	Blank(s)	Blank(s)	0	3	No
9108384	60-64 years	Female	2015	Gum and Other Mouth	PalateSoft	51	8070	Moderately differentiated; Grade II	Not a paired site	Positive histology	8070/3: Squamous cell carcinoma, NOS	8050-8089: squamous cell neoplasms	Gum and Other Mouth	XIf Other and unspecified carcinomas	Localized	Blank(s)	Localized only	Blank(s)	Blank(s)	Blank(s)	Blank(s)	II	T2	N0	M0	Blank(s)	Blank(s)	Blank(s)	Blank(s)	Blank(s)	Blank(s)	T2	N0	M0	0	Biopsy or aspiration of regional lymph node, NOS	None; diagnosed at autopsy		Not recommended	Blank(s)	Blank(s)	Blank(s)	Blank(s)	Blank(s)	Blank(s)	Blank(s)	0	95	No
9108384	60-64 years	Female	2015	Lung and Bronchus	Lung	341	8041	Poorly differentiated; Grade III	Right - origin of primary	Positive histology	8041/3: Small cell carcinoma, NOS	8010-8049: epithelial neoplasms, NOS	Lung and Bronchus	XIf Other and unspecified carcinomas	Regional	Regional	Regional by both direct extension and lymph node involvement	Blank(s)	Blank(s)	Blank(s)	Blank(s)	IIIA	T3	N1	M0	Blank(s)	Blank(s)	Blank(s)	Blank(s)	Blank(s)	Blank(s)	T4	N1	M0	33	4 or more regional lymph nodes removed	None; diagnosed at autopsy		Surgery performed	Blank(s)	Blank(s)	Blank(s)	Blank(s)	Blank(s)	Blank(s)	Blank(s)	3	8	No
9108384	60-64 years	Female	2015	Lung and Bronchus	Lung	341	8560	Moderately differentiated; Grade II	Right - origin of primary	Positive histology	8560/3: Adenosquamous carcinoma	8560-8579: complex epithelial neoplasms	Lung and Bronchus	XIf Other and unspecified carcinomas	Regional	Regional	Regional by direct extension only	Blank(s)	Blank(s)	Blank(s)	Blank(s)	IIB	T3	N0	M0	Blank(s)	Blank(s)	Blank(s)	Blank(s)	Blank(s)	Blank(s)	T4	N0	M0	33	4 or more regional lymph nodes removed	None; diagnosed at autopsy		Surgery performed	Blank(s)	Blank(s)	Blank(s)	Blank(s)	Blank(s)	Blank(s)	Blank(s)	0	13	No
9108405	85+ years	Male	2009	Anus, Anal Canal and Anorectum	Anus	211	8010	Poorly differentiated; Grade III	Not a paired site	Positive histology	8010/3: Carcinoma, NOS	8010-8049: epithelial neoplasms, NOS	Anus, Anal Canal and Anorectum	XIf Other and unspecified carcinomas	Unknown/unstaged	Unknown/unstaged	Unknown/unstaged/unspecified/DCO	Blank(s)	Blank(s)	Blank(s)	Blank(s)	Blank(s)	Blank(s)	Blank(s)	Blank(s)	Blank(s)	Blank(s)	Blank(s)	Blank(s)	Blank(s)	Blank(s)	TX	NX	MX	0	None	None; diagnosed at autopsy		Recommended but not performed, patient refused	Blank(s)	Blank(s)	Blank(s)	Blank(s)	Blank(s)	Blank(s)	Blank(s)	99	99	Blank(s)
9108405	85+ years	Male	2009	Prostate	Prostate	619	8140	Poorly differentiated; Grade III	Not a paired site	Positive histology	8140/3: Adenocarcinoma, NOS	8140-8389: adenomas and adenocarcinomas	Prostate	XIf Other and unspecified carcinomas	Distant	Distant	Distant site(s)/node(s) involved	Blank(s)	Blank(s)	Blank(s)	Blank(s)	Blank(s)	Blank(s)	Blank(s)	Blank(s)	Blank(s)	Blank(s)	Blank(s)	Blank(s)	Blank(s)	Blank(s)	TX	NX	M1NOS	0	None	None; diagnosed at autopsy		Not recommended, contraindicated due to other cond; autopsy only (1973-2002)	Blank(s)	Blank(s)	Blank(s)	Blank(s)	Blank(s)	Blank(s)	Blank(s)	98	0	Blank(s)
[truncated: 99,305 more rows]
[truncated: 17 more columns]
