# Supplementary material for: Lobar or sublobar resection for early-stage second primary lung cancer ≤ 3 cm in size: a SEER population-based study
Source: J Cancer Res Clin Oncol. 2023 Sep 19;149(18):16679–90. doi: 10.1007/s00432-023-05396-5 (PMC10645613; doi:10.1007/s00432-023-05396-5)
Supplement: Supplementary file 4 — Supplementary file4 (XLSX 29788 KB) [file 432_2023_5396_MOESM4_ESM.xlsx]

## Sheet: Sheet1
Patient ID	Age recode with <1 year olds	Sex	Year of diagnosis	Site recode ICD-O-3/WHO 2008	TNM 7/CS v0204+ Schema (thru 2017)	Primary Site	Histologic Type ICD-O-3	Grade (thru 2017)	Laterality	Diagnostic Confirmation	ICD-O-3 Hist/behav, malignant	Histology recode - broad groupings	Site recode ICD-O-3/WHO 2008 (for SIRs)	ICCC site recode 3rd edition/IARC 2017	Combined Summary Stage (2004+)	Summary stage 2000 (1998-2017)	SEER Combined Summary Stage 2000 (2004-2017)	Derived EOD 2018 T (2018+)	Derived EOD 2018 N (2018+)	Derived EOD 2018 M (2018+)	Derived EOD 2018 Stage Group (2018+)	Derived AJCC Stage Group, 7th ed (2010-2015)	Derived AJCC T, 7th ed (2010-2015)	Derived AJCC N, 7th ed (2010-2015)	Derived AJCC M, 7th ed (2010-2015)	Derived SEER Combined T (2016-2017)	Derived SEER Combined N (2016-2017)	Derived SEER Combined M (2016-2017)	Derived SEER Combined T Src (2016-2017)	Derived SEER Combined N Src (2016-2017)	Derived SEER Combined M Src (2016-2017)	Derived AJCC T, 6th ed (2004-2015)	Derived AJCC N, 6th ed (2004-2015)	Derived AJCC M, 6th ed (2004-2015)	RX Summ--Surg Prim Site (1998+)	RX Summ--Scope Reg LN Sur (2003+)	RX Summ--Surg Oth Reg/Dis (2003+)		Reason no cancer-directed surgery	Scope of reg lymph nd surg (1998-2002)	RX Summ--Reg LN Examined (1998-2002)	Surgery of oth reg/dis sites (1998-2002)	Site specific surgery (1973-1997 varying detail by year and site)	EOD Primary Tumor (2018+)	EOD Regional Nodes (2018+)	Tumor Size Summary (2016+)	Regional nodes positive (1988+)	Regional nodes examined (1988+)	SEER Combined Mets at DX-lung (2010+)
14042850	75-79 years	Female	2005	Breast	Breast	509	8500	Unknown	Right - origin of primary	Positive histology	8500/3: Infiltrating duct carcinoma, NOS	8500-8549: ductal and lobular neoplasms	Breast	XIf Other and unspecified carcinomas	Localized	Localized	Localized only	Blank(s)	Blank(s)	Blank(s)	Blank(s)	Blank(s)	Blank(s)	Blank(s)	Blank(s)	Blank(s)	Blank(s)	Blank(s)	Blank(s)	Blank(s)	Blank(s)	T1c	N0	M0	22	Unknown or not applicable	None; diagnosed at autopsy		Surgery performed	Blank(s)	Blank(s)	Blank(s)	Blank(s)	Blank(s)	Blank(s)	Blank(s)	0	3	Blank(s)
14042850	80-84 years	Female	2010	Ovary	Ovary	569	8980	Unknown	Bilateral, single primary	Positive histology	8980/3: Carcinosarcoma, NOS	8930-8999: complex mixed and stromal neoplasms	Ovary	XIIa Other specified malignant tumors	Regional	Regional	Regional by direct extension only	Blank(s)	Blank(s)	Blank(s)	Blank(s)	IIC	T2c	N0	M0	Blank(s)	Blank(s)	Blank(s)	Blank(s)	Blank(s)	Blank(s)	NA	NA	NA	57	None	None; diagnosed at autopsy		Surgery performed	Blank(s)	Blank(s)	Blank(s)	Blank(s)	Blank(s)	Blank(s)	Blank(s)	98	0	No
14042854	65-69 years	Male	2006	Melanoma of the Skin	MelanomaSkin	446	8744	Unknown	Right - origin of primary	Positive histology	8744/3: Acral lentiginous melanoma, malignant	8720-8799: nevi and melanomas	Melanoma of the Skin	XId Malignant melanomas	Localized	Localized	Localized only	Blank(s)	Blank(s)	Blank(s)	Blank(s)	Blank(s)	Blank(s)	Blank(s)	Blank(s)	Blank(s)	Blank(s)	Blank(s)	Blank(s)	Blank(s)	Blank(s)	T3b	N0	M0	45	None	None; diagnosed at autopsy		Surgery performed	Blank(s)	Blank(s)	Blank(s)	Blank(s)	Blank(s)	Blank(s)	Blank(s)	98	0	Blank(s)
14042854	70-74 years	Male	2009	Prostate	Prostate	619	8140	Poorly differentiated; Grade III	Not a paired site	Positive histology	8140/3: Adenocarcinoma, NOS	8140-8389: adenomas and adenocarcinomas	Prostate	XIf Other and unspecified carcinomas	Localized	Localized	Localized only	Blank(s)	Blank(s)	Blank(s)	Blank(s)	Blank(s)	Blank(s)	Blank(s)	Blank(s)	Blank(s)	Blank(s)	Blank(s)	Blank(s)	Blank(s)	Blank(s)	T2NOS	N0	M0	0	None	None; diagnosed at autopsy		Recommended but not performed, unknown reason	Blank(s)	Blank(s)	Blank(s)	Blank(s)	Blank(s)	Blank(s)	Blank(s)	98	0	Blank(s)
14042866	50-54 years	Female	2006	Breast	Breast	501	8520	Well differentiated; Grade I	Left - origin of primary	Positive histology	8520/3: Lobular carcinoma, NOS	8500-8549: ductal and lobular neoplasms	Breast	XIf Other and unspecified carcinomas	Localized	Localized	Localized only	Blank(s)	Blank(s)	Blank(s)	Blank(s)	Blank(s)	Blank(s)	Blank(s)	Blank(s)	Blank(s)	Blank(s)	Blank(s)	Blank(s)	Blank(s)	Blank(s)	T1b	N0	M0	50	Unknown or not applicable	None; diagnosed at autopsy		Surgery performed	Blank(s)	Blank(s)	Blank(s)	Blank(s)	Blank(s)	Blank(s)	Blank(s)	0	13	Blank(s)
14042866	50-54 years	Female	2006	Breast	Breast	504	8500	Moderately differentiated; Grade II	Left - origin of primary	Positive histology	8500/3: Infiltrating duct carcinoma, NOS	8500-8549: ductal and lobular neoplasms	Breast	XIf Other and unspecified carcinomas	Localized	Localized	Localized only	Blank(s)	Blank(s)	Blank(s)	Blank(s)	Blank(s)	Blank(s)	Blank(s)	Blank(s)	Blank(s)	Blank(s)	Blank(s)	Blank(s)	Blank(s)	Blank(s)	T1c	N0	M0	50	Unknown or not applicable	None; diagnosed at autopsy		Surgery performed	Blank(s)	Blank(s)	Blank(s)	Blank(s)	Blank(s)	Blank(s)	Blank(s)	0	13	Blank(s)
14042873	70-74 years	Male	2005	NHL - Nodal	Lymphoma	778	9695	B-cell; pre-B; B-precursor	Not a paired site	Positive histology	9695/3: Follicular lymphoma, grade 1	9670-9699: nhl - mature b-cell lymphomas	NHL - Nodal	IIb Non-Hodgkin lymphomas (except Burkitt lymphoma)	Regional	Regional	Regional, NOS	Blank(s)	Blank(s)	Blank(s)	Blank(s)	Blank(s)	Blank(s)	Blank(s)	Blank(s)	Blank(s)	Blank(s)	Blank(s)	Blank(s)	Blank(s)	Blank(s)	NA	NA	NA	0	Unknown or not applicable	None; diagnosed at autopsy		Recommended but not performed, unknown reason	Blank(s)	Blank(s)	Blank(s)	Blank(s)	Blank(s)	Blank(s)	Blank(s)	99	99	Blank(s)
14042882	65-69 years	Female	2005	Breast	Breast	508	8500	Well differentiated; Grade I	Right - origin of primary	Positive histology	8500/3: Infiltrating duct carcinoma, NOS	8500-8549: ductal and lobular neoplasms	Breast	XIf Other and unspecified carcinomas	Localized	Localized	Localized only	Blank(s)	Blank(s)	Blank(s)	Blank(s)	Blank(s)	Blank(s)	Blank(s)	Blank(s)	Blank(s)	Blank(s)	Blank(s)	Blank(s)	Blank(s)	Blank(s)	T1b	N0	M0	23	Unknown or not applicable	None; diagnosed at autopsy		Surgery performed	Blank(s)	Blank(s)	Blank(s)	Blank(s)	Blank(s)	Blank(s)	Blank(s)	0	1	Blank(s)
14042882	65-69 years	Female	2006	Lung and Bronchus	Lung	343	8140	Poorly differentiated; Grade III	Right - origin of primary	Positive histology	8140/3: Adenocarcinoma, NOS	8140-8389: adenomas and adenocarcinomas	Lung and Bronchus	XIf Other and unspecified carcinomas	Localized	Localized	Localized only	Blank(s)	Blank(s)	Blank(s)	Blank(s)	Blank(s)	Blank(s)	Blank(s)	Blank(s)	Blank(s)	Blank(s)	Blank(s)	Blank(s)	Blank(s)	Blank(s)	T2	N0	M0	33	4 or more regional lymph nodes removed	None; diagnosed at autopsy		Surgery performed	Blank(s)	Blank(s)	Blank(s)	Blank(s)	Blank(s)	Blank(s)	Blank(s)	0	9	Blank(s)
14042905	65-69 years	Female	2004	Breast	Breast	509	8140	Unknown	Paired site, but no information concerning laterality	Positive histology	8140/3: Adenocarcinoma, NOS	8140-8389: adenomas and adenocarcinomas	Breast	XIf Other and unspecified carcinomas	Regional	Regional	Regional lymph nodes involved only	Blank(s)	Blank(s)	Blank(s)	Blank(s)	Blank(s)	Blank(s)	Blank(s)	Blank(s)	Blank(s)	Blank(s)	Blank(s)	Blank(s)	Blank(s)	Blank(s)	TX	N2a	M0	0	Unknown or not applicable	None; diagnosed at autopsy		Recommended but not performed, unknown reason	Blank(s)	Blank(s)	Blank(s)	Blank(s)	Blank(s)	Blank(s)	Blank(s)	8	10	Blank(s)
14042918	20-24 years	Female	2004	Cervix Uteri	Cervix	530	8140	Well differentiated; Grade I	Not a paired site	Positive histology	8140/3: Adenocarcinoma, NOS	8140-8389: adenomas and adenocarcinomas	Cervix Uteri	XIf Other and unspecified carcinomas	Localized	Localized	Localized only	Blank(s)	Blank(s)	Blank(s)	Blank(s)	Blank(s)	Blank(s)	Blank(s)	Blank(s)	Blank(s)	Blank(s)	Blank(s)	Blank(s)	Blank(s)	Blank(s)	T1NOS	N0	M0	20	None	None; diagnosed at autopsy		Surgery performed	Blank(s)	Blank(s)	Blank(s)	Blank(s)	Blank(s)	Blank(s)	Blank(s)	98	0	Blank(s)
14042918	20-24 years	Female	2006	Corpus Uteri	CorpusCarcinoma	541	8380	Well differentiated; Grade I	Not a paired site	Positive histology	8380/3: Endometrioid carcinoma	8140-8389: adenomas and adenocarcinomas	Corpus Uteri	XIf Other and unspecified carcinomas	Unknown/unstaged	Unknown/unstaged	Unknown/unstaged/unspecified/DCO	Blank(s)	Blank(s)	Blank(s)	Blank(s)	Blank(s)	Blank(s)	Blank(s)	Blank(s)	Blank(s)	Blank(s)	Blank(s)	Blank(s)	Blank(s)	Blank(s)	TX	NX	MX	24	None	None; diagnosed at autopsy		Surgery performed	Blank(s)	Blank(s)	Blank(s)	Blank(s)	Blank(s)	Blank(s)	Blank(s)	98	0	Blank(s)
14042955	85+ years	Male	2011	Lung and Bronchus	Lung	343	8010	Unknown	Left - origin of primary	Positive exfoliative cytology, no positive histology	8010/3: Carcinoma, NOS	8010-8049: epithelial neoplasms, NOS	Lung and Bronchus	XIf Other and unspecified carcinomas	Distant	Distant	Distant site(s)/node(s) involved	Blank(s)	Blank(s)	Blank(s)	Blank(s)	IV	T2b	N2	M1a	Blank(s)	Blank(s)	Blank(s)	Blank(s)	Blank(s)	Blank(s)	T2	N2	M1	0	None	None; diagnosed at autopsy		Not recommended	Blank(s)	Blank(s)	Blank(s)	Blank(s)	Blank(s)	Blank(s)	Blank(s)	98	0	Yes
14042963	65-69 years	Female	2005	Corpus Uteri	CorpusCarcinoma	549	8980	Unknown	Not a paired site	Positive histology	8980/3: Carcinosarcoma, NOS	8930-8999: complex mixed and stromal neoplasms	Corpus Uteri	XIIa Other specified malignant tumors	Distant	Distant	Distant site(s)/node(s) involved	Blank(s)	Blank(s)	Blank(s)	Blank(s)	Blank(s)	Blank(s)	Blank(s)	Blank(s)	Blank(s)	Blank(s)	Blank(s)	Blank(s)	Blank(s)	Blank(s)	NA	NA	NA	0	None	None; diagnosed at autopsy		Not recommended	Blank(s)	Blank(s)	Blank(s)	Blank(s)	Blank(s)	Blank(s)	Blank(s)	98	0	Blank(s)
14042963	65-69 years	Female	2005	Breast	Breast	502	8500	Poorly differentiated; Grade III	Left - origin of primary	Positive histology	8500/3: Infiltrating duct carcinoma, NOS	8500-8549: ductal and lobular neoplasms	Breast	XIf Other and unspecified carcinomas	Distant	Distant	Distant site(s)/node(s) involved	Blank(s)	Blank(s)	Blank(s)	Blank(s)	Blank(s)	Blank(s)	Blank(s)	Blank(s)	Blank(s)	Blank(s)	Blank(s)	Blank(s)	Blank(s)	Blank(s)	T2	N0	M1	0	Unknown or not applicable	None; diagnosed at autopsy		Not recommended	Blank(s)	Blank(s)	Blank(s)	Blank(s)	Blank(s)	Blank(s)	Blank(s)	98	0	Blank(s)
14042967	70-74 years	Male	2005	Urinary Bladder	Bladder	678	8130	Poorly differentiated; Grade III	Not a paired site	Positive histology	8130/3: Papillary transitional cell carcinoma	8120-8139: transitional cell papillomas and carcinomas	Urinary Bladder	XIf Other and unspecified carcinomas	In situ	In situ	In situ	Blank(s)	Blank(s)	Blank(s)	Blank(s)	Blank(s)	Blank(s)	Blank(s)	Blank(s)	Blank(s)	Blank(s)	Blank(s)	Blank(s)	Blank(s)	Blank(s)	Ta	N0	M0	27	None	None; diagnosed at autopsy		Surgery performed	Blank(s)	Blank(s)	Blank(s)	Blank(s)	Blank(s)	Blank(s)	Blank(s)	98	0	Blank(s)
14042967	75-79 years	Male	2009	Lung and Bronchus	Lung	349	8140	Unknown	Left - origin of primary	Positive histology	8140/3: Adenocarcinoma, NOS	8140-8389: adenomas and adenocarcinomas	Lung and Bronchus	XIf Other and unspecified carcinomas	Unknown/unstaged	Unknown/unstaged	Unknown/unstaged/unspecified/DCO	Blank(s)	Blank(s)	Blank(s)	Blank(s)	Blank(s)	Blank(s)	Blank(s)	Blank(s)	Blank(s)	Blank(s)	Blank(s)	Blank(s)	Blank(s)	Blank(s)	TX	N0	M0	0	None	None; diagnosed at autopsy		Not recommended	Blank(s)	Blank(s)	Blank(s)	Blank(s)	Blank(s)	Blank(s)	Blank(s)	98	0	Blank(s)
14042969	60-64 years	Female	2005	Breast	Breast	504	8522	Well differentiated; Grade I	Left - origin of primary	Positive histology	8522/3: Infiltrating duct and lobular carcinoma	8500-8549: ductal and lobular neoplasms	Breast	XIf Other and unspecified carcinomas	Localized	Localized	Localized only	Blank(s)	Blank(s)	Blank(s)	Blank(s)	Blank(s)	Blank(s)	Blank(s)	Blank(s)	Blank(s)	Blank(s)	Blank(s)	Blank(s)	Blank(s)	Blank(s)	T1a	N0(i-)	M0	22	Unknown or not applicable	None; diagnosed at autopsy		Surgery performed	Blank(s)	Blank(s)	Blank(s)	Blank(s)	Blank(s)	Blank(s)	Blank(s)	0	1	Blank(s)
14042974	70-74 years	Male	2005	Lung and Bronchus	Lung	341	8010	Unknown	Right - origin of primary	Radiography without microscopic confirm	8010/3: Carcinoma, NOS	8010-8049: epithelial neoplasms, NOS	Lung and Bronchus	XIf Other and unspecified carcinomas	Distant	Distant	Distant site(s)/node(s) involved	Blank(s)	Blank(s)	Blank(s)	Blank(s)	Blank(s)	Blank(s)	Blank(s)	Blank(s)	Blank(s)	Blank(s)	Blank(s)	Blank(s)	Blank(s)	Blank(s)	TX	NX	M1	0	None	None; diagnosed at autopsy		Not recommended	Blank(s)	Blank(s)	Blank(s)	Blank(s)	Blank(s)	Blank(s)	Blank(s)	98	0	Blank(s)
14042974	70-74 years	Male	2005	Kidney and Renal Pelvis	KidneyParenchyma	649	8312	Unknown	Paired site, but no information concerning laterality	Positive histology	8312/3: Renal cell carcinoma	8140-8389: adenomas and adenocarcinomas	Kidney	VIb Renal carcinomas	Distant	Distant	Distant site(s)/node(s) involved	Blank(s)	Blank(s)	Blank(s)	Blank(s)	Blank(s)	Blank(s)	Blank(s)	Blank(s)	Blank(s)	Blank(s)	Blank(s)	Blank(s)	Blank(s)	Blank(s)	TX	NX	M1	0	None	None; diagnosed at autopsy		Not recommended	Blank(s)	Blank(s)	Blank(s)	Blank(s)	Blank(s)	Blank(s)	Blank(s)	98	0	Blank(s)
14042977	75-79 years	Female	2005	Ovary	Ovary	569	8461	Unknown	Only one side - side unspecified	Positive histology	8461/3: Serous surface papillary carcinoma	8440-8499: cystic, mucinous and serous neoplasms	Ovary	Xd Gonadal carcinomas	Distant	Distant	Distant site(s)/node(s) involved	Blank(s)	Blank(s)	Blank(s)	Blank(s)	Blank(s)	Blank(s)	Blank(s)	Blank(s)	Blank(s)	Blank(s)	Blank(s)	Blank(s)	Blank(s)	Blank(s)	T3NOS	N0	M0	50	None	None; diagnosed at autopsy		Surgery performed	Blank(s)	Blank(s)	Blank(s)	Blank(s)	Blank(s)	Blank(s)	Blank(s)	98	0	Blank(s)
14042981	80-84 years	Female	2005	Breast	Breast	505	8522	Moderately differentiated; Grade II	Right - origin of primary	Positive histology	8522/3: Infiltrating duct and lobular carcinoma	8500-8549: ductal and lobular neoplasms	Breast	XIf Other and unspecified carcinomas	Localized	Localized	Localized only	Blank(s)	Blank(s)	Blank(s)	Blank(s)	Blank(s)	Blank(s)	Blank(s)	Blank(s)	Blank(s)	Blank(s)	Blank(s)	Blank(s)	Blank(s)	Blank(s)	T2	N0(i-)	M0	22	Unknown or not applicable	None; diagnosed at autopsy		Surgery performed	Blank(s)	Blank(s)	Blank(s)	Blank(s)	Blank(s)	Blank(s)	Blank(s)	0	2	Blank(s)
14042981	85+ years	Female	2011	Ovary	Ovary	569	8000	Unknown	Paired site, but no information concerning laterality	Radiography without microscopic confirm	8000/3: Neoplasm, malignant	8000-8009: unspecified neoplasms	Ovary	Xe Other and unspecified malignant gonadal tumors	Unknown/unstaged	Unknown/unstaged	Unknown/unstaged/unspecified/DCO	Blank(s)	Blank(s)	Blank(s)	Blank(s)	UNK Stage	TX	NX	M0	Blank(s)	Blank(s)	Blank(s)	Blank(s)	Blank(s)	Blank(s)	TX	NX	MX	0	None	None; diagnosed at autopsy		Not recommended	Blank(s)	Blank(s)	Blank(s)	Blank(s)	Blank(s)	Blank(s)	Blank(s)	99	99	Unknown
14042981	85+ years	Female	2011	Kidney and Renal Pelvis	KidneyParenchyma	649	8312	Unknown	Right - origin of primary	Radiography without microscopic confirm	8312/3: Renal cell carcinoma	8140-8389: adenomas and adenocarcinomas	Kidney	VIb Renal carcinomas	Localized	Localized	Localized only	Blank(s)	Blank(s)	Blank(s)	Blank(s)	I	T1a	N0	M0	Blank(s)	Blank(s)	Blank(s)	Blank(s)	Blank(s)	Blank(s)	T1a	N0	M0	0	None	None; diagnosed at autopsy		Recommended but not performed, unknown reason	Blank(s)	Blank(s)	Blank(s)	Blank(s)	Blank(s)	Blank(s)	Blank(s)	98	0	No
14042998	65-69 years	Female	2005	Vulva	Vulva	518	8542	Unknown	Not a paired site	Positive histology	8542/3: Paget disease, extramammary (except Paget disease of bone)	8500-8549: ductal and lobular neoplasms	Vulva	XIf Other and unspecified carcinomas	Regional	Regional	Regional by direct extension only	Blank(s)	Blank(s)	Blank(s)	Blank(s)	Blank(s)	Blank(s)	Blank(s)	Blank(s)	Blank(s)	Blank(s)	Blank(s)	Blank(s)	Blank(s)	Blank(s)	T2	N0	M0	30	None	None; diagnosed at autopsy		Surgery performed	Blank(s)	Blank(s)	Blank(s)	Blank(s)	Blank(s)	Blank(s)	Blank(s)	98	0	Blank(s)
14042998	70-74 years	Female	2010	Other Non-Epithelial Skin	Skin	445	8542	Unknown	Paired site, but no information concerning laterality	Positive histology	8542/3: Paget disease, extramammary (except Paget disease of bone)	8500-8549: ductal and lobular neoplasms	Other Non-Epithelial Skin	XIe Skin carcinomas	Unknown/unstaged	Blank(s)	Unknown/unstaged/unspecified/DCO	Blank(s)	Blank(s)	Blank(s)	Blank(s)	UNK Stage	TX	N0	M0	Blank(s)	Blank(s)	Blank(s)	Blank(s)	Blank(s)	Blank(s)	TX	N0	M0	0	None	None; diagnosed at autopsy		Recommended but not performed, unknown reason	Blank(s)	Blank(s)	Blank(s)	Blank(s)	Blank(s)	Blank(s)	Blank(s)	98	0	No
14043004	80-84 years	Female	2005	Breast	Breast	501	8500	Moderately differentiated; Grade II	Left - origin of primary	Positive histology	8500/3: Infiltrating duct carcinoma, NOS	8500-8549: ductal and lobular neoplasms	Breast	XIf Other and unspecified carcinomas	Localized	Localized	Localized only	Blank(s)	Blank(s)	Blank(s)	Blank(s)	Blank(s)	Blank(s)	Blank(s)	Blank(s)	Blank(s)	Blank(s)	Blank(s)	Blank(s)	Blank(s)	Blank(s)	T2	N0(i-)	M0	45	Unknown or not applicable	None; diagnosed at autopsy		Surgery performed	Blank(s)	Blank(s)	Blank(s)	Blank(s)	Blank(s)	Blank(s)	Blank(s)	0	3	Blank(s)
14043004	85+ years	Female	2012	Breast	Breast	501	8480	Unknown	Left - origin of primary	Positive histology	8480/3: Mucinous adenocarcinoma	8440-8499: cystic, mucinous and serous neoplasms	Breast	XIf Other and unspecified carcinomas	Regional	Regional	Regional by both direct extension and lymph node involvement	Blank(s)	Blank(s)	Blank(s)	Blank(s)	IIB	T2	N1	M0	Blank(s)	Blank(s)	Blank(s)	Blank(s)	Blank(s)	Blank(s)	T2	N1	M0	0	Unknown or not applicable	None; diagnosed at autopsy		Recommended but not performed, patient refused	Blank(s)	Blank(s)	Blank(s)	Blank(s)	Blank(s)	Blank(s)	Blank(s)	98	0	No
14043012	55-59 years	Female	2005	Corpus Uteri	CorpusCarcinoma	541	8380	Poorly differentiated; Grade III	Not a paired site	Positive histology	8380/3: Endometrioid carcinoma	8140-8389: adenomas and adenocarcinomas	Corpus Uteri	XIf Other and unspecified carcinomas	Regional	Regional	Regional by direct extension only	Blank(s)	Blank(s)	Blank(s)	Blank(s)	Blank(s)	Blank(s)	Blank(s)	Blank(s)	Blank(s)	Blank(s)	Blank(s)	Blank(s)	Blank(s)	Blank(s)	T3a	N0	M0	50	1 to 3 regional lymph nodes removed	None; diagnosed at autopsy		Surgery performed	Blank(s)	Blank(s)	Blank(s)	Blank(s)	Blank(s)	Blank(s)	Blank(s)	0	3	Blank(s)
14043012	60-64 years	Female	2012	Small Intestine	NETSmallIntestine	173	8240	Unknown	Not a paired site	Positive histology	8240/3: Carcinoid tumor, NOS	8140-8389: adenomas and adenocarcinomas	Small Intestine	XIf Other and unspecified carcinomas	Localized	Localized	Localized only	Blank(s)	Blank(s)	Blank(s)	Blank(s)	I	T1	N0	M0	Blank(s)	Blank(s)	Blank(s)	Blank(s)	Blank(s)	Blank(s)	NA	NA	NA	30	None	None; diagnosed at autopsy		Surgery performed	Blank(s)	Blank(s)	Blank(s)	Blank(s)	Blank(s)	Blank(s)	Blank(s)	98	0	No
14043021	65-69 years	Female	2005	Hepatic Flexure	Colon	183	8140	Moderately differentiated; Grade II	Not a paired site	Positive histology	8140/3: Adenocarcinoma, NOS	8140-8389: adenomas and adenocarcinomas	Hepatic Flexure	XIf Other and unspecified carcinomas	Distant	Distant	Distant site(s)/node(s) involved	Blank(s)	Blank(s)	Blank(s)	Blank(s)	Blank(s)	Blank(s)	Blank(s)	Blank(s)	Blank(s)	Blank(s)	Blank(s)	Blank(s)	Blank(s)	Blank(s)	T3	N2	M1	40	4 or more regional lymph nodes removed	Non-primary surgical procedure to distant site		Surgery performed	Blank(s)	Blank(s)	Blank(s)	Blank(s)	Blank(s)	Blank(s)	Blank(s)	4	43	Blank(s)
14043021	65-69 years	Female	2005	Cecum	Colon	180	8140	Unknown	Not a paired site	Positive histology	8140/3: Adenocarcinoma, NOS	8140-8389: adenomas and adenocarcinomas	Cecum	XIf Other and unspecified carcinomas	Distant	Distant	Distant site(s)/node(s) involved	Blank(s)	Blank(s)	Blank(s)	Blank(s)	Blank(s)	Blank(s)	Blank(s)	Blank(s)	Blank(s)	Blank(s)	Blank(s)	Blank(s)	Blank(s)	Blank(s)	T3	N2	M1	40	4 or more regional lymph nodes removed	None; diagnosed at autopsy		Surgery performed	Blank(s)	Blank(s)	Blank(s)	Blank(s)	Blank(s)	Blank(s)	Blank(s)	4	43	Blank(s)
14043032	70-74 years	Male	2005	Kidney and Renal Pelvis	KidneyParenchyma	649	8310	Poorly differentiated; Grade III	Left - origin of primary	Positive histology	8310/3: Clear cell adenocarcinoma, NOS	8140-8389: adenomas and adenocarcinomas	Kidney	VIb Renal carcinomas	Regional	Regional	Regional by direct extension only	Blank(s)	Blank(s)	Blank(s)	Blank(s)	Blank(s)	Blank(s)	Blank(s)	Blank(s)	Blank(s)	Blank(s)	Blank(s)	Blank(s)	Blank(s)	Blank(s)	T3a	N0	M0	50	1 to 3 regional lymph nodes removed	None; diagnosed at autopsy		Surgery performed	Blank(s)	Blank(s)	Blank(s)	Blank(s)	Blank(s)	Blank(s)	Blank(s)	0	2	Blank(s)
14043032	75-79 years	Male	2010	Liver	Liver	220	8170	Unknown	Not a paired site	Positive histology	8170/3: Hepatocellular carcinoma, NOS	8140-8389: adenomas and adenocarcinomas	Liver	VIIb Hepatic carcinomas	Localized	Localized	Localized only	Blank(s)	Blank(s)	Blank(s)	Blank(s)	I	T1	N0	M0	Blank(s)	Blank(s)	Blank(s)	Blank(s)	Blank(s)	Blank(s)	T1	N0	M0	0	None	None; diagnosed at autopsy		Not recommended	Blank(s)	Blank(s)	Blank(s)	Blank(s)	Blank(s)	Blank(s)	Blank(s)	98	0	No
14043032	75-79 years	Male	2010	Larynx	LarynxSupraglottic	321	8083	Unknown	Not a paired site	Positive histology	8083/3: Basaloid squamous cell carcinoma	8050-8089: squamous cell neoplasms	Larynx	XIf Other and unspecified carcinomas	Regional	Regional	Regional lymph nodes involved only	Blank(s)	Blank(s)	Blank(s)	Blank(s)	IVA	T1	N2b	M0	Blank(s)	Blank(s)	Blank(s)	Blank(s)	Blank(s)	Blank(s)	T1	N2b	M0	0	None	None; diagnosed at autopsy		Not recommended	Blank(s)	Blank(s)	Blank(s)	Blank(s)	Blank(s)	Blank(s)	Blank(s)	95	95	No
14043041	80-84 years	Female	2005	NHL - Nodal	Lymphoma	778	9670	B-cell; pre-B; B-precursor	Not a paired site	Positive histology	9670/3: Malignant lymphoma, small B lymphocytic, NOS (OBS 2012+) see 9823/3	9670-9699: nhl - mature b-cell lymphomas	NHL - Nodal	IIb Non-Hodgkin lymphomas (except Burkitt lymphoma)	Unknown/unstaged	Unknown/unstaged	Unknown/unstaged/unspecified/DCO	Blank(s)	Blank(s)	Blank(s)	Blank(s)	Blank(s)	Blank(s)	Blank(s)	Blank(s)	Blank(s)	Blank(s)	Blank(s)	Blank(s)	Blank(s)	Blank(s)	NA	NA	NA	0	Unknown or not applicable	None; diagnosed at autopsy		Recommended but not performed, unknown reason	Blank(s)	Blank(s)	Blank(s)	Blank(s)	Blank(s)	Blank(s)	Blank(s)	99	99	Blank(s)
14043041	80-84 years	Female	2008	Lung and Bronchus	Lung	342	8000	Unknown	Right - origin of primary	Radiography without microscopic confirm	8000/3: Neoplasm, malignant	8000-8009: unspecified neoplasms	Lung and Bronchus	XIIb Other unspecified malignant tumors	Unknown/unstaged	Unknown/unstaged	Unknown/unstaged/unspecified/DCO	Blank(s)	Blank(s)	Blank(s)	Blank(s)	Blank(s)	Blank(s)	Blank(s)	Blank(s)	Blank(s)	Blank(s)	Blank(s)	Blank(s)	Blank(s)	Blank(s)	TX	NX	MX	0	None	None; diagnosed at autopsy		Not recommended	Blank(s)	Blank(s)	Blank(s)	Blank(s)	Blank(s)	Blank(s)	Blank(s)	99	99	Blank(s)
14043047	50-54 years	Female	2005	Breast	Breast	504	8500	Moderately differentiated; Grade II	Right - origin of primary	Positive histology	8500/3: Infiltrating duct carcinoma, NOS	8500-8549: ductal and lobular neoplasms	Breast	XIf Other and unspecified carcinomas	Localized	Localized	Localized only	Blank(s)	Blank(s)	Blank(s)	Blank(s)	Blank(s)	Blank(s)	Blank(s)	Blank(s)	Blank(s)	Blank(s)	Blank(s)	Blank(s)	Blank(s)	Blank(s)	T1b	N0(i-)	M0	22	Unknown or not applicable	None; diagnosed at autopsy		Surgery performed	Blank(s)	Blank(s)	Blank(s)	Blank(s)	Blank(s)	Blank(s)	Blank(s)	0	1	Blank(s)
14043047	55-59 years	Female	2007	Corpus Uteri	CorpusCarcinoma	541	8380	Well differentiated; Grade I	Not a paired site	Positive histology	8380/3: Endometrioid carcinoma	8140-8389: adenomas and adenocarcinomas	Corpus Uteri	XIf Other and unspecified carcinomas	Localized	Localized	Localized only	Blank(s)	Blank(s)	Blank(s)	Blank(s)	Blank(s)	Blank(s)	Blank(s)	Blank(s)	Blank(s)	Blank(s)	Blank(s)	Blank(s)	Blank(s)	Blank(s)	T1c	N0	M0	50	4 or more regional lymph nodes removed	None; diagnosed at autopsy		Surgery performed	Blank(s)	Blank(s)	Blank(s)	Blank(s)	Blank(s)	Blank(s)	Blank(s)	0	22	Blank(s)
14043069	55-59 years	Female	2005	Lung and Bronchus	Lung	343	8253	Unknown	Right - origin of primary	Positive histology	8253/3: Bronchiolo-alveolar carcinoma, mucinous	8140-8389: adenomas and adenocarcinomas	Lung and Bronchus	XIf Other and unspecified carcinomas	Localized	Localized	Localized only	Blank(s)	Blank(s)	Blank(s)	Blank(s)	Blank(s)	Blank(s)	Blank(s)	Blank(s)	Blank(s)	Blank(s)	Blank(s)	Blank(s)	Blank(s)	Blank(s)	T2	N0	M0	30	1 to 3 regional lymph nodes removed	None; diagnosed at autopsy		Surgery performed	Blank(s)	Blank(s)	Blank(s)	Blank(s)	Blank(s)	Blank(s)	Blank(s)	0	2	Blank(s)
14043069	60-64 years	Female	2009	Pancreas	PancreasHead	250	8140	Unknown	Not a paired site	Positive histology	8140/3: Adenocarcinoma, NOS	8140-8389: adenomas and adenocarcinomas	Pancreas	XIf Other and unspecified carcinomas	Distant	Distant	Distant site(s)/node(s) involved	Blank(s)	Blank(s)	Blank(s)	Blank(s)	Blank(s)	Blank(s)	Blank(s)	Blank(s)	Blank(s)	Blank(s)	Blank(s)	Blank(s)	Blank(s)	Blank(s)	TX	NX	M1	0	None	None; diagnosed at autopsy		Not recommended	Blank(s)	Blank(s)	Blank(s)	Blank(s)	Blank(s)	Blank(s)	Blank(s)	98	0	Blank(s)
14043071	50-54 years	Female	2005	Thyroid	Thyroid	739	8290	Unknown	Not a paired site	Positive histology	8290/3: Oxyphilic adenocarcinoma	8140-8389: adenomas and adenocarcinomas	Thyroid	XIb Thyroid carcinomas	Localized	Localized	Localized only	Blank(s)	Blank(s)	Blank(s)	Blank(s)	Blank(s)	Blank(s)	Blank(s)	Blank(s)	Blank(s)	Blank(s)	Blank(s)	Blank(s)	Blank(s)	Blank(s)	T3	N0	M0	50	None	None; diagnosed at autopsy		Surgery performed	Blank(s)	Blank(s)	Blank(s)	Blank(s)	Blank(s)	Blank(s)	Blank(s)	98	0	Blank(s)
14043071	50-54 years	Female	2005	Thyroid	Thyroid	739	8050	Unknown	Not a paired site	Positive histology	8050/3: Papillary carcinoma, NOS	8050-8089: squamous cell neoplasms	Thyroid	XIb Thyroid carcinomas	Localized	Localized	Localized only	Blank(s)	Blank(s)	Blank(s)	Blank(s)	Blank(s)	Blank(s)	Blank(s)	Blank(s)	Blank(s)	Blank(s)	Blank(s)	Blank(s)	Blank(s)	Blank(s)	T1	N0	M0	50	None	None; diagnosed at autopsy		Surgery performed	Blank(s)	Blank(s)	Blank(s)	Blank(s)	Blank(s)	Blank(s)	Blank(s)	98	0	Blank(s)
14043079	65-69 years	Female	2005	Breast	Breast	508	8500	Moderately differentiated; Grade II	Left - origin of primary	Positive histology	8500/3: Infiltrating duct carcinoma, NOS	8500-8549: ductal and lobular neoplasms	Breast	XIf Other and unspecified carcinomas	Localized	Localized	Localized only	Blank(s)	Blank(s)	Blank(s)	Blank(s)	Blank(s)	Blank(s)	Blank(s)	Blank(s)	Blank(s)	Blank(s)	Blank(s)	Blank(s)	Blank(s)	Blank(s)	T1b	N0	M0	22	Unknown or not applicable	None; diagnosed at autopsy		Surgery performed	Blank(s)	Blank(s)	Blank(s)	Blank(s)	Blank(s)	Blank(s)	Blank(s)	0	5	Blank(s)
14043079	65-69 years	Female	2006	Myeloma	MyelomaPlasmaCellDisorder	421	9732	Unknown	Not a paired site	Positive histology	9732/3: Plasma cell myeloma	9730-9739: plasma cell tumors	Myeloma	IIb Non-Hodgkin lymphomas (except Burkitt lymphoma)	Distant	Distant	Distant site(s)/node(s) involved	Blank(s)	Blank(s)	Blank(s)	Blank(s)	Blank(s)	Blank(s)	Blank(s)	Blank(s)	Blank(s)	Blank(s)	Blank(s)	Blank(s)	Blank(s)	Blank(s)	NA	NA	NA	98	Unknown or not applicable	None; diagnosed at autopsy		Not recommended	Blank(s)	Blank(s)	Blank(s)	Blank(s)	Blank(s)	Blank(s)	Blank(s)	99	99	Blank(s)
14043081	80-84 years	Female	2014	Breast	Breast	502	8500	Poorly differentiated; Grade III	Right - origin of primary	Positive histology	8500/3: Infiltrating duct carcinoma, NOS	8500-8549: ductal and lobular neoplasms	Breast	XIf Other and unspecified carcinomas	Localized	Localized	Localized only	Blank(s)	Blank(s)	Blank(s)	Blank(s)	IA	T1b	N0(i-)	M0	Blank(s)	Blank(s)	Blank(s)	Blank(s)	Blank(s)	Blank(s)	T1b	N0(i-)	M0	41	Unknown or not applicable	None; diagnosed at autopsy		Surgery performed	Blank(s)	Blank(s)	Blank(s)	Blank(s)	Blank(s)	Blank(s)	Blank(s)	0	3	No
14043084	55-59 years	Female	2005	Breast	Breast	508	8500	Well differentiated; Grade I	Left - origin of primary	Positive histology	8500/3: Infiltrating duct carcinoma, NOS	8500-8549: ductal and lobular neoplasms	Breast	XIf Other and unspecified carcinomas	Regional	Regional	Regional lymph nodes involved only	Blank(s)	Blank(s)	Blank(s)	Blank(s)	Blank(s)	Blank(s)	Blank(s)	Blank(s)	Blank(s)	Blank(s)	Blank(s)	Blank(s)	Blank(s)	Blank(s)	T2	N1a	M0	51	Unknown or not applicable	None; diagnosed at autopsy		Surgery performed	Blank(s)	Blank(s)	Blank(s)	Blank(s)	Blank(s)	Blank(s)	Blank(s)	1	2	Blank(s)
14043084	60-64 years	Female	2008	Thyroid	Thyroid	739	8290	Unknown	Not a paired site	Positive histology	8290/3: Oxyphilic adenocarcinoma	8140-8389: adenomas and adenocarcinomas	Thyroid	XIb Thyroid carcinomas	Localized	Localized	Localized only	Blank(s)	Blank(s)	Blank(s)	Blank(s)	Blank(s)	Blank(s)	Blank(s)	Blank(s)	Blank(s)	Blank(s)	Blank(s)	Blank(s)	Blank(s)	Blank(s)	T1	N0	M0	21	None	None; diagnosed at autopsy		Surgery performed	Blank(s)	Blank(s)	Blank(s)	Blank(s)	Blank(s)	Blank(s)	Blank(s)	98	0	Blank(s)
14043102	65-69 years	Female	2005	Breast	Breast	503	8500	Moderately differentiated; Grade II	Right - origin of primary	Positive histology	8500/3: Infiltrating duct carcinoma, NOS	8500-8549: ductal and lobular neoplasms	Breast	XIf Other and unspecified carcinomas	Localized	Localized	Localized only	Blank(s)	Blank(s)	Blank(s)	Blank(s)	Blank(s)	Blank(s)	Blank(s)	Blank(s)	Blank(s)	Blank(s)	Blank(s)	Blank(s)	Blank(s)	Blank(s)	T1c	N0	M0	51	Unknown or not applicable	None; diagnosed at autopsy		Surgery performed	Blank(s)	Blank(s)	Blank(s)	Blank(s)	Blank(s)	Blank(s)	Blank(s)	0	28	Blank(s)
14043102	75-79 years	Female	2019	Breast	Blank(s)	508	8520	Blank(s)	Left - origin of primary	Positive histology	8520/3: Lobular carcinoma, NOS	8500-8549: ductal and lobular neoplasms	Breast	XIf Other and unspecified carcinomas	Localized	Blank(s)	Blank(s)	T1c	N0	M0	1A	Blank(s)	Blank(s)	Blank(s)	Blank(s)	Blank(s)	Blank(s)	Blank(s)	Blank(s)	Blank(s)	Blank(s)	Blank(s)	Blank(s)	Blank(s)	40	Unknown or not applicable	None; diagnosed at autopsy		Surgery performed	Blank(s)	Blank(s)	Blank(s)	Blank(s)	100	70	19	0	3	No
14043103	60-64 years	Female	2005	Sigmoid Colon	Colon	187	8140	Moderately differentiated; Grade II	Not a paired site	Positive histology	8140/3: Adenocarcinoma, NOS	8140-8389: adenomas and adenocarcinomas	Sigmoid Colon	XIf Other and unspecified carcinomas	Localized	Localized	Localized only	Blank(s)	Blank(s)	Blank(s)	Blank(s)	Blank(s)	Blank(s)	Blank(s)	Blank(s)	Blank(s)	Blank(s)	Blank(s)	Blank(s)	Blank(s)	Blank(s)	T3	N0	M0	30	4 or more regional lymph nodes removed	None; diagnosed at autopsy		Surgery performed	Blank(s)	Blank(s)	Blank(s)	Blank(s)	Blank(s)	Blank(s)	Blank(s)	0	10	Blank(s)
14043103	60-64 years	Female	2008	Ascending Colon	Colon	182	8140	Undifferentiated; anaplastic; Grade IV	Not a paired site	Positive histology	8140/3: Adenocarcinoma, NOS	8140-8389: adenomas and adenocarcinomas	Ascending Colon	XIf Other and unspecified carcinomas	Regional	Regional	Regional lymph nodes involved only	Blank(s)	Blank(s)	Blank(s)	Blank(s)	Blank(s)	Blank(s)	Blank(s)	Blank(s)	Blank(s)	Blank(s)	Blank(s)	Blank(s)	Blank(s)	Blank(s)	T2	N2	M0	40	4 or more regional lymph nodes removed	None; diagnosed at autopsy		Surgery performed	Blank(s)	Blank(s)	Blank(s)	Blank(s)	Blank(s)	Blank(s)	Blank(s)	4	30	Blank(s)
14043117	60-64 years	Female	2009	Breast	Breast	505	8500	Poorly differentiated; Grade III	Left - origin of primary	Positive histology	8500/3: Infiltrating duct carcinoma, NOS	8500-8549: ductal and lobular neoplasms	Breast	XIf Other and unspecified carcinomas	Localized	Localized	Localized only	Blank(s)	Blank(s)	Blank(s)	Blank(s)	Blank(s)	Blank(s)	Blank(s)	Blank(s)	Blank(s)	Blank(s)	Blank(s)	Blank(s)	Blank(s)	Blank(s)	T1a	N0	M0	41	Unknown or not applicable	Non-primary surgical procedure to other regional sites		Surgery performed	Blank(s)	Blank(s)	Blank(s)	Blank(s)	Blank(s)	Blank(s)	Blank(s)	0	21	Blank(s)
14043121	60-64 years	Female	2005	Breast	Breast	508	8500	Well differentiated; Grade I	Right - origin of primary	Positive histology	8500/3: Infiltrating duct carcinoma, NOS	8500-8549: ductal and lobular neoplasms	Breast	XIf Other and unspecified carcinomas	Localized	Localized	Localized only	Blank(s)	Blank(s)	Blank(s)	Blank(s)	Blank(s)	Blank(s)	Blank(s)	Blank(s)	Blank(s)	Blank(s)	Blank(s)	Blank(s)	Blank(s)	Blank(s)	T1c	N0	M0	0	Unknown or not applicable	None; diagnosed at autopsy		Recommended but not performed, unknown reason	Blank(s)	Blank(s)	Blank(s)	Blank(s)	Blank(s)	Blank(s)	Blank(s)	98	0	Blank(s)
14043121	60-64 years	Female	2005	Breast	Breast	505	8500	Well differentiated; Grade I	Right - origin of primary	Positive histology	8500/3: Infiltrating duct carcinoma, NOS	8500-8549: ductal and lobular neoplasms	Breast	XIf Other and unspecified carcinomas	Localized	Localized	Localized only	Blank(s)	Blank(s)	Blank(s)	Blank(s)	Blank(s)	Blank(s)	Blank(s)	Blank(s)	Blank(s)	Blank(s)	Blank(s)	Blank(s)	Blank(s)	Blank(s)	T3	N0	M0	0	Unknown or not applicable	None; diagnosed at autopsy		Recommended but not performed, unknown reason	Blank(s)	Blank(s)	Blank(s)	Blank(s)	Blank(s)	Blank(s)	Blank(s)	98	0	Blank(s)
14043121	65-69 years	Female	2005	Sigmoid Colon	Colon	187	8140	Moderately differentiated; Grade II	Not a paired site	Positive histology	8140/3: Adenocarcinoma, NOS	8140-8389: adenomas and adenocarcinomas	Sigmoid Colon	XIf Other and unspecified carcinomas	Regional	Regional	Regional by both direct extension and lymph node involvement	Blank(s)	Blank(s)	Blank(s)	Blank(s)	Blank(s)	Blank(s)	Blank(s)	Blank(s)	Blank(s)	Blank(s)	Blank(s)	Blank(s)	Blank(s)	Blank(s)	T3	N1	M0	40	4 or more regional lymph nodes removed	None; diagnosed at autopsy		Surgery performed	Blank(s)	Blank(s)	Blank(s)	Blank(s)	Blank(s)	Blank(s)	Blank(s)	2	18	Blank(s)
14043123	55-59 years	Male	2005	Other Biliary	BiliaryOther	249	8140	Unknown	Not a paired site	Positive histology	8140/3: Adenocarcinoma, NOS	8140-8389: adenomas and adenocarcinomas	Other Biliary	XIf Other and unspecified carcinomas	Distant	Blank(s)	Distant site(s)/node(s) involved	Blank(s)	Blank(s)	Blank(s)	Blank(s)	Blank(s)	Blank(s)	Blank(s)	Blank(s)	Blank(s)	Blank(s)	Blank(s)	Blank(s)	Blank(s)	Blank(s)	T3	N1	MX	0	None	None; diagnosed at autopsy		Recommended but not performed, unknown reason	Blank(s)	Blank(s)	Blank(s)	Blank(s)	Blank(s)	Blank(s)	Blank(s)	98	0	Blank(s)
14043123	60-64 years	Male	2006	Lung and Bronchus	Lung	349	8000	Unknown	Right - origin of primary	Positive histology	8000/3: Neoplasm, malignant	8000-8009: unspecified neoplasms	Lung and Bronchus	XIIb Other unspecified malignant tumors	Unknown/unstaged	Unknown/unstaged	Unknown/unstaged/unspecified/DCO	Blank(s)	Blank(s)	Blank(s)	Blank(s)	Blank(s)	Blank(s)	Blank(s)	Blank(s)	Blank(s)	Blank(s)	Blank(s)	Blank(s)	Blank(s)	Blank(s)	TX	NX	MX	99	Unknown or not applicable	Unknown; death certificate only		Unknown; death certificate; or autopsy only (2003+)	Blank(s)	Blank(s)	Blank(s)	Blank(s)	Blank(s)	Blank(s)	Blank(s)	99	99	Blank(s)
14043134	75-79 years	Male	2005	Sigmoid Colon	Colon	187	8140	Moderately differentiated; Grade II	Not a paired site	Positive histology	8140/3: Adenocarcinoma, NOS	8140-8389: adenomas and adenocarcinomas	Sigmoid Colon	XIf Other and unspecified carcinomas	Regional	Regional	Regional lymph nodes involved only	Blank(s)	Blank(s)	Blank(s)	Blank(s)	Blank(s)	Blank(s)	Blank(s)	Blank(s)	Blank(s)	Blank(s)	Blank(s)	Blank(s)	Blank(s)	Blank(s)	T1	N1	M0	30	4 or more regional lymph nodes removed	None; diagnosed at autopsy		Surgery performed	Blank(s)	Blank(s)	Blank(s)	Blank(s)	Blank(s)	Blank(s)	Blank(s)	1	5	Blank(s)
14043134	85+ years	Male	2014	Kidney and Renal Pelvis	KidneyParenchyma	649	8255	Undifferentiated; anaplastic; Grade IV	Left - origin of primary	Positive histology	8255/3: Adenocarcinoma with mixed subtypes	8140-8389: adenomas and adenocarcinomas	Kidney	Not classified by ICCC or in situ	Regional	Regional	Regional by direct extension only	Blank(s)	Blank(s)	Blank(s)	Blank(s)	III	T3a	N0	M0	Blank(s)	Blank(s)	Blank(s)	Blank(s)	Blank(s)	Blank(s)	T3a	N0	M0	50	None	None; diagnosed at autopsy		Surgery performed	Blank(s)	Blank(s)	Blank(s)	Blank(s)	Blank(s)	Blank(s)	Blank(s)	98	0	No
14043176	70-74 years	Female	2005	Melanoma of the Skin	MelanomaSkin	445	8743	Unknown	Paired site, but no information concerning laterality	Positive histology	8743/3: Superficial spreading melanoma	8720-8799: nevi and melanomas	Melanoma of the Skin	XId Malignant melanomas	Localized	Localized	Localized only	Blank(s)	Blank(s)	Blank(s)	Blank(s)	Blank(s)	Blank(s)	Blank(s)	Blank(s)	Blank(s)	Blank(s)	Blank(s)	Blank(s)	Blank(s)	Blank(s)	T1a	N0	M0	45	None	None; diagnosed at autopsy		Surgery performed	Blank(s)	Blank(s)	Blank(s)	Blank(s)	Blank(s)	Blank(s)	Blank(s)	98	0	Blank(s)
14043176	80-84 years	Female	2013	Breast	Breast	508	8480	Moderately differentiated; Grade II	Right - origin of primary	Positive histology	8480/3: Mucinous adenocarcinoma	8440-8499: cystic, mucinous and serous neoplasms	Breast	XIf Other and unspecified carcinomas	Localized	Localized	Localized only	Blank(s)	Blank(s)	Blank(s)	Blank(s)	IA	T1c	N0	M0	Blank(s)	Blank(s)	Blank(s)	Blank(s)	Blank(s)	Blank(s)	T1c	N0	M0	23	Unknown or not applicable	None; diagnosed at autopsy		Surgery performed	Blank(s)	Blank(s)	Blank(s)	Blank(s)	Blank(s)	Blank(s)	Blank(s)	0	1	No
14043181	55-59 years	Male	2005	Prostate	Prostate	619	8140	Moderately differentiated; Grade II	Not a paired site	Positive histology	8140/3: Adenocarcinoma, NOS	8140-8389: adenomas and adenocarcinomas	Prostate	XIf Other and unspecified carcinomas	Localized	Localized	Localized only	Blank(s)	Blank(s)	Blank(s)	Blank(s)	Blank(s)	Blank(s)	Blank(s)	Blank(s)	Blank(s)	Blank(s)	Blank(s)	Blank(s)	Blank(s)	Blank(s)	T1a	N0	M0	19	None	None; diagnosed at autopsy		Surgery performed	Blank(s)	Blank(s)	Blank(s)	Blank(s)	Blank(s)	Blank(s)	Blank(s)	98	0	Blank(s)
14043208	60-64 years	Male	2005	Thyroid	Thyroid	739	8050	Unknown	Not a paired site	Positive histology	8050/3: Papillary carcinoma, NOS	8050-8089: squamous cell neoplasms	Thyroid	XIb Thyroid carcinomas	Distant	Distant	Distant site(s)/node(s) involved	Blank(s)	Blank(s)	Blank(s)	Blank(s)	Blank(s)	Blank(s)	Blank(s)	Blank(s)	Blank(s)	Blank(s)	Blank(s)	Blank(s)	Blank(s)	Blank(s)	T4b	N1NOS	M0	50	1 to 3 regional lymph nodes removed	None; diagnosed at autopsy		Surgery performed	Blank(s)	Blank(s)	Blank(s)	Blank(s)	Blank(s)	Blank(s)	Blank(s)	1	1	Blank(s)
14043245	45-49 years	Female	2006	Cervix Uteri	Cervix	539	8070	Moderately differentiated; Grade II	Not a paired site	Positive histology	8070/3: Squamous cell carcinoma, NOS	8050-8089: squamous cell neoplasms	Cervix Uteri	XIf Other and unspecified carcinomas	Localized	Localized	Localized only	Blank(s)	Blank(s)	Blank(s)	Blank(s)	Blank(s)	Blank(s)	Blank(s)	Blank(s)	Blank(s)	Blank(s)	Blank(s)	Blank(s)	Blank(s)	Blank(s)	T1NOS	N0	M0	0	None	None; diagnosed at autopsy		Recommended but not performed, unknown reason	Blank(s)	Blank(s)	Blank(s)	Blank(s)	Blank(s)	Blank(s)	Blank(s)	98	0	Blank(s)
14043257	65-69 years	Female	2006	Breast	Breast	504	8500	Moderately differentiated; Grade II	Left - origin of primary	Positive histology	8500/3: Infiltrating duct carcinoma, NOS	8500-8549: ductal and lobular neoplasms	Breast	XIf Other and unspecified carcinomas	Regional	Regional	Regional lymph nodes involved only	Blank(s)	Blank(s)	Blank(s)	Blank(s)	Blank(s)	Blank(s)	Blank(s)	Blank(s)	Blank(s)	Blank(s)	Blank(s)	Blank(s)	Blank(s)	Blank(s)	T1c	N1a	M0	22	Unknown or not applicable	None; diagnosed at autopsy		Surgery performed	Blank(s)	Blank(s)	Blank(s)	Blank(s)	Blank(s)	Blank(s)	Blank(s)	1	4	Blank(s)
14043312	70-74 years	Female	2006	Rectosigmoid Junction	Rectum	199	8210	Unknown	Not a paired site	Positive histology	8210/3: Adenocarcinoma in adenomatous polyp	8140-8389: adenomas and adenocarcinomas	Rectosigmoid Junction	XIf Other and unspecified carcinomas	Localized	Localized	Localized only	Blank(s)	Blank(s)	Blank(s)	Blank(s)	Blank(s)	Blank(s)	Blank(s)	Blank(s)	Blank(s)	Blank(s)	Blank(s)	Blank(s)	Blank(s)	Blank(s)	Tis	N0	M0	30	4 or more regional lymph nodes removed	None; diagnosed at autopsy		Surgery performed	Blank(s)	Blank(s)	Blank(s)	Blank(s)	Blank(s)	Blank(s)	Blank(s)	0	15	Blank(s)
14043312	70-74 years	Female	2008	Breast	Breast	509	8500	Moderately differentiated; Grade II	Left - origin of primary	Positive histology	8500/3: Infiltrating duct carcinoma, NOS	8500-8549: ductal and lobular neoplasms	Breast	XIf Other and unspecified carcinomas	Localized	Localized	Localized only	Blank(s)	Blank(s)	Blank(s)	Blank(s)	Blank(s)	Blank(s)	Blank(s)	Blank(s)	Blank(s)	Blank(s)	Blank(s)	Blank(s)	Blank(s)	Blank(s)	T1c	N0	M0	22	Unknown or not applicable	None; diagnosed at autopsy		Surgery performed	Blank(s)	Blank(s)	Blank(s)	Blank(s)	Blank(s)	Blank(s)	Blank(s)	0	10	Blank(s)
14043312	80-84 years	Female	2015	Pancreas	PancreasHead	250	8140	Unknown	Not a paired site	Positive histology	8140/3: Adenocarcinoma, NOS	8140-8389: adenomas and adenocarcinomas	Pancreas	XIf Other and unspecified carcinomas	Regional	Regional	Regional by both direct extension and lymph node involvement	Blank(s)	Blank(s)	Blank(s)	Blank(s)	III	T4	N1	M0	Blank(s)	Blank(s)	Blank(s)	Blank(s)	Blank(s)	Blank(s)	T4	N1	M0	0	None	None; diagnosed at autopsy		Not recommended	Blank(s)	Blank(s)	Blank(s)	Blank(s)	Blank(s)	Blank(s)	Blank(s)	98	0	No
14043326	65-69 years	Male	2006	Urinary Bladder	Bladder	679	8130	Well differentiated; Grade I	Not a paired site	Positive histology	8130/3: Papillary transitional cell carcinoma	8120-8139: transitional cell papillomas and carcinomas	Urinary Bladder	XIf Other and unspecified carcinomas	Localized	Localized	Localized only	Blank(s)	Blank(s)	Blank(s)	Blank(s)	Blank(s)	Blank(s)	Blank(s)	Blank(s)	Blank(s)	Blank(s)	Blank(s)	Blank(s)	Blank(s)	Blank(s)	T1	N0	M0	27	None	None; diagnosed at autopsy		Surgery performed	Blank(s)	Blank(s)	Blank(s)	Blank(s)	Blank(s)	Blank(s)	Blank(s)	98	0	Blank(s)
14043326	75-79 years	Male	2016	Urinary Bladder	Bladder	678	8071	Moderately differentiated; Grade II	Not a paired site	Positive histology	8071/3: Squamous cell carcinoma, keratinizing, NOS	8050-8089: squamous cell neoplasms	Urinary Bladder	XIf Other and unspecified carcinomas	Regional	Regional	Regional by direct extension only	Blank(s)	Blank(s)	Blank(s)	Blank(s)	Blank(s)	Blank(s)	Blank(s)	Blank(s)	p3A	c0	c0	Pathologic	Clinical	Clinical	Blank(s)	Blank(s)	Blank(s)	70	4 or more regional lymph nodes removed	None; diagnosed at autopsy		Surgery performed	Blank(s)	Blank(s)	Blank(s)	Blank(s)	Blank(s)	Blank(s)	45	0	19	No
14043326	75-79 years	Male	2016	Prostate	Prostate	619	8140	Moderately differentiated; Grade II	Not a paired site	Positive histology	8140/3: Adenocarcinoma, NOS	8140-8389: adenomas and adenocarcinomas	Prostate	XIf Other and unspecified carcinomas	Localized	Localized	Localized only	Blank(s)	Blank(s)	Blank(s)	Blank(s)	Blank(s)	Blank(s)	Blank(s)	Blank(s)	p2C	p0	c0	Pathologic	Pathologic	Clinical	Blank(s)	Blank(s)	Blank(s)	70	4 or more regional lymph nodes removed	None; diagnosed at autopsy		Surgery performed	Blank(s)	Blank(s)	Blank(s)	Blank(s)	Blank(s)	Blank(s)	999	0	19	No
14043336	60-64 years	Male	2006	Prostate	Prostate	619	8140	Moderately differentiated; Grade II	Not a paired site	Positive histology	8140/3: Adenocarcinoma, NOS	8140-8389: adenomas and adenocarcinomas	Prostate	XIf Other and unspecified carcinomas	Localized	Localized	Localized only	Blank(s)	Blank(s)	Blank(s)	Blank(s)	Blank(s)	Blank(s)	Blank(s)	Blank(s)	Blank(s)	Blank(s)	Blank(s)	Blank(s)	Blank(s)	Blank(s)	T2c	N0	M0	50	None	None; diagnosed at autopsy		Surgery performed	Blank(s)	Blank(s)	Blank(s)	Blank(s)	Blank(s)	Blank(s)	Blank(s)	98	0	Blank(s)
14043336	70-74 years	Male	2015	Kidney and Renal Pelvis	KidneyParenchyma	649	8310	Poorly differentiated; Grade III	Right - origin of primary	Positive histology	8310/3: Clear cell adenocarcinoma, NOS	8140-8389: adenomas and adenocarcinomas	Kidney	VIb Renal carcinomas	Localized	Localized	Localized only	Blank(s)	Blank(s)	Blank(s)	Blank(s)	I	T1a	N0	M0	Blank(s)	Blank(s)	Blank(s)	Blank(s)	Blank(s)	Blank(s)	T1a	N0	M0	50	None	None; diagnosed at autopsy		Surgery performed	Blank(s)	Blank(s)	Blank(s)	Blank(s)	Blank(s)	Blank(s)	Blank(s)	98	0	No
14043336	70-74 years	Male	2015	Cecum	Colon	180	8140	Well differentiated; Grade I	Not a paired site	Positive histology	8140/3: Adenocarcinoma, NOS	8140-8389: adenomas and adenocarcinomas	Cecum	XIf Other and unspecified carcinomas	Distant	Distant	Distant site(s)/node(s) involved	Blank(s)	Blank(s)	Blank(s)	Blank(s)	IIIC	T4b	N2a	M0	Blank(s)	Blank(s)	Blank(s)	Blank(s)	Blank(s)	Blank(s)	T4	N2	M0	40	4 or more regional lymph nodes removed	None; diagnosed at autopsy		Surgery performed	Blank(s)	Blank(s)	Blank(s)	Blank(s)	Blank(s)	Blank(s)	Blank(s)	6	23	No
14043342	50-54 years	Female	2006	Corpus Uteri	CorpusCarcinoma	541	8380	Well differentiated; Grade I	Not a paired site	Positive histology	8380/3: Endometrioid carcinoma	8140-8389: adenomas and adenocarcinomas	Corpus Uteri	XIf Other and unspecified carcinomas	Regional	Regional	Regional by direct extension only	Blank(s)	Blank(s)	Blank(s)	Blank(s)	Blank(s)	Blank(s)	Blank(s)	Blank(s)	Blank(s)	Blank(s)	Blank(s)	Blank(s)	Blank(s)	Blank(s)	T2a	N0	M0	50	4 or more regional lymph nodes removed	None; diagnosed at autopsy		Surgery performed	Blank(s)	Blank(s)	Blank(s)	Blank(s)	Blank(s)	Blank(s)	Blank(s)	98	0	Blank(s)
14043342	50-54 years	Female	2006	Ovary	Ovary	569	8380	Well differentiated; Grade I	Left - origin of primary	Positive histology	8380/3: Endometrioid carcinoma	8140-8389: adenomas and adenocarcinomas	Ovary	Xd Gonadal carcinomas	Regional	Regional	Regional by direct extension only	Blank(s)	Blank(s)	Blank(s)	Blank(s)	Blank(s)	Blank(s)	Blank(s)	Blank(s)	Blank(s)	Blank(s)	Blank(s)	Blank(s)	Blank(s)	Blank(s)	T2b	N0	M0	37	1 to 3 regional lymph nodes removed	None; diagnosed at autopsy		Surgery performed	Blank(s)	Blank(s)	Blank(s)	Blank(s)	Blank(s)	Blank(s)	Blank(s)	0	3	Blank(s)
14043344	75-79 years	Male	2006	Urinary Bladder	Bladder	673	8120	Poorly differentiated; Grade III	Not a paired site	Positive histology	8120/3: Transitional cell carcinoma, NOS	8120-8139: transitional cell papillomas and carcinomas	Urinary Bladder	XIf Other and unspecified carcinomas	Localized	Localized	Localized only	Blank(s)	Blank(s)	Blank(s)	Blank(s)	Blank(s)	Blank(s)	Blank(s)	Blank(s)	Blank(s)	Blank(s)	Blank(s)	Blank(s)	Blank(s)	Blank(s)	T2a	N0	M0	60	1 to 3 regional lymph nodes removed	None; diagnosed at autopsy		Surgery performed	Blank(s)	Blank(s)	Blank(s)	Blank(s)	Blank(s)	Blank(s)	Blank(s)	0	1	Blank(s)
14043344	75-79 years	Male	2006	Prostate	Prostate	619	8140	Moderately differentiated; Grade II	Not a paired site	Positive histology	8140/3: Adenocarcinoma, NOS	8140-8389: adenomas and adenocarcinomas	Prostate	XIf Other and unspecified carcinomas	Localized	Localized	Localized only	Blank(s)	Blank(s)	Blank(s)	Blank(s)	Blank(s)	Blank(s)	Blank(s)	Blank(s)	Blank(s)	Blank(s)	Blank(s)	Blank(s)	Blank(s)	Blank(s)	T2a	N0	M0	70	None	Non-primary surgical procedure performed		Surgery performed	Blank(s)	Blank(s)	Blank(s)	Blank(s)	Blank(s)	Blank(s)	Blank(s)	98	0	Blank(s)
14043375	65-69 years	Male	2005	Prostate	Prostate	619	8140	Moderately differentiated; Grade II	Not a paired site	Positive histology	8140/3: Adenocarcinoma, NOS	8140-8389: adenomas and adenocarcinomas	Prostate	XIf Other and unspecified carcinomas	Regional	Regional	Regional by direct extension only	Blank(s)	Blank(s)	Blank(s)	Blank(s)	Blank(s)	Blank(s)	Blank(s)	Blank(s)	Blank(s)	Blank(s)	Blank(s)	Blank(s)	Blank(s)	Blank(s)	T2NOS	N0	M0	50	4 or more regional lymph nodes removed	None; diagnosed at autopsy		Surgery performed	Blank(s)	Blank(s)	Blank(s)	Blank(s)	Blank(s)	Blank(s)	Blank(s)	0	6	Blank(s)
14043375	65-69 years	Male	2006	Lung and Bronchus	Lung	341	8140	Moderately differentiated; Grade II	Right - origin of primary	Positive histology	8140/3: Adenocarcinoma, NOS	8140-8389: adenomas and adenocarcinomas	Lung and Bronchus	XIf Other and unspecified carcinomas	Localized	Localized	Localized only	Blank(s)	Blank(s)	Blank(s)	Blank(s)	Blank(s)	Blank(s)	Blank(s)	Blank(s)	Blank(s)	Blank(s)	Blank(s)	Blank(s)	Blank(s)	Blank(s)	T1	N0	M0	30	4 or more regional lymph nodes removed	None; diagnosed at autopsy		Surgery performed	Blank(s)	Blank(s)	Blank(s)	Blank(s)	Blank(s)	Blank(s)	Blank(s)	0	8	Blank(s)
14043393	65-69 years	Female	2004	Lung and Bronchus	Lung	349	8070	Unknown	Right - origin of primary	Positive exfoliative cytology, no positive histology	8070/3: Squamous cell carcinoma, NOS	8050-8089: squamous cell neoplasms	Lung and Bronchus	XIf Other and unspecified carcinomas	Localized	Localized	Localized only	Blank(s)	Blank(s)	Blank(s)	Blank(s)	Blank(s)	Blank(s)	Blank(s)	Blank(s)	Blank(s)	Blank(s)	Blank(s)	Blank(s)	Blank(s)	Blank(s)	TX	NX	MX	0	None	None; diagnosed at autopsy		Recommended but not performed, unknown reason	Blank(s)	Blank(s)	Blank(s)	Blank(s)	Blank(s)	Blank(s)	Blank(s)	98	0	Blank(s)
14043393	75-79 years	Female	2015	Lung and Bronchus	Lung	343	8000	Unknown	Right - origin of primary	Positive histology	8000/3: Neoplasm, malignant	8000-8009: unspecified neoplasms	Lung and Bronchus	XIIb Other unspecified malignant tumors	Localized	Localized	Localized only	Blank(s)	Blank(s)	Blank(s)	Blank(s)	UNK Stage	TX	NX	M0	Blank(s)	Blank(s)	Blank(s)	Blank(s)	Blank(s)	Blank(s)	TX	NX	MX	99	Unknown or not applicable	Unknown; death certificate only		Unknown; death certificate; or autopsy only (2003+)	Blank(s)	Blank(s)	Blank(s)	Blank(s)	Blank(s)	Blank(s)	Blank(s)	99	99	Unknown
14043413	80-84 years	Male	2004	Prostate	Prostate	619	8140	Moderately differentiated; Grade II	Not a paired site	Positive histology	8140/3: Adenocarcinoma, NOS	8140-8389: adenomas and adenocarcinomas	Prostate	XIf Other and unspecified carcinomas	Localized	Localized	Localized only	Blank(s)	Blank(s)	Blank(s)	Blank(s)	Blank(s)	Blank(s)	Blank(s)	Blank(s)	Blank(s)	Blank(s)	Blank(s)	Blank(s)	Blank(s)	Blank(s)	T1c	NX	MX	0	None	None; diagnosed at autopsy		Recommended but not performed, unknown reason	Blank(s)	Blank(s)	Blank(s)	Blank(s)	Blank(s)	Blank(s)	Blank(s)	98	0	Blank(s)
14043413	80-84 years	Male	2005	Kidney and Renal Pelvis	KidneyParenchyma	649	8312	Moderately differentiated; Grade II	Left - origin of primary	Positive histology	8312/3: Renal cell carcinoma	8140-8389: adenomas and adenocarcinomas	Kidney	VIb Renal carcinomas	Localized	Localized	Localized only	Blank(s)	Blank(s)	Blank(s)	Blank(s)	Blank(s)	Blank(s)	Blank(s)	Blank(s)	Blank(s)	Blank(s)	Blank(s)	Blank(s)	Blank(s)	Blank(s)	T1b	N0	M0	50	None	None; diagnosed at autopsy		Surgery performed	Blank(s)	Blank(s)	Blank(s)	Blank(s)	Blank(s)	Blank(s)	Blank(s)	98	0	Blank(s)
14043427	65-69 years	Male	2005	Melanoma of the Skin	MelanomaSkin	445	8720	Unknown	Right - origin of primary	Positive histology	8720/3: Malignant melanoma, NOS	8720-8799: nevi and melanomas	Melanoma of the Skin	XId Malignant melanomas	Localized	Localized	Localized only	Blank(s)	Blank(s)	Blank(s)	Blank(s)	Blank(s)	Blank(s)	Blank(s)	Blank(s)	Blank(s)	Blank(s)	Blank(s)	Blank(s)	Blank(s)	Blank(s)	T1NOS	N0	M0	0	None	None; diagnosed at autopsy		Recommended but not performed, unknown reason	Blank(s)	Blank(s)	Blank(s)	Blank(s)	Blank(s)	Blank(s)	Blank(s)	98	0	Blank(s)
14043427	65-69 years	Male	2007	Melanoma of the Skin	MelanomaSkin	443	8720	Unknown	Right - origin of primary	Positive histology	8720/3: Malignant melanoma, NOS	8720-8799: nevi and melanomas	Melanoma of the Skin	XId Malignant melanomas	Localized	Localized	Localized only	Blank(s)	Blank(s)	Blank(s)	Blank(s)	Blank(s)	Blank(s)	Blank(s)	Blank(s)	Blank(s)	Blank(s)	Blank(s)	Blank(s)	Blank(s)	Blank(s)	T2a	N0	M0	27	None	None; diagnosed at autopsy		Surgery performed	Blank(s)	Blank(s)	Blank(s)	Blank(s)	Blank(s)	Blank(s)	Blank(s)	98	0	Blank(s)
14043427	65-69 years	Male	2007	Melanoma of the Skin	MelanomaSkin	446	8720	Unknown	Right - origin of primary	Positive histology	8720/3: Malignant melanoma, NOS	8720-8799: nevi and melanomas	Melanoma of the Skin	XId Malignant melanomas	Localized	Localized	Localized only	Blank(s)	Blank(s)	Blank(s)	Blank(s)	Blank(s)	Blank(s)	Blank(s)	Blank(s)	Blank(s)	Blank(s)	Blank(s)	Blank(s)	Blank(s)	Blank(s)	T2a	N0	M0	27	None	None; diagnosed at autopsy		Surgery performed	Blank(s)	Blank(s)	Blank(s)	Blank(s)	Blank(s)	Blank(s)	Blank(s)	98	0	Blank(s)
14043432	65-69 years	Male	2005	Prostate	Prostate	619	8140	Moderately differentiated; Grade II	Not a paired site	Positive histology	8140/3: Adenocarcinoma, NOS	8140-8389: adenomas and adenocarcinomas	Prostate	XIf Other and unspecified carcinomas	Localized	Localized	Localized only	Blank(s)	Blank(s)	Blank(s)	Blank(s)	Blank(s)	Blank(s)	Blank(s)	Blank(s)	Blank(s)	Blank(s)	Blank(s)	Blank(s)	Blank(s)	Blank(s)	T2NOS	N0	M0	0	None	None; diagnosed at autopsy		Not recommended	Blank(s)	Blank(s)	Blank(s)	Blank(s)	Blank(s)	Blank(s)	Blank(s)	98	0	Blank(s)
14043432	75-79 years	Male	2011	Urinary Bladder	Bladder	679	8130	Well differentiated; Grade I	Not a paired site	Positive histology	8130/3: Papillary transitional cell carcinoma	8120-8139: transitional cell papillomas and carcinomas	Urinary Bladder	XIf Other and unspecified carcinomas	In situ	In situ	In situ	Blank(s)	Blank(s)	Blank(s)	Blank(s)	0a	Ta	N0	M0	Blank(s)	Blank(s)	Blank(s)	Blank(s)	Blank(s)	Blank(s)	Ta	N0	M0	27	None	None; diagnosed at autopsy		Surgery performed	Blank(s)	Blank(s)	Blank(s)	Blank(s)	Blank(s)	Blank(s)	Blank(s)	98	0	No
14043432	75-79 years	Male	2015	Lung and Bronchus	Lung	341	8140	Unknown	Left - origin of primary	Positive histology	8140/3: Adenocarcinoma, NOS	8140-8389: adenomas and adenocarcinomas	Lung and Bronchus	XIf Other and unspecified carcinomas	Distant	Distant	Distant site(s)/node(s) involved	Blank(s)	Blank(s)	Blank(s)	Blank(s)	IV	TX	N3	M1b	Blank(s)	Blank(s)	Blank(s)	Blank(s)	Blank(s)	Blank(s)	TX	N3	M1	0	None	None; diagnosed at autopsy		Not recommended	Blank(s)	Blank(s)	Blank(s)	Blank(s)	Blank(s)	Blank(s)	Blank(s)	99	99	Unknown
14043437	75-79 years	Male	2005	Prostate	Prostate	619	8140	Moderately differentiated; Grade II	Not a paired site	Positive histology	8140/3: Adenocarcinoma, NOS	8140-8389: adenomas and adenocarcinomas	Prostate	XIf Other and unspecified carcinomas	Localized	Localized	Localized only	Blank(s)	Blank(s)	Blank(s)	Blank(s)	Blank(s)	Blank(s)	Blank(s)	Blank(s)	Blank(s)	Blank(s)	Blank(s)	Blank(s)	Blank(s)	Blank(s)	T1c	N0	M0	0	None	None; diagnosed at autopsy		Recommended but not performed, unknown reason	Blank(s)	Blank(s)	Blank(s)	Blank(s)	Blank(s)	Blank(s)	Blank(s)	98	0	Blank(s)
14043457	50-54 years	Female	2005	Breast	Breast	509	8500	Undifferentiated; anaplastic; Grade IV	Left - origin of primary	Positive histology	8500/3: Infiltrating duct carcinoma, NOS	8500-8549: ductal and lobular neoplasms	Breast	XIf Other and unspecified carcinomas	Localized	Localized	Localized only	Blank(s)	Blank(s)	Blank(s)	Blank(s)	Blank(s)	Blank(s)	Blank(s)	Blank(s)	Blank(s)	Blank(s)	Blank(s)	Blank(s)	Blank(s)	Blank(s)	T1b	N0	M0	51	Unknown or not applicable	None; diagnosed at autopsy		Surgery performed	Blank(s)	Blank(s)	Blank(s)	Blank(s)	Blank(s)	Blank(s)	Blank(s)	0	11	Blank(s)
14043457	60-64 years	Female	2017	Lung and Bronchus	Lung	342	8140	Poorly differentiated; Grade III	Right - origin of primary	Positive histology	8140/3: Adenocarcinoma, NOS	8140-8389: adenomas and adenocarcinomas	Lung and Bronchus	XIf Other and unspecified carcinomas	Localized	Localized	Localized only	Blank(s)	Blank(s)	Blank(s)	Blank(s)	Blank(s)	Blank(s)	Blank(s)	Blank(s)	c2A	c0	c1	Clinical	Clinical	Clinical	Blank(s)	Blank(s)	Blank(s)	0	None	None; diagnosed at autopsy		Not recommended	Blank(s)	Blank(s)	Blank(s)	Blank(s)	Blank(s)	Blank(s)	43	98	0	No
14043468	65-69 years	Male	2005	Prostate	Prostate	619	8140	Poorly differentiated; Grade III	Not a paired site	Positive histology	8140/3: Adenocarcinoma, NOS	8140-8389: adenomas and adenocarcinomas	Prostate	XIf Other and unspecified carcinomas	Localized	Localized	Localized only	Blank(s)	Blank(s)	Blank(s)	Blank(s)	Blank(s)	Blank(s)	Blank(s)	Blank(s)	Blank(s)	Blank(s)	Blank(s)	Blank(s)	Blank(s)	Blank(s)	T2c	N0	M0	0	None	None; diagnosed at autopsy		Recommended but not performed, unknown reason	Blank(s)	Blank(s)	Blank(s)	Blank(s)	Blank(s)	Blank(s)	Blank(s)	98	0	Blank(s)
14043468	70-74 years	Male	2011	Myeloma	MyelomaPlasmaCellDisorder	421	9732	B-cell; pre-B; B-precursor	Not a paired site	Radiography without microscopic confirm	9732/3: Plasma cell myeloma	9730-9739: plasma cell tumors	Myeloma	IIb Non-Hodgkin lymphomas (except Burkitt lymphoma)	Distant	Distant	Distant site(s)/node(s) involved	Blank(s)	Blank(s)	Blank(s)	Blank(s)	NA	NA	NA	NA	Blank(s)	Blank(s)	Blank(s)	Blank(s)	Blank(s)	Blank(s)	NA	NA	NA	98	Unknown or not applicable	None; diagnosed at autopsy		Not recommended	Blank(s)	Blank(s)	Blank(s)	Blank(s)	Blank(s)	Blank(s)	Blank(s)	99	99	N/A
14043488	65-69 years	Male	2005	Urinary Bladder	Bladder	674	8130	Moderately differentiated; Grade II	Not a paired site	Positive histology	8130/3: Papillary transitional cell carcinoma	8120-8139: transitional cell papillomas and carcinomas	Urinary Bladder	XIf Other and unspecified carcinomas	In situ	In situ	In situ	Blank(s)	Blank(s)	Blank(s)	Blank(s)	Blank(s)	Blank(s)	Blank(s)	Blank(s)	Blank(s)	Blank(s)	Blank(s)	Blank(s)	Blank(s)	Blank(s)	Ta	N0	M0	27	None	None; diagnosed at autopsy		Surgery performed	Blank(s)	Blank(s)	Blank(s)	Blank(s)	Blank(s)	Blank(s)	Blank(s)	98	0	Blank(s)
14043488	65-69 years	Male	2006	NHL - Nodal	Lymphoma	770	9680	B-cell; pre-B; B-precursor	Not a paired site	Positive histology	9680/3: Diffuse large B-cell lymphoma (DLBCL), NOS	9670-9699: nhl - mature b-cell lymphomas	NHL - Nodal	IIb Non-Hodgkin lymphomas (except Burkitt lymphoma)	Localized	Localized	Localized only	Blank(s)	Blank(s)	Blank(s)	Blank(s)	Blank(s)	Blank(s)	Blank(s)	Blank(s)	Blank(s)	Blank(s)	Blank(s)	Blank(s)	Blank(s)	Blank(s)	NA	NA	NA	0	Unknown or not applicable	None; diagnosed at autopsy		Not recommended	Blank(s)	Blank(s)	Blank(s)	Blank(s)	Blank(s)	Blank(s)	Blank(s)	99	99	Blank(s)
14043550	60-64 years	Female	2005	Other Biliary	AmpullaVater	241	8140	Well differentiated; Grade I	Not a paired site	Positive histology	8140/3: Adenocarcinoma, NOS	8140-8389: adenomas and adenocarcinomas	Other Biliary	XIf Other and unspecified carcinomas	Regional	Blank(s)	Regional by direct extension only	Blank(s)	Blank(s)	Blank(s)	Blank(s)	Blank(s)	Blank(s)	Blank(s)	Blank(s)	Blank(s)	Blank(s)	Blank(s)	Blank(s)	Blank(s)	Blank(s)	T3	N0	M0	60	1 to 3 regional lymph nodes removed	None; diagnosed at autopsy		Surgery performed	Blank(s)	Blank(s)	Blank(s)	Blank(s)	Blank(s)	Blank(s)	Blank(s)	0	3	Blank(s)
14043550	70-74 years	Female	2014	Kidney and Renal Pelvis	KidneyRenalPelvis	659	8120	Moderately differentiated; Grade II	Left - origin of primary	Positive histology	8120/3: Transitional cell carcinoma, NOS	8120-8139: transitional cell papillomas and carcinomas	Renal Pelvis	XIf Other and unspecified carcinomas	Regional	Regional	Regional by direct extension only	Blank(s)	Blank(s)	Blank(s)	Blank(s)	II	T2	N0	M0	Blank(s)	Blank(s)	Blank(s)	Blank(s)	Blank(s)	Blank(s)	T2	N0	M0	50	1 to 3 regional lymph nodes removed	None; diagnosed at autopsy		Surgery performed	Blank(s)	Blank(s)	Blank(s)	Blank(s)	Blank(s)	Blank(s)	Blank(s)	0	1	No
14043560	35-39 years	Female	2005	Cervix Uteri	Cervix	530	8070	Moderately differentiated; Grade II	Not a paired site	Positive histology	8070/3: Squamous cell carcinoma, NOS	8050-8089: squamous cell neoplasms	Cervix Uteri	XIf Other and unspecified carcinomas	Regional	Regional	Regional by both direct extension and lymph node involvement	Blank(s)	Blank(s)	Blank(s)	Blank(s)	Blank(s)	Blank(s)	Blank(s)	Blank(s)	Blank(s)	Blank(s)	Blank(s)	Blank(s)	Blank(s)	Blank(s)	T3a	N1	M0	24	None	None; diagnosed at autopsy		Surgery performed	Blank(s)	Blank(s)	Blank(s)	Blank(s)	Blank(s)	Blank(s)	Blank(s)	98	0	Blank(s)
14043585	75-79 years	Female	2005	Pancreas	PancreasHead	250	8140	Unknown	Not a paired site	Positive exfoliative cytology, no positive histology	8140/3: Adenocarcinoma, NOS	8140-8389: adenomas and adenocarcinomas	Pancreas	XIf Other and unspecified carcinomas	Regional	Regional	Regional by direct extension only	Blank(s)	Blank(s)	Blank(s)	Blank(s)	Blank(s)	Blank(s)	Blank(s)	Blank(s)	Blank(s)	Blank(s)	Blank(s)	Blank(s)	Blank(s)	Blank(s)	T3	N0	M0	0	None	None; diagnosed at autopsy		Recommended but not performed, unknown reason	Blank(s)	Blank(s)	Blank(s)	Blank(s)	Blank(s)	Blank(s)	Blank(s)	98	0	Blank(s)
14043605	85+ years	Male	2004	Chronic Lymphocytic Leukemia	HemeRetic	421	9823	Unknown	Not a paired site	Unknown	9823/3: Chronic lymphocytic leukemia/small lymphocytic lymphoma	9820-9839: lymphoid leukemias (C42.1)	Chronic Lymphocytic Leukemia	Ia Lymphoid leukemias	Distant	Blank(s)	Distant site(s)/node(s) involved	Blank(s)	Blank(s)	Blank(s)	Blank(s)	Blank(s)	Blank(s)	Blank(s)	Blank(s)	Blank(s)	Blank(s)	Blank(s)	Blank(s)	Blank(s)	Blank(s)	NA	NA	NA	99	Unknown or not applicable	Unknown; death certificate only		Unknown; death certificate; or autopsy only (2003+)	Blank(s)	Blank(s)	Blank(s)	Blank(s)	Blank(s)	Blank(s)	Blank(s)	99	99	Blank(s)
14043647	75-79 years	Male	2004	Urinary Bladder	Bladder	679	8130	Poorly differentiated; Grade III	Not a paired site	Positive histology	8130/3: Papillary transitional cell carcinoma	8120-8139: transitional cell papillomas and carcinomas	Urinary Bladder	XIf Other and unspecified carcinomas	Localized	Localized	Localized only	Blank(s)	Blank(s)	Blank(s)	Blank(s)	Blank(s)	Blank(s)	Blank(s)	Blank(s)	Blank(s)	Blank(s)	Blank(s)	Blank(s)	Blank(s)	Blank(s)	T2NOS	N0	M0	27	None	None; diagnosed at autopsy		Surgery performed	Blank(s)	Blank(s)	Blank(s)	Blank(s)	Blank(s)	Blank(s)	Blank(s)	98	0	Blank(s)
14043658	85+ years	Female	2004	Stomach	EsophagusGEJunction	160	8000	Unknown	Not a paired site	Positive histology	8000/3: Neoplasm, malignant	8000-8009: unspecified neoplasms	Stomach	XIIb Other unspecified malignant tumors	Unknown/unstaged	Unknown/unstaged	Unknown/unstaged/unspecified/DCO	Blank(s)	Blank(s)	Blank(s)	Blank(s)	Blank(s)	Blank(s)	Blank(s)	Blank(s)	Blank(s)	Blank(s)	Blank(s)	Blank(s)	Blank(s)	Blank(s)	TX	NX	MX	90	Sentinel node biopsy and lym nd removed same/unstated time	None; diagnosed at autopsy		Surgery performed	Blank(s)	Blank(s)	Blank(s)	Blank(s)	Blank(s)	Blank(s)	Blank(s)	98	0	Blank(s)
14043658	85+ years	Female	2006	Breast	Breast	508	8500	Moderately differentiated; Grade II	Right - origin of primary	Positive histology	8500/3: Infiltrating duct carcinoma, NOS	8500-8549: ductal and lobular neoplasms	Breast	XIf Other and unspecified carcinomas	Localized	Localized	Localized only	Blank(s)	Blank(s)	Blank(s)	Blank(s)	Blank(s)	Blank(s)	Blank(s)	Blank(s)	Blank(s)	Blank(s)	Blank(s)	Blank(s)	Blank(s)	Blank(s)	T1c	N0(i+)	M0	50	Unknown or not applicable	None; diagnosed at autopsy		Surgery performed	Blank(s)	Blank(s)	Blank(s)	Blank(s)	Blank(s)	Blank(s)	Blank(s)	0	3	Blank(s)
14043677	50-54 years	Female	2006	Corpus Uteri	CorpusCarcinoma	541	8380	Moderately differentiated; Grade II	Not a paired site	Positive histology	8380/3: Endometrioid carcinoma	8140-8389: adenomas and adenocarcinomas	Corpus Uteri	XIf Other and unspecified carcinomas	Localized	Localized	Localized only	Blank(s)	Blank(s)	Blank(s)	Blank(s)	Blank(s)	Blank(s)	Blank(s)	Blank(s)	Blank(s)	Blank(s)	Blank(s)	Blank(s)	Blank(s)	Blank(s)	T1b	N0	M0	50	1 to 3 regional lymph nodes removed	None; diagnosed at autopsy		Surgery performed	Blank(s)	Blank(s)	Blank(s)	Blank(s)	Blank(s)	Blank(s)	Blank(s)	0	2	Blank(s)
14043686	75-79 years	Female	2006	Thyroid	Thyroid	739	8050	Unknown	Not a paired site	Positive histology	8050/3: Papillary carcinoma, NOS	8050-8089: squamous cell neoplasms	Thyroid	XIb Thyroid carcinomas	Localized	Localized	Localized only	Blank(s)	Blank(s)	Blank(s)	Blank(s)	Blank(s)	Blank(s)	Blank(s)	Blank(s)	Blank(s)	Blank(s)	Blank(s)	Blank(s)	Blank(s)	Blank(s)	T1	N0	M0	50	None	None; diagnosed at autopsy		Surgery performed	Blank(s)	Blank(s)	Blank(s)	Blank(s)	Blank(s)	Blank(s)	Blank(s)	98	0	Blank(s)
14043686	75-79 years	Female	2006	Breast	Breast	503	8500	Moderately differentiated; Grade II	Left - origin of primary	Positive histology	8500/3: Infiltrating duct carcinoma, NOS	8500-8549: ductal and lobular neoplasms	Breast	XIf Other and unspecified carcinomas	Localized	Localized	Localized only	Blank(s)	Blank(s)	Blank(s)	Blank(s)	Blank(s)	Blank(s)	Blank(s)	Blank(s)	Blank(s)	Blank(s)	Blank(s)	Blank(s)	Blank(s)	Blank(s)	T2	N0	M0	22	Unknown or not applicable	None; diagnosed at autopsy		Surgery performed	Blank(s)	Blank(s)	Blank(s)	Blank(s)	Blank(s)	Blank(s)	Blank(s)	0	1	Blank(s)
14043686	80-84 years	Female	2011	Rectosigmoid Junction	Rectum	199	8210	Moderately differentiated; Grade II	Not a paired site	Positive histology	8210/3: Adenocarcinoma in adenomatous polyp	8140-8389: adenomas and adenocarcinomas	Rectosigmoid Junction	XIf Other and unspecified carcinomas	Localized	Localized	Localized only	Blank(s)	Blank(s)	Blank(s)	Blank(s)	I	T1	N0	M0	Blank(s)	Blank(s)	Blank(s)	Blank(s)	Blank(s)	Blank(s)	T1	N0	M0	40	4 or more regional lymph nodes removed	None; diagnosed at autopsy		Surgery performed	Blank(s)	Blank(s)	Blank(s)	Blank(s)	Blank(s)	Blank(s)	Blank(s)	0	25	No
14043692	75-79 years	Male	2005	Prostate	Prostate	619	8140	Poorly differentiated; Grade III	Not a paired site	Positive histology	8140/3: Adenocarcinoma, NOS	8140-8389: adenomas and adenocarcinomas	Prostate	XIf Other and unspecified carcinomas	Localized	Localized	Localized only	Blank(s)	Blank(s)	Blank(s)	Blank(s)	Blank(s)	Blank(s)	Blank(s)	Blank(s)	Blank(s)	Blank(s)	Blank(s)	Blank(s)	Blank(s)	Blank(s)	T1c	N0	M0	0	None	None; diagnosed at autopsy		Recommended but not performed, unknown reason	Blank(s)	Blank(s)	Blank(s)	Blank(s)	Blank(s)	Blank(s)	Blank(s)	98	0	Blank(s)
14043692	80-84 years	Male	2010	Chronic Lymphocytic Leukemia	HemeRetic	421	9823	B-cell; pre-B; B-precursor	Not a paired site	Positive histology	9823/3: Chronic lymphocytic leukemia/small lymphocytic lymphoma	9820-9839: lymphoid leukemias (C42.1)	Chronic Lymphocytic Leukemia	Ia Lymphoid leukemias	Distant	Blank(s)	Distant site(s)/node(s) involved	Blank(s)	Blank(s)	Blank(s)	Blank(s)	NA	NA	NA	NA	Blank(s)	Blank(s)	Blank(s)	Blank(s)	Blank(s)	Blank(s)	NA	NA	NA	98	Unknown or not applicable	None; diagnosed at autopsy		Not recommended	Blank(s)	Blank(s)	Blank(s)	Blank(s)	Blank(s)	Blank(s)	Blank(s)	99	99	N/A
14043695	75-79 years	Male	2006	Descending Colon	Colon	186	8140	Moderately differentiated; Grade II	Not a paired site	Positive histology	8140/3: Adenocarcinoma, NOS	8140-8389: adenomas and adenocarcinomas	Descending Colon	XIf Other and unspecified carcinomas	Regional	Regional	Regional lymph nodes involved only	Blank(s)	Blank(s)	Blank(s)	Blank(s)	Blank(s)	Blank(s)	Blank(s)	Blank(s)	Blank(s)	Blank(s)	Blank(s)	Blank(s)	Blank(s)	Blank(s)	T3	N2	M0	40	4 or more regional lymph nodes removed	None; diagnosed at autopsy		Surgery performed	Blank(s)	Blank(s)	Blank(s)	Blank(s)	Blank(s)	Blank(s)	Blank(s)	13	17	Blank(s)
14043695	85+ years	Male	2017	Pancreas	PancreasHead	250	8140	Unknown	Not a paired site	Positive exfoliative cytology, no positive histology	8140/3: Adenocarcinoma, NOS	8140-8389: adenomas and adenocarcinomas	Pancreas	XIf Other and unspecified carcinomas	Regional	Regional	Regional lymph nodes involved only	Blank(s)	Blank(s)	Blank(s)	Blank(s)	Blank(s)	Blank(s)	Blank(s)	Blank(s)	c3	c1	c0	Clinical	Clinical	Clinical	Blank(s)	Blank(s)	Blank(s)	0	None	None; diagnosed at autopsy		Not recommended	Blank(s)	Blank(s)	Blank(s)	Blank(s)	Blank(s)	Blank(s)	41	98	0	No
14043696	70-74 years	Male	2006	Larynx	LarynxSupraglottic	321	8070	Unknown	Not a paired site	Positive histology	8070/3: Squamous cell carcinoma, NOS	8050-8089: squamous cell neoplasms	Larynx	XIf Other and unspecified carcinomas	Localized	Localized	Localized only	Blank(s)	Blank(s)	Blank(s)	Blank(s)	Blank(s)	Blank(s)	Blank(s)	Blank(s)	Blank(s)	Blank(s)	Blank(s)	Blank(s)	Blank(s)	Blank(s)	T2	N0	M0	0	None	None; diagnosed at autopsy		Not recommended	Blank(s)	Blank(s)	Blank(s)	Blank(s)	Blank(s)	Blank(s)	Blank(s)	98	0	Blank(s)
14043696	70-74 years	Male	2006	Lung and Bronchus	Lung	343	8070	Poorly differentiated; Grade III	Right - origin of primary	Positive histology	8070/3: Squamous cell carcinoma, NOS	8050-8089: squamous cell neoplasms	Lung and Bronchus	XIf Other and unspecified carcinomas	Localized	Localized	Localized only	Blank(s)	Blank(s)	Blank(s)	Blank(s)	Blank(s)	Blank(s)	Blank(s)	Blank(s)	Blank(s)	Blank(s)	Blank(s)	Blank(s)	Blank(s)	Blank(s)	T2	N0	M0	21	None	None; diagnosed at autopsy		Surgery performed	Blank(s)	Blank(s)	Blank(s)	Blank(s)	Blank(s)	Blank(s)	Blank(s)	98	0	Blank(s)
14043696	70-74 years	Male	2007	Soft Tissue including Heart	SoftTissue	490	8070	Poorly differentiated; Grade III	Not a paired site	Positive histology	8070/3: Squamous cell carcinoma, NOS	8050-8089: squamous cell neoplasms	Soft Tissue including Heart	Not classified by ICCC or in situ	Localized	Localized	Localized only	Blank(s)	Blank(s)	Blank(s)	Blank(s)	Blank(s)	Blank(s)	Blank(s)	Blank(s)	Blank(s)	Blank(s)	Blank(s)	Blank(s)	Blank(s)	Blank(s)	NA	NA	NA	19	None	None; diagnosed at autopsy		Surgery performed	Blank(s)	Blank(s)	Blank(s)	Blank(s)	Blank(s)	Blank(s)	Blank(s)	98	0	Blank(s)
14043726	65-69 years	Female	2005	Descending Colon	Colon	186	8261	Well differentiated; Grade I	Not a paired site	Positive histology	8261/3: Adenocarcinoma in villous adenoma	8140-8389: adenomas and adenocarcinomas	Descending Colon	XIf Other and unspecified carcinomas	Localized	Localized	Localized only	Blank(s)	Blank(s)	Blank(s)	Blank(s)	Blank(s)	Blank(s)	Blank(s)	Blank(s)	Blank(s)	Blank(s)	Blank(s)	Blank(s)	Blank(s)	Blank(s)	T2	N0	M0	40	4 or more regional lymph nodes removed	None; diagnosed at autopsy		Surgery performed	Blank(s)	Blank(s)	Blank(s)	Blank(s)	Blank(s)	Blank(s)	Blank(s)	0	53	Blank(s)
14043751	35-39 years	Female	2005	Breast	Breast	508	8500	Moderately differentiated; Grade II	Right - origin of primary	Positive histology	8500/3: Infiltrating duct carcinoma, NOS	8500-8549: ductal and lobular neoplasms	Breast	XIf Other and unspecified carcinomas	Regional	Regional	Regional lymph nodes involved only	Blank(s)	Blank(s)	Blank(s)	Blank(s)	Blank(s)	Blank(s)	Blank(s)	Blank(s)	Blank(s)	Blank(s)	Blank(s)	Blank(s)	Blank(s)	Blank(s)	T1c	N1a	M0	23	Unknown or not applicable	None; diagnosed at autopsy		Surgery performed	Blank(s)	Blank(s)	Blank(s)	Blank(s)	Blank(s)	Blank(s)	Blank(s)	3	13	Blank(s)
14043751	40-44 years	Female	2010	Breast	Breast	509	8522	Moderately differentiated; Grade II	Left - origin of primary	Positive histology	8522/3: Infiltrating duct and lobular carcinoma	8500-8549: ductal and lobular neoplasms	Breast	XIf Other and unspecified carcinomas	Localized	Localized	Localized only	Blank(s)	Blank(s)	Blank(s)	Blank(s)	IA	T1b	N0	M0	Blank(s)	Blank(s)	Blank(s)	Blank(s)	Blank(s)	Blank(s)	T1b	N0	M0	22	Unknown or not applicable	None; diagnosed at autopsy		Surgery performed	Blank(s)	Blank(s)	Blank(s)	Blank(s)	Blank(s)	Blank(s)	Blank(s)	0	1	No
14043754	55-59 years	Female	2005	Urinary Bladder	Bladder	674	8130	Moderately differentiated; Grade II	Not a paired site	Positive histology	8130/3: Papillary transitional cell carcinoma	8120-8139: transitional cell papillomas and carcinomas	Urinary Bladder	XIf Other and unspecified carcinomas	In situ	In situ	In situ	Blank(s)	Blank(s)	Blank(s)	Blank(s)	Blank(s)	Blank(s)	Blank(s)	Blank(s)	Blank(s)	Blank(s)	Blank(s)	Blank(s)	Blank(s)	Blank(s)	Ta	N0	M0	27	None	None; diagnosed at autopsy		Surgery performed	Blank(s)	Blank(s)	Blank(s)	Blank(s)	Blank(s)	Blank(s)	Blank(s)	98	0	Blank(s)
14043754	60-64 years	Female	2009	Lung and Bronchus	Lung	343	8041	Unknown	Left - origin of primary	Radiography without microscopic confirm	8041/3: Small cell carcinoma, NOS	8010-8049: epithelial neoplasms, NOS	Lung and Bronchus	XIf Other and unspecified carcinomas	Distant	Distant	Distant site(s)/node(s) involved	Blank(s)	Blank(s)	Blank(s)	Blank(s)	Blank(s)	Blank(s)	Blank(s)	Blank(s)	Blank(s)	Blank(s)	Blank(s)	Blank(s)	Blank(s)	Blank(s)	TX	N1	M1	0	None	None; diagnosed at autopsy		Recommended but not performed, unknown reason	Blank(s)	Blank(s)	Blank(s)	Blank(s)	Blank(s)	Blank(s)	Blank(s)	98	0	Blank(s)
14043772	75-79 years	Female	2005	Breast	Breast	504	8500	Moderately differentiated; Grade II	Right - origin of primary	Positive histology	8500/3: Infiltrating duct carcinoma, NOS	8500-8549: ductal and lobular neoplasms	Breast	XIf Other and unspecified carcinomas	Localized	Localized	Localized only	Blank(s)	Blank(s)	Blank(s)	Blank(s)	Blank(s)	Blank(s)	Blank(s)	Blank(s)	Blank(s)	Blank(s)	Blank(s)	Blank(s)	Blank(s)	Blank(s)	T1b	N0	M0	22	Unknown or not applicable	None; diagnosed at autopsy		Surgery performed	Blank(s)	Blank(s)	Blank(s)	Blank(s)	Blank(s)	Blank(s)	Blank(s)	98	0	Blank(s)
14043784	60-64 years	Female	2006	NHL - Extranodal	Lymphoma	412	9690	B-cell; pre-B; B-precursor	Not a paired site	Positive histology	9690/3: Follicular lymphoma	9670-9699: nhl - mature b-cell lymphomas	NHL - Extranodal	IIb Non-Hodgkin lymphomas (except Burkitt lymphoma)	Localized	Localized	Localized only	Blank(s)	Blank(s)	Blank(s)	Blank(s)	Blank(s)	Blank(s)	Blank(s)	Blank(s)	Blank(s)	Blank(s)	Blank(s)	Blank(s)	Blank(s)	Blank(s)	NA	NA	NA	25	Unknown or not applicable	None; diagnosed at autopsy		Surgery performed	Blank(s)	Blank(s)	Blank(s)	Blank(s)	Blank(s)	Blank(s)	Blank(s)	99	99	Blank(s)
14043784	65-69 years	Female	2011	NHL - Nodal	Lymphoma	778	9680	B-cell; pre-B; B-precursor	Not a paired site	Positive histology	9680/3: Diffuse large B-cell lymphoma (DLBCL), NOS	9670-9699: nhl - mature b-cell lymphomas	NHL - Nodal	IIb Non-Hodgkin lymphomas (except Burkitt lymphoma)	Regional	Regional	Regional, NOS	Blank(s)	Blank(s)	Blank(s)	Blank(s)	IIEB	NA	NA	NA	Blank(s)	Blank(s)	Blank(s)	Blank(s)	Blank(s)	Blank(s)	NA	NA	NA	0	Unknown or not applicable	None; diagnosed at autopsy		Not recommended	Blank(s)	Blank(s)	Blank(s)	Blank(s)	Blank(s)	Blank(s)	Blank(s)	99	99	N/A
14043789	75-79 years	Male	2005	Prostate	Prostate	619	8140	Poorly differentiated; Grade III	Not a paired site	Positive histology	8140/3: Adenocarcinoma, NOS	8140-8389: adenomas and adenocarcinomas	Prostate	XIf Other and unspecified carcinomas	Localized	Localized	Localized only	Blank(s)	Blank(s)	Blank(s)	Blank(s)	Blank(s)	Blank(s)	Blank(s)	Blank(s)	Blank(s)	Blank(s)	Blank(s)	Blank(s)	Blank(s)	Blank(s)	T2NOS	N0	M0	0	None	None; diagnosed at autopsy		Recommended but not performed, unknown reason	Blank(s)	Blank(s)	Blank(s)	Blank(s)	Blank(s)	Blank(s)	Blank(s)	98	0	Blank(s)
14043795	55-59 years	Male	2006	Urinary Bladder	Bladder	676	8130	Undifferentiated; anaplastic; Grade IV	Not a paired site	Positive histology	8130/3: Papillary transitional cell carcinoma	8120-8139: transitional cell papillomas and carcinomas	Urinary Bladder	XIf Other and unspecified carcinomas	Localized	Localized	Localized only	Blank(s)	Blank(s)	Blank(s)	Blank(s)	Blank(s)	Blank(s)	Blank(s)	Blank(s)	Blank(s)	Blank(s)	Blank(s)	Blank(s)	Blank(s)	Blank(s)	T1	N0	M0	27	None	None; diagnosed at autopsy		Surgery performed	Blank(s)	Blank(s)	Blank(s)	Blank(s)	Blank(s)	Blank(s)	Blank(s)	98	0	Blank(s)
14043795	55-59 years	Male	2006	Stomach	Stomach	162	8490	Poorly differentiated; Grade III	Not a paired site	Positive histology	8490/3: Signet ring cell carcinoma	8440-8499: cystic, mucinous and serous neoplasms	Stomach	XIf Other and unspecified carcinomas	Distant	Distant	Distant site(s)/node(s) involved	Blank(s)	Blank(s)	Blank(s)	Blank(s)	Blank(s)	Blank(s)	Blank(s)	Blank(s)	Blank(s)	Blank(s)	Blank(s)	Blank(s)	Blank(s)	Blank(s)	T4	N1	M1	30	1 to 3 regional lymph nodes removed	None; diagnosed at autopsy		Surgery performed	Blank(s)	Blank(s)	Blank(s)	Blank(s)	Blank(s)	Blank(s)	Blank(s)	1	1	Blank(s)
14043809	65-69 years	Female	2006	Rectum	Rectum	209	8140	Moderately differentiated; Grade II	Not a paired site	Positive histology	8140/3: Adenocarcinoma, NOS	8140-8389: adenomas and adenocarcinomas	Rectum	XIf Other and unspecified carcinomas	Localized	Localized	Localized only	Blank(s)	Blank(s)	Blank(s)	Blank(s)	Blank(s)	Blank(s)	Blank(s)	Blank(s)	Blank(s)	Blank(s)	Blank(s)	Blank(s)	Blank(s)	Blank(s)	T1	N0	M0	50	4 or more regional lymph nodes removed	None; diagnosed at autopsy		Surgery performed	Blank(s)	Blank(s)	Blank(s)	Blank(s)	Blank(s)	Blank(s)	Blank(s)	98	0	Blank(s)
14043813	65-69 years	Female	2006	Breast	Breast	509	8500	Unknown	Left - origin of primary	Positive histology	8500/3: Infiltrating duct carcinoma, NOS	8500-8549: ductal and lobular neoplasms	Breast	XIf Other and unspecified carcinomas	Localized	Localized	Localized only	Blank(s)	Blank(s)	Blank(s)	Blank(s)	Blank(s)	Blank(s)	Blank(s)	Blank(s)	Blank(s)	Blank(s)	Blank(s)	Blank(s)	Blank(s)	Blank(s)	T3	N0	M0	41	Unknown or not applicable	None; diagnosed at autopsy		Surgery performed	Blank(s)	Blank(s)	Blank(s)	Blank(s)	Blank(s)	Blank(s)	Blank(s)	98	0	Blank(s)
14043813	65-69 years	Female	2006	Breast	Breast	502	8500	Unknown	Right - origin of primary	Positive histology	8500/3: Infiltrating duct carcinoma, NOS	8500-8549: ductal and lobular neoplasms	Breast	XIf Other and unspecified carcinomas	Localized	Localized	Localized only	Blank(s)	Blank(s)	Blank(s)	Blank(s)	Blank(s)	Blank(s)	Blank(s)	Blank(s)	Blank(s)	Blank(s)	Blank(s)	Blank(s)	Blank(s)	Blank(s)	T1mic	N0	M0	40	Unknown or not applicable	None; diagnosed at autopsy		Surgery performed	Blank(s)	Blank(s)	Blank(s)	Blank(s)	Blank(s)	Blank(s)	Blank(s)	0	7	Blank(s)
14043838	75-79 years	Female	2006	Breast	Breast	504	8500	Moderately differentiated; Grade II	Left - origin of primary	Positive histology	8500/3: Infiltrating duct carcinoma, NOS	8500-8549: ductal and lobular neoplasms	Breast	XIf Other and unspecified carcinomas	Regional	Regional	Regional lymph nodes involved only	Blank(s)	Blank(s)	Blank(s)	Blank(s)	Blank(s)	Blank(s)	Blank(s)	Blank(s)	Blank(s)	Blank(s)	Blank(s)	Blank(s)	Blank(s)	Blank(s)	T2	N2a	M0	41	Unknown or not applicable	None; diagnosed at autopsy		Surgery performed	Blank(s)	Blank(s)	Blank(s)	Blank(s)	Blank(s)	Blank(s)	Blank(s)	5	12	Blank(s)
14043838	75-79 years	Female	2006	NHL - Nodal	Lymphoma	773	9591	B-cell; pre-B; B-precursor	Not a paired site	Positive histology	9591/3: Non-Hodgkin lymphoma, NOS	9590-9599: malignant lymphomas, NOS or diffuse	NHL - Nodal	IIb Non-Hodgkin lymphomas (except Burkitt lymphoma)	Localized	Localized	Localized only	Blank(s)	Blank(s)	Blank(s)	Blank(s)	Blank(s)	Blank(s)	Blank(s)	Blank(s)	Blank(s)	Blank(s)	Blank(s)	Blank(s)	Blank(s)	Blank(s)	NA	NA	NA	31	Unknown or not applicable	None; diagnosed at autopsy		Surgery performed	Blank(s)	Blank(s)	Blank(s)	Blank(s)	Blank(s)	Blank(s)	Blank(s)	99	99	Blank(s)
14043838	80-84 years	Female	2011	Esophagus	Esophagus	155	8070	Moderately differentiated; Grade II	Not a paired site	Positive histology	8070/3: Squamous cell carcinoma, NOS	8050-8089: squamous cell neoplasms	Esophagus	XIf Other and unspecified carcinomas	Distant	Distant	Distant site(s)/node(s) involved	Blank(s)	Blank(s)	Blank(s)	Blank(s)	IV	TX	N2	M1	Blank(s)	Blank(s)	Blank(s)	Blank(s)	Blank(s)	Blank(s)	TX	N1	M1b	0	None	None; diagnosed at autopsy		Not recommended	Blank(s)	Blank(s)	Blank(s)	Blank(s)	Blank(s)	Blank(s)	Blank(s)	98	0	No
14043842	55-59 years	Male	2006	Kidney and Renal Pelvis	KidneyRenalPelvis	659	8130	Moderately differentiated; Grade II	Left - origin of primary	Positive histology	8130/3: Papillary transitional cell carcinoma	8120-8139: transitional cell papillomas and carcinomas	Renal Pelvis	XIf Other and unspecified carcinomas	Regional	Regional	Regional by direct extension only	Blank(s)	Blank(s)	Blank(s)	Blank(s)	Blank(s)	Blank(s)	Blank(s)	Blank(s)	Blank(s)	Blank(s)	Blank(s)	Blank(s)	Blank(s)	Blank(s)	T2	N0	M0	40	None	None; diagnosed at autopsy		Surgery performed	Blank(s)	Blank(s)	Blank(s)	Blank(s)	Blank(s)	Blank(s)	Blank(s)	98	0	Blank(s)
14043842	60-64 years	Male	2013	Prostate	Prostate	619	8140	Moderately differentiated; Grade II	Not a paired site	Positive histology	8140/3: Adenocarcinoma, NOS	8140-8389: adenomas and adenocarcinomas	Prostate	XIf Other and unspecified carcinomas	Localized	Localized	Localized only	Blank(s)	Blank(s)	Blank(s)	Blank(s)	I	T1c	N0	M0	Blank(s)	Blank(s)	Blank(s)	Blank(s)	Blank(s)	Blank(s)	T1c	N0	M0	0	None	None; diagnosed at autopsy		Not recommended	Blank(s)	Blank(s)	Blank(s)	Blank(s)	Blank(s)	Blank(s)	Blank(s)	98	0	No
14043852	70-74 years	Female	2006	Breast	Breast	505	8500	Moderately differentiated; Grade II	Right - origin of primary	Positive histology	8500/3: Infiltrating duct carcinoma, NOS	8500-8549: ductal and lobular neoplasms	Breast	XIf Other and unspecified carcinomas	Distant	Distant	Distant site(s)/node(s) involved	Blank(s)	Blank(s)	Blank(s)	Blank(s)	Blank(s)	Blank(s)	Blank(s)	Blank(s)	Blank(s)	Blank(s)	Blank(s)	Blank(s)	Blank(s)	Blank(s)	T2	N0	M1	0	Unknown or not applicable	None; diagnosed at autopsy		Not recommended	Blank(s)	Blank(s)	Blank(s)	Blank(s)	Blank(s)	Blank(s)	Blank(s)	98	0	Blank(s)
14043852	70-74 years	Female	2006	Breast	Breast	504	8500	Moderately differentiated; Grade II	Left - origin of primary	Positive histology	8500/3: Infiltrating duct carcinoma, NOS	8500-8549: ductal and lobular neoplasms	Breast	XIf Other and unspecified carcinomas	Distant	Distant	Distant site(s)/node(s) involved	Blank(s)	Blank(s)	Blank(s)	Blank(s)	Blank(s)	Blank(s)	Blank(s)	Blank(s)	Blank(s)	Blank(s)	Blank(s)	Blank(s)	Blank(s)	Blank(s)	T1b	NX	M1	0	Unknown or not applicable	None; diagnosed at autopsy		Not recommended	Blank(s)	Blank(s)	Blank(s)	Blank(s)	Blank(s)	Blank(s)	Blank(s)	98	0	Blank(s)
14043853	65-69 years	Male	2006	Rectum	Rectum	209	8261	Moderately differentiated; Grade II	Not a paired site	Positive histology	8261/3: Adenocarcinoma in villous adenoma	8140-8389: adenomas and adenocarcinomas	Rectum	XIf Other and unspecified carcinomas	Localized	Localized	Localized only	Blank(s)	Blank(s)	Blank(s)	Blank(s)	Blank(s)	Blank(s)	Blank(s)	Blank(s)	Blank(s)	Blank(s)	Blank(s)	Blank(s)	Blank(s)	Blank(s)	T1	N0	M0	50	4 or more regional lymph nodes removed	None; diagnosed at autopsy		Surgery performed	Blank(s)	Blank(s)	Blank(s)	Blank(s)	Blank(s)	Blank(s)	Blank(s)	0	13	Blank(s)
14043856	75-79 years	Male	2006	Cecum	Colon	180	8140	Poorly differentiated; Grade III	Not a paired site	Positive histology	8140/3: Adenocarcinoma, NOS	8140-8389: adenomas and adenocarcinomas	Cecum	XIf Other and unspecified carcinomas	Regional	Regional	Regional by both direct extension and lymph node involvement	Blank(s)	Blank(s)	Blank(s)	Blank(s)	Blank(s)	Blank(s)	Blank(s)	Blank(s)	Blank(s)	Blank(s)	Blank(s)	Blank(s)	Blank(s)	Blank(s)	T4	N1	M0	40	4 or more regional lymph nodes removed	None; diagnosed at autopsy		Surgery performed	Blank(s)	Blank(s)	Blank(s)	Blank(s)	Blank(s)	Blank(s)	Blank(s)	1	29	Blank(s)
14043856	80-84 years	Male	2011	Urinary Bladder	Bladder	675	8130	Poorly differentiated; Grade III	Not a paired site	Positive histology	8130/3: Papillary transitional cell carcinoma	8120-8139: transitional cell papillomas and carcinomas	Urinary Bladder	XIf Other and unspecified carcinomas	Localized	Localized	Localized only	Blank(s)	Blank(s)	Blank(s)	Blank(s)	II	T2a	N0	M0	Blank(s)	Blank(s)	Blank(s)	Blank(s)	Blank(s)	Blank(s)	T2a	N0	M0	27	None	None; diagnosed at autopsy		Surgery performed	Blank(s)	Blank(s)	Blank(s)	Blank(s)	Blank(s)	Blank(s)	Blank(s)	98	0	No
14043868	60-64 years	Female	2006	Breast	Breast	505	8500	Poorly differentiated; Grade III	Right - origin of primary	Positive histology	8500/3: Infiltrating duct carcinoma, NOS	8500-8549: ductal and lobular neoplasms	Breast	XIf Other and unspecified carcinomas	Regional	Regional	Regional lymph nodes involved only	Blank(s)	Blank(s)	Blank(s)	Blank(s)	Blank(s)	Blank(s)	Blank(s)	Blank(s)	Blank(s)	Blank(s)	Blank(s)	Blank(s)	Blank(s)	Blank(s)	T1c	N1a	M0	51	Unknown or not applicable	None; diagnosed at autopsy		Surgery performed	Blank(s)	Blank(s)	Blank(s)	Blank(s)	Blank(s)	Blank(s)	Blank(s)	1	14	Blank(s)
14043883	70-74 years	Female	2006	Breast	Breast	504	8500	Moderately differentiated; Grade II	Left - origin of primary	Positive histology	8500/3: Infiltrating duct carcinoma, NOS	8500-8549: ductal and lobular neoplasms	Breast	XIf Other and unspecified carcinomas	Localized	Localized	Localized only	Blank(s)	Blank(s)	Blank(s)	Blank(s)	Blank(s)	Blank(s)	Blank(s)	Blank(s)	Blank(s)	Blank(s)	Blank(s)	Blank(s)	Blank(s)	Blank(s)	T1b	N0(i-)	M0	22	Unknown or not applicable	None; diagnosed at autopsy		Surgery performed	Blank(s)	Blank(s)	Blank(s)	Blank(s)	Blank(s)	Blank(s)	Blank(s)	0	4	Blank(s)
14043883	75-79 years	Female	2013	Corpus Uteri	CorpusCarcinoma	541	8441	Unknown	Not a paired site	Positive histology	8441/3: Serous cystadenocarcinoma, NOS	8440-8499: cystic, mucinous and serous neoplasms	Corpus Uteri	XIf Other and unspecified carcinomas	Distant	Distant	Distant site(s)/node(s) involved	Blank(s)	Blank(s)	Blank(s)	Blank(s)	IVB	T3b	N2	M1	Blank(s)	Blank(s)	Blank(s)	Blank(s)	Blank(s)	Blank(s)	T3b	N1	M1	50	4 or more regional lymph nodes removed	None; diagnosed at autopsy		Surgery performed	Blank(s)	Blank(s)	Blank(s)	Blank(s)	Blank(s)	Blank(s)	Blank(s)	1	1	Yes
14043886	75-79 years	Female	2006	Breast	Breast	504	8500	Moderately differentiated; Grade II	Left - origin of primary	Positive histology	8500/3: Infiltrating duct carcinoma, NOS	8500-8549: ductal and lobular neoplasms	Breast	XIf Other and unspecified carcinomas	Localized	Localized	Localized only	Blank(s)	Blank(s)	Blank(s)	Blank(s)	Blank(s)	Blank(s)	Blank(s)	Blank(s)	Blank(s)	Blank(s)	Blank(s)	Blank(s)	Blank(s)	Blank(s)	T2	N0(i-)	M0	22	Unknown or not applicable	None; diagnosed at autopsy		Surgery performed	Blank(s)	Blank(s)	Blank(s)	Blank(s)	Blank(s)	Blank(s)	Blank(s)	0	5	Blank(s)
14043886	85+ years	Female	2015	Sigmoid Colon	Colon	187	8140	Well differentiated; Grade I	Not a paired site	Positive histology	8140/3: Adenocarcinoma, NOS	8140-8389: adenomas and adenocarcinomas	Sigmoid Colon	XIf Other and unspecified carcinomas	Localized	Localized	Localized only	Blank(s)	Blank(s)	Blank(s)	Blank(s)	I	T2	N0	M0	Blank(s)	Blank(s)	Blank(s)	Blank(s)	Blank(s)	Blank(s)	T2	N0	M0	30	1 to 3 regional lymph nodes removed	None; diagnosed at autopsy		Surgery performed	Blank(s)	Blank(s)	Blank(s)	Blank(s)	Blank(s)	Blank(s)	Blank(s)	0	17	No
14043893	70-74 years	Female	2006	Breast	Breast	504	8500	Moderately differentiated; Grade II	Left - origin of primary	Positive histology	8500/3: Infiltrating duct carcinoma, NOS	8500-8549: ductal and lobular neoplasms	Breast	XIf Other and unspecified carcinomas	Localized	Localized	Localized only	Blank(s)	Blank(s)	Blank(s)	Blank(s)	Blank(s)	Blank(s)	Blank(s)	Blank(s)	Blank(s)	Blank(s)	Blank(s)	Blank(s)	Blank(s)	Blank(s)	T1c	N0	M0	22	Unknown or not applicable	None; diagnosed at autopsy		Surgery performed	Blank(s)	Blank(s)	Blank(s)	Blank(s)	Blank(s)	Blank(s)	Blank(s)	0	1	Blank(s)
14043893	75-79 years	Female	2012	Lung and Bronchus	Lung	341	8041	Unknown	Left - origin of primary	Positive histology	8041/3: Small cell carcinoma, NOS	8010-8049: epithelial neoplasms, NOS	Lung and Bronchus	XIf Other and unspecified carcinomas	Distant	Distant	Distant site(s)/node(s) involved	Blank(s)	Blank(s)	Blank(s)	Blank(s)	IV	T4	N0	M1a	Blank(s)	Blank(s)	Blank(s)	Blank(s)	Blank(s)	Blank(s)	T4	N0	M1	0	None	None; diagnosed at autopsy		Not recommended	Blank(s)	Blank(s)	Blank(s)	Blank(s)	Blank(s)	Blank(s)	Blank(s)	98	0	Yes
14043911	75-79 years	Female	2006	Ovary	Ovary	569	8460	Poorly differentiated; Grade III	Right - origin of primary	Positive histology	8460/3: Papillary serous cystadenocarcinoma	8440-8499: cystic, mucinous and serous neoplasms	Ovary	Xd Gonadal carcinomas	Distant	Distant	Distant site(s)/node(s) involved	Blank(s)	Blank(s)	Blank(s)	Blank(s)	Blank(s)	Blank(s)	Blank(s)	Blank(s)	Blank(s)	Blank(s)	Blank(s)	Blank(s)	Blank(s)	Blank(s)	T3NOS	N1	M1	61	None	None; diagnosed at autopsy		Surgery performed	Blank(s)	Blank(s)	Blank(s)	Blank(s)	Blank(s)	Blank(s)	Blank(s)	98	0	Blank(s)
14043922	55-59 years	Female	2004	Corpus Uteri	CorpusCarcinoma	541	8010	Unknown	Not a paired site	Positive histology	8010/3: Carcinoma, NOS	8010-8049: epithelial neoplasms, NOS	Corpus Uteri	XIf Other and unspecified carcinomas	Unknown/unstaged	Unknown/unstaged	Unknown/unstaged/unspecified/DCO	Blank(s)	Blank(s)	Blank(s)	Blank(s)	Blank(s)	Blank(s)	Blank(s)	Blank(s)	Blank(s)	Blank(s)	Blank(s)	Blank(s)	Blank(s)	Blank(s)	TX	NX	MX	0	None	None; diagnosed at autopsy		Recommended but not performed, unknown reason	Blank(s)	Blank(s)	Blank(s)	Blank(s)	Blank(s)	Blank(s)	Blank(s)	99	99	Blank(s)
14043922	60-64 years	Female	2008	Esophagus	Esophagus	159	8070	Unknown	Not a paired site	Positive histology	8070/3: Squamous cell carcinoma, NOS	8050-8089: squamous cell neoplasms	Esophagus	XIf Other and unspecified carcinomas	Regional	Regional	Regional by direct extension only	Blank(s)	Blank(s)	Blank(s)	Blank(s)	Blank(s)	Blank(s)	Blank(s)	Blank(s)	Blank(s)	Blank(s)	Blank(s)	Blank(s)	Blank(s)	Blank(s)	T4	NX	MX	0	None	None; diagnosed at autopsy		Not recommended	Blank(s)	Blank(s)	Blank(s)	Blank(s)	Blank(s)	Blank(s)	Blank(s)	99	99	Blank(s)
14043928	70-74 years	Female	2004	Ovary	Ovary	569	8000	Unknown	Paired site, but no information concerning laterality	Unknown	8000/3: Neoplasm, malignant	8000-8009: unspecified neoplasms	Ovary	Xe Other and unspecified malignant gonadal tumors	Unknown/unstaged	Unknown/unstaged	Unknown/unstaged/unspecified/DCO	Blank(s)	Blank(s)	Blank(s)	Blank(s)	Blank(s)	Blank(s)	Blank(s)	Blank(s)	Blank(s)	Blank(s)	Blank(s)	Blank(s)	Blank(s)	Blank(s)	TX	NX	MX	0	Unknown or not applicable	None; diagnosed at autopsy		Recommended but not performed, unknown reason	Blank(s)	Blank(s)	Blank(s)	Blank(s)	Blank(s)	Blank(s)	Blank(s)	99	99	Blank(s)
14044003	55-59 years	Female	2005	Corpus Uteri	CorpusCarcinoma	541	8380	Moderately differentiated; Grade II	Not a paired site	Positive histology	8380/3: Endometrioid carcinoma	8140-8389: adenomas and adenocarcinomas	Corpus Uteri	XIf Other and unspecified carcinomas	Localized	Localized	Localized only	Blank(s)	Blank(s)	Blank(s)	Blank(s)	Blank(s)	Blank(s)	Blank(s)	Blank(s)	Blank(s)	Blank(s)	Blank(s)	Blank(s)	Blank(s)	Blank(s)	T1b	N0	M0	50	1 to 3 regional lymph nodes removed	None; diagnosed at autopsy		Surgery performed	Blank(s)	Blank(s)	Blank(s)	Blank(s)	Blank(s)	Blank(s)	Blank(s)	0	2	Blank(s)
14044003	70-74 years	Female	2017	Tongue	TongueAnterior	23	8071	Poorly differentiated; Grade III	Not a paired site	Positive histology	8071/3: Squamous cell carcinoma, keratinizing, NOS	8050-8089: squamous cell neoplasms	Tongue	XIf Other and unspecified carcinomas	Regional	Regional	Regional lymph nodes involved only	Blank(s)	Blank(s)	Blank(s)	Blank(s)	Blank(s)	Blank(s)	Blank(s)	Blank(s)	p2	p2B	c0	Pathologic	Pathologic	Clinical	Blank(s)	Blank(s)	Blank(s)	30	4 or more regional lymph nodes removed	None; diagnosed at autopsy		Surgery performed	Blank(s)	Blank(s)	Blank(s)	Blank(s)	Blank(s)	Blank(s)	26	4	24	No
14044007	50-54 years	Male	2005	Tongue	TongueAnterior	23	8070	Unknown	Not a paired site	Positive histology	8070/3: Squamous cell carcinoma, NOS	8050-8089: squamous cell neoplasms	Tongue	XIf Other and unspecified carcinomas	Localized	Localized	Localized only	Blank(s)	Blank(s)	Blank(s)	Blank(s)	Blank(s)	Blank(s)	Blank(s)	Blank(s)	Blank(s)	Blank(s)	Blank(s)	Blank(s)	Blank(s)	Blank(s)	T2	N0	M0	27	None	None; diagnosed at autopsy		Surgery performed	Blank(s)	Blank(s)	Blank(s)	Blank(s)	Blank(s)	Blank(s)	Blank(s)	98	0	Blank(s)
14044018	80-84 years	Male	2005	Prostate	Prostate	619	8140	Poorly differentiated; Grade III	Not a paired site	Positive histology	8140/3: Adenocarcinoma, NOS	8140-8389: adenomas and adenocarcinomas	Prostate	XIf Other and unspecified carcinomas	Distant	Distant	Distant site(s)/node(s) involved	Blank(s)	Blank(s)	Blank(s)	Blank(s)	Blank(s)	Blank(s)	Blank(s)	Blank(s)	Blank(s)	Blank(s)	Blank(s)	Blank(s)	Blank(s)	Blank(s)	T1c	N0	M1c	0	None	None; diagnosed at autopsy		Recommended but not performed, patient refused	Blank(s)	Blank(s)	Blank(s)	Blank(s)	Blank(s)	Blank(s)	Blank(s)	98	0	Blank(s)
14044018	85+ years	Male	2011	Tongue	TongueAnterior	29	8070	Moderately differentiated; Grade II	Not a paired site	Positive histology	8070/3: Squamous cell carcinoma, NOS	8050-8089: squamous cell neoplasms	Tongue	XIf Other and unspecified carcinomas	Localized	Localized	Localized only	Blank(s)	Blank(s)	Blank(s)	Blank(s)	I	T1	N0	M0	Blank(s)	Blank(s)	Blank(s)	Blank(s)	Blank(s)	Blank(s)	T1	N0	M0	0	None	None; diagnosed at autopsy		Recommended but not performed, unknown reason	Blank(s)	Blank(s)	Blank(s)	Blank(s)	Blank(s)	Blank(s)	Blank(s)	98	0	No
14044063	70-74 years	Female	2006	Breast	Breast	504	8500	Moderately differentiated; Grade II	Right - origin of primary	Positive histology	8500/3: Infiltrating duct carcinoma, NOS	8500-8549: ductal and lobular neoplasms	Breast	XIf Other and unspecified carcinomas	Localized	Localized	Localized only	Blank(s)	Blank(s)	Blank(s)	Blank(s)	Blank(s)	Blank(s)	Blank(s)	Blank(s)	Blank(s)	Blank(s)	Blank(s)	Blank(s)	Blank(s)	Blank(s)	T2	N0	M0	40	Unknown or not applicable	None; diagnosed at autopsy		Surgery performed	Blank(s)	Blank(s)	Blank(s)	Blank(s)	Blank(s)	Blank(s)	Blank(s)	0	7	Blank(s)
14044063	70-74 years	Female	2006	Breast	Breast	504	8500	Moderately differentiated; Grade II	Left - origin of primary	Positive histology	8500/3: Infiltrating duct carcinoma, NOS	8500-8549: ductal and lobular neoplasms	Breast	XIf Other and unspecified carcinomas	Localized	Localized	Localized only	Blank(s)	Blank(s)	Blank(s)	Blank(s)	Blank(s)	Blank(s)	Blank(s)	Blank(s)	Blank(s)	Blank(s)	Blank(s)	Blank(s)	Blank(s)	Blank(s)	T1c	N0	M0	40	Unknown or not applicable	None; diagnosed at autopsy		Surgery performed	Blank(s)	Blank(s)	Blank(s)	Blank(s)	Blank(s)	Blank(s)	Blank(s)	0	4	Blank(s)
14044072	70-74 years	Male	2006	Urinary Bladder	Bladder	679	8120	Poorly differentiated; Grade III	Not a paired site	Positive histology	8120/3: Transitional cell carcinoma, NOS	8120-8139: transitional cell papillomas and carcinomas	Urinary Bladder	XIf Other and unspecified carcinomas	In situ	In situ	In situ	Blank(s)	Blank(s)	Blank(s)	Blank(s)	Blank(s)	Blank(s)	Blank(s)	Blank(s)	Blank(s)	Blank(s)	Blank(s)	Blank(s)	Blank(s)	Blank(s)	Ta	N0	M0	27	None	None; diagnosed at autopsy		Surgery performed	Blank(s)	Blank(s)	Blank(s)	Blank(s)	Blank(s)	Blank(s)	Blank(s)	98	0	Blank(s)
14044104	70-74 years	Male	2005	Prostate	Prostate	619	8140	Moderately differentiated; Grade II	Not a paired site	Positive histology	8140/3: Adenocarcinoma, NOS	8140-8389: adenomas and adenocarcinomas	Prostate	XIf Other and unspecified carcinomas	Localized	Localized	Localized only	Blank(s)	Blank(s)	Blank(s)	Blank(s)	Blank(s)	Blank(s)	Blank(s)	Blank(s)	Blank(s)	Blank(s)	Blank(s)	Blank(s)	Blank(s)	Blank(s)	T2c	N0	M0	50	None	None; diagnosed at autopsy		Surgery performed	Blank(s)	Blank(s)	Blank(s)	Blank(s)	Blank(s)	Blank(s)	Blank(s)	98	0	Blank(s)
14044104	80-84 years	Male	2019	Sigmoid Colon	Blank(s)	187	8140	Blank(s)	Not a paired site	Positive histology	8140/3: Adenocarcinoma, NOS	8140-8389: adenomas and adenocarcinomas	Sigmoid Colon	XIf Other and unspecified carcinomas	Regional	Blank(s)	Blank(s)	T3	N1c	M0	3B	Blank(s)	Blank(s)	Blank(s)	Blank(s)	Blank(s)	Blank(s)	Blank(s)	Blank(s)	Blank(s)	Blank(s)	Blank(s)	Blank(s)	Blank(s)	30	4 or more regional lymph nodes removed	None; diagnosed at autopsy		Surgery performed	Blank(s)	Blank(s)	Blank(s)	Blank(s)	400	200	36	0	18	No
14044114	70-74 years	Male	2006	Urinary Bladder	Bladder	679	8120	Poorly differentiated; Grade III	Not a paired site	Positive histology	8120/3: Transitional cell carcinoma, NOS	8120-8139: transitional cell papillomas and carcinomas	Urinary Bladder	XIf Other and unspecified carcinomas	Localized	Localized	Localized only	Blank(s)	Blank(s)	Blank(s)	Blank(s)	Blank(s)	Blank(s)	Blank(s)	Blank(s)	Blank(s)	Blank(s)	Blank(s)	Blank(s)	Blank(s)	Blank(s)	T1	N0	M0	0	None	None; diagnosed at autopsy		Recommended but not performed, unknown reason	Blank(s)	Blank(s)	Blank(s)	Blank(s)	Blank(s)	Blank(s)	Blank(s)	98	0	Blank(s)
14044114	75-79 years	Male	2014	Tongue	TongueAnterior	29	8070	Well differentiated; Grade I	Left - origin of primary	Positive histology	8070/3: Squamous cell carcinoma, NOS	8050-8089: squamous cell neoplasms	Tongue	XIf Other and unspecified carcinomas	Localized	Localized	Localized only	Blank(s)	Blank(s)	Blank(s)	Blank(s)	I	T1	N0	M0	Blank(s)	Blank(s)	Blank(s)	Blank(s)	Blank(s)	Blank(s)	T1	N0	M0	30	None	None; diagnosed at autopsy		Surgery performed	Blank(s)	Blank(s)	Blank(s)	Blank(s)	Blank(s)	Blank(s)	Blank(s)	98	0	No
14044121	70-74 years	Male	2006	Urinary Bladder	Bladder	673	8050	Well differentiated; Grade I	Not a paired site	Positive histology	8050/3: Papillary carcinoma, NOS	8050-8089: squamous cell neoplasms	Urinary Bladder	XIf Other and unspecified carcinomas	In situ	In situ	In situ	Blank(s)	Blank(s)	Blank(s)	Blank(s)	Blank(s)	Blank(s)	Blank(s)	Blank(s)	Blank(s)	Blank(s)	Blank(s)	Blank(s)	Blank(s)	Blank(s)	Ta	N0	M0	27	None	None; diagnosed at autopsy		Surgery performed	Blank(s)	Blank(s)	Blank(s)	Blank(s)	Blank(s)	Blank(s)	Blank(s)	98	0	Blank(s)
14044121	75-79 years	Male	2008	Urinary Bladder	Bladder	675	8130	Undifferentiated; anaplastic; Grade IV	Not a paired site	Positive histology	8130/3: Papillary transitional cell carcinoma	8120-8139: transitional cell papillomas and carcinomas	Urinary Bladder	XIf Other and unspecified carcinomas	Localized	Localized	Localized only	Blank(s)	Blank(s)	Blank(s)	Blank(s)	Blank(s)	Blank(s)	Blank(s)	Blank(s)	Blank(s)	Blank(s)	Blank(s)	Blank(s)	Blank(s)	Blank(s)	T1	N0	M0	27	None	None; diagnosed at autopsy		Surgery performed	Blank(s)	Blank(s)	Blank(s)	Blank(s)	Blank(s)	Blank(s)	Blank(s)	98	0	Blank(s)
14044121	75-79 years	Male	2010	Acute Myeloid Leukemia	HemeRetic	421	9861	Unknown	Not a paired site	Positive histology	9861/3: Acute myeloid leukemia, NOS	9840-9939: myeloid leukemias (C42.1)	Acute Myeloid Leukemia	Ib Acute myeloid leukemias	Distant	Blank(s)	Distant site(s)/node(s) involved	Blank(s)	Blank(s)	Blank(s)	Blank(s)	NA	NA	NA	NA	Blank(s)	Blank(s)	Blank(s)	Blank(s)	Blank(s)	Blank(s)	NA	NA	NA	98	Unknown or not applicable	None; diagnosed at autopsy		Not recommended	Blank(s)	Blank(s)	Blank(s)	Blank(s)	Blank(s)	Blank(s)	Blank(s)	99	99	N/A
14044147	60-64 years	Male	2005	Brain	Brain	712	9380	Well differentiated; Grade I	Left - origin of primary	Radiography without microscopic confirm	9380/3: Glioma, malignant	9380-9489: gliomas	Brain	IIId Other gliomas	Localized	Localized	Localized only	Blank(s)	Blank(s)	Blank(s)	Blank(s)	Blank(s)	Blank(s)	Blank(s)	Blank(s)	Blank(s)	Blank(s)	Blank(s)	Blank(s)	Blank(s)	Blank(s)	NA	NA	NA	0	Unknown or not applicable	None; diagnosed at autopsy		Recommended but not performed, unknown reason	Blank(s)	Blank(s)	Blank(s)	Blank(s)	Blank(s)	Blank(s)	Blank(s)	99	99	Blank(s)
14044147	70-74 years	Male	2015	Urinary Bladder	Bladder	679	8130	Undifferentiated; anaplastic; Grade IV	Not a paired site	Positive histology	8130/3: Papillary transitional cell carcinoma	8120-8139: transitional cell papillomas and carcinomas	Urinary Bladder	XIf Other and unspecified carcinomas	Distant	Distant	Distant site(s)/node(s) involved	Blank(s)	Blank(s)	Blank(s)	Blank(s)	IV	T1	N0	M1	Blank(s)	Blank(s)	Blank(s)	Blank(s)	Blank(s)	Blank(s)	T1	N0	M1	27	None	None; diagnosed at autopsy		Surgery performed	Blank(s)	Blank(s)	Blank(s)	Blank(s)	Blank(s)	Blank(s)	Blank(s)	98	0	No
14044148	20-24 years	Male	2005	Brain	Brain	719	9424	Undifferentiated; anaplastic; Grade IV	Right - origin of primary	Positive histology	9424/3: Pleomorphic xanthoastrocytoma	9380-9489: gliomas	Brain	IIIb Astrocytomas	Localized	Localized	Localized only	Blank(s)	Blank(s)	Blank(s)	Blank(s)	Blank(s)	Blank(s)	Blank(s)	Blank(s)	Blank(s)	Blank(s)	Blank(s)	Blank(s)	Blank(s)	Blank(s)	NA	NA	NA	55	Unknown or not applicable	None; diagnosed at autopsy		Surgery performed	Blank(s)	Blank(s)	Blank(s)	Blank(s)	Blank(s)	Blank(s)	Blank(s)	99	99	Blank(s)
14044165	65-69 years	Female	2005	Breast	Breast	504	8500	Well differentiated; Grade I	Right - origin of primary	Positive histology	8500/3: Infiltrating duct carcinoma, NOS	8500-8549: ductal and lobular neoplasms	Breast	XIf Other and unspecified carcinomas	Localized	Localized	Localized only	Blank(s)	Blank(s)	Blank(s)	Blank(s)	Blank(s)	Blank(s)	Blank(s)	Blank(s)	Blank(s)	Blank(s)	Blank(s)	Blank(s)	Blank(s)	Blank(s)	T1b	N0(i-)	M0	22	Unknown or not applicable	None; diagnosed at autopsy		Surgery performed	Blank(s)	Blank(s)	Blank(s)	Blank(s)	Blank(s)	Blank(s)	Blank(s)	0	2	Blank(s)
14044165	80-84 years	Female	2019	Breast	Blank(s)	501	8520	Blank(s)	Right - origin of primary	Positive histology	8520/3: Lobular carcinoma, NOS	8500-8549: ductal and lobular neoplasms	Breast	XIf Other and unspecified carcinomas	Localized	Blank(s)	Blank(s)	T1c	N0	M0	1A	Blank(s)	Blank(s)	Blank(s)	Blank(s)	Blank(s)	Blank(s)	Blank(s)	Blank(s)	Blank(s)	Blank(s)	Blank(s)	Blank(s)	Blank(s)	41	Unknown or not applicable	None; diagnosed at autopsy		Surgery performed	Blank(s)	Blank(s)	Blank(s)	Blank(s)	100	0	20	98	0	No
14044175	50-54 years	Female	2005	Ascending Colon	Colon	182	8140	Poorly differentiated; Grade III	Not a paired site	Positive histology	8140/3: Adenocarcinoma, NOS	8140-8389: adenomas and adenocarcinomas	Ascending Colon	XIf Other and unspecified carcinomas	Regional	Regional	Regional lymph nodes involved only	Blank(s)	Blank(s)	Blank(s)	Blank(s)	Blank(s)	Blank(s)	Blank(s)	Blank(s)	Blank(s)	Blank(s)	Blank(s)	Blank(s)	Blank(s)	Blank(s)	T3	N2	M0	30	4 or more regional lymph nodes removed	None; diagnosed at autopsy		Surgery performed	Blank(s)	Blank(s)	Blank(s)	Blank(s)	Blank(s)	Blank(s)	Blank(s)	5	26	Blank(s)
14044175	55-59 years	Female	2012	Breast	Breast	509	8500	Well differentiated; Grade I	Right - origin of primary	Positive histology	8500/3: Infiltrating duct carcinoma, NOS	8500-8549: ductal and lobular neoplasms	Breast	XIf Other and unspecified carcinomas	Localized	Localized	Localized only	Blank(s)	Blank(s)	Blank(s)	Blank(s)	IA	T1a	N0	M0	Blank(s)	Blank(s)	Blank(s)	Blank(s)	Blank(s)	Blank(s)	T1a	N0	M0	22	Unknown or not applicable	None; diagnosed at autopsy		Surgery performed	Blank(s)	Blank(s)	Blank(s)	Blank(s)	Blank(s)	Blank(s)	Blank(s)	0	3	No
14044183	45-49 years	Female	2005	Breast	Breast	502	8211	Unknown	Right - origin of primary	Positive histology	8211/3: Tubular adenocarcinoma	8140-8389: adenomas and adenocarcinomas	Breast	XIf Other and unspecified carcinomas	Localized	Localized	Localized only	Blank(s)	Blank(s)	Blank(s)	Blank(s)	Blank(s)	Blank(s)	Blank(s)	Blank(s)	Blank(s)	Blank(s)	Blank(s)	Blank(s)	Blank(s)	Blank(s)	T1b	N0(i-)	M0	23	Unknown or not applicable	None; diagnosed at autopsy		Surgery performed	Blank(s)	Blank(s)	Blank(s)	Blank(s)	Blank(s)	Blank(s)	Blank(s)	0	5	Blank(s)
14044183	50-54 years	Female	2009	Breast	Breast	508	8500	Well differentiated; Grade I	Left - origin of primary	Positive histology	8500/3: Infiltrating duct carcinoma, NOS	8500-8549: ductal and lobular neoplasms	Breast	XIf Other and unspecified carcinomas	Localized	Localized	Localized only	Blank(s)	Blank(s)	Blank(s)	Blank(s)	Blank(s)	Blank(s)	Blank(s)	Blank(s)	Blank(s)	Blank(s)	Blank(s)	Blank(s)	Blank(s)	Blank(s)	T1b	N0	M0	40	Unknown or not applicable	None; diagnosed at autopsy		Surgery performed	Blank(s)	Blank(s)	Blank(s)	Blank(s)	Blank(s)	Blank(s)	Blank(s)	0	1	Blank(s)
14044191	40-44 years	Male	2005	Bones and Joints	Bone	402	8800	Unknown	Right - origin of primary	Positive histology	8800/3: Sarcoma, NOS	8800-8809: soft tissue tumors and sarcomas, NOS	Bones and Joints	VIIIe Unspecified malignant bone tumors	Regional	Blank(s)	Regional by direct extension only	Blank(s)	Blank(s)	Blank(s)	Blank(s)	Blank(s)	Blank(s)	Blank(s)	Blank(s)	Blank(s)	Blank(s)	Blank(s)	Blank(s)	Blank(s)	Blank(s)	T2	N0	M0	0	None	None; diagnosed at autopsy		Recommended but not performed, unknown reason	Blank(s)	Blank(s)	Blank(s)	Blank(s)	Blank(s)	Blank(s)	Blank(s)	98	0	Blank(s)
14044195	50-54 years	Female	2004	Breast	Breast	509	8500	Moderately differentiated; Grade II	Left - origin of primary	Positive histology	8500/3: Infiltrating duct carcinoma, NOS	8500-8549: ductal and lobular neoplasms	Breast	XIf Other and unspecified carcinomas	Localized	Localized	Localized only	Blank(s)	Blank(s)	Blank(s)	Blank(s)	Blank(s)	Blank(s)	Blank(s)	Blank(s)	Blank(s)	Blank(s)	Blank(s)	Blank(s)	Blank(s)	Blank(s)	T1b	N0	M0	53	Unknown or not applicable	None; diagnosed at autopsy		Surgery performed	Blank(s)	Blank(s)	Blank(s)	Blank(s)	Blank(s)	Blank(s)	Blank(s)	98	0	Blank(s)
14044201	70-74 years	Female	2005	Breast	Breast	508	8500	Moderately differentiated; Grade II	Right - origin of primary	Positive histology	8500/3: Infiltrating duct carcinoma, NOS	8500-8549: ductal and lobular neoplasms	Breast	XIf Other and unspecified carcinomas	Regional	Regional	Regional lymph nodes involved only	Blank(s)	Blank(s)	Blank(s)	Blank(s)	Blank(s)	Blank(s)	Blank(s)	Blank(s)	Blank(s)	Blank(s)	Blank(s)	Blank(s)	Blank(s)	Blank(s)	T2	N1a	M0	24	Unknown or not applicable	None; diagnosed at autopsy		Surgery performed	Blank(s)	Blank(s)	Blank(s)	Blank(s)	Blank(s)	Blank(s)	Blank(s)	1	22	Blank(s)
14044207	80-84 years	Male	2004	Kidney and Renal Pelvis	KidneyParenchyma	649	8260	Poorly differentiated; Grade III	Right - origin of primary	Positive histology	8260/3: Papillary adenocarcinoma, NOS	8140-8389: adenomas and adenocarcinomas	Kidney	VIb Renal carcinomas	Regional	Regional	Regional by direct extension only	Blank(s)	Blank(s)	Blank(s)	Blank(s)	Blank(s)	Blank(s)	Blank(s)	Blank(s)	Blank(s)	Blank(s)	Blank(s)	Blank(s)	Blank(s)	Blank(s)	T3a	N0	M0	50	None	None; diagnosed at autopsy		Surgery performed	Blank(s)	Blank(s)	Blank(s)	Blank(s)	Blank(s)	Blank(s)	Blank(s)	98	0	Blank(s)
14044212	70-74 years	Female	2004	Lung and Bronchus	Lung	341	8046	Unknown	Right - origin of primary	Positive histology	8046/3: Non-small cell carcinoma	8010-8049: epithelial neoplasms, NOS	Lung and Bronchus	XIf Other and unspecified carcinomas	Distant	Distant	Distant site(s)/node(s) involved	Blank(s)	Blank(s)	Blank(s)	Blank(s)	Blank(s)	Blank(s)	Blank(s)	Blank(s)	Blank(s)	Blank(s)	Blank(s)	Blank(s)	Blank(s)	Blank(s)	T1	N1	M1	0	None	None; diagnosed at autopsy		Recommended but not performed, unknown reason	Blank(s)	Blank(s)	Blank(s)	Blank(s)	Blank(s)	Blank(s)	Blank(s)	98	0	Blank(s)
14044222	55-59 years	Male	2005	Prostate	Prostate	619	8140	Moderately differentiated; Grade II	Not a paired site	Positive histology	8140/3: Adenocarcinoma, NOS	8140-8389: adenomas and adenocarcinomas	Prostate	XIf Other and unspecified carcinomas	Localized	Localized	Localized only	Blank(s)	Blank(s)	Blank(s)	Blank(s)	Blank(s)	Blank(s)	Blank(s)	Blank(s)	Blank(s)	Blank(s)	Blank(s)	Blank(s)	Blank(s)	Blank(s)	T2a	N0	M0	0	None	None; diagnosed at autopsy		Recommended but not performed, unknown reason	Blank(s)	Blank(s)	Blank(s)	Blank(s)	Blank(s)	Blank(s)	Blank(s)	98	0	Blank(s)
14044222	70-74 years	Male	2016	Melanoma of the Skin	MelanomaSkin	444	8743	Unknown	Not a paired site	Positive histology	8743/3: Superficial spreading melanoma	8720-8799: nevi and melanomas	Melanoma of the Skin	XId Malignant melanomas	Localized	Localized	Localized only	Blank(s)	Blank(s)	Blank(s)	Blank(s)	Blank(s)	Blank(s)	Blank(s)	Blank(s)	p1B	c0	c0	Pathologic	Clinical	Clinical	Blank(s)	Blank(s)	Blank(s)	45	None	None; diagnosed at autopsy		Surgery performed	Blank(s)	Blank(s)	Blank(s)	Blank(s)	Blank(s)	Blank(s)	999	98	0	No
14044223	70-74 years	Male	2004	Lung and Bronchus	Lung	341	8071	Poorly differentiated; Grade III	Left - origin of primary	Positive histology	8071/3: Squamous cell carcinoma, keratinizing, NOS	8050-8089: squamous cell neoplasms	Lung and Bronchus	XIf Other and unspecified carcinomas	Regional	Regional	Regional lymph nodes involved only	Blank(s)	Blank(s)	Blank(s)	Blank(s)	Blank(s)	Blank(s)	Blank(s)	Blank(s)	Blank(s)	Blank(s)	Blank(s)	Blank(s)	Blank(s)	Blank(s)	T2	N1	M0	33	4 or more regional lymph nodes removed	None; diagnosed at autopsy		Surgery performed	Blank(s)	Blank(s)	Blank(s)	Blank(s)	Blank(s)	Blank(s)	Blank(s)	1	8	Blank(s)
14044223	70-74 years	Male	2004	Lung and Bronchus	Lung	343	8250	Moderately differentiated; Grade II	Left - origin of primary	Positive histology	8250/3: Bronchiolo-alveolar adenocarcinoma, NOS	8140-8389: adenomas and adenocarcinomas	Lung and Bronchus	XIf Other and unspecified carcinomas	Localized	Localized	Localized only	Blank(s)	Blank(s)	Blank(s)	Blank(s)	Blank(s)	Blank(s)	Blank(s)	Blank(s)	Blank(s)	Blank(s)	Blank(s)	Blank(s)	Blank(s)	Blank(s)	T1	N0	M0	21	4 or more regional lymph nodes removed	None; diagnosed at autopsy		Surgery performed	Blank(s)	Blank(s)	Blank(s)	Blank(s)	Blank(s)	Blank(s)	Blank(s)	0	8	Blank(s)
14044223	70-74 years	Male	2007	Urinary Bladder	Bladder	678	8130	Well differentiated; Grade I	Not a paired site	Positive histology	8130/3: Papillary transitional cell carcinoma	8120-8139: transitional cell papillomas and carcinomas	Urinary Bladder	XIf Other and unspecified carcinomas	In situ	In situ	In situ	Blank(s)	Blank(s)	Blank(s)	Blank(s)	Blank(s)	Blank(s)	Blank(s)	Blank(s)	Blank(s)	Blank(s)	Blank(s)	Blank(s)	Blank(s)	Blank(s)	Ta	N0	M0	27	None	None; diagnosed at autopsy		Surgery performed	Blank(s)	Blank(s)	Blank(s)	Blank(s)	Blank(s)	Blank(s)	Blank(s)	98	0	Blank(s)
14044239	55-59 years	Male	2004	Urinary Bladder	Bladder	679	8070	Unknown	Not a paired site	Direct visualization without microscopic confirmation	8070/3: Squamous cell carcinoma, NOS	8050-8089: squamous cell neoplasms	Urinary Bladder	XIf Other and unspecified carcinomas	Localized	Localized	Localized only	Blank(s)	Blank(s)	Blank(s)	Blank(s)	Blank(s)	Blank(s)	Blank(s)	Blank(s)	Blank(s)	Blank(s)	Blank(s)	Blank(s)	Blank(s)	Blank(s)	T1	N0	M0	0	None	None; diagnosed at autopsy		Recommended but not performed, unknown reason	Blank(s)	Blank(s)	Blank(s)	Blank(s)	Blank(s)	Blank(s)	Blank(s)	98	0	Blank(s)
14044239	55-59 years	Male	2004	Liver	Liver	220	8170	Poorly differentiated; Grade III	Not a paired site	Positive histology	8170/3: Hepatocellular carcinoma, NOS	8140-8389: adenomas and adenocarcinomas	Liver	VIIb Hepatic carcinomas	Localized	Localized	Localized only	Blank(s)	Blank(s)	Blank(s)	Blank(s)	Blank(s)	Blank(s)	Blank(s)	Blank(s)	Blank(s)	Blank(s)	Blank(s)	Blank(s)	Blank(s)	Blank(s)	T1	N0	M0	0	None	None; diagnosed at autopsy		Unknown; death certificate; or autopsy only (2003+)	Blank(s)	Blank(s)	Blank(s)	Blank(s)	Blank(s)	Blank(s)	Blank(s)	98	0	Blank(s)
14044241	60-64 years	Female	2004	Melanoma of the Skin	MelanomaSkin	447	8743	Unknown	Left - origin of primary	Positive histology	8743/3: Superficial spreading melanoma	8720-8799: nevi and melanomas	Melanoma of the Skin	XId Malignant melanomas	Localized	Localized	Localized only	Blank(s)	Blank(s)	Blank(s)	Blank(s)	Blank(s)	Blank(s)	Blank(s)	Blank(s)	Blank(s)	Blank(s)	Blank(s)	Blank(s)	Blank(s)	Blank(s)	T1a	N0	M0	27	None	None; diagnosed at autopsy		Surgery performed	Blank(s)	Blank(s)	Blank(s)	Blank(s)	Blank(s)	Blank(s)	Blank(s)	98	0	Blank(s)
14044244	55-59 years	Female	2004	Breast	Breast	509	8520	Unknown	Left - origin of primary	Positive histology	8520/3: Lobular carcinoma, NOS	8500-8549: ductal and lobular neoplasms	Breast	XIf Other and unspecified carcinomas	Localized	Localized	Localized only	Blank(s)	Blank(s)	Blank(s)	Blank(s)	Blank(s)	Blank(s)	Blank(s)	Blank(s)	Blank(s)	Blank(s)	Blank(s)	Blank(s)	Blank(s)	Blank(s)	T1a	N0	M0	23	Unknown or not applicable	None; diagnosed at autopsy		Surgery performed	Blank(s)	Blank(s)	Blank(s)	Blank(s)	Blank(s)	Blank(s)	Blank(s)	0	6	Blank(s)
14044257	65-69 years	Male	2004	Prostate	Prostate	619	8140	Poorly differentiated; Grade III	Not a paired site	Positive histology	8140/3: Adenocarcinoma, NOS	8140-8389: adenomas and adenocarcinomas	Prostate	XIf Other and unspecified carcinomas	Localized	Localized	Localized only	Blank(s)	Blank(s)	Blank(s)	Blank(s)	Blank(s)	Blank(s)	Blank(s)	Blank(s)	Blank(s)	Blank(s)	Blank(s)	Blank(s)	Blank(s)	Blank(s)	T2NOS	NX	MX	0	None	None; diagnosed at autopsy		Recommended but not performed, unknown reason	Blank(s)	Blank(s)	Blank(s)	Blank(s)	Blank(s)	Blank(s)	Blank(s)	98	0	Blank(s)
14044257	70-74 years	Male	2007	Stomach	Stomach	168	8144	Well differentiated; Grade I	Not a paired site	Positive histology	8144/3: Adenocarcinoma, intestinal type	8140-8389: adenomas and adenocarcinomas	Stomach	XIf Other and unspecified carcinomas	Regional	Regional	Regional by direct extension only	Blank(s)	Blank(s)	Blank(s)	Blank(s)	Blank(s)	Blank(s)	Blank(s)	Blank(s)	Blank(s)	Blank(s)	Blank(s)	Blank(s)	Blank(s)	Blank(s)	T3	N0	M0	30	4 or more regional lymph nodes removed	None; diagnosed at autopsy		Surgery performed	Blank(s)	Blank(s)	Blank(s)	Blank(s)	Blank(s)	Blank(s)	Blank(s)	0	12	Blank(s)
14044259	75-79 years	Male	2004	Chronic Lymphocytic Leukemia	HemeRetic	420	9823	B-cell; pre-B; B-precursor	Not a paired site	Positive histology	9823/3: Chronic lymphocytic leukemia/small lymphocytic lymphoma	9820-9839: lymphoid leukemias (C42.1)	Chronic Lymphocytic Leukemia	Ia Lymphoid leukemias	Distant	Blank(s)	Distant site(s)/node(s) involved	Blank(s)	Blank(s)	Blank(s)	Blank(s)	Blank(s)	Blank(s)	Blank(s)	Blank(s)	Blank(s)	Blank(s)	Blank(s)	Blank(s)	Blank(s)	Blank(s)	NA	NA	NA	98	Unknown or not applicable	None; diagnosed at autopsy		Not recommended	Blank(s)	Blank(s)	Blank(s)	Blank(s)	Blank(s)	Blank(s)	Blank(s)	99	99	Blank(s)
14044259	75-79 years	Male	2004	Prostate	Prostate	619	8140	Poorly differentiated; Grade III	Not a paired site	Positive histology	8140/3: Adenocarcinoma, NOS	8140-8389: adenomas and adenocarcinomas	Prostate	XIf Other and unspecified carcinomas	Localized	Localized	Localized only	Blank(s)	Blank(s)	Blank(s)	Blank(s)	Blank(s)	Blank(s)	Blank(s)	Blank(s)	Blank(s)	Blank(s)	Blank(s)	Blank(s)	Blank(s)	Blank(s)	T2NOS	N0	M0	0	None	None; diagnosed at autopsy		Recommended but not performed, unknown reason	Blank(s)	Blank(s)	Blank(s)	Blank(s)	Blank(s)	Blank(s)	Blank(s)	98	0	Blank(s)
14044282	65-69 years	Female	2004	NHL - Nodal	Lymphoma	779	9591	B-cell; pre-B; B-precursor	Not a paired site	Positive exfoliative cytology, no positive histology	9591/3: Non-Hodgkin lymphoma, NOS	9590-9599: malignant lymphomas, NOS or diffuse	NHL - Nodal	IIb Non-Hodgkin lymphomas (except Burkitt lymphoma)	Unknown/unstaged	Unknown/unstaged	Unknown/unstaged/unspecified/DCO	Blank(s)	Blank(s)	Blank(s)	Blank(s)	Blank(s)	Blank(s)	Blank(s)	Blank(s)	Blank(s)	Blank(s)	Blank(s)	Blank(s)	Blank(s)	Blank(s)	NA	NA	NA	0	Unknown or not applicable	None; diagnosed at autopsy		Recommended but not performed, unknown reason	Blank(s)	Blank(s)	Blank(s)	Blank(s)	Blank(s)	Blank(s)	Blank(s)	99	99	Blank(s)
14044282	80-84 years	Female	2019	Hodgkin - Nodal	Blank(s)	772	9650	Blank(s)	Not a paired site	Positive histology	9650/3: Classical Hodgkin lymphoma	9650-9669: hodgkin lymphomas	Hodgkin - Nodal	IIa Hodgkin lymphomas	Localized	Blank(s)	Blank(s)	88	88	88	1	Blank(s)	Blank(s)	Blank(s)	Blank(s)	Blank(s)	Blank(s)	Blank(s)	Blank(s)	Blank(s)	Blank(s)	Blank(s)	Blank(s)	Blank(s)	0	Unknown or not applicable	None; diagnosed at autopsy		Not recommended	Blank(s)	Blank(s)	Blank(s)	Blank(s)	100	888	999	99	99	No
14044293	60-64 years	Male	2004	Kidney and Renal Pelvis	KidneyParenchyma	649	8312	Unknown	Left - origin of primary	Positive histology	8312/3: Renal cell carcinoma	8140-8389: adenomas and adenocarcinomas	Kidney	VIb Renal carcinomas	Localized	Localized	Localized only	Blank(s)	Blank(s)	Blank(s)	Blank(s)	Blank(s)	Blank(s)	Blank(s)	Blank(s)	Blank(s)	Blank(s)	Blank(s)	Blank(s)	Blank(s)	Blank(s)	T1a	N0	M0	80	Unknown or not applicable	None; diagnosed at autopsy		Surgery performed	Blank(s)	Blank(s)	Blank(s)	Blank(s)	Blank(s)	Blank(s)	Blank(s)	98	0	Blank(s)
14044293	65-69 years	Male	2005	NHL - Nodal	Lymphoma	772	9690	Unknown	Not a paired site	Positive histology	9690/3: Follicular lymphoma	9670-9699: nhl - mature b-cell lymphomas	NHL - Nodal	IIb Non-Hodgkin lymphomas (except Burkitt lymphoma)	Localized	Localized	Localized only	Blank(s)	Blank(s)	Blank(s)	Blank(s)	Blank(s)	Blank(s)	Blank(s)	Blank(s)	Blank(s)	Blank(s)	Blank(s)	Blank(s)	Blank(s)	Blank(s)	NA	NA	NA	0	Unknown or not applicable	None; diagnosed at autopsy		Recommended but not performed, unknown reason	Blank(s)	Blank(s)	Blank(s)	Blank(s)	Blank(s)	Blank(s)	Blank(s)	99	99	Blank(s)
14044300	80-84 years	Female	2008	Breast	Breast	502	8500	Moderately differentiated; Grade II	Left - origin of primary	Positive histology	8500/3: Infiltrating duct carcinoma, NOS	8500-8549: ductal and lobular neoplasms	Breast	XIf Other and unspecified carcinomas	Localized	Localized	Localized only	Blank(s)	Blank(s)	Blank(s)	Blank(s)	Blank(s)	Blank(s)	Blank(s)	Blank(s)	Blank(s)	Blank(s)	Blank(s)	Blank(s)	Blank(s)	Blank(s)	T2	N0	M0	51	Unknown or not applicable	None; diagnosed at autopsy		Surgery performed	Blank(s)	Blank(s)	Blank(s)	Blank(s)	Blank(s)	Blank(s)	Blank(s)	0	4	Blank(s)
14044317	60-64 years	Female	2005	Hodgkin - Nodal	Lymphoma	778	9650	Unknown	Not a paired site	Positive histology	9650/3: Classical Hodgkin lymphoma	9650-9669: hodgkin lymphomas	Hodgkin - Nodal	IIa Hodgkin lymphomas	Distant	Distant	Distant site(s)/node(s) involved	Blank(s)	Blank(s)	Blank(s)	Blank(s)	Blank(s)	Blank(s)	Blank(s)	Blank(s)	Blank(s)	Blank(s)	Blank(s)	Blank(s)	Blank(s)	Blank(s)	NA	NA	NA	0	Unknown or not applicable	None; diagnosed at autopsy		Recommended but not performed, unknown reason	Blank(s)	Blank(s)	Blank(s)	Blank(s)	Blank(s)	Blank(s)	Blank(s)	99	99	Blank(s)
14044317	75-79 years	Female	2019	NHL - Nodal	Blank(s)	770	9680	Blank(s)	Right - origin of primary	Positive histology	9680/3: Diffuse large B-cell lymphoma (DLBCL), NOS	9670-9699: nhl - mature b-cell lymphomas	NHL - Nodal	IIb Non-Hodgkin lymphomas (except Burkitt lymphoma)	Localized	Blank(s)	Blank(s)	88	88	88	1	Blank(s)	Blank(s)	Blank(s)	Blank(s)	Blank(s)	Blank(s)	Blank(s)	Blank(s)	Blank(s)	Blank(s)	Blank(s)	Blank(s)	Blank(s)	0	Unknown or not applicable	Unknown; death certificate only		Not recommended	Blank(s)	Blank(s)	Blank(s)	Blank(s)	100	888	999	99	99	Unknown
14044325	55-59 years	Female	2005	Thyroid	Thyroid	739	8340	Unknown	Not a paired site	Positive histology	8340/3: Papillary carcinoma, follicular variant	8140-8389: adenomas and adenocarcinomas	Thyroid	XIb Thyroid carcinomas	Localized	Localized	Localized only	Blank(s)	Blank(s)	Blank(s)	Blank(s)	Blank(s)	Blank(s)	Blank(s)	Blank(s)	Blank(s)	Blank(s)	Blank(s)	Blank(s)	Blank(s)	Blank(s)	T1	N0	M0	50	None	None; diagnosed at autopsy		Surgery performed	Blank(s)	Blank(s)	Blank(s)	Blank(s)	Blank(s)	Blank(s)	Blank(s)	98	0	Blank(s)
14044325	65-69 years	Female	2015	Breast	Breast	504	8520	Well differentiated; Grade I	Left - origin of primary	Positive histology	8520/3: Lobular carcinoma, NOS	8500-8549: ductal and lobular neoplasms	Breast	XIf Other and unspecified carcinomas	Localized	Localized	Localized only	Blank(s)	Blank(s)	Blank(s)	Blank(s)	IA	T1b	N0(i-)	M0	Blank(s)	Blank(s)	Blank(s)	Blank(s)	Blank(s)	Blank(s)	T1b	N0(i-)	M0	22	Unknown or not applicable	None; diagnosed at autopsy		Surgery performed	Blank(s)	Blank(s)	Blank(s)	Blank(s)	Blank(s)	Blank(s)	Blank(s)	0	3	No
14044337	55-59 years	Female	2006	Melanoma of the Skin	MelanomaSkin	447	8720	Unknown	Left - origin of primary	Positive histology	8720/3: Malignant melanoma, NOS	8720-8799: nevi and melanomas	Melanoma of the Skin	XId Malignant melanomas	Localized	Localized	Localized only	Blank(s)	Blank(s)	Blank(s)	Blank(s)	Blank(s)	Blank(s)	Blank(s)	Blank(s)	Blank(s)	Blank(s)	Blank(s)	Blank(s)	Blank(s)	Blank(s)	T1a	N0	M0	35	None	None; diagnosed at autopsy		Surgery performed	Blank(s)	Blank(s)	Blank(s)	Blank(s)	Blank(s)	Blank(s)	Blank(s)	98	0	Blank(s)
14044346	45-49 years	Female	2005	Sigmoid Colon	Colon	187	8140	Moderately differentiated; Grade II	Not a paired site	Positive histology	8140/3: Adenocarcinoma, NOS	8140-8389: adenomas and adenocarcinomas	Sigmoid Colon	XIf Other and unspecified carcinomas	Regional	Regional	Regional lymph nodes involved only	Blank(s)	Blank(s)	Blank(s)	Blank(s)	Blank(s)	Blank(s)	Blank(s)	Blank(s)	Blank(s)	Blank(s)	Blank(s)	Blank(s)	Blank(s)	Blank(s)	T2	N1	M0	30	4 or more regional lymph nodes removed	None; diagnosed at autopsy		Surgery performed	Blank(s)	Blank(s)	Blank(s)	Blank(s)	Blank(s)	Blank(s)	Blank(s)	2	31	Blank(s)
14044346	45-49 years	Female	2005	Rectum	Rectum	209	8140	Moderately differentiated; Grade II	Not a paired site	Positive histology	8140/3: Adenocarcinoma, NOS	8140-8389: adenomas and adenocarcinomas	Rectum	XIf Other and unspecified carcinomas	Regional	Regional	Regional lymph nodes involved only	Blank(s)	Blank(s)	Blank(s)	Blank(s)	Blank(s)	Blank(s)	Blank(s)	Blank(s)	Blank(s)	Blank(s)	Blank(s)	Blank(s)	Blank(s)	Blank(s)	T2	N1	M0	30	4 or more regional lymph nodes removed	None; diagnosed at autopsy		Surgery performed	Blank(s)	Blank(s)	Blank(s)	Blank(s)	Blank(s)	Blank(s)	Blank(s)	2	31	Blank(s)
14044351	85+ years	Male	2016	Prostate	Prostate	619	8140	Moderately differentiated; Grade II	Not a paired site	Positive histology	8140/3: Adenocarcinoma, NOS	8140-8389: adenomas and adenocarcinomas	Prostate	XIf Other and unspecified carcinomas	Localized	Localized	Localized only	Blank(s)	Blank(s)	Blank(s)	Blank(s)	Blank(s)	Blank(s)	Blank(s)	Blank(s)	p2A	c0	c0	Pathologic	Clinical	Clinical	Blank(s)	Blank(s)	Blank(s)	30	None	None; diagnosed at autopsy		Surgery performed	Blank(s)	Blank(s)	Blank(s)	Blank(s)	Blank(s)	Blank(s)	4	98	0	No
14044354	45-49 years	Male	2005	Melanoma of the Skin	MelanomaSkin	447	8720	Unknown	Right - origin of primary	Positive histology	8720/3: Malignant melanoma, NOS	8720-8799: nevi and melanomas	Melanoma of the Skin	XId Malignant melanomas	Localized	Localized	Localized only	Blank(s)	Blank(s)	Blank(s)	Blank(s)	Blank(s)	Blank(s)	Blank(s)	Blank(s)	Blank(s)	Blank(s)	Blank(s)	Blank(s)	Blank(s)	Blank(s)	T1b	N0	M0	45	None	None; diagnosed at autopsy		Surgery performed	Blank(s)	Blank(s)	Blank(s)	Blank(s)	Blank(s)	Blank(s)	Blank(s)	98	0	Blank(s)
14044422	75-79 years	Male	2005	Lung and Bronchus	Lung	349	8010	Unknown	Right - origin of primary	Positive histology	8010/3: Carcinoma, NOS	8010-8049: epithelial neoplasms, NOS	Lung and Bronchus	XIf Other and unspecified carcinomas	Distant	Distant	Distant site(s)/node(s) involved	Blank(s)	Blank(s)	Blank(s)	Blank(s)	Blank(s)	Blank(s)	Blank(s)	Blank(s)	Blank(s)	Blank(s)	Blank(s)	Blank(s)	Blank(s)	Blank(s)	T2	N2	M1	0	None	None; diagnosed at autopsy		Unknown; death certificate; or autopsy only (2003+)	Blank(s)	Blank(s)	Blank(s)	Blank(s)	Blank(s)	Blank(s)	Blank(s)	97	97	Blank(s)
14044422	75-79 years	Male	2005	Kidney and Renal Pelvis	KidneyParenchyma	649	8260	Unknown	Only one side - side unspecified	Positive histology	8260/3: Papillary adenocarcinoma, NOS	8140-8389: adenomas and adenocarcinomas	Kidney	VIb Renal carcinomas	Localized	Localized	Localized only	Blank(s)	Blank(s)	Blank(s)	Blank(s)	Blank(s)	Blank(s)	Blank(s)	Blank(s)	Blank(s)	Blank(s)	Blank(s)	Blank(s)	Blank(s)	Blank(s)	T1a	N0	M0	0	None	None; diagnosed at autopsy		Unknown; death certificate; or autopsy only (2003+)	Blank(s)	Blank(s)	Blank(s)	Blank(s)	Blank(s)	Blank(s)	Blank(s)	98	0	Blank(s)
14044438	75-79 years	Male	2005	Prostate	Prostate	619	8140	Moderately differentiated; Grade II	Not a paired site	Positive histology	8140/3: Adenocarcinoma, NOS	8140-8389: adenomas and adenocarcinomas	Prostate	XIf Other and unspecified carcinomas	Localized	Localized	Localized only	Blank(s)	Blank(s)	Blank(s)	Blank(s)	Blank(s)	Blank(s)	Blank(s)	Blank(s)	Blank(s)	Blank(s)	Blank(s)	Blank(s)	Blank(s)	Blank(s)	T1c	NX	MX	0	None	None; diagnosed at autopsy		Recommended but not performed, unknown reason	Blank(s)	Blank(s)	Blank(s)	Blank(s)	Blank(s)	Blank(s)	Blank(s)	98	0	Blank(s)
14044438	85+ years	Male	2015	Kidney and Renal Pelvis	KidneyParenchyma	649	8310	Unknown	Right - origin of primary	Positive histology	8310/3: Clear cell adenocarcinoma, NOS	8140-8389: adenomas and adenocarcinomas	Kidney	VIb Renal carcinomas	Regional	Regional	Regional by direct extension only	Blank(s)	Blank(s)	Blank(s)	Blank(s)	III	T3b	N0	M0	Blank(s)	Blank(s)	Blank(s)	Blank(s)	Blank(s)	Blank(s)	T3b	N0	M0	50	1 to 3 regional lymph nodes removed	Non-primary surgical procedure to other regional sites		Surgery performed	Blank(s)	Blank(s)	Blank(s)	Blank(s)	Blank(s)	Blank(s)	Blank(s)	0	1	No
14044445	70-74 years	Male	2005	Stomach	EsophagusGEJunction	160	8490	Moderately differentiated; Grade II	Not a paired site	Positive histology	8490/3: Signet ring cell carcinoma	8440-8499: cystic, mucinous and serous neoplasms	Stomach	XIf Other and unspecified carcinomas	Localized	Localized	Localized only	Blank(s)	Blank(s)	Blank(s)	Blank(s)	Blank(s)	Blank(s)	Blank(s)	Blank(s)	Blank(s)	Blank(s)	Blank(s)	Blank(s)	Blank(s)	Blank(s)	T2b	N0	M0	0	None	None; diagnosed at autopsy		Recommended but not performed, unknown reason	Blank(s)	Blank(s)	Blank(s)	Blank(s)	Blank(s)	Blank(s)	Blank(s)	98	0	Blank(s)
14044445	70-74 years	Male	2006	Sigmoid Colon	Colon	187	8140	Unknown	Not a paired site	Positive histology	8140/3: Adenocarcinoma, NOS	8140-8389: adenomas and adenocarcinomas	Sigmoid Colon	XIf Other and unspecified carcinomas	Localized	Localized	Localized only	Blank(s)	Blank(s)	Blank(s)	Blank(s)	Blank(s)	Blank(s)	Blank(s)	Blank(s)	Blank(s)	Blank(s)	Blank(s)	Blank(s)	Blank(s)	Blank(s)	T1	N0	M0	26	None	None; diagnosed at autopsy		Surgery performed	Blank(s)	Blank(s)	Blank(s)	Blank(s)	Blank(s)	Blank(s)	Blank(s)	98	0	Blank(s)
14044460	80-84 years	Male	2005	Myeloma	MyelomaPlasmaCellDisorder	421	9732	Unknown	Not a paired site	Positive histology	9732/3: Plasma cell myeloma	9730-9739: plasma cell tumors	Myeloma	IIb Non-Hodgkin lymphomas (except Burkitt lymphoma)	Distant	Distant	Distant site(s)/node(s) involved	Blank(s)	Blank(s)	Blank(s)	Blank(s)	Blank(s)	Blank(s)	Blank(s)	Blank(s)	Blank(s)	Blank(s)	Blank(s)	Blank(s)	Blank(s)	Blank(s)	NA	NA	NA	98	Unknown or not applicable	None; diagnosed at autopsy		Recommended but not performed, unknown reason	Blank(s)	Blank(s)	Blank(s)	Blank(s)	Blank(s)	Blank(s)	Blank(s)	99	99	Blank(s)
14044477	50-54 years	Male	2005	NHL - Extranodal	MycosisFungoides	447	9700	Unknown	Right - origin of primary	Positive histology	9700/3: Mycosis fungoides	9700-9719: nhl - mature t and nk-cell lymphomas	NHL - Extranodal	IIb Non-Hodgkin lymphomas (except Burkitt lymphoma)	Localized	Localized	Localized only	Blank(s)	Blank(s)	Blank(s)	Blank(s)	Blank(s)	Blank(s)	Blank(s)	Blank(s)	Blank(s)	Blank(s)	Blank(s)	Blank(s)	Blank(s)	Blank(s)	T1	N0	M0	0	None	None; diagnosed at autopsy		Recommended but not performed, unknown reason	Blank(s)	Blank(s)	Blank(s)	Blank(s)	Blank(s)	Blank(s)	Blank(s)	98	0	Blank(s)
14044477	55-59 years	Male	2013	Prostate	Prostate	619	8140	Moderately differentiated; Grade II	Not a paired site	Positive histology	8140/3: Adenocarcinoma, NOS	8140-8389: adenomas and adenocarcinomas	Prostate	XIf Other and unspecified carcinomas	Unknown/unstaged	Unknown/unstaged	Unknown/unstaged/unspecified/DCO	Blank(s)	Blank(s)	Blank(s)	Blank(s)	UNK Stage	TX	NX	M0	Blank(s)	Blank(s)	Blank(s)	Blank(s)	Blank(s)	Blank(s)	TX	NX	MX	99	Unknown or not applicable	Unknown; death certificate only		Unknown; death certificate; or autopsy only (2003+)	Blank(s)	Blank(s)	Blank(s)	Blank(s)	Blank(s)	Blank(s)	Blank(s)	99	99	Unknown
14044491	75-79 years	Male	2016	Rectum	Rectum	209	8140	Moderately differentiated; Grade II	Not a paired site	Positive histology	8140/3: Adenocarcinoma, NOS	8140-8389: adenomas and adenocarcinomas	Rectum	XIf Other and unspecified carcinomas	Distant	Distant	Distant site(s)/node(s) involved	Blank(s)	Blank(s)	Blank(s)	Blank(s)	Blank(s)	Blank(s)	Blank(s)	Blank(s)	c1	c0	c1A	Clinical	Clinical	Pathologic	Blank(s)	Blank(s)	Blank(s)	0	None	None; diagnosed at autopsy		Not recommended	Blank(s)	Blank(s)	Blank(s)	Blank(s)	Blank(s)	Blank(s)	88	98	0	No
14044516	65-69 years	Female	2005	Breast	Breast	501	8520	Unknown	Left - origin of primary	Positive histology	8520/3: Lobular carcinoma, NOS	8500-8549: ductal and lobular neoplasms	Breast	XIf Other and unspecified carcinomas	Localized	Localized	Localized only	Blank(s)	Blank(s)	Blank(s)	Blank(s)	Blank(s)	Blank(s)	Blank(s)	Blank(s)	Blank(s)	Blank(s)	Blank(s)	Blank(s)	Blank(s)	Blank(s)	T1b	N0	M0	43	Unknown or not applicable	Non-primary surgical procedure performed		Surgery performed	Blank(s)	Blank(s)	Blank(s)	Blank(s)	Blank(s)	Blank(s)	Blank(s)	0	4	Blank(s)
14044536	55-59 years	Male	2005	Other Urinary Organs	UrinaryOther	689	8120	Unknown	Not a paired site	Positive exfoliative cytology, no positive histology	8120/3: Transitional cell carcinoma, NOS	8120-8139: transitional cell papillomas and carcinomas	Other Urinary Organs	XIf Other and unspecified carcinomas	Unknown/unstaged	Blank(s)	Unknown/unstaged/unspecified/DCO	Blank(s)	Blank(s)	Blank(s)	Blank(s)	Blank(s)	Blank(s)	Blank(s)	Blank(s)	Blank(s)	Blank(s)	Blank(s)	Blank(s)	Blank(s)	Blank(s)	NA	NA	NA	0	None	None; diagnosed at autopsy		Not recommended	Blank(s)	Blank(s)	Blank(s)	Blank(s)	Blank(s)	Blank(s)	Blank(s)	99	99	Blank(s)
14044536	60-64 years	Male	2009	Salivary Gland	SalivaryGlandOther	89	8070	Poorly differentiated; Grade III	Not a paired site	Positive histology	8070/3: Squamous cell carcinoma, NOS	8050-8089: squamous cell neoplasms	Salivary Gland	XIf Other and unspecified carcinomas	Distant	Distant	Distant site(s)/node(s) involved	Blank(s)	Blank(s)	Blank(s)	Blank(s)	Blank(s)	Blank(s)	Blank(s)	Blank(s)	Blank(s)	Blank(s)	Blank(s)	Blank(s)	Blank(s)	Blank(s)	TX	N1	M1	27	None	None; diagnosed at autopsy		Surgery performed	Blank(s)	Blank(s)	Blank(s)	Blank(s)	Blank(s)	Blank(s)	Blank(s)	98	0	Blank(s)
14044540	80-84 years	Male	2005	Prostate	Prostate	619	8140	Moderately differentiated; Grade II	Not a paired site	Positive histology	8140/3: Adenocarcinoma, NOS	8140-8389: adenomas and adenocarcinomas	Prostate	XIf Other and unspecified carcinomas	Localized	Localized	Localized only	Blank(s)	Blank(s)	Blank(s)	Blank(s)	Blank(s)	Blank(s)	Blank(s)	Blank(s)	Blank(s)	Blank(s)	Blank(s)	Blank(s)	Blank(s)	Blank(s)	T2NOS	N0	M0	0	None	None; diagnosed at autopsy		Recommended but not performed, unknown reason	Blank(s)	Blank(s)	Blank(s)	Blank(s)	Blank(s)	Blank(s)	Blank(s)	98	0	Blank(s)
14044540	85+ years	Male	2009	Myeloma	MyelomaPlasmaCellDisorder	421	9732	Unknown	Not a paired site	Positive histology	9732/3: Plasma cell myeloma	9730-9739: plasma cell tumors	Myeloma	IIb Non-Hodgkin lymphomas (except Burkitt lymphoma)	Distant	Distant	Distant site(s)/node(s) involved	Blank(s)	Blank(s)	Blank(s)	Blank(s)	Blank(s)	Blank(s)	Blank(s)	Blank(s)	Blank(s)	Blank(s)	Blank(s)	Blank(s)	Blank(s)	Blank(s)	NA	NA	NA	98	Unknown or not applicable	None; diagnosed at autopsy		Not recommended	Blank(s)	Blank(s)	Blank(s)	Blank(s)	Blank(s)	Blank(s)	Blank(s)	99	99	Blank(s)
14044544	65-69 years	Male	2005	NHL - Nodal	Lymphoma	774	9680	B-cell; pre-B; B-precursor	Not a paired site	Positive histology	9680/3: Diffuse large B-cell lymphoma (DLBCL), NOS	9670-9699: nhl - mature b-cell lymphomas	NHL - Nodal	IIb Non-Hodgkin lymphomas (except Burkitt lymphoma)	Localized	Localized	Localized only	Blank(s)	Blank(s)	Blank(s)	Blank(s)	Blank(s)	Blank(s)	Blank(s)	Blank(s)	Blank(s)	Blank(s)	Blank(s)	Blank(s)	Blank(s)	Blank(s)	NA	NA	NA	25	Unknown or not applicable	None; diagnosed at autopsy		Surgery performed	Blank(s)	Blank(s)	Blank(s)	Blank(s)	Blank(s)	Blank(s)	Blank(s)	99	99	Blank(s)
14044544	75-79 years	Male	2016	Prostate	Prostate	619	8140	Well differentiated; Grade I	Not a paired site	Positive histology	8140/3: Adenocarcinoma, NOS	8140-8389: adenomas and adenocarcinomas	Prostate	XIf Other and unspecified carcinomas	Localized	Localized	Localized only	Blank(s)	Blank(s)	Blank(s)	Blank(s)	Blank(s)	Blank(s)	Blank(s)	Blank(s)	c1C	pX	c0	Clinical	Pathologic	Clinical	Blank(s)	Blank(s)	Blank(s)	0	None	None; diagnosed at autopsy		Recommended but not performed, unknown reason	Blank(s)	Blank(s)	Blank(s)	Blank(s)	Blank(s)	Blank(s)	999	99	99	No
14044552	65-69 years	Male	2007	Melanoma of the Skin	MelanomaSkin	447	8743	Undifferentiated; anaplastic; Grade IV	Left - origin of primary	Positive histology	8743/3: Superficial spreading melanoma	8720-8799: nevi and melanomas	Melanoma of the Skin	XId Malignant melanomas	Localized	Localized	Localized only	Blank(s)	Blank(s)	Blank(s)	Blank(s)	Blank(s)	Blank(s)	Blank(s)	Blank(s)	Blank(s)	Blank(s)	Blank(s)	Blank(s)	Blank(s)	Blank(s)	T1b	N0	M0	27	None	None; diagnosed at autopsy		Surgery performed	Blank(s)	Blank(s)	Blank(s)	Blank(s)	Blank(s)	Blank(s)	Blank(s)	98	0	Blank(s)
14044581	60-64 years	Male	2005	Melanoma of the Skin	MelanomaSkin	445	8743	Unknown	Left - origin of primary	Positive histology	8743/3: Superficial spreading melanoma	8720-8799: nevi and melanomas	Melanoma of the Skin	XId Malignant melanomas	Localized	Localized	Localized only	Blank(s)	Blank(s)	Blank(s)	Blank(s)	Blank(s)	Blank(s)	Blank(s)	Blank(s)	Blank(s)	Blank(s)	Blank(s)	Blank(s)	Blank(s)	Blank(s)	T1a	N0	M0	47	None	None; diagnosed at autopsy		Surgery performed	Blank(s)	Blank(s)	Blank(s)	Blank(s)	Blank(s)	Blank(s)	Blank(s)	98	0	Blank(s)
14044581	65-69 years	Male	2006	Melanoma of the Skin	MelanomaSkin	445	8720	Unknown	Left - origin of primary	Positive histology	8720/3: Malignant melanoma, NOS	8720-8799: nevi and melanomas	Melanoma of the Skin	XId Malignant melanomas	Localized	Localized	Localized only	Blank(s)	Blank(s)	Blank(s)	Blank(s)	Blank(s)	Blank(s)	Blank(s)	Blank(s)	Blank(s)	Blank(s)	Blank(s)	Blank(s)	Blank(s)	Blank(s)	T1a	N0	M0	47	None	None; diagnosed at autopsy		Surgery performed	Blank(s)	Blank(s)	Blank(s)	Blank(s)	Blank(s)	Blank(s)	Blank(s)	98	0	Blank(s)
14044590	80-84 years	Female	2005	Breast	Breast	508	8522	Well differentiated; Grade I	Right - origin of primary	Positive histology	8522/3: Infiltrating duct and lobular carcinoma	8500-8549: ductal and lobular neoplasms	Breast	XIf Other and unspecified carcinomas	Regional	Regional	Regional lymph nodes involved only	Blank(s)	Blank(s)	Blank(s)	Blank(s)	Blank(s)	Blank(s)	Blank(s)	Blank(s)	Blank(s)	Blank(s)	Blank(s)	Blank(s)	Blank(s)	Blank(s)	T1c	N2a	M0	40	Unknown or not applicable	None; diagnosed at autopsy		Surgery performed	Blank(s)	Blank(s)	Blank(s)	Blank(s)	Blank(s)	Blank(s)	Blank(s)	4	12	Blank(s)
14044599	75-79 years	Male	2005	Urinary Bladder	Bladder	679	8130	Undifferentiated; anaplastic; Grade IV	Not a paired site	Positive histology	8130/3: Papillary transitional cell carcinoma	8120-8139: transitional cell papillomas and carcinomas	Urinary Bladder	XIf Other and unspecified carcinomas	In situ	In situ	In situ	Blank(s)	Blank(s)	Blank(s)	Blank(s)	Blank(s)	Blank(s)	Blank(s)	Blank(s)	Blank(s)	Blank(s)	Blank(s)	Blank(s)	Blank(s)	Blank(s)	Ta	N0	M0	27	None	None; diagnosed at autopsy		Surgery performed	Blank(s)	Blank(s)	Blank(s)	Blank(s)	Blank(s)	Blank(s)	Blank(s)	98	0	Blank(s)
14044599	80-84 years	Male	2009	Urinary Bladder	Bladder	672	8120	Unknown	Not a paired site	Positive histology	8120/3: Transitional cell carcinoma, NOS	8120-8139: transitional cell papillomas and carcinomas	Urinary Bladder	XIf Other and unspecified carcinomas	Regional	Regional	Regional by direct extension only	Blank(s)	Blank(s)	Blank(s)	Blank(s)	Blank(s)	Blank(s)	Blank(s)	Blank(s)	Blank(s)	Blank(s)	Blank(s)	Blank(s)	Blank(s)	Blank(s)	T3a	N0	M0	61	4 or more regional lymph nodes removed	Non-primary surgical procedure to other regional sites		Surgery performed	Blank(s)	Blank(s)	Blank(s)	Blank(s)	Blank(s)	Blank(s)	Blank(s)	98	0	Blank(s)
14044606	60-64 years	Female	2005	Stomach	Stomach	163	8140	Unknown	Not a paired site	Positive histology	8140/3: Adenocarcinoma, NOS	8140-8389: adenomas and adenocarcinomas	Stomach	XIf Other and unspecified carcinomas	Localized	Localized	Localized only	Blank(s)	Blank(s)	Blank(s)	Blank(s)	Blank(s)	Blank(s)	Blank(s)	Blank(s)	Blank(s)	Blank(s)	Blank(s)	Blank(s)	Blank(s)	Blank(s)	T2a	NX	MX	0	None	None; diagnosed at autopsy		Recommended but not performed, unknown reason	Blank(s)	Blank(s)	Blank(s)	Blank(s)	Blank(s)	Blank(s)	Blank(s)	98	0	Blank(s)
14044609	70-74 years	Male	2005	Transverse Colon	Colon	184	8140	Moderately differentiated; Grade II	Not a paired site	Positive histology	8140/3: Adenocarcinoma, NOS	8140-8389: adenomas and adenocarcinomas	Transverse Colon	XIf Other and unspecified carcinomas	Localized	Localized	Localized only	Blank(s)	Blank(s)	Blank(s)	Blank(s)	Blank(s)	Blank(s)	Blank(s)	Blank(s)	Blank(s)	Blank(s)	Blank(s)	Blank(s)	Blank(s)	Blank(s)	T3	N0	M0	30	4 or more regional lymph nodes removed	None; diagnosed at autopsy		Surgery performed	Blank(s)	Blank(s)	Blank(s)	Blank(s)	Blank(s)	Blank(s)	Blank(s)	0	11	Blank(s)
14044609	80-84 years	Male	2015	Ascending Colon	Colon	182	8140	Well differentiated; Grade I	Not a paired site	Positive histology	8140/3: Adenocarcinoma, NOS	8140-8389: adenomas and adenocarcinomas	Ascending Colon	XIf Other and unspecified carcinomas	Unknown/unstaged	Unknown/unstaged	Unknown/unstaged/unspecified/DCO	Blank(s)	Blank(s)	Blank(s)	Blank(s)	UNK Stage	TX	NX	M0	Blank(s)	Blank(s)	Blank(s)	Blank(s)	Blank(s)	Blank(s)	TX	NX	MX	30	4 or more regional lymph nodes removed	None; diagnosed at autopsy		Surgery performed	Blank(s)	Blank(s)	Blank(s)	Blank(s)	Blank(s)	Blank(s)	Blank(s)	0	22	Unknown
14044625	60-64 years	Female	2016	Breast	Breast	504	8520	Moderately differentiated; Grade II	Left - origin of primary	Positive histology	8520/3: Lobular carcinoma, NOS	8500-8549: ductal and lobular neoplasms	Breast	XIf Other and unspecified carcinomas	Regional	Regional	Regional lymph nodes involved only	Blank(s)	Blank(s)	Blank(s)	Blank(s)	Blank(s)	Blank(s)	Blank(s)	Blank(s)	p2	p2A	c0	Pathologic	Pathologic	Clinical	Blank(s)	Blank(s)	Blank(s)	55	Unknown or not applicable	None; diagnosed at autopsy		Surgery performed	Blank(s)	Blank(s)	Blank(s)	Blank(s)	Blank(s)	Blank(s)	40	5	7	No
14044632	50-54 years	Female	2005	Breast	Breast	509	8500	Poorly differentiated; Grade III	Left - origin of primary	Positive histology	8500/3: Infiltrating duct carcinoma, NOS	8500-8549: ductal and lobular neoplasms	Breast	XIf Other and unspecified carcinomas	Regional	Regional	Regional lymph nodes involved only	Blank(s)	Blank(s)	Blank(s)	Blank(s)	Blank(s)	Blank(s)	Blank(s)	Blank(s)	Blank(s)	Blank(s)	Blank(s)	Blank(s)	Blank(s)	Blank(s)	T2	N1mi	M0	51	Unknown or not applicable	None; diagnosed at autopsy		Surgery performed	Blank(s)	Blank(s)	Blank(s)	Blank(s)	Blank(s)	Blank(s)	Blank(s)	1	4	Blank(s)
14044632	60-64 years	Female	2016	Breast	Breast	504	8500	Poorly differentiated; Grade III	Right - origin of primary	Positive histology	8500/3: Infiltrating duct carcinoma, NOS	8500-8549: ductal and lobular neoplasms	Breast	XIf Other and unspecified carcinomas	Localized	Localized	Localized only	Blank(s)	Blank(s)	Blank(s)	Blank(s)	Blank(s)	Blank(s)	Blank(s)	Blank(s)	p1C	p0	c0	Pathologic	Pathologic	Clinical	Blank(s)	Blank(s)	Blank(s)	44	Unknown or not applicable	None; diagnosed at autopsy		Surgery performed	Blank(s)	Blank(s)	Blank(s)	Blank(s)	Blank(s)	Blank(s)	17	0	2	No
14044635	80-84 years	Male	2005	Stomach	Stomach	163	8140	Moderately differentiated; Grade II	Not a paired site	Positive histology	8140/3: Adenocarcinoma, NOS	8140-8389: adenomas and adenocarcinomas	Stomach	XIf Other and unspecified carcinomas	Regional	Regional	Regional by both direct extension and lymph node involvement	Blank(s)	Blank(s)	Blank(s)	Blank(s)	Blank(s)	Blank(s)	Blank(s)	Blank(s)	Blank(s)	Blank(s)	Blank(s)	Blank(s)	Blank(s)	Blank(s)	T2b	N1	M0	40	Number of regional lymph nodes removed unknown	None; diagnosed at autopsy		Surgery performed	Blank(s)	Blank(s)	Blank(s)	Blank(s)	Blank(s)	Blank(s)	Blank(s)	97	98	Blank(s)
14044635	80-84 years	Male	2005	Urinary Bladder	Bladder	679	8130	Moderately differentiated; Grade II	Not a paired site	Positive histology	8130/3: Papillary transitional cell carcinoma	8120-8139: transitional cell papillomas and carcinomas	Urinary Bladder	XIf Other and unspecified carcinomas	In situ	In situ	In situ	Blank(s)	Blank(s)	Blank(s)	Blank(s)	Blank(s)	Blank(s)	Blank(s)	Blank(s)	Blank(s)	Blank(s)	Blank(s)	Blank(s)	Blank(s)	Blank(s)	Ta	N0	M0	27	None	None; diagnosed at autopsy		Surgery performed	Blank(s)	Blank(s)	Blank(s)	Blank(s)	Blank(s)	Blank(s)	Blank(s)	98	0	Blank(s)
14044643	50-54 years	Female	2006	Kidney and Renal Pelvis	KidneyParenchyma	649	8310	Moderately differentiated; Grade II	Left - origin of primary	Positive histology	8310/3: Clear cell adenocarcinoma, NOS	8140-8389: adenomas and adenocarcinomas	Kidney	VIb Renal carcinomas	Localized	Localized	Localized only	Blank(s)	Blank(s)	Blank(s)	Blank(s)	Blank(s)	Blank(s)	Blank(s)	Blank(s)	Blank(s)	Blank(s)	Blank(s)	Blank(s)	Blank(s)	Blank(s)	T1a	N0	M0	30	None	None; diagnosed at autopsy		Surgery performed	Blank(s)	Blank(s)	Blank(s)	Blank(s)	Blank(s)	Blank(s)	Blank(s)	98	0	Blank(s)
14044643	50-54 years	Female	2007	Breast	Breast	504	8500	Moderately differentiated; Grade II	Left - origin of primary	Positive histology	8500/3: Infiltrating duct carcinoma, NOS	8500-8549: ductal and lobular neoplasms	Breast	XIf Other and unspecified carcinomas	Regional	Regional	Regional lymph nodes involved only	Blank(s)	Blank(s)	Blank(s)	Blank(s)	Blank(s)	Blank(s)	Blank(s)	Blank(s)	Blank(s)	Blank(s)	Blank(s)	Blank(s)	Blank(s)	Blank(s)	T2	N1mi	M0	22	Unknown or not applicable	None; diagnosed at autopsy		Surgery performed	Blank(s)	Blank(s)	Blank(s)	Blank(s)	Blank(s)	Blank(s)	Blank(s)	1	13	Blank(s)
14044647	80-84 years	Female	2005	Gallbladder	Gallbladder	239	8560	Unknown	Not a paired site	Positive histology	8560/3: Adenosquamous carcinoma	8560-8579: complex epithelial neoplasms	Gallbladder	XIf Other and unspecified carcinomas	Localized	Blank(s)	Localized only	Blank(s)	Blank(s)	Blank(s)	Blank(s)	Blank(s)	Blank(s)	Blank(s)	Blank(s)	Blank(s)	Blank(s)	Blank(s)	Blank(s)	Blank(s)	Blank(s)	T1NOS	N0	M0	40	None	None; diagnosed at autopsy		Surgery performed	Blank(s)	Blank(s)	Blank(s)	Blank(s)	Blank(s)	Blank(s)	Blank(s)	98	0	Blank(s)
14044648	70-74 years	Male	2005	Prostate	Prostate	619	8140	Poorly differentiated; Grade III	Not a paired site	Positive histology	8140/3: Adenocarcinoma, NOS	8140-8389: adenomas and adenocarcinomas	Prostate	XIf Other and unspecified carcinomas	Localized	Localized	Localized only	Blank(s)	Blank(s)	Blank(s)	Blank(s)	Blank(s)	Blank(s)	Blank(s)	Blank(s)	Blank(s)	Blank(s)	Blank(s)	Blank(s)	Blank(s)	Blank(s)	T2NOS	N0	M0	0	None	None; diagnosed at autopsy		Not recommended	Blank(s)	Blank(s)	Blank(s)	Blank(s)	Blank(s)	Blank(s)	Blank(s)	98	0	Blank(s)
14044648	80-84 years	Male	2013	Gum and Other Mouth	GumLower	62	8070	Poorly differentiated; Grade III	Not a paired site	Positive histology	8070/3: Squamous cell carcinoma, NOS	8050-8089: squamous cell neoplasms	Gum and Other Mouth	XIf Other and unspecified carcinomas	Regional	Blank(s)	Regional lymph nodes involved only	Blank(s)	Blank(s)	Blank(s)	Blank(s)	IVA	T1	N2b	M0	Blank(s)	Blank(s)	Blank(s)	Blank(s)	Blank(s)	Blank(s)	T1	N2b	M0	0	None	None; diagnosed at autopsy		Not recommended	Blank(s)	Blank(s)	Blank(s)	Blank(s)	Blank(s)	Blank(s)	Blank(s)	99	99	No
14044660	65-69 years	Female	2005	Ascending Colon	Colon	182	8140	Moderately differentiated; Grade II	Not a paired site	Positive histology	8140/3: Adenocarcinoma, NOS	8140-8389: adenomas and adenocarcinomas	Ascending Colon	XIf Other and unspecified carcinomas	Localized	Localized	Localized only	Blank(s)	Blank(s)	Blank(s)	Blank(s)	Blank(s)	Blank(s)	Blank(s)	Blank(s)	Blank(s)	Blank(s)	Blank(s)	Blank(s)	Blank(s)	Blank(s)	T2	N0	M0	40	Biopsy or aspiration of regional lymph node, NOS	None; diagnosed at autopsy		Surgery performed	Blank(s)	Blank(s)	Blank(s)	Blank(s)	Blank(s)	Blank(s)	Blank(s)	0	2	Blank(s)
14044660	70-74 years	Female	2011	Lung and Bronchus	Lung	341	8140	Poorly differentiated; Grade III	Left - origin of primary	Positive histology	8140/3: Adenocarcinoma, NOS	8140-8389: adenomas and adenocarcinomas	Lung and Bronchus	XIf Other and unspecified carcinomas	Regional	Regional	Regional lymph nodes involved only	Blank(s)	Blank(s)	Blank(s)	Blank(s)	III	TX	N2	M0	Blank(s)	Blank(s)	Blank(s)	Blank(s)	Blank(s)	Blank(s)	TX	N2	M0	0	None	None; diagnosed at autopsy		Recommended but not performed, unknown reason	Blank(s)	Blank(s)	Blank(s)	Blank(s)	Blank(s)	Blank(s)	Blank(s)	95	95	No
14044675	60-64 years	Male	2006	NHL - Nodal	Lymphoma	774	9690	Unknown	Not a paired site	Positive histology	9690/3: Follicular lymphoma	9670-9699: nhl - mature b-cell lymphomas	NHL - Nodal	IIb Non-Hodgkin lymphomas (except Burkitt lymphoma)	Localized	Localized	Localized only	Blank(s)	Blank(s)	Blank(s)	Blank(s)	Blank(s)	Blank(s)	Blank(s)	Blank(s)	Blank(s)	Blank(s)	Blank(s)	Blank(s)	Blank(s)	Blank(s)	NA	NA	NA	25	Unknown or not applicable	Unknown; death certificate only		Surgery performed	Blank(s)	Blank(s)	Blank(s)	Blank(s)	Blank(s)	Blank(s)	Blank(s)	99	99	Blank(s)
14044675	65-69 years	Male	2008	Lung and Bronchus	Lung	349	8140	Unknown	Right - origin of primary	Positive histology	8140/3: Adenocarcinoma, NOS	8140-8389: adenomas and adenocarcinomas	Lung and Bronchus	XIf Other and unspecified carcinomas	Distant	Distant	Distant site(s)/node(s) involved	Blank(s)	Blank(s)	Blank(s)	Blank(s)	Blank(s)	Blank(s)	Blank(s)	Blank(s)	Blank(s)	Blank(s)	Blank(s)	Blank(s)	Blank(s)	Blank(s)	T4	N2	M1	0	None	None; diagnosed at autopsy		Not recommended	Blank(s)	Blank(s)	Blank(s)	Blank(s)	Blank(s)	Blank(s)	Blank(s)	98	0	Blank(s)
14044689	65-69 years	Male	2005	Prostate	Prostate	619	8140	Moderately differentiated; Grade II	Not a paired site	Positive histology	8140/3: Adenocarcinoma, NOS	8140-8389: adenomas and adenocarcinomas	Prostate	XIf Other and unspecified carcinomas	Localized	Localized	Localized only	Blank(s)	Blank(s)	Blank(s)	Blank(s)	Blank(s)	Blank(s)	Blank(s)	Blank(s)	Blank(s)	Blank(s)	Blank(s)	Blank(s)	Blank(s)	Blank(s)	T1c	N0	M0	0	None	None; diagnosed at autopsy		Not recommended	Blank(s)	Blank(s)	Blank(s)	Blank(s)	Blank(s)	Blank(s)	Blank(s)	98	0	Blank(s)
14044689	65-69 years	Male	2005	Mesothelioma	Pleura	384	9050	Unknown	Right - origin of primary	Direct visualization without microscopic confirmation	9050/3: Mesothelioma, malignant	9050-9059: mesothelial neoplasms	Mesothelioma	XIIa Other specified malignant tumors	Distant	Blank(s)	Distant site(s)/node(s) involved	Blank(s)	Blank(s)	Blank(s)	Blank(s)	Blank(s)	Blank(s)	Blank(s)	Blank(s)	Blank(s)	Blank(s)	Blank(s)	Blank(s)	Blank(s)	Blank(s)	T4	N0	M0	0	None	None; diagnosed at autopsy		Not recommended	Blank(s)	Blank(s)	Blank(s)	Blank(s)	Blank(s)	Blank(s)	Blank(s)	98	0	Blank(s)
14044702	50-54 years	Female	2006	Breast	Breast	504	8500	Poorly differentiated; Grade III	Left - origin of primary	Positive histology	8500/3: Infiltrating duct carcinoma, NOS	8500-8549: ductal and lobular neoplasms	Breast	XIf Other and unspecified carcinomas	Localized	Localized	Localized only	Blank(s)	Blank(s)	Blank(s)	Blank(s)	Blank(s)	Blank(s)	Blank(s)	Blank(s)	Blank(s)	Blank(s)	Blank(s)	Blank(s)	Blank(s)	Blank(s)	T2	N0(i-)	M0	41	Unknown or not applicable	None; diagnosed at autopsy		Surgery performed	Blank(s)	Blank(s)	Blank(s)	Blank(s)	Blank(s)	Blank(s)	Blank(s)	0	6	Blank(s)
14044702	60-64 years	Female	2011	Breast	Breast	505	8520	Moderately differentiated; Grade II	Right - origin of primary	Positive histology	8520/3: Lobular carcinoma, NOS	8500-8549: ductal and lobular neoplasms	Breast	XIf Other and unspecified carcinomas	Localized	Localized	Localized only	Blank(s)	Blank(s)	Blank(s)	Blank(s)	IA	T1c	N0(i-)	M0	Blank(s)	Blank(s)	Blank(s)	Blank(s)	Blank(s)	Blank(s)	T1c	N0(i-)	M0	51	Unknown or not applicable	None; diagnosed at autopsy		Surgery performed	Blank(s)	Blank(s)	Blank(s)	Blank(s)	Blank(s)	Blank(s)	Blank(s)	0	7	No
14044745	80-84 years	Male	2009	Lung and Bronchus	Lung	340	8046	Unknown	Right - origin of primary	Positive exfoliative cytology, no positive histology	8046/3: Non-small cell carcinoma	8010-8049: epithelial neoplasms, NOS	Lung and Bronchus	XIf Other and unspecified carcinomas	Regional	Regional	Regional by both direct extension and lymph node involvement	Blank(s)	Blank(s)	Blank(s)	Blank(s)	Blank(s)	Blank(s)	Blank(s)	Blank(s)	Blank(s)	Blank(s)	Blank(s)	Blank(s)	Blank(s)	Blank(s)	T4	N1	M0	0	None	None; diagnosed at autopsy		Not recommended	Blank(s)	Blank(s)	Blank(s)	Blank(s)	Blank(s)	Blank(s)	Blank(s)	98	0	Blank(s)
14044745	80-84 years	Male	2012	Sigmoid Colon	Colon	187	8140	Moderately differentiated; Grade II	Not a paired site	Positive histology	8140/3: Adenocarcinoma, NOS	8140-8389: adenomas and adenocarcinomas	Sigmoid Colon	XIf Other and unspecified carcinomas	Localized	Localized	Localized only	Blank(s)	Blank(s)	Blank(s)	Blank(s)	I	T1	N0	M0	Blank(s)	Blank(s)	Blank(s)	Blank(s)	Blank(s)	Blank(s)	T1	N0	M0	30	4 or more regional lymph nodes removed	None; diagnosed at autopsy		Surgery performed	Blank(s)	Blank(s)	Blank(s)	Blank(s)	Blank(s)	Blank(s)	Blank(s)	0	7	No
14044791	45-49 years	Male	2006	Small Intestine	NETSmallIntestine	170	8246	Well differentiated; Grade I	Not a paired site	Positive histology	8246/3: Neuroendocrine carcinoma, NOS	8140-8389: adenomas and adenocarcinomas	Small Intestine	XIf Other and unspecified carcinomas	Localized	Localized	Localized only	Blank(s)	Blank(s)	Blank(s)	Blank(s)	Blank(s)	Blank(s)	Blank(s)	Blank(s)	Blank(s)	Blank(s)	Blank(s)	Blank(s)	Blank(s)	Blank(s)	T1	N0	M0	0	None	None; diagnosed at autopsy		Recommended but not performed, unknown reason	Blank(s)	Blank(s)	Blank(s)	Blank(s)	Blank(s)	Blank(s)	Blank(s)	98	0	Blank(s)
14044791	60-64 years	Male	2019	Small Intestine	Blank(s)	170	8240	Blank(s)	Not a paired site	Positive histology	8240/3: Carcinoid tumor, NOS	8140-8389: adenomas and adenocarcinomas	Small Intestine	XIf Other and unspecified carcinomas	Localized	Blank(s)	Blank(s)	T1	N0	M0	1	Blank(s)	Blank(s)	Blank(s)	Blank(s)	Blank(s)	Blank(s)	Blank(s)	Blank(s)	Blank(s)	Blank(s)	Blank(s)	Blank(s)	Blank(s)	0	None	None; diagnosed at autopsy		Not recommended	Blank(s)	Blank(s)	Blank(s)	Blank(s)	100	0	4	98	0	No
14044805	55-59 years	Female	2005	Corpus Uteri	CorpusCarcinoma	541	8380	Moderately differentiated; Grade II	Not a paired site	Positive histology	8380/3: Endometrioid carcinoma	8140-8389: adenomas and adenocarcinomas	Corpus Uteri	XIf Other and unspecified carcinomas	Regional	Regional	Regional by both direct extension and lymph node involvement	Blank(s)	Blank(s)	Blank(s)	Blank(s)	Blank(s)	Blank(s)	Blank(s)	Blank(s)	Blank(s)	Blank(s)	Blank(s)	Blank(s)	Blank(s)	Blank(s)	T3a	N1	M0	50	4 or more regional lymph nodes removed	None; diagnosed at autopsy		Surgery performed	Blank(s)	Blank(s)	Blank(s)	Blank(s)	Blank(s)	Blank(s)	Blank(s)	5	42	Blank(s)
14044805	60-64 years	Female	2013	Brain	Brain	711	9380	Unknown	Left - origin of primary	Positive histology	9380/3: Glioma, malignant	9380-9489: gliomas	Brain	IIId Other gliomas	Localized	Localized	Localized only	Blank(s)	Blank(s)	Blank(s)	Blank(s)	NA	NA	NA	NA	Blank(s)	Blank(s)	Blank(s)	Blank(s)	Blank(s)	Blank(s)	NA	NA	NA	0	Unknown or not applicable	None; diagnosed at autopsy		Not recommended	Blank(s)	Blank(s)	Blank(s)	Blank(s)	Blank(s)	Blank(s)	Blank(s)	99	99	No
14044831	45-49 years	Female	2006	NHL - Nodal	Lymphoma	770	9673	Unknown	Not a paired site	Positive histology	9673/3: Mantle cell lymphoma	9670-9699: nhl - mature b-cell lymphomas	NHL - Nodal	IIb Non-Hodgkin lymphomas (except Burkitt lymphoma)	Localized	Localized	Localized only	Blank(s)	Blank(s)	Blank(s)	Blank(s)	Blank(s)	Blank(s)	Blank(s)	Blank(s)	Blank(s)	Blank(s)	Blank(s)	Blank(s)	Blank(s)	Blank(s)	NA	NA	NA	0	Unknown or not applicable	None; diagnosed at autopsy		Not recommended	Blank(s)	Blank(s)	Blank(s)	Blank(s)	Blank(s)	Blank(s)	Blank(s)	99	99	Blank(s)
14044831	50-54 years	Female	2013	Breast	Breast	508	8500	Poorly differentiated; Grade III	Right - origin of primary	Positive histology	8500/3: Infiltrating duct carcinoma, NOS	8500-8549: ductal and lobular neoplasms	Breast	XIf Other and unspecified carcinomas	Regional	Regional	Regional by both direct extension and lymph node involvement	Blank(s)	Blank(s)	Blank(s)	Blank(s)	IIA	T1c	N1a	M0	Blank(s)	Blank(s)	Blank(s)	Blank(s)	Blank(s)	Blank(s)	T1c	N1a	M0	51	Unknown or not applicable	None; diagnosed at autopsy		Surgery performed	Blank(s)	Blank(s)	Blank(s)	Blank(s)	Blank(s)	Blank(s)	Blank(s)	2	8	No
14044847	65-69 years	Female	2015	Cecum	Colon	180	8210	Well differentiated; Grade I	Not a paired site	Positive histology	8210/3: Adenocarcinoma in adenomatous polyp	8140-8389: adenomas and adenocarcinomas	Cecum	XIf Other and unspecified carcinomas	Localized	Localized	Localized only	Blank(s)	Blank(s)	Blank(s)	Blank(s)	I	T1	N0	M0	Blank(s)	Blank(s)	Blank(s)	Blank(s)	Blank(s)	Blank(s)	T1	N0	M0	40	4 or more regional lymph nodes removed	None; diagnosed at autopsy		Surgery performed	Blank(s)	Blank(s)	Blank(s)	Blank(s)	Blank(s)	Blank(s)	Blank(s)	0	12	No
14044887	30-34 years	Female	2006	Hodgkin - Nodal	Lymphoma	778	9663	Unknown	Not a paired site	Positive histology	9663/3: Nodular sclerosis classical Hodgkin lymphoma	9650-9669: hodgkin lymphomas	Hodgkin - Nodal	IIa Hodgkin lymphomas	Distant	Distant	Distant site(s)/node(s) involved	Blank(s)	Blank(s)	Blank(s)	Blank(s)	Blank(s)	Blank(s)	Blank(s)	Blank(s)	Blank(s)	Blank(s)	Blank(s)	Blank(s)	Blank(s)	Blank(s)	NA	NA	NA	25	Unknown or not applicable	None; diagnosed at autopsy		Surgery performed	Blank(s)	Blank(s)	Blank(s)	Blank(s)	Blank(s)	Blank(s)	Blank(s)	99	99	Blank(s)
14044887	35-39 years	Female	2012	Acute Myeloid Leukemia	HemeRetic	421	9861	Unknown	Not a paired site	Positive histology	9861/3: Acute myeloid leukemia, NOS	9840-9939: myeloid leukemias (C42.1)	Acute Myeloid Leukemia	Ib Acute myeloid leukemias	Distant	Blank(s)	Distant site(s)/node(s) involved	Blank(s)	Blank(s)	Blank(s)	Blank(s)	NA	NA	NA	NA	Blank(s)	Blank(s)	Blank(s)	Blank(s)	Blank(s)	Blank(s)	NA	NA	NA	98	Unknown or not applicable	None; diagnosed at autopsy		Not recommended	Blank(s)	Blank(s)	Blank(s)	Blank(s)	Blank(s)	Blank(s)	Blank(s)	99	99	N/A
14044929	70-74 years	Female	2005	Hepatic Flexure	Colon	183	8140	Well differentiated; Grade I	Not a paired site	Positive histology	8140/3: Adenocarcinoma, NOS	8140-8389: adenomas and adenocarcinomas	Hepatic Flexure	XIf Other and unspecified carcinomas	Localized	Localized	Localized only	Blank(s)	Blank(s)	Blank(s)	Blank(s)	Blank(s)	Blank(s)	Blank(s)	Blank(s)	Blank(s)	Blank(s)	Blank(s)	Blank(s)	Blank(s)	Blank(s)	T3	N0	M0	50	4 or more regional lymph nodes removed	None; diagnosed at autopsy		Surgery performed	Blank(s)	Blank(s)	Blank(s)	Blank(s)	Blank(s)	Blank(s)	Blank(s)	0	39	Blank(s)
14044929	80-84 years	Female	2012	Breast	Breast	504	8500	Well differentiated; Grade I	Right - origin of primary	Positive histology	8500/3: Infiltrating duct carcinoma, NOS	8500-8549: ductal and lobular neoplasms	Breast	XIf Other and unspecified carcinomas	Localized	Localized	Localized only	Blank(s)	Blank(s)	Blank(s)	Blank(s)	IA	T1a	N0(i-)	M0	Blank(s)	Blank(s)	Blank(s)	Blank(s)	Blank(s)	Blank(s)	T1a	N0(i-)	M0	51	Unknown or not applicable	None; diagnosed at autopsy		Surgery performed	Blank(s)	Blank(s)	Blank(s)	Blank(s)	Blank(s)	Blank(s)	Blank(s)	0	6	No
14044947	45-49 years	Female	2005	Other Lymphocytic Leukemia	HemeRetic	421	9940	Unknown	Not a paired site	Positive histology	9940/3: Hairy cell leukemia	9940-9949: other leukemias (C42.1)	Other Lymphocytic Leukemia	Ia Lymphoid leukemias	Distant	Blank(s)	Distant site(s)/node(s) involved	Blank(s)	Blank(s)	Blank(s)	Blank(s)	Blank(s)	Blank(s)	Blank(s)	Blank(s)	Blank(s)	Blank(s)	Blank(s)	Blank(s)	Blank(s)	Blank(s)	NA	NA	NA	98	Unknown or not applicable	None; diagnosed at autopsy		Recommended but not performed, unknown reason	Blank(s)	Blank(s)	Blank(s)	Blank(s)	Blank(s)	Blank(s)	Blank(s)	99	99	Blank(s)
14044947	60-64 years	Female	2017	Melanoma of the Skin	MelanomaSkin	446	8743	Unknown	Left - origin of primary	Positive histology	8743/3: Superficial spreading melanoma	8720-8799: nevi and melanomas	Melanoma of the Skin	XId Malignant melanomas	Localized	Localized	Localized only	Blank(s)	Blank(s)	Blank(s)	Blank(s)	Blank(s)	Blank(s)	Blank(s)	Blank(s)	p2A	p0	c0	Pathologic	Pathologic	Clinical	Blank(s)	Blank(s)	Blank(s)	31	Sentinel node biopsy and lym nd removed same/unstated time	None; diagnosed at autopsy		Surgery performed	Blank(s)	Blank(s)	Blank(s)	Blank(s)	Blank(s)	Blank(s)	9	0	1	No
14044953	50-54 years	Female	2005	Breast	Breast	504	8500	Moderately differentiated; Grade II	Left - origin of primary	Positive histology	8500/3: Infiltrating duct carcinoma, NOS	8500-8549: ductal and lobular neoplasms	Breast	XIf Other and unspecified carcinomas	Regional	Regional	Regional lymph nodes involved only	Blank(s)	Blank(s)	Blank(s)	Blank(s)	Blank(s)	Blank(s)	Blank(s)	Blank(s)	Blank(s)	Blank(s)	Blank(s)	Blank(s)	Blank(s)	Blank(s)	T2	N1	M0	51	Unknown or not applicable	None; diagnosed at autopsy		Surgery performed	Blank(s)	Blank(s)	Blank(s)	Blank(s)	Blank(s)	Blank(s)	Blank(s)	1	7	Blank(s)
14044953	50-54 years	Female	2006	Sigmoid Colon	Colon	187	8263	Moderately differentiated; Grade II	Not a paired site	Positive histology	8263/3: Adenocarcinoma in tubulovillous adenoma	8140-8389: adenomas and adenocarcinomas	Sigmoid Colon	XIf Other and unspecified carcinomas	Localized	Localized	Localized only	Blank(s)	Blank(s)	Blank(s)	Blank(s)	Blank(s)	Blank(s)	Blank(s)	Blank(s)	Blank(s)	Blank(s)	Blank(s)	Blank(s)	Blank(s)	Blank(s)	T1	N0	M0	30	4 or more regional lymph nodes removed	None; diagnosed at autopsy		Surgery performed	Blank(s)	Blank(s)	Blank(s)	Blank(s)	Blank(s)	Blank(s)	Blank(s)	0	4	Blank(s)
14044955	80-84 years	Male	2005	Urinary Bladder	Bladder	679	8130	Well differentiated; Grade I	Not a paired site	Positive histology	8130/3: Papillary transitional cell carcinoma	8120-8139: transitional cell papillomas and carcinomas	Urinary Bladder	XIf Other and unspecified carcinomas	In situ	In situ	In situ	Blank(s)	Blank(s)	Blank(s)	Blank(s)	Blank(s)	Blank(s)	Blank(s)	Blank(s)	Blank(s)	Blank(s)	Blank(s)	Blank(s)	Blank(s)	Blank(s)	Ta	N0	M0	27	None	None; diagnosed at autopsy		Surgery performed	Blank(s)	Blank(s)	Blank(s)	Blank(s)	Blank(s)	Blank(s)	Blank(s)	98	0	Blank(s)
14044961	75-79 years	Male	2006	Kidney and Renal Pelvis	KidneyParenchyma	649	8312	Unknown	Only one side - side unspecified	Positive histology	8312/3: Renal cell carcinoma	8140-8389: adenomas and adenocarcinomas	Kidney	VIb Renal carcinomas	Distant	Distant	Distant site(s)/node(s) involved	Blank(s)	Blank(s)	Blank(s)	Blank(s)	Blank(s)	Blank(s)	Blank(s)	Blank(s)	Blank(s)	Blank(s)	Blank(s)	Blank(s)	Blank(s)	Blank(s)	T1b	NX	M1	0	Unknown or not applicable	None; diagnosed at autopsy		Not recommended	Blank(s)	Blank(s)	Blank(s)	Blank(s)	Blank(s)	Blank(s)	Blank(s)	98	0	Blank(s)
14044961	75-79 years	Male	2006	Chronic Lymphocytic Leukemia	HemeRetic	421	9823	B-cell; pre-B; B-precursor	Not a paired site	Positive laboratory test/marker study	9823/3: Chronic lymphocytic leukemia/small lymphocytic lymphoma	9820-9839: lymphoid leukemias (C42.1)	Chronic Lymphocytic Leukemia	Ia Lymphoid leukemias	Distant	Blank(s)	Distant site(s)/node(s) involved	Blank(s)	Blank(s)	Blank(s)	Blank(s)	Blank(s)	Blank(s)	Blank(s)	Blank(s)	Blank(s)	Blank(s)	Blank(s)	Blank(s)	Blank(s)	Blank(s)	NA	NA	NA	98	Unknown or not applicable	None; diagnosed at autopsy		Not recommended	Blank(s)	Blank(s)	Blank(s)	Blank(s)	Blank(s)	Blank(s)	Blank(s)	99	99	Blank(s)
14044962	75-79 years	Female	2006	Urinary Bladder	Bladder	679	8130	Poorly differentiated; Grade III	Not a paired site	Positive histology	8130/3: Papillary transitional cell carcinoma	8120-8139: transitional cell papillomas and carcinomas	Urinary Bladder	XIf Other and unspecified carcinomas	Localized	Localized	Localized only	Blank(s)	Blank(s)	Blank(s)	Blank(s)	Blank(s)	Blank(s)	Blank(s)	Blank(s)	Blank(s)	Blank(s)	Blank(s)	Blank(s)	Blank(s)	Blank(s)	T1	N0	M0	27	None	None; diagnosed at autopsy		Surgery performed	Blank(s)	Blank(s)	Blank(s)	Blank(s)	Blank(s)	Blank(s)	Blank(s)	98	0	Blank(s)
14044962	85+ years	Female	2013	Kidney and Renal Pelvis	KidneyParenchyma	649	8312	Unknown	Paired site, but no information concerning laterality	Unknown	8312/3: Renal cell carcinoma	8140-8389: adenomas and adenocarcinomas	Kidney	VIb Renal carcinomas	Unknown/unstaged	Unknown/unstaged	Unknown/unstaged/unspecified/DCO	Blank(s)	Blank(s)	Blank(s)	Blank(s)	UNK Stage	TX	NX	M0	Blank(s)	Blank(s)	Blank(s)	Blank(s)	Blank(s)	Blank(s)	TX	NX	MX	99	Unknown or not applicable	Unknown; death certificate only		Unknown; death certificate; or autopsy only (2003+)	Blank(s)	Blank(s)	Blank(s)	Blank(s)	Blank(s)	Blank(s)	Blank(s)	99	99	Unknown
14044966	05-09 years	Female	2005	Acute Myeloid Leukemia	HemeRetic	421	9861	Unknown	Not a paired site	Positive histology	9861/3: Acute myeloid leukemia, NOS	9840-9939: myeloid leukemias (C42.1)	Acute Myeloid Leukemia	Ib Acute myeloid leukemias	Distant	Blank(s)	Distant site(s)/node(s) involved	Blank(s)	Blank(s)	Blank(s)	Blank(s)	Blank(s)	Blank(s)	Blank(s)	Blank(s)	Blank(s)	Blank(s)	Blank(s)	Blank(s)	Blank(s)	Blank(s)	NA	NA	NA	98	Unknown or not applicable	None; diagnosed at autopsy		Not recommended	Blank(s)	Blank(s)	Blank(s)	Blank(s)	Blank(s)	Blank(s)	Blank(s)	99	99	Blank(s)
14044973	60-64 years	Female	2005	Lung and Bronchus	Lung	343	8240	Well differentiated; Grade I	Right - origin of primary	Positive histology	8240/3: Carcinoid tumor, NOS	8140-8389: adenomas and adenocarcinomas	Lung and Bronchus	XIf Other and unspecified carcinomas	Localized	Localized	Localized only	Blank(s)	Blank(s)	Blank(s)	Blank(s)	Blank(s)	Blank(s)	Blank(s)	Blank(s)	Blank(s)	Blank(s)	Blank(s)	Blank(s)	Blank(s)	Blank(s)	NA	NA	NA	22	1 to 3 regional lymph nodes removed	None; diagnosed at autopsy		Surgery performed	Blank(s)	Blank(s)	Blank(s)	Blank(s)	Blank(s)	Blank(s)	Blank(s)	0	1	Blank(s)
14044982	70-74 years	Female	2005	Breast	Breast	508	8500	Moderately differentiated; Grade II	Left - origin of primary	Positive histology	8500/3: Infiltrating duct carcinoma, NOS	8500-8549: ductal and lobular neoplasms	Breast	XIf Other and unspecified carcinomas	Localized	Localized	Localized only	Blank(s)	Blank(s)	Blank(s)	Blank(s)	Blank(s)	Blank(s)	Blank(s)	Blank(s)	Blank(s)	Blank(s)	Blank(s)	Blank(s)	Blank(s)	Blank(s)	T1a	N0(i-)	M0	41	Unknown or not applicable	None; diagnosed at autopsy		Surgery performed	Blank(s)	Blank(s)	Blank(s)	Blank(s)	Blank(s)	Blank(s)	Blank(s)	0	2	Blank(s)
14044982	75-79 years	Female	2008	Breast	Breast	508	8524	Well differentiated; Grade I	Right - origin of primary	Positive histology	8524/3: Infiltrating lobular mixed with other types of carcinoma	8500-8549: ductal and lobular neoplasms	Breast	XIf Other and unspecified carcinomas	Localized	Localized	Localized only	Blank(s)	Blank(s)	Blank(s)	Blank(s)	Blank(s)	Blank(s)	Blank(s)	Blank(s)	Blank(s)	Blank(s)	Blank(s)	Blank(s)	Blank(s)	Blank(s)	T1a	N0(i-)	M0	22	Unknown or not applicable	None; diagnosed at autopsy		Surgery performed	Blank(s)	Blank(s)	Blank(s)	Blank(s)	Blank(s)	Blank(s)	Blank(s)	0	4	Blank(s)
14044988	60-64 years	Female	2005	NHL - Nodal	Lymphoma	779	9670	Unknown	Not a paired site	Positive histology	9670/3: Malignant lymphoma, small B lymphocytic, NOS (OBS 2012+) see 9823/3	9670-9699: nhl - mature b-cell lymphomas	NHL - Nodal	IIb Non-Hodgkin lymphomas (except Burkitt lymphoma)	Unknown/unstaged	Unknown/unstaged	Unknown/unstaged/unspecified/DCO	Blank(s)	Blank(s)	Blank(s)	Blank(s)	Blank(s)	Blank(s)	Blank(s)	Blank(s)	Blank(s)	Blank(s)	Blank(s)	Blank(s)	Blank(s)	Blank(s)	NA	NA	NA	0	Unknown or not applicable	None; diagnosed at autopsy		Recommended but not performed, unknown reason	Blank(s)	Blank(s)	Blank(s)	Blank(s)	Blank(s)	Blank(s)	Blank(s)	99	99	Blank(s)
14044988	65-69 years	Female	2012	Breast	Breast	502	8500	Moderately differentiated; Grade II	Right - origin of primary	Positive histology	8500/3: Infiltrating duct carcinoma, NOS	8500-8549: ductal and lobular neoplasms	Breast	XIf Other and unspecified carcinomas	Localized	Localized	Localized only	Blank(s)	Blank(s)	Blank(s)	Blank(s)	IA	T1a	N0(i-)	M0	Blank(s)	Blank(s)	Blank(s)	Blank(s)	Blank(s)	Blank(s)	T1a	N0(i-)	M0	41	Unknown or not applicable	None; diagnosed at autopsy		Surgery performed	Blank(s)	Blank(s)	Blank(s)	Blank(s)	Blank(s)	Blank(s)	Blank(s)	0	6	No
14045003	65-69 years	Male	2005	Urinary Bladder	Bladder	679	8120	Undifferentiated; anaplastic; Grade IV	Not a paired site	Positive histology	8120/3: Transitional cell carcinoma, NOS	8120-8139: transitional cell papillomas and carcinomas	Urinary Bladder	XIf Other and unspecified carcinomas	Localized	Localized	Localized only	Blank(s)	Blank(s)	Blank(s)	Blank(s)	Blank(s)	Blank(s)	Blank(s)	Blank(s)	Blank(s)	Blank(s)	Blank(s)	Blank(s)	Blank(s)	Blank(s)	T2a	N0	M0	27	None	None; diagnosed at autopsy		Surgery performed	Blank(s)	Blank(s)	Blank(s)	Blank(s)	Blank(s)	Blank(s)	Blank(s)	98	0	Blank(s)
14045024	75-79 years	Male	2006	Melanoma of the Skin	MelanomaSkin	443	8742	Unknown	Left - origin of primary	Positive histology	8742/3: Lentigo maligna melanoma	8720-8799: nevi and melanomas	Melanoma of the Skin	XId Malignant melanomas	Localized	Localized	Localized only	Blank(s)	Blank(s)	Blank(s)	Blank(s)	Blank(s)	Blank(s)	Blank(s)	Blank(s)	Blank(s)	Blank(s)	Blank(s)	Blank(s)	Blank(s)	Blank(s)	T1a	N0	M0	31	None	None; diagnosed at autopsy		Surgery performed	Blank(s)	Blank(s)	Blank(s)	Blank(s)	Blank(s)	Blank(s)	Blank(s)	98	0	Blank(s)
14045024	85+ years	Male	2019	Sigmoid Colon	Blank(s)	187	8140	Blank(s)	Not a paired site	Positive histology	8140/3: Adenocarcinoma, NOS	8140-8389: adenomas and adenocarcinomas	Sigmoid Colon	XIf Other and unspecified carcinomas	Distant	Blank(s)	Blank(s)	T1	N0	M1a	4A	Blank(s)	Blank(s)	Blank(s)	Blank(s)	Blank(s)	Blank(s)	Blank(s)	Blank(s)	Blank(s)	Blank(s)	Blank(s)	Blank(s)	Blank(s)	0	None	None; diagnosed at autopsy		Not recommended, contraindicated due to other cond; autopsy only (1973-2002)	Blank(s)	Blank(s)	Blank(s)	Blank(s)	100	0	999	98	0	No
14045032	60-64 years	Female	2016	Breast	Breast	504	8520	Moderately differentiated; Grade II	Right - origin of primary	Positive histology	8520/3: Lobular carcinoma, NOS	8500-8549: ductal and lobular neoplasms	Breast	XIf Other and unspecified carcinomas	Regional	Regional	Regional lymph nodes involved only	Blank(s)	Blank(s)	Blank(s)	Blank(s)	Blank(s)	Blank(s)	Blank(s)	Blank(s)	p1B	p1A	c0	Pathologic	Pathologic	Clinical	Blank(s)	Blank(s)	Blank(s)	22	Unknown or not applicable	None; diagnosed at autopsy		Surgery performed	Blank(s)	Blank(s)	Blank(s)	Blank(s)	Blank(s)	Blank(s)	7	1	2	No
14045038	50-54 years	Female	2006	Melanoma of the Skin	MelanomaSkin	445	8743	Unknown	Right - origin of primary	Positive histology	8743/3: Superficial spreading melanoma	8720-8799: nevi and melanomas	Melanoma of the Skin	XId Malignant melanomas	Localized	Localized	Localized only	Blank(s)	Blank(s)	Blank(s)	Blank(s)	Blank(s)	Blank(s)	Blank(s)	Blank(s)	Blank(s)	Blank(s)	Blank(s)	Blank(s)	Blank(s)	Blank(s)	T1NOS	N0	M0	27	None	None; diagnosed at autopsy		Surgery performed	Blank(s)	Blank(s)	Blank(s)	Blank(s)	Blank(s)	Blank(s)	Blank(s)	98	0	Blank(s)
14045038	55-59 years	Female	2011	Melanoma of the Skin	MelanomaSkin	443	8720	Unknown	Right - origin of primary	Positive histology	8720/3: Malignant melanoma, NOS	8720-8799: nevi and melanomas	Melanoma of the Skin	XId Malignant melanomas	Localized	Localized	Localized only	Blank(s)	Blank(s)	Blank(s)	Blank(s)	UNK Stage	TX	N0	M0	Blank(s)	Blank(s)	Blank(s)	Blank(s)	Blank(s)	Blank(s)	TX	N0	M0	20	None	None; diagnosed at autopsy		Surgery performed	Blank(s)	Blank(s)	Blank(s)	Blank(s)	Blank(s)	Blank(s)	Blank(s)	98	0	No
14045056	70-74 years	Male	2006	Urinary Bladder	Bladder	679	8130	Well differentiated; Grade I	Not a paired site	Positive histology	8130/3: Papillary transitional cell carcinoma	8120-8139: transitional cell papillomas and carcinomas	Urinary Bladder	XIf Other and unspecified carcinomas	In situ	In situ	In situ	Blank(s)	Blank(s)	Blank(s)	Blank(s)	Blank(s)	Blank(s)	Blank(s)	Blank(s)	Blank(s)	Blank(s)	Blank(s)	Blank(s)	Blank(s)	Blank(s)	Ta	N0	M0	27	None	None; diagnosed at autopsy		Surgery performed	Blank(s)	Blank(s)	Blank(s)	Blank(s)	Blank(s)	Blank(s)	Blank(s)	98	0	Blank(s)
14045056	80-84 years	Male	2015	Larynx	LarynxSupraglottic	321	8070	Moderately differentiated; Grade II	Not a paired site	Positive histology	8070/3: Squamous cell carcinoma, NOS	8050-8089: squamous cell neoplasms	Larynx	XIf Other and unspecified carcinomas	Distant	Distant	Distant site(s)/node(s) involved	Blank(s)	Blank(s)	Blank(s)	Blank(s)	IVA	T4a	N0	M0	Blank(s)	Blank(s)	Blank(s)	Blank(s)	Blank(s)	Blank(s)	T4a	N0	M0	0	None	None; diagnosed at autopsy		Not recommended	Blank(s)	Blank(s)	Blank(s)	Blank(s)	Blank(s)	Blank(s)	Blank(s)	98	0	No
14045058	85+ years	Female	2006	Breast	Breast	503	8480	Well differentiated; Grade I	Left - origin of primary	Positive histology	8480/3: Mucinous adenocarcinoma	8440-8499: cystic, mucinous and serous neoplasms	Breast	XIf Other and unspecified carcinomas	Localized	Localized	Localized only	Blank(s)	Blank(s)	Blank(s)	Blank(s)	Blank(s)	Blank(s)	Blank(s)	Blank(s)	Blank(s)	Blank(s)	Blank(s)	Blank(s)	Blank(s)	Blank(s)	T1c	N0	M0	50	Unknown or not applicable	None; diagnosed at autopsy		Surgery performed	Blank(s)	Blank(s)	Blank(s)	Blank(s)	Blank(s)	Blank(s)	Blank(s)	0	4	Blank(s)
14045067	55-59 years	Female	2005	Rectosigmoid Junction	Rectum	199	8140	Well differentiated; Grade I	Not a paired site	Positive histology	8140/3: Adenocarcinoma, NOS	8140-8389: adenomas and adenocarcinomas	Rectosigmoid Junction	XIf Other and unspecified carcinomas	Regional	Regional	Regional lymph nodes involved only	Blank(s)	Blank(s)	Blank(s)	Blank(s)	Blank(s)	Blank(s)	Blank(s)	Blank(s)	Blank(s)	Blank(s)	Blank(s)	Blank(s)	Blank(s)	Blank(s)	T2	N1	M0	30	4 or more regional lymph nodes removed	None; diagnosed at autopsy		Surgery performed	Blank(s)	Blank(s)	Blank(s)	Blank(s)	Blank(s)	Blank(s)	Blank(s)	1	16	Blank(s)
14045067	60-64 years	Female	2011	Breast	Breast	502	8500	Poorly differentiated; Grade III	Right - origin of primary	Positive histology	8500/3: Infiltrating duct carcinoma, NOS	8500-8549: ductal and lobular neoplasms	Breast	XIf Other and unspecified carcinomas	Localized	Localized	Localized only	Blank(s)	Blank(s)	Blank(s)	Blank(s)	IIA	T2	N0(i-)	M0	Blank(s)	Blank(s)	Blank(s)	Blank(s)	Blank(s)	Blank(s)	T2	N0(i-)	M0	44	Unknown or not applicable	None; diagnosed at autopsy		Surgery performed	Blank(s)	Blank(s)	Blank(s)	Blank(s)	Blank(s)	Blank(s)	Blank(s)	0	5	No
14045073	70-74 years	Female	2005	Urinary Bladder	Bladder	679	8120	Moderately differentiated; Grade II	Not a paired site	Positive histology	8120/3: Transitional cell carcinoma, NOS	8120-8139: transitional cell papillomas and carcinomas	Urinary Bladder	XIf Other and unspecified carcinomas	Localized	Localized	Localized only	Blank(s)	Blank(s)	Blank(s)	Blank(s)	Blank(s)	Blank(s)	Blank(s)	Blank(s)	Blank(s)	Blank(s)	Blank(s)	Blank(s)	Blank(s)	Blank(s)	T1	N0	M0	0	None	None; diagnosed at autopsy		Recommended but not performed, unknown reason	Blank(s)	Blank(s)	Blank(s)	Blank(s)	Blank(s)	Blank(s)	Blank(s)	98	0	Blank(s)
14045073	70-74 years	Female	2006	Kidney and Renal Pelvis	KidneyRenalPelvis	659	8130	Undifferentiated; anaplastic; Grade IV	Right - origin of primary	Positive histology	8130/3: Papillary transitional cell carcinoma	8120-8139: transitional cell papillomas and carcinomas	Renal Pelvis	XIf Other and unspecified carcinomas	Localized	Localized	Localized only	Blank(s)	Blank(s)	Blank(s)	Blank(s)	Blank(s)	Blank(s)	Blank(s)	Blank(s)	Blank(s)	Blank(s)	Blank(s)	Blank(s)	Blank(s)	Blank(s)	T2	N0	M0	40	None	None; diagnosed at autopsy		Surgery performed	Blank(s)	Blank(s)	Blank(s)	Blank(s)	Blank(s)	Blank(s)	Blank(s)	98	0	Blank(s)
14045078	70-74 years	Female	2005	Melanoma of the Skin	MelanomaSkin	443	8743	Unknown	Left - origin of primary	Positive histology	8743/3: Superficial spreading melanoma	8720-8799: nevi and melanomas	Melanoma of the Skin	XId Malignant melanomas	Localized	Localized	Localized only	Blank(s)	Blank(s)	Blank(s)	Blank(s)	Blank(s)	Blank(s)	Blank(s)	Blank(s)	Blank(s)	Blank(s)	Blank(s)	Blank(s)	Blank(s)	Blank(s)	T1NOS	N0	M0	0	None	None; diagnosed at autopsy		Recommended but not performed, unknown reason	Blank(s)	Blank(s)	Blank(s)	Blank(s)	Blank(s)	Blank(s)	Blank(s)	98	0	Blank(s)
14045082	80-84 years	Male	2005	Lung and Bronchus	Lung	341	8046	Unknown	Right - origin of primary	Positive exfoliative cytology, no positive histology	8046/3: Non-small cell carcinoma	8010-8049: epithelial neoplasms, NOS	Lung and Bronchus	XIf Other and unspecified carcinomas	Distant	Distant	Distant site(s)/node(s) involved	Blank(s)	Blank(s)	Blank(s)	Blank(s)	Blank(s)	Blank(s)	Blank(s)	Blank(s)	Blank(s)	Blank(s)	Blank(s)	Blank(s)	Blank(s)	Blank(s)	T4	N2	M1	0	None	None; diagnosed at autopsy		Recommended but not performed, unknown reason	Blank(s)	Blank(s)	Blank(s)	Blank(s)	Blank(s)	Blank(s)	Blank(s)	98	0	Blank(s)
14045091	65-69 years	Male	2005	Prostate	Prostate	619	8140	Unknown	Not a paired site	Positive histology	8140/3: Adenocarcinoma, NOS	8140-8389: adenomas and adenocarcinomas	Prostate	XIf Other and unspecified carcinomas	Unknown/unstaged	Unknown/unstaged	Unknown/unstaged/unspecified/DCO	Blank(s)	Blank(s)	Blank(s)	Blank(s)	Blank(s)	Blank(s)	Blank(s)	Blank(s)	Blank(s)	Blank(s)	Blank(s)	Blank(s)	Blank(s)	Blank(s)	TX	NX	MX	90	None	None; diagnosed at autopsy		Surgery performed	Blank(s)	Blank(s)	Blank(s)	Blank(s)	Blank(s)	Blank(s)	Blank(s)	99	99	Blank(s)
14045093	55-59 years	Male	2005	Melanoma of the Skin	MelanomaSkin	442	8720	Unknown	Left - origin of primary	Positive histology	8720/3: Malignant melanoma, NOS	8720-8799: nevi and melanomas	Melanoma of the Skin	XId Malignant melanomas	Regional	Regional	Regional lymph nodes involved only	Blank(s)	Blank(s)	Blank(s)	Blank(s)	Blank(s)	Blank(s)	Blank(s)	Blank(s)	Blank(s)	Blank(s)	Blank(s)	Blank(s)	Blank(s)	Blank(s)	T3a	N1a	M0	27	Sentinel lymph node biopsy	None; diagnosed at autopsy		Surgery performed	Blank(s)	Blank(s)	Blank(s)	Blank(s)	Blank(s)	Blank(s)	Blank(s)	1	2	Blank(s)
14045097	50-54 years	Female	2005	Breast	Breast	509	8523	Well differentiated; Grade I	Right - origin of primary	Positive histology	8523/3: Infiltrating duct mixed with other types of carcinoma	8500-8549: ductal and lobular neoplasms	Breast	XIf Other and unspecified carcinomas	Localized	Localized	Localized only	Blank(s)	Blank(s)	Blank(s)	Blank(s)	Blank(s)	Blank(s)	Blank(s)	Blank(s)	Blank(s)	Blank(s)	Blank(s)	Blank(s)	Blank(s)	Blank(s)	T1b	N0(i-)	M0	47	Unknown or not applicable	None; diagnosed at autopsy		Surgery performed	Blank(s)	Blank(s)	Blank(s)	Blank(s)	Blank(s)	Blank(s)	Blank(s)	0	2	Blank(s)
14045097	60-64 years	Female	2015	NHL - Nodal	Lymphoma	779	9680	B-cell; pre-B; B-precursor	Not a paired site	Positive histology	9680/3: Diffuse large B-cell lymphoma (DLBCL), NOS	9670-9699: nhl - mature b-cell lymphomas	NHL - Nodal	IIb Non-Hodgkin lymphomas (except Burkitt lymphoma)	Regional	Regional	Regional, NOS	Blank(s)	Blank(s)	Blank(s)	Blank(s)	IIA	NA	NA	NA	Blank(s)	Blank(s)	Blank(s)	Blank(s)	Blank(s)	Blank(s)	NA	NA	NA	0	Unknown or not applicable	None; diagnosed at autopsy		Recommended but not performed, unknown reason	Blank(s)	Blank(s)	Blank(s)	Blank(s)	Blank(s)	Blank(s)	Blank(s)	99	99	N/A
14045097	60-64 years	Female	2015	Uterus, NOS	CorpusSarcoma	559	8805	Undifferentiated; anaplastic; Grade IV	Not a paired site	Positive histology	8805/3: Undifferentiated sarcoma	8800-8809: soft tissue tumors and sarcomas, NOS	Uterus, NOS	IXe Unspecified soft tissue sarcomas	Unknown/unstaged	Unknown/unstaged	Unknown/unstaged/unspecified/DCO	Blank(s)	Blank(s)	Blank(s)	Blank(s)	NA	NA	NA	NA	Blank(s)	Blank(s)	Blank(s)	Blank(s)	Blank(s)	Blank(s)	NA	NA	NA	99	Unknown or not applicable	Unknown; death certificate only		Unknown; death certificate; or autopsy only (2003+)	Blank(s)	Blank(s)	Blank(s)	Blank(s)	Blank(s)	Blank(s)	Blank(s)	99	99	Unknown
14045174	70-74 years	Male	2009	Anus, Anal Canal and Anorectum	Anus	212	8124	Unknown	Not a paired site	Positive histology	8124/3: Cloacogenic carcinoma	8120-8139: transitional cell papillomas and carcinomas	Anus, Anal Canal and Anorectum	XIf Other and unspecified carcinomas	Localized	Localized	Localized only	Blank(s)	Blank(s)	Blank(s)	Blank(s)	Blank(s)	Blank(s)	Blank(s)	Blank(s)	Blank(s)	Blank(s)	Blank(s)	Blank(s)	Blank(s)	Blank(s)	TX	N0	M0	0	None	None; diagnosed at autopsy		Not recommended	Blank(s)	Blank(s)	Blank(s)	Blank(s)	Blank(s)	Blank(s)	Blank(s)	98	0	Blank(s)
14045183	65-69 years	Male	2005	Prostate	Prostate	619	8140	Moderately differentiated; Grade II	Not a paired site	Positive histology	8140/3: Adenocarcinoma, NOS	8140-8389: adenomas and adenocarcinomas	Prostate	XIf Other and unspecified carcinomas	Localized	Localized	Localized only	Blank(s)	Blank(s)	Blank(s)	Blank(s)	Blank(s)	Blank(s)	Blank(s)	Blank(s)	Blank(s)	Blank(s)	Blank(s)	Blank(s)	Blank(s)	Blank(s)	T1a	N0	M0	22	None	None; diagnosed at autopsy		Surgery performed	Blank(s)	Blank(s)	Blank(s)	Blank(s)	Blank(s)	Blank(s)	Blank(s)	98	0	Blank(s)
14045183	70-74 years	Male	2009	Gallbladder	Gallbladder	239	8160	Unknown	Not a paired site	Positive histology	8160/3: Cholangiocarcinoma	8140-8389: adenomas and adenocarcinomas	Gallbladder	VIIb Hepatic carcinomas	Distant	Blank(s)	Distant site(s)/node(s) involved	Blank(s)	Blank(s)	Blank(s)	Blank(s)	Blank(s)	Blank(s)	Blank(s)	Blank(s)	Blank(s)	Blank(s)	Blank(s)	Blank(s)	Blank(s)	Blank(s)	TX	N1	M1	0	None	None; diagnosed at autopsy		Not recommended	Blank(s)	Blank(s)	Blank(s)	Blank(s)	Blank(s)	Blank(s)	Blank(s)	98	0	Blank(s)
14045192	40-44 years	Female	2005	Breast	Breast	505	8500	Moderately differentiated; Grade II	Right - origin of primary	Positive histology	8500/3: Infiltrating duct carcinoma, NOS	8500-8549: ductal and lobular neoplasms	Breast	XIf Other and unspecified carcinomas	Localized	Localized	Localized only	Blank(s)	Blank(s)	Blank(s)	Blank(s)	Blank(s)	Blank(s)	Blank(s)	Blank(s)	Blank(s)	Blank(s)	Blank(s)	Blank(s)	Blank(s)	Blank(s)	T1b	N0	M0	52	Unknown or not applicable	None; diagnosed at autopsy		Surgery performed	Blank(s)	Blank(s)	Blank(s)	Blank(s)	Blank(s)	Blank(s)	Blank(s)	98	0	Blank(s)
14045192	50-54 years	Female	2013	Breast	Breast	505	8500	Well differentiated; Grade I	Left - origin of primary	Positive histology	8500/3: Infiltrating duct carcinoma, NOS	8500-8549: ductal and lobular neoplasms	Breast	XIf Other and unspecified carcinomas	Localized	Localized	Localized only	Blank(s)	Blank(s)	Blank(s)	Blank(s)	UNK Stage	TX	N0	M0	Blank(s)	Blank(s)	Blank(s)	Blank(s)	Blank(s)	Blank(s)	TX	N0	M0	0	Unknown or not applicable	None; diagnosed at autopsy		Recommended but not performed, unknown reason	Blank(s)	Blank(s)	Blank(s)	Blank(s)	Blank(s)	Blank(s)	Blank(s)	98	0	No
14045204	55-59 years	Male	2005	Testis	Testis	629	9061	Unknown	Right - origin of primary	Positive histology	9061/3: Seminoma, NOS	9060-9099: germ cell neoplasms	Testis	Xc Malignant gonadal germ cell tumors	Not coded - Testis	Localized	Localized only	Blank(s)	Blank(s)	Blank(s)	Blank(s)	Blank(s)	Blank(s)	Blank(s)	Blank(s)	Blank(s)	Blank(s)	Blank(s)	Blank(s)	Blank(s)	Blank(s)	T1	N0	M0	40	None	None; diagnosed at autopsy		Surgery performed	Blank(s)	Blank(s)	Blank(s)	Blank(s)	Blank(s)	Blank(s)	Blank(s)	98	0	Blank(s)
14045204	60-64 years	Male	2011	Prostate	Prostate	619	8140	Moderately differentiated; Grade II	Not a paired site	Positive histology	8140/3: Adenocarcinoma, NOS	8140-8389: adenomas and adenocarcinomas	Prostate	XIf Other and unspecified carcinomas	Localized	Localized	Localized only	Blank(s)	Blank(s)	Blank(s)	Blank(s)	IIA	T2NOS	N0	M0	Blank(s)	Blank(s)	Blank(s)	Blank(s)	Blank(s)	Blank(s)	T2NOS	N0	M0	50	None	None; diagnosed at autopsy		Surgery performed	Blank(s)	Blank(s)	Blank(s)	Blank(s)	Blank(s)	Blank(s)	Blank(s)	98	0	No
14045223	55-59 years	Female	2005	Chronic Myeloid Leukemia	HemeRetic	421	9863	Unknown	Not a paired site	Positive histology	9863/3: Chronic myeloid leukemia, NOS	9840-9939: myeloid leukemias (C42.1)	Chronic Myeloid Leukemia	Ic Chronic myeloproliferative diseases	Distant	Blank(s)	Distant site(s)/node(s) involved	Blank(s)	Blank(s)	Blank(s)	Blank(s)	Blank(s)	Blank(s)	Blank(s)	Blank(s)	Blank(s)	Blank(s)	Blank(s)	Blank(s)	Blank(s)	Blank(s)	NA	NA	NA	98	Unknown or not applicable	None; diagnosed at autopsy		Not recommended	Blank(s)	Blank(s)	Blank(s)	Blank(s)	Blank(s)	Blank(s)	Blank(s)	99	99	Blank(s)
14045227	55-59 years	Female	2005	NHL - Extranodal	LymphomaOcularAdnexa	690	9699	B-cell; pre-B; B-precursor	Right - origin of primary	Positive histology	9699/3: Extranodal marginal zone lymphoma of mucosal-assoc. lymphoid tissue-MALT	9670-9699: nhl - mature b-cell lymphomas	NHL - Extranodal	IIb Non-Hodgkin lymphomas (except Burkitt lymphoma)	Localized	Localized	Localized only	Blank(s)	Blank(s)	Blank(s)	Blank(s)	Blank(s)	Blank(s)	Blank(s)	Blank(s)	Blank(s)	Blank(s)	Blank(s)	Blank(s)	Blank(s)	Blank(s)	NA	NA	NA	0	None	None; diagnosed at autopsy		Recommended but not performed, unknown reason	Blank(s)	Blank(s)	Blank(s)	Blank(s)	Blank(s)	Blank(s)	Blank(s)	99	99	Blank(s)
14045227	55-59 years	Female	2006	Ovary	Ovary	569	8140	Unknown	Only one side - side unspecified	Positive exfoliative cytology, no positive histology	8140/3: Adenocarcinoma, NOS	8140-8389: adenomas and adenocarcinomas	Ovary	Xd Gonadal carcinomas	Regional	Regional	Regional by direct extension only	Blank(s)	Blank(s)	Blank(s)	Blank(s)	Blank(s)	Blank(s)	Blank(s)	Blank(s)	Blank(s)	Blank(s)	Blank(s)	Blank(s)	Blank(s)	Blank(s)	T2c	NX	MX	0	None	None; diagnosed at autopsy		Not recommended	Blank(s)	Blank(s)	Blank(s)	Blank(s)	Blank(s)	Blank(s)	Blank(s)	99	99	Blank(s)
14045230	55-59 years	Female	2005	Chronic Lymphocytic Leukemia	HemeRetic	421	9823	Unknown	Not a paired site	Positive histology	9823/3: Chronic lymphocytic leukemia/small lymphocytic lymphoma	9820-9839: lymphoid leukemias (C42.1)	Chronic Lymphocytic Leukemia	Ia Lymphoid leukemias	Distant	Blank(s)	Distant site(s)/node(s) involved	Blank(s)	Blank(s)	Blank(s)	Blank(s)	Blank(s)	Blank(s)	Blank(s)	Blank(s)	Blank(s)	Blank(s)	Blank(s)	Blank(s)	Blank(s)	Blank(s)	NA	NA	NA	98	Unknown or not applicable	None; diagnosed at autopsy		Recommended but not performed, unknown reason	Blank(s)	Blank(s)	Blank(s)	Blank(s)	Blank(s)	Blank(s)	Blank(s)	99	99	Blank(s)
14045230	55-59 years	Female	2006	Lung and Bronchus	Lung	349	8010	Unknown	Left - origin of primary	Positive histology	8010/3: Carcinoma, NOS	8010-8049: epithelial neoplasms, NOS	Lung and Bronchus	XIf Other and unspecified carcinomas	Distant	Distant	Distant site(s)/node(s) involved	Blank(s)	Blank(s)	Blank(s)	Blank(s)	Blank(s)	Blank(s)	Blank(s)	Blank(s)	Blank(s)	Blank(s)	Blank(s)	Blank(s)	Blank(s)	Blank(s)	TX	NX	M1	0	None	None; diagnosed at autopsy		Not recommended, contraindicated due to other cond; autopsy only (1973-2002)	Blank(s)	Blank(s)	Blank(s)	Blank(s)	Blank(s)	Blank(s)	Blank(s)	99	99	Blank(s)
14045274	65-69 years	Female	2005	Breast	Breast	504	8522	Poorly differentiated; Grade III	Left - origin of primary	Positive histology	8522/3: Infiltrating duct and lobular carcinoma	8500-8549: ductal and lobular neoplasms	Breast	XIf Other and unspecified carcinomas	Localized	Localized	Localized only	Blank(s)	Blank(s)	Blank(s)	Blank(s)	Blank(s)	Blank(s)	Blank(s)	Blank(s)	Blank(s)	Blank(s)	Blank(s)	Blank(s)	Blank(s)	Blank(s)	T1b	N0	M0	51	Unknown or not applicable	None; diagnosed at autopsy		Surgery performed	Blank(s)	Blank(s)	Blank(s)	Blank(s)	Blank(s)	Blank(s)	Blank(s)	0	10	Blank(s)
14045278	70-74 years	Male	2005	Stomach	Stomach	164	8144	Poorly differentiated; Grade III	Not a paired site	Positive histology	8144/3: Adenocarcinoma, intestinal type	8140-8389: adenomas and adenocarcinomas	Stomach	XIf Other and unspecified carcinomas	Regional	Regional	Regional lymph nodes involved only	Blank(s)	Blank(s)	Blank(s)	Blank(s)	Blank(s)	Blank(s)	Blank(s)	Blank(s)	Blank(s)	Blank(s)	Blank(s)	Blank(s)	Blank(s)	Blank(s)	T2a	N1	M0	32	4 or more regional lymph nodes removed	None; diagnosed at autopsy		Surgery performed	Blank(s)	Blank(s)	Blank(s)	Blank(s)	Blank(s)	Blank(s)	Blank(s)	5	35	Blank(s)
14045278	70-74 years	Male	2005	Kidney and Renal Pelvis	KidneyParenchyma	649	8310	Moderately differentiated; Grade II	Right - origin of primary	Positive histology	8310/3: Clear cell adenocarcinoma, NOS	8140-8389: adenomas and adenocarcinomas	Kidney	VIb Renal carcinomas	Localized	Localized	Localized only	Blank(s)	Blank(s)	Blank(s)	Blank(s)	Blank(s)	Blank(s)	Blank(s)	Blank(s)	Blank(s)	Blank(s)	Blank(s)	Blank(s)	Blank(s)	Blank(s)	T1a	N0	M0	30	None	None; diagnosed at autopsy		Surgery performed	Blank(s)	Blank(s)	Blank(s)	Blank(s)	Blank(s)	Blank(s)	Blank(s)	98	0	Blank(s)
14045322	75-79 years	Female	2005	Ascending Colon	Colon	182	8140	Poorly differentiated; Grade III	Not a paired site	Positive histology	8140/3: Adenocarcinoma, NOS	8140-8389: adenomas and adenocarcinomas	Ascending Colon	XIf Other and unspecified carcinomas	Regional	Regional	Regional by both direct extension and lymph node involvement	Blank(s)	Blank(s)	Blank(s)	Blank(s)	Blank(s)	Blank(s)	Blank(s)	Blank(s)	Blank(s)	Blank(s)	Blank(s)	Blank(s)	Blank(s)	Blank(s)	T3	N2	M0	40	4 or more regional lymph nodes removed	None; diagnosed at autopsy		Surgery performed	Blank(s)	Blank(s)	Blank(s)	Blank(s)	Blank(s)	Blank(s)	Blank(s)	11	13	Blank(s)
14045322	75-79 years	Female	2005	Breast	Breast	503	8480	Unknown	Right - origin of primary	Positive histology	8480/3: Mucinous adenocarcinoma	8440-8499: cystic, mucinous and serous neoplasms	Breast	XIf Other and unspecified carcinomas	Localized	Localized	Localized only	Blank(s)	Blank(s)	Blank(s)	Blank(s)	Blank(s)	Blank(s)	Blank(s)	Blank(s)	Blank(s)	Blank(s)	Blank(s)	Blank(s)	Blank(s)	Blank(s)	T2	N0	M0	41	Unknown or not applicable	None; diagnosed at autopsy		Surgery performed	Blank(s)	Blank(s)	Blank(s)	Blank(s)	Blank(s)	Blank(s)	Blank(s)	98	0	Blank(s)
14045342	80-84 years	Male	2006	NHL - Nodal	Lymphoma	770	9690	B-cell; pre-B; B-precursor	Not a paired site	Positive histology	9690/3: Follicular lymphoma	9670-9699: nhl - mature b-cell lymphomas	NHL - Nodal	IIb Non-Hodgkin lymphomas (except Burkitt lymphoma)	Distant	Distant	Distant site(s)/node(s) involved	Blank(s)	Blank(s)	Blank(s)	Blank(s)	Blank(s)	Blank(s)	Blank(s)	Blank(s)	Blank(s)	Blank(s)	Blank(s)	Blank(s)	Blank(s)	Blank(s)	NA	NA	NA	0	Unknown or not applicable	None; diagnosed at autopsy		Not recommended	Blank(s)	Blank(s)	Blank(s)	Blank(s)	Blank(s)	Blank(s)	Blank(s)	99	99	Blank(s)
14045342	85+ years	Male	2014	Rectosigmoid Junction	Rectum	199	8480	Poorly differentiated; Grade III	Not a paired site	Positive histology	8480/3: Mucinous adenocarcinoma	8440-8499: cystic, mucinous and serous neoplasms	Rectosigmoid Junction	XIf Other and unspecified carcinomas	Regional	Regional	Regional lymph nodes involved only	Blank(s)	Blank(s)	Blank(s)	Blank(s)	IIIC	T3	N2b	M0	Blank(s)	Blank(s)	Blank(s)	Blank(s)	Blank(s)	Blank(s)	T3	N2	M0	30	4 or more regional lymph nodes removed	None; diagnosed at autopsy		Surgery performed	Blank(s)	Blank(s)	Blank(s)	Blank(s)	Blank(s)	Blank(s)	Blank(s)	15	35	No
14045373	55-59 years	Female	2006	Breast	Breast	504	8500	Poorly differentiated; Grade III	Right - origin of primary	Positive histology	8500/3: Infiltrating duct carcinoma, NOS	8500-8549: ductal and lobular neoplasms	Breast	XIf Other and unspecified carcinomas	Localized	Localized	Localized only	Blank(s)	Blank(s)	Blank(s)	Blank(s)	Blank(s)	Blank(s)	Blank(s)	Blank(s)	Blank(s)	Blank(s)	Blank(s)	Blank(s)	Blank(s)	Blank(s)	T1c	N0	M0	22	Unknown or not applicable	None; diagnosed at autopsy		Surgery performed	Blank(s)	Blank(s)	Blank(s)	Blank(s)	Blank(s)	Blank(s)	Blank(s)	0	1	Blank(s)
14045373	70-74 years	Female	2017	Breast	Breast	508	8500	Moderately differentiated; Grade II	Left - origin of primary	Positive histology	8500/3: Infiltrating duct carcinoma, NOS	8500-8549: ductal and lobular neoplasms	Breast	XIf Other and unspecified carcinomas	Localized	Localized	Localized only	Blank(s)	Blank(s)	Blank(s)	Blank(s)	Blank(s)	Blank(s)	Blank(s)	Blank(s)	p1B	c0	c0	Pathologic	Clinical	Clinical	Blank(s)	Blank(s)	Blank(s)	47	Unknown or not applicable	None; diagnosed at autopsy		Surgery performed	Blank(s)	Blank(s)	Blank(s)	Blank(s)	Blank(s)	Blank(s)	8	98	0	No
14045391	55-59 years	Female	2005	Thyroid	Thyroid	739	8050	Unknown	Not a paired site	Positive histology	8050/3: Papillary carcinoma, NOS	8050-8089: squamous cell neoplasms	Thyroid	XIb Thyroid carcinomas	Localized	Localized	Localized only	Blank(s)	Blank(s)	Blank(s)	Blank(s)	Blank(s)	Blank(s)	Blank(s)	Blank(s)	Blank(s)	Blank(s)	Blank(s)	Blank(s)	Blank(s)	Blank(s)	T1	N0	M0	50	None	None; diagnosed at autopsy		Surgery performed	Blank(s)	Blank(s)	Blank(s)	Blank(s)	Blank(s)	Blank(s)	Blank(s)	98	0	Blank(s)
14045397	80-84 years	Female	2005	Vagina	Vagina	529	8070	Unknown	Not a paired site	Positive exfoliative cytology, no positive histology	8070/3: Squamous cell carcinoma, NOS	8050-8089: squamous cell neoplasms	Vagina	XIf Other and unspecified carcinomas	Distant	Blank(s)	Distant site(s)/node(s) involved	Blank(s)	Blank(s)	Blank(s)	Blank(s)	Blank(s)	Blank(s)	Blank(s)	Blank(s)	Blank(s)	Blank(s)	Blank(s)	Blank(s)	Blank(s)	Blank(s)	T4	NX	M0	0	None	None; diagnosed at autopsy		Recommended but not performed, unknown reason	Blank(s)	Blank(s)	Blank(s)	Blank(s)	Blank(s)	Blank(s)	Blank(s)	98	0	Blank(s)
14045406	75-79 years	Male	2005	Prostate	Prostate	619	8140	Poorly differentiated; Grade III	Not a paired site	Positive histology	8140/3: Adenocarcinoma, NOS	8140-8389: adenomas and adenocarcinomas	Prostate	XIf Other and unspecified carcinomas	Localized	Localized	Localized only	Blank(s)	Blank(s)	Blank(s)	Blank(s)	Blank(s)	Blank(s)	Blank(s)	Blank(s)	Blank(s)	Blank(s)	Blank(s)	Blank(s)	Blank(s)	Blank(s)	T2NOS	N0	M0	0	None	None; diagnosed at autopsy		Recommended but not performed, unknown reason	Blank(s)	Blank(s)	Blank(s)	Blank(s)	Blank(s)	Blank(s)	Blank(s)	98	0	Blank(s)
14045406	80-84 years	Male	2008	NHL - Nodal	Lymphoma	778	9673	Unknown	Not a paired site	Positive histology	9673/3: Mantle cell lymphoma	9670-9699: nhl - mature b-cell lymphomas	NHL - Nodal	IIb Non-Hodgkin lymphomas (except Burkitt lymphoma)	Distant	Distant	Distant site(s)/node(s) involved	Blank(s)	Blank(s)	Blank(s)	Blank(s)	Blank(s)	Blank(s)	Blank(s)	Blank(s)	Blank(s)	Blank(s)	Blank(s)	Blank(s)	Blank(s)	Blank(s)	NA	NA	NA	0	Unknown or not applicable	None; diagnosed at autopsy		Not recommended, contraindicated due to other cond; autopsy only (1973-2002)	Blank(s)	Blank(s)	Blank(s)	Blank(s)	Blank(s)	Blank(s)	Blank(s)	99	99	Blank(s)
14045406	80-84 years	Male	2008	Lung and Bronchus	Lung	341	8070	Unknown	Right - origin of primary	Positive histology	8070/3: Squamous cell carcinoma, NOS	8050-8089: squamous cell neoplasms	Lung and Bronchus	XIf Other and unspecified carcinomas	Regional	Regional	Regional by both direct extension and lymph node involvement	Blank(s)	Blank(s)	Blank(s)	Blank(s)	Blank(s)	Blank(s)	Blank(s)	Blank(s)	Blank(s)	Blank(s)	Blank(s)	Blank(s)	Blank(s)	Blank(s)	T4	N2	M0	0	None	None; diagnosed at autopsy		Not recommended	Blank(s)	Blank(s)	Blank(s)	Blank(s)	Blank(s)	Blank(s)	Blank(s)	98	0	Blank(s)
14045424	60-64 years	Female	2005	Cervix Uteri	Cervix	539	8070	Unknown	Not a paired site	Positive histology	8070/3: Squamous cell carcinoma, NOS	8050-8089: squamous cell neoplasms	Cervix Uteri	XIf Other and unspecified carcinomas	Localized	Localized	Localized only	Blank(s)	Blank(s)	Blank(s)	Blank(s)	Blank(s)	Blank(s)	Blank(s)	Blank(s)	Blank(s)	Blank(s)	Blank(s)	Blank(s)	Blank(s)	Blank(s)	T1bNOS	N0	M0	0	None	None; diagnosed at autopsy		Recommended but not performed, unknown reason	Blank(s)	Blank(s)	Blank(s)	Blank(s)	Blank(s)	Blank(s)	Blank(s)	98	0	Blank(s)
14045430	75-79 years	Female	2005	Breast	Breast	508	8500	Moderately differentiated; Grade II	Left - origin of primary	Positive histology	8500/3: Infiltrating duct carcinoma, NOS	8500-8549: ductal and lobular neoplasms	Breast	XIf Other and unspecified carcinomas	Localized	Localized	Localized only	Blank(s)	Blank(s)	Blank(s)	Blank(s)	Blank(s)	Blank(s)	Blank(s)	Blank(s)	Blank(s)	Blank(s)	Blank(s)	Blank(s)	Blank(s)	Blank(s)	T1a	N0	M0	41	Unknown or not applicable	None; diagnosed at autopsy		Surgery performed	Blank(s)	Blank(s)	Blank(s)	Blank(s)	Blank(s)	Blank(s)	Blank(s)	0	3	Blank(s)
14045430	85+ years	Female	2013	Stomach	Stomach	165	8144	Well differentiated; Grade I	Not a paired site	Positive histology	8144/3: Adenocarcinoma, intestinal type	8140-8389: adenomas and adenocarcinomas	Stomach	XIf Other and unspecified carcinomas	Localized	Localized	Localized only	Blank(s)	Blank(s)	Blank(s)	Blank(s)	IA	T1a	N0	M0	Blank(s)	Blank(s)	Blank(s)	Blank(s)	Blank(s)	Blank(s)	T1	N0	M0	32	4 or more regional lymph nodes removed	None; diagnosed at autopsy		Surgery performed	Blank(s)	Blank(s)	Blank(s)	Blank(s)	Blank(s)	Blank(s)	Blank(s)	0	34	No
14045457	60-64 years	Female	2006	Breast	Breast	504	8522	Moderately differentiated; Grade II	Right - origin of primary	Positive histology	8522/3: Infiltrating duct and lobular carcinoma	8500-8549: ductal and lobular neoplasms	Breast	XIf Other and unspecified carcinomas	Localized	Localized	Localized only	Blank(s)	Blank(s)	Blank(s)	Blank(s)	Blank(s)	Blank(s)	Blank(s)	Blank(s)	Blank(s)	Blank(s)	Blank(s)	Blank(s)	Blank(s)	Blank(s)	T1c	N0	M0	22	Unknown or not applicable	None; diagnosed at autopsy		Surgery performed	Blank(s)	Blank(s)	Blank(s)	Blank(s)	Blank(s)	Blank(s)	Blank(s)	0	3	Blank(s)
14045477	75-79 years	Female	2005	Myeloma	MyelomaPlasmaCellDisorder	421	9732	Unknown	Not a paired site	Positive exfoliative cytology, no positive histology	9732/3: Plasma cell myeloma	9730-9739: plasma cell tumors	Myeloma	IIb Non-Hodgkin lymphomas (except Burkitt lymphoma)	Distant	Distant	Distant site(s)/node(s) involved	Blank(s)	Blank(s)	Blank(s)	Blank(s)	Blank(s)	Blank(s)	Blank(s)	Blank(s)	Blank(s)	Blank(s)	Blank(s)	Blank(s)	Blank(s)	Blank(s)	NA	NA	NA	98	Unknown or not applicable	None; diagnosed at autopsy		Recommended but not performed, unknown reason	Blank(s)	Blank(s)	Blank(s)	Blank(s)	Blank(s)	Blank(s)	Blank(s)	99	99	Blank(s)
14045488	60-64 years	Male	2006	Prostate	Prostate	619	8140	Moderately differentiated; Grade II	Not a paired site	Positive histology	8140/3: Adenocarcinoma, NOS	8140-8389: adenomas and adenocarcinomas	Prostate	XIf Other and unspecified carcinomas	Localized	Localized	Localized only	Blank(s)	Blank(s)	Blank(s)	Blank(s)	Blank(s)	Blank(s)	Blank(s)	Blank(s)	Blank(s)	Blank(s)	Blank(s)	Blank(s)	Blank(s)	Blank(s)	T2c	N0	M0	50	None	None; diagnosed at autopsy		Surgery performed	Blank(s)	Blank(s)	Blank(s)	Blank(s)	Blank(s)	Blank(s)	Blank(s)	98	0	Blank(s)
14045488	70-74 years	Male	2014	Kidney and Renal Pelvis	KidneyParenchyma	649	8310	Moderately differentiated; Grade II	Right - origin of primary	Positive histology	8310/3: Clear cell adenocarcinoma, NOS	8140-8389: adenomas and adenocarcinomas	Kidney	VIb Renal carcinomas	Regional	Regional	Regional by direct extension only	Blank(s)	Blank(s)	Blank(s)	Blank(s)	III	T3a	N0	M0	Blank(s)	Blank(s)	Blank(s)	Blank(s)	Blank(s)	Blank(s)	T3b	N0	M0	50	None	None; diagnosed at autopsy		Surgery performed	Blank(s)	Blank(s)	Blank(s)	Blank(s)	Blank(s)	Blank(s)	Blank(s)	98	0	No
14045491	60-64 years	Male	2006	Prostate	Prostate	619	8140	Moderately differentiated; Grade II	Not a paired site	Positive histology	8140/3: Adenocarcinoma, NOS	8140-8389: adenomas and adenocarcinomas	Prostate	XIf Other and unspecified carcinomas	Localized	Localized	Localized only	Blank(s)	Blank(s)	Blank(s)	Blank(s)	Blank(s)	Blank(s)	Blank(s)	Blank(s)	Blank(s)	Blank(s)	Blank(s)	Blank(s)	Blank(s)	Blank(s)	T2c	N0	M0	50	None	None; diagnosed at autopsy		Surgery performed	Blank(s)	Blank(s)	Blank(s)	Blank(s)	Blank(s)	Blank(s)	Blank(s)	98	0	Blank(s)
14045518	60-64 years	Female	2005	Breast	Breast	505	8500	Well differentiated; Grade I	Right - origin of primary	Positive histology	8500/3: Infiltrating duct carcinoma, NOS	8500-8549: ductal and lobular neoplasms	Breast	XIf Other and unspecified carcinomas	Localized	Localized	Localized only	Blank(s)	Blank(s)	Blank(s)	Blank(s)	Blank(s)	Blank(s)	Blank(s)	Blank(s)	Blank(s)	Blank(s)	Blank(s)	Blank(s)	Blank(s)	Blank(s)	T1b	N0	M0	22	Unknown or not applicable	None; diagnosed at autopsy		Surgery performed	Blank(s)	Blank(s)	Blank(s)	Blank(s)	Blank(s)	Blank(s)	Blank(s)	0	2	Blank(s)
14045518	65-69 years	Female	2011	Cranial Nerves Other Nervous System	CNSOther	720	9150	Unknown	Not a paired site	Positive histology	9150/3: Hemangiopericytoma, malignant	9120-9169: blood vessel tumors	Cranial Nerves Other Nervous System	IXb Fibrosarcomas, peripheral nerve sheath tumors and oth fibrous neoplasms	Localized	Localized	Localized only	Blank(s)	Blank(s)	Blank(s)	Blank(s)	NA	NA	NA	NA	Blank(s)	Blank(s)	Blank(s)	Blank(s)	Blank(s)	Blank(s)	NA	NA	NA	22	Unknown or not applicable	None; diagnosed at autopsy		Surgery performed	Blank(s)	Blank(s)	Blank(s)	Blank(s)	Blank(s)	Blank(s)	Blank(s)	99	99	No
14045523	70-74 years	Male	2006	Cecum	Colon	180	8140	Moderately differentiated; Grade II	Not a paired site	Positive histology	8140/3: Adenocarcinoma, NOS	8140-8389: adenomas and adenocarcinomas	Cecum	XIf Other and unspecified carcinomas	Distant	Distant	Distant site(s)/node(s) involved	Blank(s)	Blank(s)	Blank(s)	Blank(s)	Blank(s)	Blank(s)	Blank(s)	Blank(s)	Blank(s)	Blank(s)	Blank(s)	Blank(s)	Blank(s)	Blank(s)	T4	N0	M0	40	4 or more regional lymph nodes removed	None; diagnosed at autopsy		Surgery performed	Blank(s)	Blank(s)	Blank(s)	Blank(s)	Blank(s)	Blank(s)	Blank(s)	0	28	Blank(s)
14045523	70-74 years	Male	2008	Sigmoid Colon	Colon	187	8140	Unknown	Not a paired site	Radiography without microscopic confirm	8140/3: Adenocarcinoma, NOS	8140-8389: adenomas and adenocarcinomas	Sigmoid Colon	XIf Other and unspecified carcinomas	Unknown/unstaged	Unknown/unstaged	Unknown/unstaged/unspecified/DCO	Blank(s)	Blank(s)	Blank(s)	Blank(s)	Blank(s)	Blank(s)	Blank(s)	Blank(s)	Blank(s)	Blank(s)	Blank(s)	Blank(s)	Blank(s)	Blank(s)	TX	N0	M0	0	None	None; diagnosed at autopsy		Recommended but not performed, patient refused	Blank(s)	Blank(s)	Blank(s)	Blank(s)	Blank(s)	Blank(s)	Blank(s)	98	0	Blank(s)
14045526	65-69 years	Female	2006	Thyroid	Thyroid	739	8260	Unknown	Not a paired site	Positive histology	8260/3: Papillary adenocarcinoma, NOS	8140-8389: adenomas and adenocarcinomas	Thyroid	XIb Thyroid carcinomas	Regional	Regional	Regional lymph nodes involved only	Blank(s)	Blank(s)	Blank(s)	Blank(s)	Blank(s)	Blank(s)	Blank(s)	Blank(s)	Blank(s)	Blank(s)	Blank(s)	Blank(s)	Blank(s)	Blank(s)	T1	N1a	M0	50	1 to 3 regional lymph nodes removed	None; diagnosed at autopsy		Surgery performed	Blank(s)	Blank(s)	Blank(s)	Blank(s)	Blank(s)	Blank(s)	Blank(s)	1	2	Blank(s)
14045526	75-79 years	Female	2015	Corpus Uteri	CorpusCarcinoma	541	8380	Well differentiated; Grade I	Not a paired site	Positive histology	8380/3: Endometrioid carcinoma	8140-8389: adenomas and adenocarcinomas	Corpus Uteri	XIf Other and unspecified carcinomas	Localized	Localized	Localized only	Blank(s)	Blank(s)	Blank(s)	Blank(s)	IA	T1a	N0	M0	Blank(s)	Blank(s)	Blank(s)	Blank(s)	Blank(s)	Blank(s)	T1b	N0	M0	50	None	None; diagnosed at autopsy		Surgery performed	Blank(s)	Blank(s)	Blank(s)	Blank(s)	Blank(s)	Blank(s)	Blank(s)	98	0	No
14045530	70-74 years	Female	2005	Urinary Bladder	Bladder	674	8130	Well differentiated; Grade I	Not a paired site	Positive histology	8130/3: Papillary transitional cell carcinoma	8120-8139: transitional cell papillomas and carcinomas	Urinary Bladder	XIf Other and unspecified carcinomas	In situ	In situ	In situ	Blank(s)	Blank(s)	Blank(s)	Blank(s)	Blank(s)	Blank(s)	Blank(s)	Blank(s)	Blank(s)	Blank(s)	Blank(s)	Blank(s)	Blank(s)	Blank(s)	Ta	N0	M0	27	None	None; diagnosed at autopsy		Surgery performed	Blank(s)	Blank(s)	Blank(s)	Blank(s)	Blank(s)	Blank(s)	Blank(s)	98	0	Blank(s)
14045530	80-84 years	Female	2019	Breast	Blank(s)	501	8500	Blank(s)	Right - origin of primary	Positive histology	8500/3: Infiltrating duct carcinoma, NOS	8500-8549: ductal and lobular neoplasms	Breast	XIf Other and unspecified carcinomas	Localized	Blank(s)	Blank(s)	T2	N0	M0	1B	Blank(s)	Blank(s)	Blank(s)	Blank(s)	Blank(s)	Blank(s)	Blank(s)	Blank(s)	Blank(s)	Blank(s)	Blank(s)	Blank(s)	Blank(s)	22	Unknown or not applicable	None; diagnosed at autopsy		Surgery performed	Blank(s)	Blank(s)	Blank(s)	Blank(s)	100	0	31	98	0	No
14045530	80-84 years	Female	2019	Breast	Blank(s)	504	8500	Blank(s)	Left - origin of primary	Positive histology	8500/3: Infiltrating duct carcinoma, NOS	8500-8549: ductal and lobular neoplasms	Breast	XIf Other and unspecified carcinomas	Regional	Blank(s)	Blank(s)	T3	N1a	M0	3A	Blank(s)	Blank(s)	Blank(s)	Blank(s)	Blank(s)	Blank(s)	Blank(s)	Blank(s)	Blank(s)	Blank(s)	Blank(s)	Blank(s)	Blank(s)	22	Unknown or not applicable	None; diagnosed at autopsy		Surgery performed	Blank(s)	Blank(s)	Blank(s)	Blank(s)	200	200	58	1	2	No
14045553	50-54 years	Male	2005	Liver	Liver	220	8170	Well differentiated; Grade I	Not a paired site	Positive histology	8170/3: Hepatocellular carcinoma, NOS	8140-8389: adenomas and adenocarcinomas	Liver	VIIb Hepatic carcinomas	Unknown/unstaged	Unknown/unstaged	Unknown/unstaged/unspecified/DCO	Blank(s)	Blank(s)	Blank(s)	Blank(s)	Blank(s)	Blank(s)	Blank(s)	Blank(s)	Blank(s)	Blank(s)	Blank(s)	Blank(s)	Blank(s)	Blank(s)	TX	N0	M0	0	None	None; diagnosed at autopsy		Recommended but not performed, unknown reason	Blank(s)	Blank(s)	Blank(s)	Blank(s)	Blank(s)	Blank(s)	Blank(s)	98	0	Blank(s)
14045553	55-59 years	Male	2013	Hodgkin - Nodal	Lymphoma	772	9650	Unknown	Not a paired site	Positive histology	9650/3: Classical Hodgkin lymphoma	9650-9669: hodgkin lymphomas	Hodgkin - Nodal	IIa Hodgkin lymphomas	Localized	Localized	Localized only	Blank(s)	Blank(s)	Blank(s)	Blank(s)	IA	NA	NA	NA	Blank(s)	Blank(s)	Blank(s)	Blank(s)	Blank(s)	Blank(s)	NA	NA	NA	0	Unknown or not applicable	None; diagnosed at autopsy		Not recommended	Blank(s)	Blank(s)	Blank(s)	Blank(s)	Blank(s)	Blank(s)	Blank(s)	99	99	N/A
14045608	65-69 years	Male	2005	Sigmoid Colon	Colon	187	8140	Undifferentiated; anaplastic; Grade IV	Not a paired site	Positive histology	8140/3: Adenocarcinoma, NOS	8140-8389: adenomas and adenocarcinomas	Sigmoid Colon	XIf Other and unspecified carcinomas	Regional	Regional	Regional lymph nodes involved only	Blank(s)	Blank(s)	Blank(s)	Blank(s)	Blank(s)	Blank(s)	Blank(s)	Blank(s)	Blank(s)	Blank(s)	Blank(s)	Blank(s)	Blank(s)	Blank(s)	T3	N1	M0	40	4 or more regional lymph nodes removed	None; diagnosed at autopsy		Surgery performed	Blank(s)	Blank(s)	Blank(s)	Blank(s)	Blank(s)	Blank(s)	Blank(s)	1	23	Blank(s)
14045608	65-69 years	Male	2005	Kidney and Renal Pelvis	KidneyParenchyma	649	8310	Moderately differentiated; Grade II	Right - origin of primary	Positive histology	8310/3: Clear cell adenocarcinoma, NOS	8140-8389: adenomas and adenocarcinomas	Kidney	VIb Renal carcinomas	Localized	Localized	Localized only	Blank(s)	Blank(s)	Blank(s)	Blank(s)	Blank(s)	Blank(s)	Blank(s)	Blank(s)	Blank(s)	Blank(s)	Blank(s)	Blank(s)	Blank(s)	Blank(s)	T1a	N0	M0	30	None	None; diagnosed at autopsy		Surgery performed	Blank(s)	Blank(s)	Blank(s)	Blank(s)	Blank(s)	Blank(s)	Blank(s)	98	0	Blank(s)
14045611	45-49 years	Male	2004	Kidney and Renal Pelvis	KidneyParenchyma	649	8310	Moderately differentiated; Grade II	Right - origin of primary	Positive histology	8310/3: Clear cell adenocarcinoma, NOS	8140-8389: adenomas and adenocarcinomas	Kidney	VIb Renal carcinomas	Localized	Localized	Localized only	Blank(s)	Blank(s)	Blank(s)	Blank(s)	Blank(s)	Blank(s)	Blank(s)	Blank(s)	Blank(s)	Blank(s)	Blank(s)	Blank(s)	Blank(s)	Blank(s)	T1a	N0	M0	50	None	None; diagnosed at autopsy		Surgery performed	Blank(s)	Blank(s)	Blank(s)	Blank(s)	Blank(s)	Blank(s)	Blank(s)	98	0	Blank(s)
14045611	55-59 years	Male	2014	Liver	Liver	220	8170	Moderately differentiated; Grade II	Not a paired site	Positive histology	8170/3: Hepatocellular carcinoma, NOS	8140-8389: adenomas and adenocarcinomas	Liver	VIIb Hepatic carcinomas	Regional	Regional	Regional by direct extension only	Blank(s)	Blank(s)	Blank(s)	Blank(s)	IIIA	T3a	N0	M0	Blank(s)	Blank(s)	Blank(s)	Blank(s)	Blank(s)	Blank(s)	T3	N0	M0	0	None	None; diagnosed at autopsy		Recommended but not performed, unknown reason	Blank(s)	Blank(s)	Blank(s)	Blank(s)	Blank(s)	Blank(s)	Blank(s)	98	0	No
14045640	40-44 years	Female	2005	Breast	Breast	504	8211	Well differentiated; Grade I	Right - origin of primary	Positive histology	8211/3: Tubular adenocarcinoma	8140-8389: adenomas and adenocarcinomas	Breast	XIf Other and unspecified carcinomas	Localized	Localized	Localized only	Blank(s)	Blank(s)	Blank(s)	Blank(s)	Blank(s)	Blank(s)	Blank(s)	Blank(s)	Blank(s)	Blank(s)	Blank(s)	Blank(s)	Blank(s)	Blank(s)	T3	N0	M0	51	Unknown or not applicable	None; diagnosed at autopsy		Surgery performed	Blank(s)	Blank(s)	Blank(s)	Blank(s)	Blank(s)	Blank(s)	Blank(s)	0	2	Blank(s)
14045640	50-54 years	Female	2012	Breast	Breast	506	8500	Well differentiated; Grade I	Right - origin of primary	Positive histology	8500/3: Infiltrating duct carcinoma, NOS	8500-8549: ductal and lobular neoplasms	Breast	XIf Other and unspecified carcinomas	Regional	Regional	Regional by direct extension only	Blank(s)	Blank(s)	Blank(s)	Blank(s)	IA	T1c	N0	M0	Blank(s)	Blank(s)	Blank(s)	Blank(s)	Blank(s)	Blank(s)	T1c	N0	M0	23	Unknown or not applicable	None; diagnosed at autopsy		Surgery performed	Blank(s)	Blank(s)	Blank(s)	Blank(s)	Blank(s)	Blank(s)	Blank(s)	98	0	No
14045650	60-64 years	Female	2006	Breast	Breast	501	8480	Well differentiated; Grade I	Right - origin of primary	Positive histology	8480/3: Mucinous adenocarcinoma	8440-8499: cystic, mucinous and serous neoplasms	Breast	XIf Other and unspecified carcinomas	Localized	Localized	Localized only	Blank(s)	Blank(s)	Blank(s)	Blank(s)	Blank(s)	Blank(s)	Blank(s)	Blank(s)	Blank(s)	Blank(s)	Blank(s)	Blank(s)	Blank(s)	Blank(s)	T1c	N0(i-)	M0	22	Unknown or not applicable	None; diagnosed at autopsy		Surgery performed	Blank(s)	Blank(s)	Blank(s)	Blank(s)	Blank(s)	Blank(s)	Blank(s)	0	2	Blank(s)
14045663	65-69 years	Female	2006	Breast	Breast	508	8500	Moderately differentiated; Grade II	Right - origin of primary	Positive histology	8500/3: Infiltrating duct carcinoma, NOS	8500-8549: ductal and lobular neoplasms	Breast	XIf Other and unspecified carcinomas	Localized	Localized	Localized only	Blank(s)	Blank(s)	Blank(s)	Blank(s)	Blank(s)	Blank(s)	Blank(s)	Blank(s)	Blank(s)	Blank(s)	Blank(s)	Blank(s)	Blank(s)	Blank(s)	T1c	N0	M0	0	Unknown or not applicable	None; diagnosed at autopsy		Not recommended	Blank(s)	Blank(s)	Blank(s)	Blank(s)	Blank(s)	Blank(s)	Blank(s)	98	0	Blank(s)
14045663	65-69 years	Female	2006	Lung and Bronchus	Lung	340	8041	Unknown	Left - origin of primary	Positive histology	8041/3: Small cell carcinoma, NOS	8010-8049: epithelial neoplasms, NOS	Lung and Bronchus	XIf Other and unspecified carcinomas	Distant	Distant	Distant site(s)/node(s) involved	Blank(s)	Blank(s)	Blank(s)	Blank(s)	Blank(s)	Blank(s)	Blank(s)	Blank(s)	Blank(s)	Blank(s)	Blank(s)	Blank(s)	Blank(s)	Blank(s)	T4	N2	M1	0	None	None; diagnosed at autopsy		Not recommended, contraindicated due to other cond; autopsy only (1973-2002)	Blank(s)	Blank(s)	Blank(s)	Blank(s)	Blank(s)	Blank(s)	Blank(s)	98	0	Blank(s)
14045670	80-84 years	Male	2006	Melanoma of the Skin	MelanomaSkin	444	8743	Unknown	Not a paired site	Positive histology	8743/3: Superficial spreading melanoma	8720-8799: nevi and melanomas	Melanoma of the Skin	XId Malignant melanomas	Localized	Localized	Localized only	Blank(s)	Blank(s)	Blank(s)	Blank(s)	Blank(s)	Blank(s)	Blank(s)	Blank(s)	Blank(s)	Blank(s)	Blank(s)	Blank(s)	Blank(s)	Blank(s)	T1a	N0	M0	31	None	None; diagnosed at autopsy		Surgery performed	Blank(s)	Blank(s)	Blank(s)	Blank(s)	Blank(s)	Blank(s)	Blank(s)	98	0	Blank(s)
14045673	80-84 years	Male	2006	Urinary Bladder	Bladder	670	8130	Well differentiated; Grade I	Not a paired site	Positive histology	8130/3: Papillary transitional cell carcinoma	8120-8139: transitional cell papillomas and carcinomas	Urinary Bladder	XIf Other and unspecified carcinomas	In situ	In situ	In situ	Blank(s)	Blank(s)	Blank(s)	Blank(s)	Blank(s)	Blank(s)	Blank(s)	Blank(s)	Blank(s)	Blank(s)	Blank(s)	Blank(s)	Blank(s)	Blank(s)	Ta	N0	M0	27	None	None; diagnosed at autopsy		Surgery performed	Blank(s)	Blank(s)	Blank(s)	Blank(s)	Blank(s)	Blank(s)	Blank(s)	98	0	Blank(s)
14045673	85+ years	Male	2011	Urinary Bladder	Bladder	679	8130	Moderately differentiated; Grade II	Not a paired site	Positive histology	8130/3: Papillary transitional cell carcinoma	8120-8139: transitional cell papillomas and carcinomas	Urinary Bladder	XIf Other and unspecified carcinomas	Localized	Localized	Localized only	Blank(s)	Blank(s)	Blank(s)	Blank(s)	I	T1	N0	M0	Blank(s)	Blank(s)	Blank(s)	Blank(s)	Blank(s)	Blank(s)	T1	N0	M0	27	None	None; diagnosed at autopsy		Surgery performed	Blank(s)	Blank(s)	Blank(s)	Blank(s)	Blank(s)	Blank(s)	Blank(s)	98	0	No
14045691	80-84 years	Male	2006	Kidney and Renal Pelvis	KidneyRenalPelvis	659	8130	Well differentiated; Grade I	Right - origin of primary	Positive histology	8130/3: Papillary transitional cell carcinoma	8120-8139: transitional cell papillomas and carcinomas	Renal Pelvis	XIf Other and unspecified carcinomas	Localized	Localized	Localized only	Blank(s)	Blank(s)	Blank(s)	Blank(s)	Blank(s)	Blank(s)	Blank(s)	Blank(s)	Blank(s)	Blank(s)	Blank(s)	Blank(s)	Blank(s)	Blank(s)	T1	N0	M0	40	None	None; diagnosed at autopsy		Surgery performed	Blank(s)	Blank(s)	Blank(s)	Blank(s)	Blank(s)	Blank(s)	Blank(s)	98	0	Blank(s)
14045691	85+ years	Male	2013	Lung and Bronchus	Lung	349	8000	Unknown	Paired site, but no information concerning laterality	Unknown	8000/3: Neoplasm, malignant	8000-8009: unspecified neoplasms	Lung and Bronchus	XIIb Other unspecified malignant tumors	Unknown/unstaged	Unknown/unstaged	Unknown/unstaged/unspecified/DCO	Blank(s)	Blank(s)	Blank(s)	Blank(s)	UNK Stage	TX	NX	M0	Blank(s)	Blank(s)	Blank(s)	Blank(s)	Blank(s)	Blank(s)	TX	NX	MX	99	Unknown or not applicable	Unknown; death certificate only		Unknown; death certificate; or autopsy only (2003+)	Blank(s)	Blank(s)	Blank(s)	Blank(s)	Blank(s)	Blank(s)	Blank(s)	99	99	Unknown
14045693	75-79 years	Female	2006	NHL - Nodal	Lymphoma	770	9691	B-cell; pre-B; B-precursor	Not a paired site	Positive histology	9691/3: Follicular lymphoma, grade 2	9670-9699: nhl - mature b-cell lymphomas	NHL - Nodal	IIb Non-Hodgkin lymphomas (except Burkitt lymphoma)	Localized	Localized	Localized only	Blank(s)	Blank(s)	Blank(s)	Blank(s)	Blank(s)	Blank(s)	Blank(s)	Blank(s)	Blank(s)	Blank(s)	Blank(s)	Blank(s)	Blank(s)	Blank(s)	NA	NA	NA	30	Unknown or not applicable	None; diagnosed at autopsy		Surgery performed	Blank(s)	Blank(s)	Blank(s)	Blank(s)	Blank(s)	Blank(s)	Blank(s)	99	99	Blank(s)
14045693	75-79 years	Female	2009	Breast	Breast	502	8480	Well differentiated; Grade I	Left - origin of primary	Positive histology	8480/3: Mucinous adenocarcinoma	8440-8499: cystic, mucinous and serous neoplasms	Breast	XIf Other and unspecified carcinomas	Localized	Localized	Localized only	Blank(s)	Blank(s)	Blank(s)	Blank(s)	Blank(s)	Blank(s)	Blank(s)	Blank(s)	Blank(s)	Blank(s)	Blank(s)	Blank(s)	Blank(s)	Blank(s)	T2	N0(i-)	M0	22	Unknown or not applicable	None; diagnosed at autopsy		Surgery performed	Blank(s)	Blank(s)	Blank(s)	Blank(s)	Blank(s)	Blank(s)	Blank(s)	0	1	Blank(s)
14045703	55-59 years	Female	2007	Kidney and Renal Pelvis	KidneyParenchyma	649	8310	Moderately differentiated; Grade II	Right - origin of primary	Positive histology	8310/3: Clear cell adenocarcinoma, NOS	8140-8389: adenomas and adenocarcinomas	Kidney	VIb Renal carcinomas	Localized	Localized	Localized only	Blank(s)	Blank(s)	Blank(s)	Blank(s)	Blank(s)	Blank(s)	Blank(s)	Blank(s)	Blank(s)	Blank(s)	Blank(s)	Blank(s)	Blank(s)	Blank(s)	T1a	N0	M0	50	None	None; diagnosed at autopsy		Surgery performed	Blank(s)	Blank(s)	Blank(s)	Blank(s)	Blank(s)	Blank(s)	Blank(s)	98	0	Blank(s)
14045704	70-74 years	Female	2006	Lung and Bronchus	Lung	349	8140	Moderately differentiated; Grade II	Right - origin of primary	Positive histology	8140/3: Adenocarcinoma, NOS	8140-8389: adenomas and adenocarcinomas	Lung and Bronchus	XIf Other and unspecified carcinomas	Unknown/unstaged	Unknown/unstaged	Unknown/unstaged/unspecified/DCO	Blank(s)	Blank(s)	Blank(s)	Blank(s)	Blank(s)	Blank(s)	Blank(s)	Blank(s)	Blank(s)	Blank(s)	Blank(s)	Blank(s)	Blank(s)	Blank(s)	TX	N0	M0	0	None	None; diagnosed at autopsy		Recommended but not performed, unknown reason	Blank(s)	Blank(s)	Blank(s)	Blank(s)	Blank(s)	Blank(s)	Blank(s)	98	0	Blank(s)
14045729	50-54 years	Male	2005	Lung and Bronchus	Lung	340	8070	Unknown	Right - origin of primary	Positive histology	8070/3: Squamous cell carcinoma, NOS	8050-8089: squamous cell neoplasms	Lung and Bronchus	XIf Other and unspecified carcinomas	Regional	Regional	Regional by both direct extension and lymph node involvement	Blank(s)	Blank(s)	Blank(s)	Blank(s)	Blank(s)	Blank(s)	Blank(s)	Blank(s)	Blank(s)	Blank(s)	Blank(s)	Blank(s)	Blank(s)	Blank(s)	T2	N2	M0	0	None	None; diagnosed at autopsy		Recommended but not performed, unknown reason	Blank(s)	Blank(s)	Blank(s)	Blank(s)	Blank(s)	Blank(s)	Blank(s)	98	0	Blank(s)
14045729	60-64 years	Male	2012	Prostate	Prostate	619	8140	Poorly differentiated; Grade III	Not a paired site	Positive histology	8140/3: Adenocarcinoma, NOS	8140-8389: adenomas and adenocarcinomas	Prostate	XIf Other and unspecified carcinomas	Unknown/unstaged	Unknown/unstaged	Unknown/unstaged/unspecified/DCO	Blank(s)	Blank(s)	Blank(s)	Blank(s)	UNK Stage	TX	NX	M0	Blank(s)	Blank(s)	Blank(s)	Blank(s)	Blank(s)	Blank(s)	TX	NX	MX	99	Unknown or not applicable	Unknown; death certificate only		Unknown; death certificate; or autopsy only (2003+)	Blank(s)	Blank(s)	Blank(s)	Blank(s)	Blank(s)	Blank(s)	Blank(s)	99	99	Unknown
14045744	75-79 years	Male	2005	Prostate	Prostate	619	8140	Moderately differentiated; Grade II	Not a paired site	Positive histology	8140/3: Adenocarcinoma, NOS	8140-8389: adenomas and adenocarcinomas	Prostate	XIf Other and unspecified carcinomas	Localized	Localized	Localized only	Blank(s)	Blank(s)	Blank(s)	Blank(s)	Blank(s)	Blank(s)	Blank(s)	Blank(s)	Blank(s)	Blank(s)	Blank(s)	Blank(s)	Blank(s)	Blank(s)	T2b	N0	M0	0	None	None; diagnosed at autopsy		Not recommended	Blank(s)	Blank(s)	Blank(s)	Blank(s)	Blank(s)	Blank(s)	Blank(s)	98	0	Blank(s)
14045755	55-59 years	Female	2005	Corpus Uteri	CorpusCarcinoma	541	8441	Poorly differentiated; Grade III	Not a paired site	Positive histology	8441/3: Serous cystadenocarcinoma, NOS	8440-8499: cystic, mucinous and serous neoplasms	Corpus Uteri	XIf Other and unspecified carcinomas	Regional	Regional	Regional by direct extension only	Blank(s)	Blank(s)	Blank(s)	Blank(s)	Blank(s)	Blank(s)	Blank(s)	Blank(s)	Blank(s)	Blank(s)	Blank(s)	Blank(s)	Blank(s)	Blank(s)	T3a	N0	M0	50	4 or more regional lymph nodes removed	None; diagnosed at autopsy		Surgery performed	Blank(s)	Blank(s)	Blank(s)	Blank(s)	Blank(s)	Blank(s)	Blank(s)	0	16	Blank(s)
14045755	65-69 years	Female	2014	Breast	Breast	505	8500	Well differentiated; Grade I	Right - origin of primary	Positive histology	8500/3: Infiltrating duct carcinoma, NOS	8500-8549: ductal and lobular neoplasms	Breast	XIf Other and unspecified carcinomas	Localized	Localized	Localized only	Blank(s)	Blank(s)	Blank(s)	Blank(s)	IA	T1b	N0(i-)	M0	Blank(s)	Blank(s)	Blank(s)	Blank(s)	Blank(s)	Blank(s)	T1b	N0(i-)	M0	22	Unknown or not applicable	None; diagnosed at autopsy		Surgery performed	Blank(s)	Blank(s)	Blank(s)	Blank(s)	Blank(s)	Blank(s)	Blank(s)	0	1	No
14045758	50-54 years	Female	2006	Breast	Breast	502	8500	Poorly differentiated; Grade III	Left - origin of primary	Positive histology	8500/3: Infiltrating duct carcinoma, NOS	8500-8549: ductal and lobular neoplasms	Breast	XIf Other and unspecified carcinomas	Localized	Localized	Localized only	Blank(s)	Blank(s)	Blank(s)	Blank(s)	Blank(s)	Blank(s)	Blank(s)	Blank(s)	Blank(s)	Blank(s)	Blank(s)	Blank(s)	Blank(s)	Blank(s)	T1c	N0(i-)	M0	22	Unknown or not applicable	None; diagnosed at autopsy		Surgery performed	Blank(s)	Blank(s)	Blank(s)	Blank(s)	Blank(s)	Blank(s)	Blank(s)	0	3	Blank(s)
14045770	70-74 years	Male	2006	Esophagus	Esophagus	155	8070	Unknown	Not a paired site	Positive histology	8070/3: Squamous cell carcinoma, NOS	8050-8089: squamous cell neoplasms	Esophagus	XIf Other and unspecified carcinomas	Localized	Localized	Localized only	Blank(s)	Blank(s)	Blank(s)	Blank(s)	Blank(s)	Blank(s)	Blank(s)	Blank(s)	Blank(s)	Blank(s)	Blank(s)	Blank(s)	Blank(s)	Blank(s)	T1	N0	M0	0	None	None; diagnosed at autopsy		Not recommended	Blank(s)	Blank(s)	Blank(s)	Blank(s)	Blank(s)	Blank(s)	Blank(s)	98	0	Blank(s)
14045773	30-34 years	Male	2006	Lung and Bronchus	Lung	342	8240	Well differentiated; Grade I	Right - origin of primary	Positive histology	8240/3: Carcinoid tumor, NOS	8140-8389: adenomas and adenocarcinomas	Lung and Bronchus	XIf Other and unspecified carcinomas	Localized	Localized	Localized only	Blank(s)	Blank(s)	Blank(s)	Blank(s)	Blank(s)	Blank(s)	Blank(s)	Blank(s)	Blank(s)	Blank(s)	Blank(s)	Blank(s)	Blank(s)	Blank(s)	NA	NA	NA	30	None	None; diagnosed at autopsy		Surgery performed	Blank(s)	Blank(s)	Blank(s)	Blank(s)	Blank(s)	Blank(s)	Blank(s)	98	0	Blank(s)
14045773	35-39 years	Male	2008	Testis	Testis	621	9070	Unknown	Left - origin of primary	Positive histology	9070/3: Embryonal carcinoma, NOS	9060-9099: germ cell neoplasms	Testis	Xc Malignant gonadal germ cell tumors	Not coded - Testis	Localized	Localized only	Blank(s)	Blank(s)	Blank(s)	Blank(s)	Blank(s)	Blank(s)	Blank(s)	Blank(s)	Blank(s)	Blank(s)	Blank(s)	Blank(s)	Blank(s)	Blank(s)	T1	N0	M0	40	None	None; diagnosed at autopsy		Surgery performed	Blank(s)	Blank(s)	Blank(s)	Blank(s)	Blank(s)	Blank(s)	Blank(s)	98	0	Blank(s)
14045791	85+ years	Female	2005	Cecum	Colon	180	8140	Poorly differentiated; Grade III	Not a paired site	Positive histology	8140/3: Adenocarcinoma, NOS	8140-8389: adenomas and adenocarcinomas	Cecum	XIf Other and unspecified carcinomas	Localized	Localized	Localized only	Blank(s)	Blank(s)	Blank(s)	Blank(s)	Blank(s)	Blank(s)	Blank(s)	Blank(s)	Blank(s)	Blank(s)	Blank(s)	Blank(s)	Blank(s)	Blank(s)	T3	N0	M0	40	4 or more regional lymph nodes removed	None; diagnosed at autopsy		Surgery performed	Blank(s)	Blank(s)	Blank(s)	Blank(s)	Blank(s)	Blank(s)	Blank(s)	0	15	Blank(s)
14045791	85+ years	Female	2006	Lung and Bronchus	Lung	349	8013	Poorly differentiated; Grade III	Paired site, but no information concerning laterality	Positive histology	8013/3: Large cell neuroendocrine carcinoma	8010-8049: epithelial neoplasms, NOS	Lung and Bronchus	XIf Other and unspecified carcinomas	Regional	Regional	Regional lymph nodes involved only	Blank(s)	Blank(s)	Blank(s)	Blank(s)	Blank(s)	Blank(s)	Blank(s)	Blank(s)	Blank(s)	Blank(s)	Blank(s)	Blank(s)	Blank(s)	Blank(s)	T0	N2	M0	0	None	None; diagnosed at autopsy		Not recommended	Blank(s)	Blank(s)	Blank(s)	Blank(s)	Blank(s)	Blank(s)	Blank(s)	2	2	Blank(s)
14045821	65-69 years	Male	2005	Prostate	Prostate	619	8140	Poorly differentiated; Grade III	Not a paired site	Positive histology	8140/3: Adenocarcinoma, NOS	8140-8389: adenomas and adenocarcinomas	Prostate	XIf Other and unspecified carcinomas	Localized	Localized	Localized only	Blank(s)	Blank(s)	Blank(s)	Blank(s)	Blank(s)	Blank(s)	Blank(s)	Blank(s)	Blank(s)	Blank(s)	Blank(s)	Blank(s)	Blank(s)	Blank(s)	T2c	N0	M0	50	4 or more regional lymph nodes removed	None; diagnosed at autopsy		Surgery performed	Blank(s)	Blank(s)	Blank(s)	Blank(s)	Blank(s)	Blank(s)	Blank(s)	0	98	Blank(s)
14045821	65-69 years	Male	2008	Sigmoid Colon	Colon	187	8140	Well differentiated; Grade I	Not a paired site	Positive histology	8140/3: Adenocarcinoma, NOS	8140-8389: adenomas and adenocarcinomas	Sigmoid Colon	XIf Other and unspecified carcinomas	Regional	Regional	Regional by both direct extension and lymph node involvement	Blank(s)	Blank(s)	Blank(s)	Blank(s)	Blank(s)	Blank(s)	Blank(s)	Blank(s)	Blank(s)	Blank(s)	Blank(s)	Blank(s)	Blank(s)	Blank(s)	T3	N1	M0	30	4 or more regional lymph nodes removed	None; diagnosed at autopsy		Surgery performed	Blank(s)	Blank(s)	Blank(s)	Blank(s)	Blank(s)	Blank(s)	Blank(s)	1	23	Blank(s)
14045844	45-49 years	Female	2005	Melanoma of the Skin	MelanomaSkin	445	8720	Unknown	Only one side - side unspecified	Positive histology	8720/3: Malignant melanoma, NOS	8720-8799: nevi and melanomas	Melanoma of the Skin	XId Malignant melanomas	Localized	Localized	Localized only	Blank(s)	Blank(s)	Blank(s)	Blank(s)	Blank(s)	Blank(s)	Blank(s)	Blank(s)	Blank(s)	Blank(s)	Blank(s)	Blank(s)	Blank(s)	Blank(s)	T1a	N0	M0	27	None	None; diagnosed at autopsy		Surgery performed	Blank(s)	Blank(s)	Blank(s)	Blank(s)	Blank(s)	Blank(s)	Blank(s)	98	0	Blank(s)
14045847	70-74 years	Male	2007	Lung and Bronchus	Lung	349	8000	Unknown	Paired site, but no information concerning laterality	Unknown	8000/3: Neoplasm, malignant	8000-8009: unspecified neoplasms	Lung and Bronchus	XIIb Other unspecified malignant tumors	Distant	Distant	Distant site(s)/node(s) involved	Blank(s)	Blank(s)	Blank(s)	Blank(s)	Blank(s)	Blank(s)	Blank(s)	Blank(s)	Blank(s)	Blank(s)	Blank(s)	Blank(s)	Blank(s)	Blank(s)	T4	NX	MX	0	None	None; diagnosed at autopsy		Recommended but not performed, unknown reason	Blank(s)	Blank(s)	Blank(s)	Blank(s)	Blank(s)	Blank(s)	Blank(s)	99	99	Blank(s)
14045847	70-74 years	Male	2007	Liver	Liver	220	8170	Unknown	Not a paired site	Positive histology	8170/3: Hepatocellular carcinoma, NOS	8140-8389: adenomas and adenocarcinomas	Liver	VIIb Hepatic carcinomas	Distant	Distant	Distant site(s)/node(s) involved	Blank(s)	Blank(s)	Blank(s)	Blank(s)	Blank(s)	Blank(s)	Blank(s)	Blank(s)	Blank(s)	Blank(s)	Blank(s)	Blank(s)	Blank(s)	Blank(s)	TX	N1	M1	0	None	None; diagnosed at autopsy		Recommended but not performed, unknown reason	Blank(s)	Blank(s)	Blank(s)	Blank(s)	Blank(s)	Blank(s)	Blank(s)	98	0	Blank(s)
14045863	30-34 years	Female	2005	Thyroid	Thyroid	739	8260	Unknown	Not a paired site	Positive exfoliative cytology, no positive histology	8260/3: Papillary adenocarcinoma, NOS	8140-8389: adenomas and adenocarcinomas	Thyroid	XIb Thyroid carcinomas	Localized	Localized	Localized only	Blank(s)	Blank(s)	Blank(s)	Blank(s)	Blank(s)	Blank(s)	Blank(s)	Blank(s)	Blank(s)	Blank(s)	Blank(s)	Blank(s)	Blank(s)	Blank(s)	TX	N0	M0	0	None	None; diagnosed at autopsy		Recommended but not performed, unknown reason	Blank(s)	Blank(s)	Blank(s)	Blank(s)	Blank(s)	Blank(s)	Blank(s)	98	0	Blank(s)
14045866	60-64 years	Male	2004	NHL - Nodal	Lymphoma	779	9670	Unknown	Not a paired site	Positive histology	9670/3: Malignant lymphoma, small B lymphocytic, NOS (OBS 2012+) see 9823/3	9670-9699: nhl - mature b-cell lymphomas	NHL - Nodal	IIb Non-Hodgkin lymphomas (except Burkitt lymphoma)	Unknown/unstaged	Unknown/unstaged	Unknown/unstaged/unspecified/DCO	Blank(s)	Blank(s)	Blank(s)	Blank(s)	Blank(s)	Blank(s)	Blank(s)	Blank(s)	Blank(s)	Blank(s)	Blank(s)	Blank(s)	Blank(s)	Blank(s)	NA	NA	NA	0	Unknown or not applicable	None; diagnosed at autopsy		Recommended but not performed, unknown reason	Blank(s)	Blank(s)	Blank(s)	Blank(s)	Blank(s)	Blank(s)	Blank(s)	99	99	Blank(s)
14045866	60-64 years	Male	2005	Chronic Lymphocytic Leukemia	HemeRetic	421	9823	B-cell; pre-B; B-precursor	Not a paired site	Positive histology	9823/3: Chronic lymphocytic leukemia/small lymphocytic lymphoma	9820-9839: lymphoid leukemias (C42.1)	Chronic Lymphocytic Leukemia	Ia Lymphoid leukemias	Distant	Blank(s)	Distant site(s)/node(s) involved	Blank(s)	Blank(s)	Blank(s)	Blank(s)	Blank(s)	Blank(s)	Blank(s)	Blank(s)	Blank(s)	Blank(s)	Blank(s)	Blank(s)	Blank(s)	Blank(s)	NA	NA	NA	98	Unknown or not applicable	None; diagnosed at autopsy		Recommended but not performed, unknown reason	Blank(s)	Blank(s)	Blank(s)	Blank(s)	Blank(s)	Blank(s)	Blank(s)	99	99	Blank(s)
14045888	75-79 years	Female	2005	Lung and Bronchus	Lung	349	8041	Unknown	Right - origin of primary	Positive histology	8041/3: Small cell carcinoma, NOS	8010-8049: epithelial neoplasms, NOS	Lung and Bronchus	XIf Other and unspecified carcinomas	Distant	Distant	Distant site(s)/node(s) involved	Blank(s)	Blank(s)	Blank(s)	Blank(s)	Blank(s)	Blank(s)	Blank(s)	Blank(s)	Blank(s)	Blank(s)	Blank(s)	Blank(s)	Blank(s)	Blank(s)	T4	N2	M1	0	None	None; diagnosed at autopsy		Recommended but not performed, unknown reason	Blank(s)	Blank(s)	Blank(s)	Blank(s)	Blank(s)	Blank(s)	Blank(s)	98	0	Blank(s)
14045923	65-69 years	Male	2005	Hodgkin - Nodal	Lymphoma	770	9652	B-cell; pre-B; B-precursor	Not a paired site	Positive histology	9652/3: Mixed cellularity classical Hodgkin lymphoma	9650-9669: hodgkin lymphomas	Hodgkin - Nodal	IIa Hodgkin lymphomas	Localized	Localized	Localized only	Blank(s)	Blank(s)	Blank(s)	Blank(s)	Blank(s)	Blank(s)	Blank(s)	Blank(s)	Blank(s)	Blank(s)	Blank(s)	Blank(s)	Blank(s)	Blank(s)	NA	NA	NA	50	Unknown or not applicable	None; diagnosed at autopsy		Surgery performed	Blank(s)	Blank(s)	Blank(s)	Blank(s)	Blank(s)	Blank(s)	Blank(s)	99	99	Blank(s)
14045923	65-69 years	Male	2005	Thyroid	Thyroid	739	8260	Moderately differentiated; Grade II	Not a paired site	Positive histology	8260/3: Papillary adenocarcinoma, NOS	8140-8389: adenomas and adenocarcinomas	Thyroid	XIb Thyroid carcinomas	Regional	Regional	Regional by direct extension only	Blank(s)	Blank(s)	Blank(s)	Blank(s)	Blank(s)	Blank(s)	Blank(s)	Blank(s)	Blank(s)	Blank(s)	Blank(s)	Blank(s)	Blank(s)	Blank(s)	T3	N0	M0	50	None	None; diagnosed at autopsy		Surgery performed	Blank(s)	Blank(s)	Blank(s)	Blank(s)	Blank(s)	Blank(s)	Blank(s)	98	0	Blank(s)
14045923	70-74 years	Male	2009	Prostate	Prostate	619	8140	Poorly differentiated; Grade III	Not a paired site	Positive histology	8140/3: Adenocarcinoma, NOS	8140-8389: adenomas and adenocarcinomas	Prostate	XIf Other and unspecified carcinomas	Localized	Localized	Localized only	Blank(s)	Blank(s)	Blank(s)	Blank(s)	Blank(s)	Blank(s)	Blank(s)	Blank(s)	Blank(s)	Blank(s)	Blank(s)	Blank(s)	Blank(s)	Blank(s)	T1c	N0	M0	0	None	None; diagnosed at autopsy		Not recommended, contraindicated due to other cond; autopsy only (1973-2002)	Blank(s)	Blank(s)	Blank(s)	Blank(s)	Blank(s)	Blank(s)	Blank(s)	98	0	Blank(s)
14045925	65-69 years	Male	2005	Urinary Bladder	Bladder	673	8140	Unknown	Not a paired site	Positive histology	8140/3: Adenocarcinoma, NOS	8140-8389: adenomas and adenocarcinomas	Urinary Bladder	XIf Other and unspecified carcinomas	Localized	Localized	Localized only	Blank(s)	Blank(s)	Blank(s)	Blank(s)	Blank(s)	Blank(s)	Blank(s)	Blank(s)	Blank(s)	Blank(s)	Blank(s)	Blank(s)	Blank(s)	Blank(s)	T1	N0	M0	27	None	None; diagnosed at autopsy		Surgery performed	Blank(s)	Blank(s)	Blank(s)	Blank(s)	Blank(s)	Blank(s)	Blank(s)	98	0	Blank(s)
14045925	65-69 years	Male	2006	Prostate	Prostate	619	8140	Moderately differentiated; Grade II	Not a paired site	Positive histology	8140/3: Adenocarcinoma, NOS	8140-8389: adenomas and adenocarcinomas	Prostate	XIf Other and unspecified carcinomas	Localized	Localized	Localized only	Blank(s)	Blank(s)	Blank(s)	Blank(s)	Blank(s)	Blank(s)	Blank(s)	Blank(s)	Blank(s)	Blank(s)	Blank(s)	Blank(s)	Blank(s)	Blank(s)	T2NOS	N0	M0	70	4 or more regional lymph nodes removed	None; diagnosed at autopsy		Surgery performed	Blank(s)	Blank(s)	Blank(s)	Blank(s)	Blank(s)	Blank(s)	Blank(s)	0	4	Blank(s)
14045927	70-74 years	Male	2005	NHL - Nodal	Lymphoma	779	9591	B-cell; pre-B; B-precursor	Not a paired site	Positive histology	9591/3: Non-Hodgkin lymphoma, NOS	9590-9599: malignant lymphomas, NOS or diffuse	NHL - Nodal	IIb Non-Hodgkin lymphomas (except Burkitt lymphoma)	Distant	Distant	Distant site(s)/node(s) involved	Blank(s)	Blank(s)	Blank(s)	Blank(s)	Blank(s)	Blank(s)	Blank(s)	Blank(s)	Blank(s)	Blank(s)	Blank(s)	Blank(s)	Blank(s)	Blank(s)	NA	NA	NA	0	Unknown or not applicable	None; diagnosed at autopsy		Not recommended	Blank(s)	Blank(s)	Blank(s)	Blank(s)	Blank(s)	Blank(s)	Blank(s)	99	99	Blank(s)
14045927	70-74 years	Male	2006	Nose, Nasal Cavity and Middle Ear	SinusOther	313	8070	Poorly differentiated; Grade III	Not a paired site	Positive histology	8070/3: Squamous cell carcinoma, NOS	8050-8089: squamous cell neoplasms	Nose, Nasal Cavity and Middle Ear	XIf Other and unspecified carcinomas	Distant	Blank(s)	Distant site(s)/node(s) involved	Blank(s)	Blank(s)	Blank(s)	Blank(s)	Blank(s)	Blank(s)	Blank(s)	Blank(s)	Blank(s)	Blank(s)	Blank(s)	Blank(s)	Blank(s)	Blank(s)	NA	NA	NA	0	None	None; diagnosed at autopsy		Not recommended, contraindicated due to other cond; autopsy only (1973-2002)	Blank(s)	Blank(s)	Blank(s)	Blank(s)	Blank(s)	Blank(s)	Blank(s)	98	0	Blank(s)
14045942	40-44 years	Female	2005	Breast	Breast	509	8500	Moderately differentiated; Grade II	Right - origin of primary	Positive histology	8500/3: Infiltrating duct carcinoma, NOS	8500-8549: ductal and lobular neoplasms	Breast	XIf Other and unspecified carcinomas	Regional	Regional	Regional lymph nodes involved only	Blank(s)	Blank(s)	Blank(s)	Blank(s)	Blank(s)	Blank(s)	Blank(s)	Blank(s)	Blank(s)	Blank(s)	Blank(s)	Blank(s)	Blank(s)	Blank(s)	T1c	N1a	M0	23	Unknown or not applicable	None; diagnosed at autopsy		Surgery performed	Blank(s)	Blank(s)	Blank(s)	Blank(s)	Blank(s)	Blank(s)	Blank(s)	2	19	Blank(s)
14045942	50-54 years	Female	2011	Breast	Breast	502	8500	Moderately differentiated; Grade II	Right - origin of primary	Positive histology	8500/3: Infiltrating duct carcinoma, NOS	8500-8549: ductal and lobular neoplasms	Breast	XIf Other and unspecified carcinomas	Localized	Localized	Localized only	Blank(s)	Blank(s)	Blank(s)	Blank(s)	IA	T1a	N0	M0	Blank(s)	Blank(s)	Blank(s)	Blank(s)	Blank(s)	Blank(s)	T1a	N0	M0	44	Unknown or not applicable	None; diagnosed at autopsy		Surgery performed	Blank(s)	Blank(s)	Blank(s)	Blank(s)	Blank(s)	Blank(s)	Blank(s)	98	0	No
14045960	80-84 years	Male	2012	Melanoma of the Skin	MelanomaSkin	443	8743	Unknown	Left - origin of primary	Positive histology	8743/3: Superficial spreading melanoma	8720-8799: nevi and melanomas	Melanoma of the Skin	XId Malignant melanomas	Localized	Localized	Localized only	Blank(s)	Blank(s)	Blank(s)	Blank(s)	IIA	T2b	N0	M0	Blank(s)	Blank(s)	Blank(s)	Blank(s)	Blank(s)	Blank(s)	T2b	N0	M0	99	Unknown or not applicable	Unknown; death certificate only		Unknown; death certificate; or autopsy only (2003+)	Blank(s)	Blank(s)	Blank(s)	Blank(s)	Blank(s)	Blank(s)	Blank(s)	98	0	No
14045960	85+ years	Male	2013	Melanoma of the Skin	MelanomaSkin	443	8720	Unknown	Left - origin of primary	Positive histology	8720/3: Malignant melanoma, NOS	8720-8799: nevi and melanomas	Melanoma of the Skin	XId Malignant melanomas	Localized	Localized	Localized only	Blank(s)	Blank(s)	Blank(s)	Blank(s)	IB	T1b	N0	M0	Blank(s)	Blank(s)	Blank(s)	Blank(s)	Blank(s)	Blank(s)	T1NOS	N0	M0	27	4 or more regional lymph nodes removed	None; diagnosed at autopsy		Surgery performed	Blank(s)	Blank(s)	Blank(s)	Blank(s)	Blank(s)	Blank(s)	Blank(s)	0	5	No
14045975	70-74 years	Male	2005	Larynx	LarynxGlottic	320	8070	Well differentiated; Grade I	Not a paired site	Positive histology	8070/3: Squamous cell carcinoma, NOS	8050-8089: squamous cell neoplasms	Larynx	XIf Other and unspecified carcinomas	Localized	Localized	Localized only	Blank(s)	Blank(s)	Blank(s)	Blank(s)	Blank(s)	Blank(s)	Blank(s)	Blank(s)	Blank(s)	Blank(s)	Blank(s)	Blank(s)	Blank(s)	Blank(s)	T1NOS	N0	M0	28	None	None; diagnosed at autopsy		Surgery performed	Blank(s)	Blank(s)	Blank(s)	Blank(s)	Blank(s)	Blank(s)	Blank(s)	98	0	Blank(s)
14045975	70-74 years	Male	2008	Acute Myeloid Leukemia	HemeRetic	421	9861	Unknown	Not a paired site	Positive histology	9861/3: Acute myeloid leukemia, NOS	9840-9939: myeloid leukemias (C42.1)	Acute Myeloid Leukemia	Ib Acute myeloid leukemias	Distant	Blank(s)	Distant site(s)/node(s) involved	Blank(s)	Blank(s)	Blank(s)	Blank(s)	Blank(s)	Blank(s)	Blank(s)	Blank(s)	Blank(s)	Blank(s)	Blank(s)	Blank(s)	Blank(s)	Blank(s)	NA	NA	NA	98	Unknown or not applicable	None; diagnosed at autopsy		Not recommended	Blank(s)	Blank(s)	Blank(s)	Blank(s)	Blank(s)	Blank(s)	Blank(s)	99	99	Blank(s)
14045985	80-84 years	Male	2005	Prostate	Prostate	619	8140	Poorly differentiated; Grade III	Not a paired site	Positive histology	8140/3: Adenocarcinoma, NOS	8140-8389: adenomas and adenocarcinomas	Prostate	XIf Other and unspecified carcinomas	Localized	Localized	Localized only	Blank(s)	Blank(s)	Blank(s)	Blank(s)	Blank(s)	Blank(s)	Blank(s)	Blank(s)	Blank(s)	Blank(s)	Blank(s)	Blank(s)	Blank(s)	Blank(s)	T2NOS	N0	M0	0	None	None; diagnosed at autopsy		Recommended but not performed, unknown reason	Blank(s)	Blank(s)	Blank(s)	Blank(s)	Blank(s)	Blank(s)	Blank(s)	98	0	Blank(s)
14045985	80-84 years	Male	2005	Myeloma	MyelomaPlasmaCellDisorder	421	9732	Unknown	Not a paired site	Positive histology	9732/3: Plasma cell myeloma	9730-9739: plasma cell tumors	Myeloma	IIb Non-Hodgkin lymphomas (except Burkitt lymphoma)	Distant	Distant	Distant site(s)/node(s) involved	Blank(s)	Blank(s)	Blank(s)	Blank(s)	Blank(s)	Blank(s)	Blank(s)	Blank(s)	Blank(s)	Blank(s)	Blank(s)	Blank(s)	Blank(s)	Blank(s)	NA	NA	NA	98	Unknown or not applicable	None; diagnosed at autopsy		Recommended but not performed, unknown reason	Blank(s)	Blank(s)	Blank(s)	Blank(s)	Blank(s)	Blank(s)	Blank(s)	99	99	Blank(s)
14045996	50-54 years	Female	2014	Breast	Breast	509	8500	Moderately differentiated; Grade II	Left - origin of primary	Positive histology	8500/3: Infiltrating duct carcinoma, NOS	8500-8549: ductal and lobular neoplasms	Breast	XIf Other and unspecified carcinomas	Localized	Localized	Localized only	Blank(s)	Blank(s)	Blank(s)	Blank(s)	IA	T1c	N0	M0	Blank(s)	Blank(s)	Blank(s)	Blank(s)	Blank(s)	Blank(s)	T1c	N0	M0	42	Unknown or not applicable	None; diagnosed at autopsy		Surgery performed	Blank(s)	Blank(s)	Blank(s)	Blank(s)	Blank(s)	Blank(s)	Blank(s)	98	0	No
14045996	55-59 years	Female	2017	NHL - Nodal	Lymphoma	770	9690	B-cell; pre-B; B-precursor	Not a paired site	Positive histology	9690/3: Follicular lymphoma	9670-9699: nhl - mature b-cell lymphomas	NHL - Nodal	IIb Non-Hodgkin lymphomas (except Burkitt lymphoma)	Localized	Localized	Localized only	Blank(s)	Blank(s)	Blank(s)	Blank(s)	Blank(s)	Blank(s)	Blank(s)	Blank(s)	Not applicable	Not applicable	Not applicable	Blank(s)	Blank(s)	Blank(s)	Blank(s)	Blank(s)	Blank(s)	25	Unknown or not applicable	None; diagnosed at autopsy		Surgery performed	Blank(s)	Blank(s)	Blank(s)	Blank(s)	Blank(s)	Blank(s)	999	99	99	No
14046017	65-69 years	Female	2005	Lung and Bronchus	Lung	349	8070	Unknown	Right - origin of primary	Positive histology	8070/3: Squamous cell carcinoma, NOS	8050-8089: squamous cell neoplasms	Lung and Bronchus	XIf Other and unspecified carcinomas	Unknown/unstaged	Unknown/unstaged	Unknown/unstaged/unspecified/DCO	Blank(s)	Blank(s)	Blank(s)	Blank(s)	Blank(s)	Blank(s)	Blank(s)	Blank(s)	Blank(s)	Blank(s)	Blank(s)	Blank(s)	Blank(s)	Blank(s)	TX	NX	MX	0	None	None; diagnosed at autopsy		Recommended but not performed, unknown reason	Blank(s)	Blank(s)	Blank(s)	Blank(s)	Blank(s)	Blank(s)	Blank(s)	98	0	Blank(s)
14046045	80-84 years	Female	2006	Urinary Bladder	Bladder	672	8050	Poorly differentiated; Grade III	Not a paired site	Positive histology	8050/3: Papillary carcinoma, NOS	8050-8089: squamous cell neoplasms	Urinary Bladder	XIf Other and unspecified carcinomas	Localized	Localized	Localized only	Blank(s)	Blank(s)	Blank(s)	Blank(s)	Blank(s)	Blank(s)	Blank(s)	Blank(s)	Blank(s)	Blank(s)	Blank(s)	Blank(s)	Blank(s)	Blank(s)	T2NOS	N0	M0	27	None	None; diagnosed at autopsy		Surgery performed	Blank(s)	Blank(s)	Blank(s)	Blank(s)	Blank(s)	Blank(s)	Blank(s)	98	0	Blank(s)
14046045	80-84 years	Female	2006	Nose, Nasal Cavity and Middle Ear	MelanomaSinusEthmoid	311	8720	Unknown	Not a paired site	Positive histology	8720/3: Malignant melanoma, NOS	8720-8799: nevi and melanomas	Nose, Nasal Cavity and Middle Ear	XId Malignant melanomas	Localized	Blank(s)	Localized only	Blank(s)	Blank(s)	Blank(s)	Blank(s)	Blank(s)	Blank(s)	Blank(s)	Blank(s)	Blank(s)	Blank(s)	Blank(s)	Blank(s)	Blank(s)	Blank(s)	NA	NA	NA	0	None	None; diagnosed at autopsy		Not recommended	Blank(s)	Blank(s)	Blank(s)	Blank(s)	Blank(s)	Blank(s)	Blank(s)	98	0	Blank(s)
14046047	50-54 years	Female	2006	Lung and Bronchus	Lung	340	8046	Poorly differentiated; Grade III	Left - origin of primary	Positive histology	8046/3: Non-small cell carcinoma	8010-8049: epithelial neoplasms, NOS	Lung and Bronchus	XIf Other and unspecified carcinomas	Distant	Distant	Distant site(s)/node(s) involved	Blank(s)	Blank(s)	Blank(s)	Blank(s)	Blank(s)	Blank(s)	Blank(s)	Blank(s)	Blank(s)	Blank(s)	Blank(s)	Blank(s)	Blank(s)	Blank(s)	T4	N2	M0	0	None	None; diagnosed at autopsy		Not recommended, contraindicated due to other cond; autopsy only (1973-2002)	Blank(s)	Blank(s)	Blank(s)	Blank(s)	Blank(s)	Blank(s)	Blank(s)	98	0	Blank(s)
14046063	55-59 years	Male	2005	Kidney and Renal Pelvis	KidneyParenchyma	649	8312	Poorly differentiated; Grade III	Right - origin of primary	Positive histology	8312/3: Renal cell carcinoma	8140-8389: adenomas and adenocarcinomas	Kidney	VIb Renal carcinomas	Localized	Localized	Localized only	Blank(s)	Blank(s)	Blank(s)	Blank(s)	Blank(s)	Blank(s)	Blank(s)	Blank(s)	Blank(s)	Blank(s)	Blank(s)	Blank(s)	Blank(s)	Blank(s)	T1b	N0	M0	50	None	None; diagnosed at autopsy		Surgery performed	Blank(s)	Blank(s)	Blank(s)	Blank(s)	Blank(s)	Blank(s)	Blank(s)	98	0	Blank(s)
14046063	65-69 years	Male	2015	Prostate	Prostate	619	8140	Moderately differentiated; Grade II	Not a paired site	Positive histology	8140/3: Adenocarcinoma, NOS	8140-8389: adenomas and adenocarcinomas	Prostate	XIf Other and unspecified carcinomas	Localized	Localized	Localized only	Blank(s)	Blank(s)	Blank(s)	Blank(s)	IIB	T2c	N0	M0	Blank(s)	Blank(s)	Blank(s)	Blank(s)	Blank(s)	Blank(s)	T2c	N0	M0	50	None	None; diagnosed at autopsy		Surgery performed	Blank(s)	Blank(s)	Blank(s)	Blank(s)	Blank(s)	Blank(s)	Blank(s)	98	0	No
14046074	65-69 years	Male	2006	Kidney and Renal Pelvis	KidneyParenchyma	649	8312	Moderately differentiated; Grade II	Right - origin of primary	Positive histology	8312/3: Renal cell carcinoma	8140-8389: adenomas and adenocarcinomas	Kidney	VIb Renal carcinomas	Localized	Localized	Localized only	Blank(s)	Blank(s)	Blank(s)	Blank(s)	Blank(s)	Blank(s)	Blank(s)	Blank(s)	Blank(s)	Blank(s)	Blank(s)	Blank(s)	Blank(s)	Blank(s)	T1a	N0	M0	20	None	None; diagnosed at autopsy		Surgery performed	Blank(s)	Blank(s)	Blank(s)	Blank(s)	Blank(s)	Blank(s)	Blank(s)	98	0	Blank(s)
14046074	75-79 years	Male	2014	Urinary Bladder	Bladder	679	8130	Moderately differentiated; Grade II	Not a paired site	Positive histology	8130/3: Papillary transitional cell carcinoma	8120-8139: transitional cell papillomas and carcinomas	Urinary Bladder	XIf Other and unspecified carcinomas	Localized	Localized	Localized only	Blank(s)	Blank(s)	Blank(s)	Blank(s)	I	T1	N0	M0	Blank(s)	Blank(s)	Blank(s)	Blank(s)	Blank(s)	Blank(s)	T1	N0	M0	27	None	None; diagnosed at autopsy		Surgery performed	Blank(s)	Blank(s)	Blank(s)	Blank(s)	Blank(s)	Blank(s)	Blank(s)	98	0	No
14046114	75-79 years	Male	2005	Prostate	Prostate	619	8140	Poorly differentiated; Grade III	Not a paired site	Positive histology	8140/3: Adenocarcinoma, NOS	8140-8389: adenomas and adenocarcinomas	Prostate	XIf Other and unspecified carcinomas	Regional	Regional	Regional by direct extension only	Blank(s)	Blank(s)	Blank(s)	Blank(s)	Blank(s)	Blank(s)	Blank(s)	Blank(s)	Blank(s)	Blank(s)	Blank(s)	Blank(s)	Blank(s)	Blank(s)	T3a	N0	M0	50	None	None; diagnosed at autopsy		Surgery performed	Blank(s)	Blank(s)	Blank(s)	Blank(s)	Blank(s)	Blank(s)	Blank(s)	98	0	Blank(s)
14046114	75-79 years	Male	2008	Urinary Bladder	Bladder	670	8130	Undifferentiated; anaplastic; Grade IV	Not a paired site	Positive histology	8130/3: Papillary transitional cell carcinoma	8120-8139: transitional cell papillomas and carcinomas	Urinary Bladder	XIf Other and unspecified carcinomas	In situ	In situ	In situ	Blank(s)	Blank(s)	Blank(s)	Blank(s)	Blank(s)	Blank(s)	Blank(s)	Blank(s)	Blank(s)	Blank(s)	Blank(s)	Blank(s)	Blank(s)	Blank(s)	Ta	N0	M0	27	None	None; diagnosed at autopsy		Surgery performed	Blank(s)	Blank(s)	Blank(s)	Blank(s)	Blank(s)	Blank(s)	Blank(s)	98	0	Blank(s)
14046114	75-79 years	Male	2008	Urinary Bladder	Bladder	672	8130	Undifferentiated; anaplastic; Grade IV	Not a paired site	Positive histology	8130/3: Papillary transitional cell carcinoma	8120-8139: transitional cell papillomas and carcinomas	Urinary Bladder	XIf Other and unspecified carcinomas	Localized	Localized	Localized only	Blank(s)	Blank(s)	Blank(s)	Blank(s)	Blank(s)	Blank(s)	Blank(s)	Blank(s)	Blank(s)	Blank(s)	Blank(s)	Blank(s)	Blank(s)	Blank(s)	T1	N0	M0	27	None	None; diagnosed at autopsy		Surgery performed	Blank(s)	Blank(s)	Blank(s)	Blank(s)	Blank(s)	Blank(s)	Blank(s)	98	0	Blank(s)
14046151	60-64 years	Female	2006	Breast	Breast	504	8500	Well differentiated; Grade I	Right - origin of primary	Positive histology	8500/3: Infiltrating duct carcinoma, NOS	8500-8549: ductal and lobular neoplasms	Breast	XIf Other and unspecified carcinomas	Regional	Regional	Regional lymph nodes involved only	Blank(s)	Blank(s)	Blank(s)	Blank(s)	Blank(s)	Blank(s)	Blank(s)	Blank(s)	Blank(s)	Blank(s)	Blank(s)	Blank(s)	Blank(s)	Blank(s)	T2	N1a	M0	51	Unknown or not applicable	None; diagnosed at autopsy		Surgery performed	Blank(s)	Blank(s)	Blank(s)	Blank(s)	Blank(s)	Blank(s)	Blank(s)	2	11	Blank(s)
14046196	70-74 years	Female	2006	Breast	Breast	501	8500	Moderately differentiated; Grade II	Left - origin of primary	Positive histology	8500/3: Infiltrating duct carcinoma, NOS	8500-8549: ductal and lobular neoplasms	Breast	XIf Other and unspecified carcinomas	Regional	Regional	Regional lymph nodes involved only	Blank(s)	Blank(s)	Blank(s)	Blank(s)	Blank(s)	Blank(s)	Blank(s)	Blank(s)	Blank(s)	Blank(s)	Blank(s)	Blank(s)	Blank(s)	Blank(s)	T2	N1a	M0	51	Unknown or not applicable	None; diagnosed at autopsy		Surgery performed	Blank(s)	Blank(s)	Blank(s)	Blank(s)	Blank(s)	Blank(s)	Blank(s)	2	8	Blank(s)
14046196	75-79 years	Female	2013	Lung and Bronchus	Lung	343	8550	Well differentiated; Grade I	Left - origin of primary	Positive histology	8550/3: Acinar cell carcinoma	8550-8559: acinar cell neoplasms	Lung and Bronchus	XIf Other and unspecified carcinomas	Localized	Localized	Localized only	Blank(s)	Blank(s)	Blank(s)	Blank(s)	IA	T1a	N0	M0	Blank(s)	Blank(s)	Blank(s)	Blank(s)	Blank(s)	Blank(s)	T1	N0	M0	22	1 to 3 regional lymph nodes removed	None; diagnosed at autopsy		Surgery performed	Blank(s)	Blank(s)	Blank(s)	Blank(s)	Blank(s)	Blank(s)	Blank(s)	0	2	No
14046197	70-74 years	Female	2005	Descending Colon	Colon	186	8140	Moderately differentiated; Grade II	Not a paired site	Positive histology	8140/3: Adenocarcinoma, NOS	8140-8389: adenomas and adenocarcinomas	Descending Colon	XIf Other and unspecified carcinomas	Regional	Regional	Regional by both direct extension and lymph node involvement	Blank(s)	Blank(s)	Blank(s)	Blank(s)	Blank(s)	Blank(s)	Blank(s)	Blank(s)	Blank(s)	Blank(s)	Blank(s)	Blank(s)	Blank(s)	Blank(s)	T3	N1	M0	50	4 or more regional lymph nodes removed	None; diagnosed at autopsy		Surgery performed	Blank(s)	Blank(s)	Blank(s)	Blank(s)	Blank(s)	Blank(s)	Blank(s)	2	19	Blank(s)
14046197	75-79 years	Female	2009	Bones and Joints	Bone	403	9180	Poorly differentiated; Grade III	Left - origin of primary	Positive histology	9180/3: Osteosarcoma, NOS	9180-9249: osseous and chondromatous neoplasms	Bones and Joints	VIIIa Osteosarcomas	Distant	Blank(s)	Distant site(s)/node(s) involved	Blank(s)	Blank(s)	Blank(s)	Blank(s)	Blank(s)	Blank(s)	Blank(s)	Blank(s)	Blank(s)	Blank(s)	Blank(s)	Blank(s)	Blank(s)	Blank(s)	T3	N1	M0	26	None	None; diagnosed at autopsy		Surgery performed	Blank(s)	Blank(s)	Blank(s)	Blank(s)	Blank(s)	Blank(s)	Blank(s)	98	0	Blank(s)
14046205	55-59 years	Female	2005	Breast	Breast	504	8500	Well differentiated; Grade I	Left - origin of primary	Positive histology	8500/3: Infiltrating duct carcinoma, NOS	8500-8549: ductal and lobular neoplasms	Breast	XIf Other and unspecified carcinomas	Localized	Localized	Localized only	Blank(s)	Blank(s)	Blank(s)	Blank(s)	Blank(s)	Blank(s)	Blank(s)	Blank(s)	Blank(s)	Blank(s)	Blank(s)	Blank(s)	Blank(s)	Blank(s)	T2	N0	M0	57	Unknown or not applicable	None; diagnosed at autopsy		Surgery performed	Blank(s)	Blank(s)	Blank(s)	Blank(s)	Blank(s)	Blank(s)	Blank(s)	0	5	Blank(s)
14046205	65-69 years	Female	2016	Lung and Bronchus	Lung	341	8140	Moderately differentiated; Grade II	Right - origin of primary	Positive histology	8140/3: Adenocarcinoma, NOS	8140-8389: adenomas and adenocarcinomas	Lung and Bronchus	XIf Other and unspecified carcinomas	Distant	Distant	Distant site(s)/node(s) involved	Blank(s)	Blank(s)	Blank(s)	Blank(s)	Blank(s)	Blank(s)	Blank(s)	Blank(s)	c3	c2	c1B	Clinical	Clinical	Clinical	Blank(s)	Blank(s)	Blank(s)	0	Biopsy or aspiration of regional lymph node, NOS	None; diagnosed at autopsy		Not recommended	Blank(s)	Blank(s)	Blank(s)	Blank(s)	Blank(s)	Blank(s)	74	95	95	No
14046214	45-49 years	Female	2005	Breast	Breast	502	8500	Well differentiated; Grade I	Right - origin of primary	Positive histology	8500/3: Infiltrating duct carcinoma, NOS	8500-8549: ductal and lobular neoplasms	Breast	XIf Other and unspecified carcinomas	Localized	Localized	Localized only	Blank(s)	Blank(s)	Blank(s)	Blank(s)	Blank(s)	Blank(s)	Blank(s)	Blank(s)	Blank(s)	Blank(s)	Blank(s)	Blank(s)	Blank(s)	Blank(s)	T1b	N0	M0	41	Unknown or not applicable	None; diagnosed at autopsy		Surgery performed	Blank(s)	Blank(s)	Blank(s)	Blank(s)	Blank(s)	Blank(s)	Blank(s)	0	7	Blank(s)
14046214	45-49 years	Female	2006	Breast	Breast	503	8211	Well differentiated; Grade I	Right - origin of primary	Positive histology	8211/3: Tubular adenocarcinoma	8140-8389: adenomas and adenocarcinomas	Breast	XIf Other and unspecified carcinomas	Localized	Localized	Localized only	Blank(s)	Blank(s)	Blank(s)	Blank(s)	Blank(s)	Blank(s)	Blank(s)	Blank(s)	Blank(s)	Blank(s)	Blank(s)	Blank(s)	Blank(s)	Blank(s)	T1a	N0	M0	41	Unknown or not applicable	None; diagnosed at autopsy		Surgery performed	Blank(s)	Blank(s)	Blank(s)	Blank(s)	Blank(s)	Blank(s)	Blank(s)	0	7	Blank(s)
14046214	45-49 years	Female	2006	Corpus Uteri	CorpusCarcinoma	541	8380	Well differentiated; Grade I	Not a paired site	Positive histology	8380/3: Endometrioid carcinoma	8140-8389: adenomas and adenocarcinomas	Corpus Uteri	XIf Other and unspecified carcinomas	Localized	Localized	Localized only	Blank(s)	Blank(s)	Blank(s)	Blank(s)	Blank(s)	Blank(s)	Blank(s)	Blank(s)	Blank(s)	Blank(s)	Blank(s)	Blank(s)	Blank(s)	Blank(s)	T1NOS	N0	MX	67	4 or more regional lymph nodes removed	None; diagnosed at autopsy		Surgery performed	Blank(s)	Blank(s)	Blank(s)	Blank(s)	Blank(s)	Blank(s)	Blank(s)	0	5	Blank(s)
14046215	80-84 years	Male	2005	Melanoma of the Skin	MelanomaSkin	444	8742	Unknown	Not a paired site	Positive histology	8742/3: Lentigo maligna melanoma	8720-8799: nevi and melanomas	Melanoma of the Skin	XId Malignant melanomas	Regional	Regional	Regional by direct extension only	Blank(s)	Blank(s)	Blank(s)	Blank(s)	Blank(s)	Blank(s)	Blank(s)	Blank(s)	Blank(s)	Blank(s)	Blank(s)	Blank(s)	Blank(s)	Blank(s)	T3b	N0	M0	31	Sentinel lymph node biopsy	None; diagnosed at autopsy		Surgery performed	Blank(s)	Blank(s)	Blank(s)	Blank(s)	Blank(s)	Blank(s)	Blank(s)	0	1	Blank(s)
14046215	80-84 years	Male	2009	Small Intestine	NETSmallIntestine	172	8240	Unknown	Not a paired site	Positive histology	8240/3: Carcinoid tumor, NOS	8140-8389: adenomas and adenocarcinomas	Small Intestine	XIf Other and unspecified carcinomas	Regional	Regional	Regional lymph nodes involved only	Blank(s)	Blank(s)	Blank(s)	Blank(s)	Blank(s)	Blank(s)	Blank(s)	Blank(s)	Blank(s)	Blank(s)	Blank(s)	Blank(s)	Blank(s)	Blank(s)	NA	NA	NA	60	4 or more regional lymph nodes removed	None; diagnosed at autopsy		Surgery performed	Blank(s)	Blank(s)	Blank(s)	Blank(s)	Blank(s)	Blank(s)	Blank(s)	2	5	Blank(s)
14046235	60-64 years	Female	2006	Thyroid	Thyroid	739	8050	Unknown	Not a paired site	Positive histology	8050/3: Papillary carcinoma, NOS	8050-8089: squamous cell neoplasms	Thyroid	XIb Thyroid carcinomas	Localized	Localized	Localized only	Blank(s)	Blank(s)	Blank(s)	Blank(s)	Blank(s)	Blank(s)	Blank(s)	Blank(s)	Blank(s)	Blank(s)	Blank(s)	Blank(s)	Blank(s)	Blank(s)	T1	N0	M0	50	None	None; diagnosed at autopsy		Surgery performed	Blank(s)	Blank(s)	Blank(s)	Blank(s)	Blank(s)	Blank(s)	Blank(s)	98	0	Blank(s)
14046235	65-69 years	Female	2015	Breast	Breast	504	8500	Moderately differentiated; Grade II	Left - origin of primary	Positive histology	8500/3: Infiltrating duct carcinoma, NOS	8500-8549: ductal and lobular neoplasms	Breast	XIf Other and unspecified carcinomas	Localized	Localized	Localized only	Blank(s)	Blank(s)	Blank(s)	Blank(s)	IIA	T2	N0(i-)	M0	Blank(s)	Blank(s)	Blank(s)	Blank(s)	Blank(s)	Blank(s)	T2	N0(i-)	M0	22	Unknown or not applicable	None; diagnosed at autopsy		Surgery performed	Blank(s)	Blank(s)	Blank(s)	Blank(s)	Blank(s)	Blank(s)	Blank(s)	0	4	No
14046235	65-69 years	Female	2016	Kidney and Renal Pelvis	KidneyParenchyma	649	8310	Well differentiated; Grade I	Left - origin of primary	Positive histology	8310/3: Clear cell adenocarcinoma, NOS	8140-8389: adenomas and adenocarcinomas	Kidney	VIb Renal carcinomas	Localized	Localized	Localized only	Blank(s)	Blank(s)	Blank(s)	Blank(s)	Blank(s)	Blank(s)	Blank(s)	Blank(s)	p1B	c0	c0	Pathologic	Clinical	Clinical	Blank(s)	Blank(s)	Blank(s)	30	None	None; diagnosed at autopsy		Surgery performed	Blank(s)	Blank(s)	Blank(s)	Blank(s)	Blank(s)	Blank(s)	60	98	0	No
14046252	40-44 years	Male	2005	NHL - Extranodal	Lymphoma	719	9680	B-cell; pre-B; B-precursor	Right - origin of primary	Positive histology	9680/3: Diffuse large B-cell lymphoma (DLBCL), NOS	9670-9699: nhl - mature b-cell lymphomas	NHL - Extranodal	IIb Non-Hodgkin lymphomas (except Burkitt lymphoma)	Localized	Localized	Localized only	Blank(s)	Blank(s)	Blank(s)	Blank(s)	Blank(s)	Blank(s)	Blank(s)	Blank(s)	Blank(s)	Blank(s)	Blank(s)	Blank(s)	Blank(s)	Blank(s)	NA	NA	NA	20	Unknown or not applicable	None; diagnosed at autopsy		Surgery performed	Blank(s)	Blank(s)	Blank(s)	Blank(s)	Blank(s)	Blank(s)	Blank(s)	99	99	Blank(s)
14046252	40-44 years	Male	2008	Kidney and Renal Pelvis	KidneyParenchyma	649	8260	Moderately differentiated; Grade II	Left - origin of primary	Positive histology	8260/3: Papillary adenocarcinoma, NOS	8140-8389: adenomas and adenocarcinomas	Kidney	VIb Renal carcinomas	Localized	Localized	Localized only	Blank(s)	Blank(s)	Blank(s)	Blank(s)	Blank(s)	Blank(s)	Blank(s)	Blank(s)	Blank(s)	Blank(s)	Blank(s)	Blank(s)	Blank(s)	Blank(s)	T1a	N0	M0	0	None	None; diagnosed at autopsy		Not recommended	Blank(s)	Blank(s)	Blank(s)	Blank(s)	Blank(s)	Blank(s)	Blank(s)	98	0	Blank(s)
14046264	65-69 years	Female	2005	Ovary	Ovary	569	8460	Moderately differentiated; Grade II	Only one side - side unspecified	Positive histology	8460/3: Papillary serous cystadenocarcinoma	8440-8499: cystic, mucinous and serous neoplasms	Ovary	Xd Gonadal carcinomas	Distant	Distant	Distant site(s)/node(s) involved	Blank(s)	Blank(s)	Blank(s)	Blank(s)	Blank(s)	Blank(s)	Blank(s)	Blank(s)	Blank(s)	Blank(s)	Blank(s)	Blank(s)	Blank(s)	Blank(s)	T3c	N0	M1	61	None	None; diagnosed at autopsy		Surgery performed	Blank(s)	Blank(s)	Blank(s)	Blank(s)	Blank(s)	Blank(s)	Blank(s)	98	0	Blank(s)
14046264	70-74 years	Female	2011	Acute Myeloid Leukemia	HemeRetic	421	9861	Unknown	Not a paired site	Positive histology	9861/3: Acute myeloid leukemia, NOS	9840-9939: myeloid leukemias (C42.1)	Acute Myeloid Leukemia	Ib Acute myeloid leukemias	Distant	Blank(s)	Distant site(s)/node(s) involved	Blank(s)	Blank(s)	Blank(s)	Blank(s)	NA	NA	NA	NA	Blank(s)	Blank(s)	Blank(s)	Blank(s)	Blank(s)	Blank(s)	NA	NA	NA	98	Unknown or not applicable	None; diagnosed at autopsy		Not recommended	Blank(s)	Blank(s)	Blank(s)	Blank(s)	Blank(s)	Blank(s)	Blank(s)	99	99	N/A
14046269	75-79 years	Male	2005	Kidney and Renal Pelvis	KidneyParenchyma	649	8312	Unknown	Bilateral, single primary	Positive histology	8312/3: Renal cell carcinoma	8140-8389: adenomas and adenocarcinomas	Kidney	VIb Renal carcinomas	Distant	Distant	Distant site(s)/node(s) involved	Blank(s)	Blank(s)	Blank(s)	Blank(s)	Blank(s)	Blank(s)	Blank(s)	Blank(s)	Blank(s)	Blank(s)	Blank(s)	Blank(s)	Blank(s)	Blank(s)	T3a	N0	M1	0	None	None; diagnosed at autopsy		Not recommended, contraindicated due to other cond; autopsy only (1973-2002)	Blank(s)	Blank(s)	Blank(s)	Blank(s)	Blank(s)	Blank(s)	Blank(s)	98	0	Blank(s)
14046269	75-79 years	Male	2008	Prostate	Prostate	619	8140	Unknown	Not a paired site	Positive histology	8140/3: Adenocarcinoma, NOS	8140-8389: adenomas and adenocarcinomas	Prostate	XIf Other and unspecified carcinomas	Distant	Distant	Distant site(s)/node(s) involved	Blank(s)	Blank(s)	Blank(s)	Blank(s)	Blank(s)	Blank(s)	Blank(s)	Blank(s)	Blank(s)	Blank(s)	Blank(s)	Blank(s)	Blank(s)	Blank(s)	T2NOS	NX	M1NOS	0	None	None; diagnosed at autopsy		Not recommended	Blank(s)	Blank(s)	Blank(s)	Blank(s)	Blank(s)	Blank(s)	Blank(s)	98	0	Blank(s)
14046288	75-79 years	Female	2005	Rectum	Rectum	209	8140	Unknown	Not a paired site	Positive histology	8140/3: Adenocarcinoma, NOS	8140-8389: adenomas and adenocarcinomas	Rectum	XIf Other and unspecified carcinomas	Regional	Regional	Regional by direct extension only	Blank(s)	Blank(s)	Blank(s)	Blank(s)	Blank(s)	Blank(s)	Blank(s)	Blank(s)	Blank(s)	Blank(s)	Blank(s)	Blank(s)	Blank(s)	Blank(s)	T3	N0	M0	30	4 or more regional lymph nodes removed	None; diagnosed at autopsy		Surgery performed	Blank(s)	Blank(s)	Blank(s)	Blank(s)	Blank(s)	Blank(s)	Blank(s)	0	7	Blank(s)
14046288	80-84 years	Female	2010	Vagina	Vagina	529	8140	Moderately differentiated; Grade II	Not a paired site	Positive histology	8140/3: Adenocarcinoma, NOS	8140-8389: adenomas and adenocarcinomas	Vagina	XIf Other and unspecified carcinomas	Localized	Blank(s)	Localized only	Blank(s)	Blank(s)	Blank(s)	Blank(s)	I	T1	N0	M0	Blank(s)	Blank(s)	Blank(s)	Blank(s)	Blank(s)	Blank(s)	T1	N0	M0	0	None	None; diagnosed at autopsy		Recommended but not performed, unknown reason	Blank(s)	Blank(s)	Blank(s)	Blank(s)	Blank(s)	Blank(s)	Blank(s)	98	0	No
14046296	60-64 years	Female	2005	Ovary	Ovary	569	8460	Undifferentiated; anaplastic; Grade IV	Left - origin of primary	Positive histology	8460/3: Papillary serous cystadenocarcinoma	8440-8499: cystic, mucinous and serous neoplasms	Ovary	Xd Gonadal carcinomas	Distant	Distant	Distant site(s)/node(s) involved	Blank(s)	Blank(s)	Blank(s)	Blank(s)	Blank(s)	Blank(s)	Blank(s)	Blank(s)	Blank(s)	Blank(s)	Blank(s)	Blank(s)	Blank(s)	Blank(s)	T3NOS	N0	M1	72	None	None; diagnosed at autopsy		Surgery performed	Blank(s)	Blank(s)	Blank(s)	Blank(s)	Blank(s)	Blank(s)	Blank(s)	98	0	Blank(s)
14046297	75-79 years	Male	2006	Prostate	Prostate	619	8140	Moderately differentiated; Grade II	Not a paired site	Positive histology	8140/3: Adenocarcinoma, NOS	8140-8389: adenomas and adenocarcinomas	Prostate	XIf Other and unspecified carcinomas	Regional	Regional	Regional by direct extension only	Blank(s)	Blank(s)	Blank(s)	Blank(s)	Blank(s)	Blank(s)	Blank(s)	Blank(s)	Blank(s)	Blank(s)	Blank(s)	Blank(s)	Blank(s)	Blank(s)	T2NOS	N0	M0	50	None	None; diagnosed at autopsy		Surgery performed	Blank(s)	Blank(s)	Blank(s)	Blank(s)	Blank(s)	Blank(s)	Blank(s)	98	0	Blank(s)
14046312	70-74 years	Male	2005	Prostate	Prostate	619	8140	Poorly differentiated; Grade III	Not a paired site	Positive histology	8140/3: Adenocarcinoma, NOS	8140-8389: adenomas and adenocarcinomas	Prostate	XIf Other and unspecified carcinomas	Regional	Regional	Regional by direct extension only	Blank(s)	Blank(s)	Blank(s)	Blank(s)	Blank(s)	Blank(s)	Blank(s)	Blank(s)	Blank(s)	Blank(s)	Blank(s)	Blank(s)	Blank(s)	Blank(s)	T3a	N0	M0	50	1 to 3 regional lymph nodes removed	None; diagnosed at autopsy		Surgery performed	Blank(s)	Blank(s)	Blank(s)	Blank(s)	Blank(s)	Blank(s)	Blank(s)	0	2	Blank(s)
14046312	75-79 years	Male	2009	Urinary Bladder	Bladder	670	8130	Moderately differentiated; Grade II	Not a paired site	Positive histology	8130/3: Papillary transitional cell carcinoma	8120-8139: transitional cell papillomas and carcinomas	Urinary Bladder	XIf Other and unspecified carcinomas	In situ	In situ	In situ	Blank(s)	Blank(s)	Blank(s)	Blank(s)	Blank(s)	Blank(s)	Blank(s)	Blank(s)	Blank(s)	Blank(s)	Blank(s)	Blank(s)	Blank(s)	Blank(s)	Ta	N0	M0	27	None	None; diagnosed at autopsy		Surgery performed	Blank(s)	Blank(s)	Blank(s)	Blank(s)	Blank(s)	Blank(s)	Blank(s)	98	0	Blank(s)
14046335	50-54 years	Male	2005	Chronic Lymphocytic Leukemia	HemeRetic	421	9823	Unknown	Not a paired site	Positive laboratory test/marker study	9823/3: Chronic lymphocytic leukemia/small lymphocytic lymphoma	9820-9839: lymphoid leukemias (C42.1)	Chronic Lymphocytic Leukemia	Ia Lymphoid leukemias	Distant	Blank(s)	Distant site(s)/node(s) involved	Blank(s)	Blank(s)	Blank(s)	Blank(s)	Blank(s)	Blank(s)	Blank(s)	Blank(s)	Blank(s)	Blank(s)	Blank(s)	Blank(s)	Blank(s)	Blank(s)	NA	NA	NA	98	Unknown or not applicable	None; diagnosed at autopsy		Recommended but not performed, unknown reason	Blank(s)	Blank(s)	Blank(s)	Blank(s)	Blank(s)	Blank(s)	Blank(s)	99	99	Blank(s)
14046335	60-64 years	Male	2011	Lung and Bronchus	Lung	343	8041	Unknown	Left - origin of primary	Positive histology	8041/3: Small cell carcinoma, NOS	8010-8049: epithelial neoplasms, NOS	Lung and Bronchus	XIf Other and unspecified carcinomas	Regional	Regional	Regional by both direct extension and lymph node involvement	Blank(s)	Blank(s)	Blank(s)	Blank(s)	IIIB	T4	N2	M0	Blank(s)	Blank(s)	Blank(s)	Blank(s)	Blank(s)	Blank(s)	T4	N2	M0	0	Biopsy or aspiration of regional lymph node, NOS	None; diagnosed at autopsy		Recommended but not performed, unknown reason	Blank(s)	Blank(s)	Blank(s)	Blank(s)	Blank(s)	Blank(s)	Blank(s)	95	95	No
14046339	55-59 years	Female	2006	Breast	Breast	503	8211	Well differentiated; Grade I	Right - origin of primary	Positive histology	8211/3: Tubular adenocarcinoma	8140-8389: adenomas and adenocarcinomas	Breast	XIf Other and unspecified carcinomas	Localized	Localized	Localized only	Blank(s)	Blank(s)	Blank(s)	Blank(s)	Blank(s)	Blank(s)	Blank(s)	Blank(s)	Blank(s)	Blank(s)	Blank(s)	Blank(s)	Blank(s)	Blank(s)	T1b	N0(i-)	M0	22	Unknown or not applicable	None; diagnosed at autopsy		Surgery performed	Blank(s)	Blank(s)	Blank(s)	Blank(s)	Blank(s)	Blank(s)	Blank(s)	0	4	Blank(s)
14046339	60-64 years	Female	2011	Stomach	Stomach	169	8490	Unknown	Not a paired site	Positive histology	8490/3: Signet ring cell carcinoma	8440-8499: cystic, mucinous and serous neoplasms	Stomach	XIf Other and unspecified carcinomas	Distant	Distant	Distant site(s)/node(s) involved	Blank(s)	Blank(s)	Blank(s)	Blank(s)	IIINOS	T4b	NX	M0	Blank(s)	Blank(s)	Blank(s)	Blank(s)	Blank(s)	Blank(s)	T4	NX	M0	60	None	None; diagnosed at autopsy		Surgery performed	Blank(s)	Blank(s)	Blank(s)	Blank(s)	Blank(s)	Blank(s)	Blank(s)	98	0	No
14046341	75-79 years	Male	2005	Melanoma of the Skin	MelanomaSkin	443	8742	Unknown	Right - origin of primary	Positive histology	8742/3: Lentigo maligna melanoma	8720-8799: nevi and melanomas	Melanoma of the Skin	XId Malignant melanomas	Localized	Localized	Localized only	Blank(s)	Blank(s)	Blank(s)	Blank(s)	Blank(s)	Blank(s)	Blank(s)	Blank(s)	Blank(s)	Blank(s)	Blank(s)	Blank(s)	Blank(s)	Blank(s)	T1a	N0	M0	30	None	None; diagnosed at autopsy		Surgery performed	Blank(s)	Blank(s)	Blank(s)	Blank(s)	Blank(s)	Blank(s)	Blank(s)	98	0	Blank(s)
14046355	80-84 years	Female	2006	Miscellaneous	HemeRetic	421	9989	Unknown	Not a paired site	Positive histology	9989/3: Myelodysplastic syndrome, unclassifiable	9980-9989: myelodysplastic syndrome	Miscellaneous	Id Myelodysplastic syndrome and other myeloproliferative diseases	Distant	Blank(s)	Distant site(s)/node(s) involved	Blank(s)	Blank(s)	Blank(s)	Blank(s)	Blank(s)	Blank(s)	Blank(s)	Blank(s)	Blank(s)	Blank(s)	Blank(s)	Blank(s)	Blank(s)	Blank(s)	NA	NA	NA	98	Unknown or not applicable	None; diagnosed at autopsy		Not recommended	Blank(s)	Blank(s)	Blank(s)	Blank(s)	Blank(s)	Blank(s)	Blank(s)	99	99	Blank(s)
14046429	40-44 years	Male	2006	Thyroid	Thyroid	739	8510	Unknown	Not a paired site	Positive histology	8510/3: Medullary carcinoma, NOS	8500-8549: ductal and lobular neoplasms	Thyroid	XIb Thyroid carcinomas	Distant	Distant	Distant site(s)/node(s) involved	Blank(s)	Blank(s)	Blank(s)	Blank(s)	Blank(s)	Blank(s)	Blank(s)	Blank(s)	Blank(s)	Blank(s)	Blank(s)	Blank(s)	Blank(s)	Blank(s)	T4a	N1b	M0	50	4 or more regional lymph nodes removed	None; diagnosed at autopsy		Surgery performed	Blank(s)	Blank(s)	Blank(s)	Blank(s)	Blank(s)	Blank(s)	Blank(s)	98	0	Blank(s)
14046444	75-79 years	Female	2006	Esophagus	Esophagus	150	8070	Moderately differentiated; Grade II	Not a paired site	Positive histology	8070/3: Squamous cell carcinoma, NOS	8050-8089: squamous cell neoplasms	Esophagus	XIf Other and unspecified carcinomas	Regional	Regional	Regional by direct extension only	Blank(s)	Blank(s)	Blank(s)	Blank(s)	Blank(s)	Blank(s)	Blank(s)	Blank(s)	Blank(s)	Blank(s)	Blank(s)	Blank(s)	Blank(s)	Blank(s)	T4	N0	M0	14	None	None; diagnosed at autopsy		Surgery performed	Blank(s)	Blank(s)	Blank(s)	Blank(s)	Blank(s)	Blank(s)	Blank(s)	98	0	Blank(s)
14046448	45-49 years	Male	2006	Prostate	Prostate	619	8140	Poorly differentiated; Grade III	Not a paired site	Positive histology	8140/3: Adenocarcinoma, NOS	8140-8389: adenomas and adenocarcinomas	Prostate	XIf Other and unspecified carcinomas	Regional	Regional	Regional by direct extension only	Blank(s)	Blank(s)	Blank(s)	Blank(s)	Blank(s)	Blank(s)	Blank(s)	Blank(s)	Blank(s)	Blank(s)	Blank(s)	Blank(s)	Blank(s)	Blank(s)	T3b	N0	M0	50	1 to 3 regional lymph nodes removed	None; diagnosed at autopsy		Surgery performed	Blank(s)	Blank(s)	Blank(s)	Blank(s)	Blank(s)	Blank(s)	Blank(s)	0	3	Blank(s)
14046448	55-59 years	Male	2015	Liver	Liver	220	8170	Well differentiated; Grade I	Not a paired site	Positive histology	8170/3: Hepatocellular carcinoma, NOS	8140-8389: adenomas and adenocarcinomas	Liver	VIIb Hepatic carcinomas	Localized	Localized	Localized only	Blank(s)	Blank(s)	Blank(s)	Blank(s)	II	T2	N0	M0	Blank(s)	Blank(s)	Blank(s)	Blank(s)	Blank(s)	Blank(s)	T2	N0	M0	0	None	None; diagnosed at autopsy		Not recommended	Blank(s)	Blank(s)	Blank(s)	Blank(s)	Blank(s)	Blank(s)	Blank(s)	98	0	No
14046505	70-74 years	Female	2005	Cranial Nerves Other Nervous System	CNSOther	720	9391	Unknown	Not a paired site	Positive histology	9391/3: Ependymoma, NOS	9380-9489: gliomas	Cranial Nerves Other Nervous System	IIIa Ependymomas and choroid plexus tumor	Localized	Localized	Localized only	Blank(s)	Blank(s)	Blank(s)	Blank(s)	Blank(s)	Blank(s)	Blank(s)	Blank(s)	Blank(s)	Blank(s)	Blank(s)	Blank(s)	Blank(s)	Blank(s)	NA	NA	NA	0	Unknown or not applicable	None; diagnosed at autopsy		Recommended but not performed, unknown reason	Blank(s)	Blank(s)	Blank(s)	Blank(s)	Blank(s)	Blank(s)	Blank(s)	99	99	Blank(s)
14046516	80-84 years	Female	2005	Lung and Bronchus	Lung	341	8070	Poorly differentiated; Grade III	Left - origin of primary	Positive histology	8070/3: Squamous cell carcinoma, NOS	8050-8089: squamous cell neoplasms	Lung and Bronchus	XIf Other and unspecified carcinomas	Localized	Localized	Localized only	Blank(s)	Blank(s)	Blank(s)	Blank(s)	Blank(s)	Blank(s)	Blank(s)	Blank(s)	Blank(s)	Blank(s)	Blank(s)	Blank(s)	Blank(s)	Blank(s)	T2	N0	M0	33	4 or more regional lymph nodes removed	None; diagnosed at autopsy		Surgery performed	Blank(s)	Blank(s)	Blank(s)	Blank(s)	Blank(s)	Blank(s)	Blank(s)	0	17	Blank(s)
14046516	85+ years	Female	2011	Gum and Other Mouth	MouthOther	69	8071	Well differentiated; Grade I	Not a paired site	Positive histology	8071/3: Squamous cell carcinoma, keratinizing, NOS	8050-8089: squamous cell neoplasms	Gum and Other Mouth	XIf Other and unspecified carcinomas	Unknown/unstaged	Blank(s)	Unknown/unstaged/unspecified/DCO	Blank(s)	Blank(s)	Blank(s)	Blank(s)	UNK Stage	TX	NX	M0	Blank(s)	Blank(s)	Blank(s)	Blank(s)	Blank(s)	Blank(s)	TX	NX	MX	99	Unknown or not applicable	Unknown; death certificate only		Unknown; death certificate; or autopsy only (2003+)	Blank(s)	Blank(s)	Blank(s)	Blank(s)	Blank(s)	Blank(s)	Blank(s)	99	99	Unknown
14046519	70-74 years	Female	2005	Breast	Breast	508	8500	Moderately differentiated; Grade II	Left - origin of primary	Positive histology	8500/3: Infiltrating duct carcinoma, NOS	8500-8549: ductal and lobular neoplasms	Breast	XIf Other and unspecified carcinomas	Localized	Localized	Localized only	Blank(s)	Blank(s)	Blank(s)	Blank(s)	Blank(s)	Blank(s)	Blank(s)	Blank(s)	Blank(s)	Blank(s)	Blank(s)	Blank(s)	Blank(s)	Blank(s)	T2	N0(i-)	M0	50	Unknown or not applicable	None; diagnosed at autopsy		Surgery performed	Blank(s)	Blank(s)	Blank(s)	Blank(s)	Blank(s)	Blank(s)	Blank(s)	0	22	Blank(s)
14046519	80-84 years	Female	2012	NHL - Nodal	Lymphoma	772	9690	B-cell; pre-B; B-precursor	Not a paired site	Positive histology	9690/3: Follicular lymphoma	9670-9699: nhl - mature b-cell lymphomas	NHL - Nodal	IIb Non-Hodgkin lymphomas (except Burkitt lymphoma)	Localized	Localized	Localized only	Blank(s)	Blank(s)	Blank(s)	Blank(s)	IA	NA	NA	NA	Blank(s)	Blank(s)	Blank(s)	Blank(s)	Blank(s)	Blank(s)	NA	NA	NA	0	Unknown or not applicable	None; diagnosed at autopsy		Recommended but not performed, unknown reason	Blank(s)	Blank(s)	Blank(s)	Blank(s)	Blank(s)	Blank(s)	Blank(s)	99	99	N/A
14046573	80-84 years	Male	2006	Rectum	Rectum	209	8263	Well differentiated; Grade I	Not a paired site	Positive histology	8263/3: Adenocarcinoma in tubulovillous adenoma	8140-8389: adenomas and adenocarcinomas	Rectum	XIf Other and unspecified carcinomas	Localized	Localized	Localized only	Blank(s)	Blank(s)	Blank(s)	Blank(s)	Blank(s)	Blank(s)	Blank(s)	Blank(s)	Blank(s)	Blank(s)	Blank(s)	Blank(s)	Blank(s)	Blank(s)	T1	N0	M0	30	None	None; diagnosed at autopsy		Surgery performed	Blank(s)	Blank(s)	Blank(s)	Blank(s)	Blank(s)	Blank(s)	Blank(s)	98	0	Blank(s)
14046587	75-79 years	Male	2005	Melanoma of the Skin	MelanomaSkin	445	8743	Unknown	Right - origin of primary	Positive histology	8743/3: Superficial spreading melanoma	8720-8799: nevi and melanomas	Melanoma of the Skin	XId Malignant melanomas	Localized	Localized	Localized only	Blank(s)	Blank(s)	Blank(s)	Blank(s)	Blank(s)	Blank(s)	Blank(s)	Blank(s)	Blank(s)	Blank(s)	Blank(s)	Blank(s)	Blank(s)	Blank(s)	T1b	N0	M0	45	None	None; diagnosed at autopsy		Surgery performed	Blank(s)	Blank(s)	Blank(s)	Blank(s)	Blank(s)	Blank(s)	Blank(s)	98	0	Blank(s)
14046587	80-84 years	Male	2011	Melanoma of the Skin	MelanomaSkin	444	8720	Unknown	Not a paired site	Positive histology	8720/3: Malignant melanoma, NOS	8720-8799: nevi and melanomas	Melanoma of the Skin	XId Malignant melanomas	Localized	Localized	Localized only	Blank(s)	Blank(s)	Blank(s)	Blank(s)	IB	T1b	N0	M0	Blank(s)	Blank(s)	Blank(s)	Blank(s)	Blank(s)	Blank(s)	T1b	N0	M0	27	None	None; diagnosed at autopsy		Surgery performed	Blank(s)	Blank(s)	Blank(s)	Blank(s)	Blank(s)	Blank(s)	Blank(s)	98	0	No
14046587	80-84 years	Male	2011	Melanoma of the Skin	MelanomaSkin	442	8720	Unknown	Right - origin of primary	Positive histology	8720/3: Malignant melanoma, NOS	8720-8799: nevi and melanomas	Melanoma of the Skin	XId Malignant melanomas	Localized	Localized	Localized only	Blank(s)	Blank(s)	Blank(s)	Blank(s)	IB	T1b	N0	M0	Blank(s)	Blank(s)	Blank(s)	Blank(s)	Blank(s)	Blank(s)	T1b	N0	M0	27	None	None; diagnosed at autopsy		Surgery performed	Blank(s)	Blank(s)	Blank(s)	Blank(s)	Blank(s)	Blank(s)	Blank(s)	98	0	No
14046587	80-84 years	Male	2011	Melanoma of the Skin	MelanomaSkin	446	8720	Unknown	Left - origin of primary	Positive histology	8720/3: Malignant melanoma, NOS	8720-8799: nevi and melanomas	Melanoma of the Skin	XId Malignant melanomas	Localized	Localized	Localized only	Blank(s)	Blank(s)	Blank(s)	Blank(s)	IB	T1b	N0	M0	Blank(s)	Blank(s)	Blank(s)	Blank(s)	Blank(s)	Blank(s)	T1b	N0	M0	27	None	None; diagnosed at autopsy		Surgery performed	Blank(s)	Blank(s)	Blank(s)	Blank(s)	Blank(s)	Blank(s)	Blank(s)	98	0	No
14046622	45-49 years	Female	2005	Breast	Breast	509	8500	Poorly differentiated; Grade III	Right - origin of primary	Positive histology	8500/3: Infiltrating duct carcinoma, NOS	8500-8549: ductal and lobular neoplasms	Breast	XIf Other and unspecified carcinomas	Regional	Regional	Regional lymph nodes involved only	Blank(s)	Blank(s)	Blank(s)	Blank(s)	Blank(s)	Blank(s)	Blank(s)	Blank(s)	Blank(s)	Blank(s)	Blank(s)	Blank(s)	Blank(s)	Blank(s)	T1c	N1a	M0	55	Unknown or not applicable	None; diagnosed at autopsy		Surgery performed	Blank(s)	Blank(s)	Blank(s)	Blank(s)	Blank(s)	Blank(s)	Blank(s)	2	23	Blank(s)
14046622	55-59 years	Female	2014	Acute Myeloid Leukemia	HemeRetic	421	9866	Unknown	Not a paired site	Pos hist AND immunophenotyping AND/OR pos genetic studies	9866/3: Acute promyelocytic leukemia (AML with t(15;17)(q22;q12)) PML/RARA	9840-9939: myeloid leukemias (C42.1)	Acute Myeloid Leukemia	Ib Acute myeloid leukemias	Distant	Blank(s)	Distant site(s)/node(s) involved	Blank(s)	Blank(s)	Blank(s)	Blank(s)	NA	NA	NA	NA	Blank(s)	Blank(s)	Blank(s)	Blank(s)	Blank(s)	Blank(s)	NA	NA	NA	98	Unknown or not applicable	None; diagnosed at autopsy		Not recommended	Blank(s)	Blank(s)	Blank(s)	Blank(s)	Blank(s)	Blank(s)	Blank(s)	99	99	N/A
14046631	75-79 years	Female	2006	Lung and Bronchus	Lung	341	8255	Well differentiated; Grade I	Left - origin of primary	Positive histology	8255/3: Adenocarcinoma with mixed subtypes	8140-8389: adenomas and adenocarcinomas	Lung and Bronchus	XIf Other and unspecified carcinomas	Localized	Localized	Localized only	Blank(s)	Blank(s)	Blank(s)	Blank(s)	Blank(s)	Blank(s)	Blank(s)	Blank(s)	Blank(s)	Blank(s)	Blank(s)	Blank(s)	Blank(s)	Blank(s)	T1	N0	M0	33	4 or more regional lymph nodes removed	None; diagnosed at autopsy		Surgery performed	Blank(s)	Blank(s)	Blank(s)	Blank(s)	Blank(s)	Blank(s)	Blank(s)	0	4	Blank(s)
14046631	75-79 years	Female	2009	Hepatic Flexure	Colon	183	8140	Moderately differentiated; Grade II	Not a paired site	Positive histology	8140/3: Adenocarcinoma, NOS	8140-8389: adenomas and adenocarcinomas	Hepatic Flexure	XIf Other and unspecified carcinomas	Localized	Localized	Localized only	Blank(s)	Blank(s)	Blank(s)	Blank(s)	Blank(s)	Blank(s)	Blank(s)	Blank(s)	Blank(s)	Blank(s)	Blank(s)	Blank(s)	Blank(s)	Blank(s)	T2	N0	M0	40	4 or more regional lymph nodes removed	None; diagnosed at autopsy		Surgery performed	Blank(s)	Blank(s)	Blank(s)	Blank(s)	Blank(s)	Blank(s)	Blank(s)	0	13	Blank(s)
14046642	60-64 years	Female	2006	Breast	Breast	509	8500	Poorly differentiated; Grade III	Left - origin of primary	Positive histology	8500/3: Infiltrating duct carcinoma, NOS	8500-8549: ductal and lobular neoplasms	Breast	XIf Other and unspecified carcinomas	Localized	Localized	Localized only	Blank(s)	Blank(s)	Blank(s)	Blank(s)	Blank(s)	Blank(s)	Blank(s)	Blank(s)	Blank(s)	Blank(s)	Blank(s)	Blank(s)	Blank(s)	Blank(s)	T1c	N0	M0	41	Unknown or not applicable	None; diagnosed at autopsy		Surgery performed	Blank(s)	Blank(s)	Blank(s)	Blank(s)	Blank(s)	Blank(s)	Blank(s)	0	2	Blank(s)
14046646	70-74 years	Male	2006	Melanoma of the Skin	MelanomaSkin	446	8743	Unknown	Right - origin of primary	Positive histology	8743/3: Superficial spreading melanoma	8720-8799: nevi and melanomas	Melanoma of the Skin	XId Malignant melanomas	Localized	Localized	Localized only	Blank(s)	Blank(s)	Blank(s)	Blank(s)	Blank(s)	Blank(s)	Blank(s)	Blank(s)	Blank(s)	Blank(s)	Blank(s)	Blank(s)	Blank(s)	Blank(s)	T1a	N0	M0	45	None	None; diagnosed at autopsy		Surgery performed	Blank(s)	Blank(s)	Blank(s)	Blank(s)	Blank(s)	Blank(s)	Blank(s)	98	0	Blank(s)
14046646	80-84 years	Male	2019	Melanoma of the Skin	Blank(s)	444	8721	Blank(s)	Right - origin of primary	Positive histology	8721/3: Nodular melanoma	8720-8799: nevi and melanomas	Melanoma of the Skin	XId Malignant melanomas	Localized	Blank(s)	Blank(s)	T2a	N0	M0	1B	Blank(s)	Blank(s)	Blank(s)	Blank(s)	Blank(s)	Blank(s)	Blank(s)	Blank(s)	Blank(s)	Blank(s)	Blank(s)	Blank(s)	Blank(s)	0	None	None; diagnosed at autopsy		Not recommended	Blank(s)	Blank(s)	Blank(s)	Blank(s)	300	0	4	98	0	No
14046648	70-74 years	Male	2005	Esophagus	Esophagus	155	8010	Unknown	Not a paired site	Positive histology	8010/3: Carcinoma, NOS	8010-8049: epithelial neoplasms, NOS	Esophagus	XIf Other and unspecified carcinomas	Localized	Localized	Localized only	Blank(s)	Blank(s)	Blank(s)	Blank(s)	Blank(s)	Blank(s)	Blank(s)	Blank(s)	Blank(s)	Blank(s)	Blank(s)	Blank(s)	Blank(s)	Blank(s)	T1	N0	M0	0	None	None; diagnosed at autopsy		Not recommended, contraindicated due to other cond; autopsy only (1973-2002)	Blank(s)	Blank(s)	Blank(s)	Blank(s)	Blank(s)	Blank(s)	Blank(s)	98	0	Blank(s)
14046648	70-74 years	Male	2008	Miscellaneous	HemeRetic	421	9985	Unknown	Not a paired site	Positive histology	9985/3: Refractory cytopenia with multilineage dysplasia	9980-9989: myelodysplastic syndrome	Miscellaneous	Id Myelodysplastic syndrome and other myeloproliferative diseases	Distant	Blank(s)	Distant site(s)/node(s) involved	Blank(s)	Blank(s)	Blank(s)	Blank(s)	Blank(s)	Blank(s)	Blank(s)	Blank(s)	Blank(s)	Blank(s)	Blank(s)	Blank(s)	Blank(s)	Blank(s)	NA	NA	NA	98	Unknown or not applicable	None; diagnosed at autopsy		Not recommended	Blank(s)	Blank(s)	Blank(s)	Blank(s)	Blank(s)	Blank(s)	Blank(s)	99	99	Blank(s)
14046667	45-49 years	Female	2006	Thyroid	Thyroid	739	8260	Unknown	Not a paired site	Positive histology	8260/3: Papillary adenocarcinoma, NOS	8140-8389: adenomas and adenocarcinomas	Thyroid	XIb Thyroid carcinomas	Regional	Regional	Regional by both direct extension and lymph node involvement	Blank(s)	Blank(s)	Blank(s)	Blank(s)	Blank(s)	Blank(s)	Blank(s)	Blank(s)	Blank(s)	Blank(s)	Blank(s)	Blank(s)	Blank(s)	Blank(s)	T3	N1NOS	M0	50	1 to 3 regional lymph nodes removed	None; diagnosed at autopsy		Surgery performed	Blank(s)	Blank(s)	Blank(s)	Blank(s)	Blank(s)	Blank(s)	Blank(s)	1	3	Blank(s)
14046667	50-54 years	Female	2011	Breast	Breast	504	8500	Well differentiated; Grade I	Left - origin of primary	Positive histology	8500/3: Infiltrating duct carcinoma, NOS	8500-8549: ductal and lobular neoplasms	Breast	XIf Other and unspecified carcinomas	Localized	Localized	Localized only	Blank(s)	Blank(s)	Blank(s)	Blank(s)	IA	T1a	N0	M0	Blank(s)	Blank(s)	Blank(s)	Blank(s)	Blank(s)	Blank(s)	T1a	N0	M0	22	Unknown or not applicable	None; diagnosed at autopsy		Surgery performed	Blank(s)	Blank(s)	Blank(s)	Blank(s)	Blank(s)	Blank(s)	Blank(s)	98	0	No
14046669	60-64 years	Female	2006	Lung and Bronchus	Lung	341	8140	Moderately differentiated; Grade II	Right - origin of primary	Positive histology	8140/3: Adenocarcinoma, NOS	8140-8389: adenomas and adenocarcinomas	Lung and Bronchus	XIf Other and unspecified carcinomas	Localized	Localized	Localized only	Blank(s)	Blank(s)	Blank(s)	Blank(s)	Blank(s)	Blank(s)	Blank(s)	Blank(s)	Blank(s)	Blank(s)	Blank(s)	Blank(s)	Blank(s)	Blank(s)	T1	N0	M0	30	1 to 3 regional lymph nodes removed	None; diagnosed at autopsy		Surgery performed	Blank(s)	Blank(s)	Blank(s)	Blank(s)	Blank(s)	Blank(s)	Blank(s)	0	1	Blank(s)
14046669	60-64 years	Female	2006	Lung and Bronchus	Lung	341	8140	Poorly differentiated; Grade III	Left - origin of primary	Positive histology	8140/3: Adenocarcinoma, NOS	8140-8389: adenomas and adenocarcinomas	Lung and Bronchus	XIf Other and unspecified carcinomas	Regional	Regional	Regional by both direct extension and lymph node involvement	Blank(s)	Blank(s)	Blank(s)	Blank(s)	Blank(s)	Blank(s)	Blank(s)	Blank(s)	Blank(s)	Blank(s)	Blank(s)	Blank(s)	Blank(s)	Blank(s)	T2	N2	M0	33	4 or more regional lymph nodes removed	None; diagnosed at autopsy		Surgery performed	Blank(s)	Blank(s)	Blank(s)	Blank(s)	Blank(s)	Blank(s)	Blank(s)	2	11	Blank(s)
14046681	60-64 years	Male	2005	Tongue	TongueBase	19	8070	Poorly differentiated; Grade III	Not a paired site	Positive histology	8070/3: Squamous cell carcinoma, NOS	8050-8089: squamous cell neoplasms	Tongue	XIf Other and unspecified carcinomas	Regional	Regional	Regional by both direct extension and lymph node involvement	Blank(s)	Blank(s)	Blank(s)	Blank(s)	Blank(s)	Blank(s)	Blank(s)	Blank(s)	Blank(s)	Blank(s)	Blank(s)	Blank(s)	Blank(s)	Blank(s)	TX	N3	M0	0	None	None; diagnosed at autopsy		Recommended but not performed, unknown reason	Blank(s)	Blank(s)	Blank(s)	Blank(s)	Blank(s)	Blank(s)	Blank(s)	95	95	Blank(s)
14046681	65-69 years	Male	2010	Lung and Bronchus	Lung	341	8046	Poorly differentiated; Grade III	Left - origin of primary	Positive histology	8046/3: Non-small cell carcinoma	8010-8049: epithelial neoplasms, NOS	Lung and Bronchus	XIf Other and unspecified carcinomas	Distant	Distant	Distant site(s)/node(s) involved	Blank(s)	Blank(s)	Blank(s)	Blank(s)	IV	T4	N2	M1b	Blank(s)	Blank(s)	Blank(s)	Blank(s)	Blank(s)	Blank(s)	T4	N2	M1	0	None	None; diagnosed at autopsy		Recommended but not performed, unknown reason	Blank(s)	Blank(s)	Blank(s)	Blank(s)	Blank(s)	Blank(s)	Blank(s)	98	0	No
14046692	50-54 years	Female	2005	Breast	Breast	502	8500	Poorly differentiated; Grade III	Left - origin of primary	Positive histology	8500/3: Infiltrating duct carcinoma, NOS	8500-8549: ductal and lobular neoplasms	Breast	XIf Other and unspecified carcinomas	Regional	Regional	Regional lymph nodes involved only	Blank(s)	Blank(s)	Blank(s)	Blank(s)	Blank(s)	Blank(s)	Blank(s)	Blank(s)	Blank(s)	Blank(s)	Blank(s)	Blank(s)	Blank(s)	Blank(s)	T2	N3a	M0	51	Unknown or not applicable	None; diagnosed at autopsy		Surgery performed	Blank(s)	Blank(s)	Blank(s)	Blank(s)	Blank(s)	Blank(s)	Blank(s)	21	23	Blank(s)
14046692	50-54 years	Female	2005	Breast	Breast	502	8520	Unknown	Left - origin of primary	Positive histology	8520/3: Lobular carcinoma, NOS	8500-8549: ductal and lobular neoplasms	Breast	XIf Other and unspecified carcinomas	Localized	Localized	Localized only	Blank(s)	Blank(s)	Blank(s)	Blank(s)	Blank(s)	Blank(s)	Blank(s)	Blank(s)	Blank(s)	Blank(s)	Blank(s)	Blank(s)	Blank(s)	Blank(s)	T2	N0	M0	50	Unknown or not applicable	None; diagnosed at autopsy		Surgery performed	Blank(s)	Blank(s)	Blank(s)	Blank(s)	Blank(s)	Blank(s)	Blank(s)	0	23	Blank(s)
14046706	60-64 years	Male	2005	Prostate	Prostate	619	8140	Moderately differentiated; Grade II	Not a paired site	Positive histology	8140/3: Adenocarcinoma, NOS	8140-8389: adenomas and adenocarcinomas	Prostate	XIf Other and unspecified carcinomas	Localized	Localized	Localized only	Blank(s)	Blank(s)	Blank(s)	Blank(s)	Blank(s)	Blank(s)	Blank(s)	Blank(s)	Blank(s)	Blank(s)	Blank(s)	Blank(s)	Blank(s)	Blank(s)	T2NOS	N0	M0	50	4 or more regional lymph nodes removed	None; diagnosed at autopsy		Surgery performed	Blank(s)	Blank(s)	Blank(s)	Blank(s)	Blank(s)	Blank(s)	Blank(s)	0	5	Blank(s)
14046706	65-69 years	Male	2010	NHL - Nodal	Lymphoma	779	9590	Unknown	Not a paired site	Unknown	9590/3: Malignant lymphoma, NOS	9590-9599: malignant lymphomas, NOS or diffuse	NHL - Nodal	IIe Unspecified lymphomas	Unknown/unstaged	Unknown/unstaged	Unknown/unstaged/unspecified/DCO	Blank(s)	Blank(s)	Blank(s)	Blank(s)	UNK Stage	NA	NA	NA	Blank(s)	Blank(s)	Blank(s)	Blank(s)	Blank(s)	Blank(s)	NA	NA	NA	99	Unknown or not applicable	Unknown; death certificate only		Unknown; death certificate; or autopsy only (2003+)	Blank(s)	Blank(s)	Blank(s)	Blank(s)	Blank(s)	Blank(s)	Blank(s)	99	99	N/A
14046733	60-64 years	Female	2005	Rectosigmoid Junction	Rectum	199	8140	Moderately differentiated; Grade II	Not a paired site	Positive histology	8140/3: Adenocarcinoma, NOS	8140-8389: adenomas and adenocarcinomas	Rectosigmoid Junction	XIf Other and unspecified carcinomas	Regional	Regional	Regional lymph nodes involved only	Blank(s)	Blank(s)	Blank(s)	Blank(s)	Blank(s)	Blank(s)	Blank(s)	Blank(s)	Blank(s)	Blank(s)	Blank(s)	Blank(s)	Blank(s)	Blank(s)	T3	N2	M0	30	4 or more regional lymph nodes removed	None; diagnosed at autopsy		Surgery performed	Blank(s)	Blank(s)	Blank(s)	Blank(s)	Blank(s)	Blank(s)	Blank(s)	4	6	Blank(s)
14046733	65-69 years	Female	2008	Other Digestive Organs	DigestiveOther	269	8140	Unknown	Not a paired site	Positive histology	8140/3: Adenocarcinoma, NOS	8140-8389: adenomas and adenocarcinomas	Other Digestive Organs	XIf Other and unspecified carcinomas	Distant	Blank(s)	Distant site(s)/node(s) involved	Blank(s)	Blank(s)	Blank(s)	Blank(s)	Blank(s)	Blank(s)	Blank(s)	Blank(s)	Blank(s)	Blank(s)	Blank(s)	Blank(s)	Blank(s)	Blank(s)	NA	NA	NA	0	None	None; diagnosed at autopsy		Not recommended	Blank(s)	Blank(s)	Blank(s)	Blank(s)	Blank(s)	Blank(s)	Blank(s)	98	0	Blank(s)
14046750	70-74 years	Female	2009	NHL - Extranodal	Lymphoma	445	9718	T-cell	Left - origin of primary	Positive histology	9718/3: Primary cutaneous anaplastic large cell lymphoma	9700-9719: nhl - mature t and nk-cell lymphomas	NHL - Extranodal	IIb Non-Hodgkin lymphomas (except Burkitt lymphoma)	Localized	Localized	Localized only	Blank(s)	Blank(s)	Blank(s)	Blank(s)	Blank(s)	Blank(s)	Blank(s)	Blank(s)	Blank(s)	Blank(s)	Blank(s)	Blank(s)	Blank(s)	Blank(s)	NA	NA	NA	0	None	None; diagnosed at autopsy		Recommended but not performed, unknown reason	Blank(s)	Blank(s)	Blank(s)	Blank(s)	Blank(s)	Blank(s)	Blank(s)	99	99	Blank(s)
14046757	55-59 years	Male	2005	Gum and Other Mouth	MouthOther	69	8070	Unknown	Not a paired site	Positive histology	8070/3: Squamous cell carcinoma, NOS	8050-8089: squamous cell neoplasms	Gum and Other Mouth	XIf Other and unspecified carcinomas	Localized	Blank(s)	Localized only	Blank(s)	Blank(s)	Blank(s)	Blank(s)	Blank(s)	Blank(s)	Blank(s)	Blank(s)	Blank(s)	Blank(s)	Blank(s)	Blank(s)	Blank(s)	Blank(s)	TX	N0	M0	20	None	None; diagnosed at autopsy		Surgery performed	Blank(s)	Blank(s)	Blank(s)	Blank(s)	Blank(s)	Blank(s)	Blank(s)	98	0	Blank(s)
14046757	60-64 years	Male	2006	Prostate	Prostate	619	8140	Poorly differentiated; Grade III	Not a paired site	Positive histology	8140/3: Adenocarcinoma, NOS	8140-8389: adenomas and adenocarcinomas	Prostate	XIf Other and unspecified carcinomas	Regional	Regional	Regional by direct extension only	Blank(s)	Blank(s)	Blank(s)	Blank(s)	Blank(s)	Blank(s)	Blank(s)	Blank(s)	Blank(s)	Blank(s)	Blank(s)	Blank(s)	Blank(s)	Blank(s)	T2NOS	N0	M0	50	Number of regional lymph nodes removed unknown	None; diagnosed at autopsy		Surgery performed	Blank(s)	Blank(s)	Blank(s)	Blank(s)	Blank(s)	Blank(s)	Blank(s)	98	0	Blank(s)
14046757	70-74 years	Male	2017	Soft Tissue including Heart	SoftTissue	490	8801	Undifferentiated; anaplastic; Grade IV	Right - origin of primary	Positive histology	8801/3: Spindle cell sarcoma	8800-8809: soft tissue tumors and sarcomas, NOS	Soft Tissue including Heart	IXe Unspecified soft tissue sarcomas	Regional	Regional	Regional by direct extension only	Blank(s)	Blank(s)	Blank(s)	Blank(s)	Blank(s)	Blank(s)	Blank(s)	Blank(s)	p2B	p0	c0	Pathologic	Pathologic	Clinical	Blank(s)	Blank(s)	Blank(s)	40	1 to 3 regional lymph nodes removed	None; diagnosed at autopsy		Surgery performed	Blank(s)	Blank(s)	Blank(s)	Blank(s)	Blank(s)	Blank(s)	55	0	1	No
14046813	65-69 years	Female	2006	Cecum	Colon	180	8263	Moderately differentiated; Grade II	Not a paired site	Positive histology	8263/3: Adenocarcinoma in tubulovillous adenoma	8140-8389: adenomas and adenocarcinomas	Cecum	XIf Other and unspecified carcinomas	Localized	Localized	Localized only	Blank(s)	Blank(s)	Blank(s)	Blank(s)	Blank(s)	Blank(s)	Blank(s)	Blank(s)	Blank(s)	Blank(s)	Blank(s)	Blank(s)	Blank(s)	Blank(s)	T2	N0	M0	40	4 or more regional lymph nodes removed	None; diagnosed at autopsy		Surgery performed	Blank(s)	Blank(s)	Blank(s)	Blank(s)	Blank(s)	Blank(s)	Blank(s)	98	0	Blank(s)
14046825	50-54 years	Female	2006	NHL - Nodal	Lymphoma	778	9690	Unknown	Not a paired site	Positive histology	9690/3: Follicular lymphoma	9670-9699: nhl - mature b-cell lymphomas	NHL - Nodal	IIb Non-Hodgkin lymphomas (except Burkitt lymphoma)	Distant	Distant	Distant site(s)/node(s) involved	Blank(s)	Blank(s)	Blank(s)	Blank(s)	Blank(s)	Blank(s)	Blank(s)	Blank(s)	Blank(s)	Blank(s)	Blank(s)	Blank(s)	Blank(s)	Blank(s)	NA	NA	NA	0	Unknown or not applicable	None; diagnosed at autopsy		Not recommended	Blank(s)	Blank(s)	Blank(s)	Blank(s)	Blank(s)	Blank(s)	Blank(s)	99	99	Blank(s)
14046825	60-64 years	Female	2019	Corpus Uteri	Blank(s)	541	8380	Blank(s)	Not a paired site	Positive histology	8380/3: Endometrioid carcinoma	8140-8389: adenomas and adenocarcinomas	Corpus Uteri	XIf Other and unspecified carcinomas	Localized	Blank(s)	Blank(s)	T1	N0	M0	1	Blank(s)	Blank(s)	Blank(s)	Blank(s)	Blank(s)	Blank(s)	Blank(s)	Blank(s)	Blank(s)	Blank(s)	Blank(s)	Blank(s)	Blank(s)	61	None	None; diagnosed at autopsy		Surgery performed	Blank(s)	Blank(s)	Blank(s)	Blank(s)	300	0	10	98	0	No
14046830	55-59 years	Female	2006	Corpus Uteri	CorpusCarcinoma	541	8380	Moderately differentiated; Grade II	Not a paired site	Positive histology	8380/3: Endometrioid carcinoma	8140-8389: adenomas and adenocarcinomas	Corpus Uteri	XIf Other and unspecified carcinomas	Localized	Localized	Localized only	Blank(s)	Blank(s)	Blank(s)	Blank(s)	Blank(s)	Blank(s)	Blank(s)	Blank(s)	Blank(s)	Blank(s)	Blank(s)	Blank(s)	Blank(s)	Blank(s)	T1a	N0	M0	50	4 or more regional lymph nodes removed	None; diagnosed at autopsy		Surgery performed	Blank(s)	Blank(s)	Blank(s)	Blank(s)	Blank(s)	Blank(s)	Blank(s)	0	11	Blank(s)
14046830	65-69 years	Female	2013	Acute Monocytic Leukemia	HemeRetic	421	9891	Unknown	Not a paired site	Positive histology	9891/3: Acute monoblastic and monocytic leukemia	9840-9939: myeloid leukemias (C42.1)	Acute Monocytic Leukemia	Ib Acute myeloid leukemias	Distant	Blank(s)	Distant site(s)/node(s) involved	Blank(s)	Blank(s)	Blank(s)	Blank(s)	NA	NA	NA	NA	Blank(s)	Blank(s)	Blank(s)	Blank(s)	Blank(s)	Blank(s)	NA	NA	NA	98	Unknown or not applicable	None; diagnosed at autopsy		Not recommended	Blank(s)	Blank(s)	Blank(s)	Blank(s)	Blank(s)	Blank(s)	Blank(s)	99	99	N/A
14046837	65-69 years	Male	2006	Larynx	LarynxSupraglottic	321	8070	Unknown	Not a paired site	Positive histology	8070/3: Squamous cell carcinoma, NOS	8050-8089: squamous cell neoplasms	Larynx	XIf Other and unspecified carcinomas	Localized	Localized	Localized only	Blank(s)	Blank(s)	Blank(s)	Blank(s)	Blank(s)	Blank(s)	Blank(s)	Blank(s)	Blank(s)	Blank(s)	Blank(s)	Blank(s)	Blank(s)	Blank(s)	T1	N0	M0	0	None	None; diagnosed at autopsy		Not recommended	Blank(s)	Blank(s)	Blank(s)	Blank(s)	Blank(s)	Blank(s)	Blank(s)	98	0	Blank(s)
14046837	65-69 years	Male	2008	Lung and Bronchus	Lung	343	8560	Moderately differentiated; Grade II	Left - origin of primary	Positive histology	8560/3: Adenosquamous carcinoma	8560-8579: complex epithelial neoplasms	Lung and Bronchus	XIf Other and unspecified carcinomas	Distant	Distant	Distant site(s)/node(s) involved	Blank(s)	Blank(s)	Blank(s)	Blank(s)	Blank(s)	Blank(s)	Blank(s)	Blank(s)	Blank(s)	Blank(s)	Blank(s)	Blank(s)	Blank(s)	Blank(s)	T1	N0	M1	21	Biopsy or aspiration of regional lymph node, NOS	None; diagnosed at autopsy		Surgery performed	Blank(s)	Blank(s)	Blank(s)	Blank(s)	Blank(s)	Blank(s)	Blank(s)	0	1	Blank(s)
14046837	65-69 years	Male	2008	Lung and Bronchus	Lung	343	8140	Poorly differentiated; Grade III	Right - origin of primary	Positive histology	8140/3: Adenocarcinoma, NOS	8140-8389: adenomas and adenocarcinomas	Lung and Bronchus	XIf Other and unspecified carcinomas	Distant	Distant	Distant site(s)/node(s) involved	Blank(s)	Blank(s)	Blank(s)	Blank(s)	Blank(s)	Blank(s)	Blank(s)	Blank(s)	Blank(s)	Blank(s)	Blank(s)	Blank(s)	Blank(s)	Blank(s)	T1	N0	M1	20	1 to 3 regional lymph nodes removed	None; diagnosed at autopsy		Surgery performed	Blank(s)	Blank(s)	Blank(s)	Blank(s)	Blank(s)	Blank(s)	Blank(s)	0	1	Blank(s)
14046850	70-74 years	Male	2014	Miscellaneous	HemeRetic	421	9950	Unknown	Not a paired site	Positive histology	9950/3: Polycythemia vera	9950-9969: chronic myeloproliferative disorders (C42.1)	Miscellaneous	Ic Chronic myeloproliferative diseases	Distant	Blank(s)	Distant site(s)/node(s) involved	Blank(s)	Blank(s)	Blank(s)	Blank(s)	NA	NA	NA	NA	Blank(s)	Blank(s)	Blank(s)	Blank(s)	Blank(s)	Blank(s)	NA	NA	NA	98	Unknown or not applicable	None; diagnosed at autopsy		Recommended but not performed, unknown reason	Blank(s)	Blank(s)	Blank(s)	Blank(s)	Blank(s)	Blank(s)	Blank(s)	99	99	N/A
14046850	75-79 years	Male	2019	Melanoma of the Skin	Blank(s)	448	8720	Blank(s)	Not a paired site	Positive histology	8720/3: Malignant melanoma, NOS	8720-8799: nevi and melanomas	Melanoma of the Skin	XId Malignant melanomas	Localized	Blank(s)	Blank(s)	T3b	N0	M0	2B	Blank(s)	Blank(s)	Blank(s)	Blank(s)	Blank(s)	Blank(s)	Blank(s)	Blank(s)	Blank(s)	Blank(s)	Blank(s)	Blank(s)	Blank(s)	0	None	None; diagnosed at autopsy		Not recommended	Blank(s)	Blank(s)	Blank(s)	Blank(s)	300	0	999	98	0	Unknown
14046853	40-44 years	Female	2005	Melanoma of the Skin	MelanomaSkin	444	8720	Unknown	Not a paired site	Positive histology	8720/3: Malignant melanoma, NOS	8720-8799: nevi and melanomas	Melanoma of the Skin	XId Malignant melanomas	Localized	Localized	Localized only	Blank(s)	Blank(s)	Blank(s)	Blank(s)	Blank(s)	Blank(s)	Blank(s)	Blank(s)	Blank(s)	Blank(s)	Blank(s)	Blank(s)	Blank(s)	Blank(s)	T1a	N0	M0	20	None	None; diagnosed at autopsy		Surgery performed	Blank(s)	Blank(s)	Blank(s)	Blank(s)	Blank(s)	Blank(s)	Blank(s)	98	0	Blank(s)
14046857	45-49 years	Male	2005	Liver	Liver	220	8170	Unknown	Not a paired site	Radiography without microscopic confirm	8170/3: Hepatocellular carcinoma, NOS	8140-8389: adenomas and adenocarcinomas	Liver	VIIb Hepatic carcinomas	Localized	Localized	Localized only	Blank(s)	Blank(s)	Blank(s)	Blank(s)	Blank(s)	Blank(s)	Blank(s)	Blank(s)	Blank(s)	Blank(s)	Blank(s)	Blank(s)	Blank(s)	Blank(s)	T2	N0	M0	0	None	None; diagnosed at autopsy		Recommended but not performed, unknown reason	Blank(s)	Blank(s)	Blank(s)	Blank(s)	Blank(s)	Blank(s)	Blank(s)	98	0	Blank(s)
14046860	70-74 years	Female	2005	Breast	Breast	502	8500	Poorly differentiated; Grade III	Right - origin of primary	Positive histology	8500/3: Infiltrating duct carcinoma, NOS	8500-8549: ductal and lobular neoplasms	Breast	XIf Other and unspecified carcinomas	Localized	Localized	Localized only	Blank(s)	Blank(s)	Blank(s)	Blank(s)	Blank(s)	Blank(s)	Blank(s)	Blank(s)	Blank(s)	Blank(s)	Blank(s)	Blank(s)	Blank(s)	Blank(s)	T1c	N0	M0	51	Unknown or not applicable	None; diagnosed at autopsy		Surgery performed	Blank(s)	Blank(s)	Blank(s)	Blank(s)	Blank(s)	Blank(s)	Blank(s)	0	21	Blank(s)
14046896	65-69 years	Male	2005	Sigmoid Colon	Colon	187	8140	Moderately differentiated; Grade II	Not a paired site	Positive histology	8140/3: Adenocarcinoma, NOS	8140-8389: adenomas and adenocarcinomas	Sigmoid Colon	XIf Other and unspecified carcinomas	Regional	Regional	Regional by both direct extension and lymph node involvement	Blank(s)	Blank(s)	Blank(s)	Blank(s)	Blank(s)	Blank(s)	Blank(s)	Blank(s)	Blank(s)	Blank(s)	Blank(s)	Blank(s)	Blank(s)	Blank(s)	T3	N1	M0	40	4 or more regional lymph nodes removed	None; diagnosed at autopsy		Surgery performed	Blank(s)	Blank(s)	Blank(s)	Blank(s)	Blank(s)	Blank(s)	Blank(s)	2	18	Blank(s)
14046896	80-84 years	Male	2017	Prostate	Prostate	619	8140	Well differentiated; Grade I	Not a paired site	Positive histology	8140/3: Adenocarcinoma, NOS	8140-8389: adenomas and adenocarcinomas	Prostate	XIf Other and unspecified carcinomas	Localized	Localized	Localized only	Blank(s)	Blank(s)	Blank(s)	Blank(s)	Blank(s)	Blank(s)	Blank(s)	Blank(s)	p2	pX	c0	Pathologic	Pathologic	Pathologic	Blank(s)	Blank(s)	Blank(s)	30	None	None; diagnosed at autopsy		Surgery performed	Blank(s)	Blank(s)	Blank(s)	Blank(s)	Blank(s)	Blank(s)	6	98	0	No
14046913	55-59 years	Male	2005	Prostate	Prostate	619	8140	Moderately differentiated; Grade II	Not a paired site	Positive histology	8140/3: Adenocarcinoma, NOS	8140-8389: adenomas and adenocarcinomas	Prostate	XIf Other and unspecified carcinomas	Localized	Localized	Localized only	Blank(s)	Blank(s)	Blank(s)	Blank(s)	Blank(s)	Blank(s)	Blank(s)	Blank(s)	Blank(s)	Blank(s)	Blank(s)	Blank(s)	Blank(s)	Blank(s)	T1c	N0	M0	0	None	None; diagnosed at autopsy		Recommended but not performed, unknown reason	Blank(s)	Blank(s)	Blank(s)	Blank(s)	Blank(s)	Blank(s)	Blank(s)	98	0	Blank(s)
14046929	75-79 years	Male	2005	Melanoma of the Skin	MelanomaSkin	446	8720	Unknown	Left - origin of primary	Positive histology	8720/3: Malignant melanoma, NOS	8720-8799: nevi and melanomas	Melanoma of the Skin	XId Malignant melanomas	Localized	Localized	Localized only	Blank(s)	Blank(s)	Blank(s)	Blank(s)	Blank(s)	Blank(s)	Blank(s)	Blank(s)	Blank(s)	Blank(s)	Blank(s)	Blank(s)	Blank(s)	Blank(s)	T1NOS	N0	M0	31	None	None; diagnosed at autopsy		Surgery performed	Blank(s)	Blank(s)	Blank(s)	Blank(s)	Blank(s)	Blank(s)	Blank(s)	98	0	Blank(s)
14046936	35-39 years	Female	2005	Retroperitoneum	Retroperitoneum	480	8851	Well differentiated; Grade I	Not a paired site	Positive histology	8851/3: Liposarcoma, well differentiated	8850-8889: lipomatous neoplasms	Retroperitoneum	IXd Other specified soft tissue sarcomas	Localized	Blank(s)	Localized only	Blank(s)	Blank(s)	Blank(s)	Blank(s)	Blank(s)	Blank(s)	Blank(s)	Blank(s)	Blank(s)	Blank(s)	Blank(s)	Blank(s)	Blank(s)	Blank(s)	TX	N0	M0	40	None	None; diagnosed at autopsy		Surgery performed	Blank(s)	Blank(s)	Blank(s)	Blank(s)	Blank(s)	Blank(s)	Blank(s)	98	0	Blank(s)
14046936	35-39 years	Female	2008	Breast	Breast	503	8500	Unknown	Left - origin of primary	Positive histology	8500/3: Infiltrating duct carcinoma, NOS	8500-8549: ductal and lobular neoplasms	Breast	XIf Other and unspecified carcinomas	Localized	Localized	Localized only	Blank(s)	Blank(s)	Blank(s)	Blank(s)	Blank(s)	Blank(s)	Blank(s)	Blank(s)	Blank(s)	Blank(s)	Blank(s)	Blank(s)	Blank(s)	Blank(s)	T1mic	N0(i-)	M0	52	Unknown or not applicable	None; diagnosed at autopsy		Surgery performed	Blank(s)	Blank(s)	Blank(s)	Blank(s)	Blank(s)	Blank(s)	Blank(s)	0	4	Blank(s)
14046950	65-69 years	Male	2005	Prostate	Prostate	619	8140	Poorly differentiated; Grade III	Not a paired site	Positive histology	8140/3: Adenocarcinoma, NOS	8140-8389: adenomas and adenocarcinomas	Prostate	XIf Other and unspecified carcinomas	Localized	Localized	Localized only	Blank(s)	Blank(s)	Blank(s)	Blank(s)	Blank(s)	Blank(s)	Blank(s)	Blank(s)	Blank(s)	Blank(s)	Blank(s)	Blank(s)	Blank(s)	Blank(s)	T2NOS	N0	M0	50	4 or more regional lymph nodes removed	None; diagnosed at autopsy		Surgery performed	Blank(s)	Blank(s)	Blank(s)	Blank(s)	Blank(s)	Blank(s)	Blank(s)	0	6	Blank(s)
14046950	65-69 years	Male	2006	Ascending Colon	Colon	182	8140	Moderately differentiated; Grade II	Not a paired site	Positive histology	8140/3: Adenocarcinoma, NOS	8140-8389: adenomas and adenocarcinomas	Ascending Colon	XIf Other and unspecified carcinomas	Regional	Regional	Regional by direct extension only	Blank(s)	Blank(s)	Blank(s)	Blank(s)	Blank(s)	Blank(s)	Blank(s)	Blank(s)	Blank(s)	Blank(s)	Blank(s)	Blank(s)	Blank(s)	Blank(s)	T3	N0	M0	40	4 or more regional lymph nodes removed	None; diagnosed at autopsy		Surgery performed	Blank(s)	Blank(s)	Blank(s)	Blank(s)	Blank(s)	Blank(s)	Blank(s)	0	35	Blank(s)
14046950	75-79 years	Male	2013	Miscellaneous	HemeRetic	421	9989	Unknown	Not a paired site	Positive histology	9989/3: Myelodysplastic syndrome, unclassifiable	9980-9989: myelodysplastic syndrome	Miscellaneous	Id Myelodysplastic syndrome and other myeloproliferative diseases	Distant	Blank(s)	Distant site(s)/node(s) involved	Blank(s)	Blank(s)	Blank(s)	Blank(s)	NA	NA	NA	NA	Blank(s)	Blank(s)	Blank(s)	Blank(s)	Blank(s)	Blank(s)	NA	NA	NA	98	Unknown or not applicable	None; diagnosed at autopsy		Not recommended	Blank(s)	Blank(s)	Blank(s)	Blank(s)	Blank(s)	Blank(s)	Blank(s)	99	99	N/A
14046959	75-79 years	Male	2008	Melanoma of the Skin	MelanomaSkin	445	8743	Unknown	Left - origin of primary	Positive histology	8743/3: Superficial spreading melanoma	8720-8799: nevi and melanomas	Melanoma of the Skin	XId Malignant melanomas	Localized	Localized	Localized only	Blank(s)	Blank(s)	Blank(s)	Blank(s)	Blank(s)	Blank(s)	Blank(s)	Blank(s)	Blank(s)	Blank(s)	Blank(s)	Blank(s)	Blank(s)	Blank(s)	T1a	N0	M0	31	None	None; diagnosed at autopsy		Surgery performed	Blank(s)	Blank(s)	Blank(s)	Blank(s)	Blank(s)	Blank(s)	Blank(s)	98	0	Blank(s)
14046982	40-44 years	Female	2005	Rectum	Rectum	209	8210	Well differentiated; Grade I	Not a paired site	Positive histology	8210/3: Adenocarcinoma in adenomatous polyp	8140-8389: adenomas and adenocarcinomas	Rectum	XIf Other and unspecified carcinomas	Localized	Localized	Localized only	Blank(s)	Blank(s)	Blank(s)	Blank(s)	Blank(s)	Blank(s)	Blank(s)	Blank(s)	Blank(s)	Blank(s)	Blank(s)	Blank(s)	Blank(s)	Blank(s)	T1	N0	M0	26	None	None; diagnosed at autopsy		Surgery performed	Blank(s)	Blank(s)	Blank(s)	Blank(s)	Blank(s)	Blank(s)	Blank(s)	98	0	Blank(s)
14046982	45-49 years	Female	2009	Rectosigmoid Junction	Rectum	199	8140	Moderately differentiated; Grade II	Not a paired site	Positive histology	8140/3: Adenocarcinoma, NOS	8140-8389: adenomas and adenocarcinomas	Rectosigmoid Junction	XIf Other and unspecified carcinomas	Localized	Localized	Localized only	Blank(s)	Blank(s)	Blank(s)	Blank(s)	Blank(s)	Blank(s)	Blank(s)	Blank(s)	Blank(s)	Blank(s)	Blank(s)	Blank(s)	Blank(s)	Blank(s)	T1	N0	M0	0	None	None; diagnosed at autopsy		Not recommended	Blank(s)	Blank(s)	Blank(s)	Blank(s)	Blank(s)	Blank(s)	Blank(s)	98	0	Blank(s)
14046983	55-59 years	Male	2005	NHL - Nodal	Lymphoma	778	9691	Unknown	Not a paired site	Positive histology	9691/3: Follicular lymphoma, grade 2	9670-9699: nhl - mature b-cell lymphomas	NHL - Nodal	IIb Non-Hodgkin lymphomas (except Burkitt lymphoma)	Distant	Distant	Distant site(s)/node(s) involved	Blank(s)	Blank(s)	Blank(s)	Blank(s)	Blank(s)	Blank(s)	Blank(s)	Blank(s)	Blank(s)	Blank(s)	Blank(s)	Blank(s)	Blank(s)	Blank(s)	NA	NA	NA	0	Unknown or not applicable	None; diagnosed at autopsy		Recommended but not performed, unknown reason	Blank(s)	Blank(s)	Blank(s)	Blank(s)	Blank(s)	Blank(s)	Blank(s)	99	99	Blank(s)
14046988	60-64 years	Male	2005	Prostate	Prostate	619	8140	Poorly differentiated; Grade III	Not a paired site	Positive histology	8140/3: Adenocarcinoma, NOS	8140-8389: adenomas and adenocarcinomas	Prostate	XIf Other and unspecified carcinomas	Localized	Localized	Localized only	Blank(s)	Blank(s)	Blank(s)	Blank(s)	Blank(s)	Blank(s)	Blank(s)	Blank(s)	Blank(s)	Blank(s)	Blank(s)	Blank(s)	Blank(s)	Blank(s)	T1c	N0	M0	0	None	None; diagnosed at autopsy		Recommended but not performed, unknown reason	Blank(s)	Blank(s)	Blank(s)	Blank(s)	Blank(s)	Blank(s)	Blank(s)	98	0	Blank(s)
14046988	60-64 years	Male	2005	Lung and Bronchus	Lung	341	8140	Moderately differentiated; Grade II	Right - origin of primary	Positive histology	8140/3: Adenocarcinoma, NOS	8140-8389: adenomas and adenocarcinomas	Lung and Bronchus	XIf Other and unspecified carcinomas	Distant	Distant	Distant site(s)/node(s) involved	Blank(s)	Blank(s)	Blank(s)	Blank(s)	Blank(s)	Blank(s)	Blank(s)	Blank(s)	Blank(s)	Blank(s)	Blank(s)	Blank(s)	Blank(s)	Blank(s)	T2	N0	M1	33	4 or more regional lymph nodes removed	Non-primary surgical procedure to distant site		Surgery performed	Blank(s)	Blank(s)	Blank(s)	Blank(s)	Blank(s)	Blank(s)	Blank(s)	0	9	Blank(s)
14047003	50-54 years	Male	2005	Prostate	Prostate	619	8140	Poorly differentiated; Grade III	Not a paired site	Positive histology	8140/3: Adenocarcinoma, NOS	8140-8389: adenomas and adenocarcinomas	Prostate	XIf Other and unspecified carcinomas	Localized	Localized	Localized only	Blank(s)	Blank(s)	Blank(s)	Blank(s)	Blank(s)	Blank(s)	Blank(s)	Blank(s)	Blank(s)	Blank(s)	Blank(s)	Blank(s)	Blank(s)	Blank(s)	T2NOS	N0	M0	50	4 or more regional lymph nodes removed	None; diagnosed at autopsy		Surgery performed	Blank(s)	Blank(s)	Blank(s)	Blank(s)	Blank(s)	Blank(s)	Blank(s)	0	5	Blank(s)
14047003	60-64 years	Male	2014	NHL - Nodal	Lymphoma	778	9591	B-cell; pre-B; B-precursor	Not a paired site	Pos hist AND immunophenotyping AND/OR pos genetic studies	9591/3: Non-Hodgkin lymphoma, NOS	9590-9599: malignant lymphomas, NOS or diffuse	NHL - Nodal	IIb Non-Hodgkin lymphomas (except Burkitt lymphoma)	Distant	Distant	Distant site(s)/node(s) involved	Blank(s)	Blank(s)	Blank(s)	Blank(s)	III	NA	NA	NA	Blank(s)	Blank(s)	Blank(s)	Blank(s)	Blank(s)	Blank(s)	NA	NA	NA	0	Unknown or not applicable	None; diagnosed at autopsy		Not recommended	Blank(s)	Blank(s)	Blank(s)	Blank(s)	Blank(s)	Blank(s)	Blank(s)	99	99	N/A
14047009	60-64 years	Male	2005	Pancreas	PancreasBodyTail	252	8240	Unknown	Not a paired site	Positive exfoliative cytology, no positive histology	8240/3: Carcinoid tumor, NOS	8140-8389: adenomas and adenocarcinomas	Pancreas	XIf Other and unspecified carcinomas	Distant	Distant	Distant site(s)/node(s) involved	Blank(s)	Blank(s)	Blank(s)	Blank(s)	Blank(s)	Blank(s)	Blank(s)	Blank(s)	Blank(s)	Blank(s)	Blank(s)	Blank(s)	Blank(s)	Blank(s)	NA	NA	NA	0	None	None; diagnosed at autopsy		Recommended but not performed, unknown reason	Blank(s)	Blank(s)	Blank(s)	Blank(s)	Blank(s)	Blank(s)	Blank(s)	98	0	Blank(s)
14047009	60-64 years	Male	2009	NHL - Nodal	Lymphoma	774	9591	Unknown	Not a paired site	Positive histology	9591/3: Non-Hodgkin lymphoma, NOS	9590-9599: malignant lymphomas, NOS or diffuse	NHL - Nodal	IIb Non-Hodgkin lymphomas (except Burkitt lymphoma)	Localized	Localized	Localized only	Blank(s)	Blank(s)	Blank(s)	Blank(s)	Blank(s)	Blank(s)	Blank(s)	Blank(s)	Blank(s)	Blank(s)	Blank(s)	Blank(s)	Blank(s)	Blank(s)	NA	NA	NA	0	Unknown or not applicable	None; diagnosed at autopsy		Not recommended	Blank(s)	Blank(s)	Blank(s)	Blank(s)	Blank(s)	Blank(s)	Blank(s)	99	99	Blank(s)
14047009	70-74 years	Male	2015	Pancreas	PancreasOther	258	8500	Unknown	Not a paired site	Positive histology	8500/3: Infiltrating duct carcinoma, NOS	8500-8549: ductal and lobular neoplasms	Pancreas	XIf Other and unspecified carcinomas	Localized	Localized	Localized only	Blank(s)	Blank(s)	Blank(s)	Blank(s)	IA	T1	N0	M0	Blank(s)	Blank(s)	Blank(s)	Blank(s)	Blank(s)	Blank(s)	T1	N0	M0	0	None	None; diagnosed at autopsy		Not recommended	Blank(s)	Blank(s)	Blank(s)	Blank(s)	Blank(s)	Blank(s)	Blank(s)	98	0	No
14047039	45-49 years	Female	2006	Thyroid	Thyroid	739	8260	Unknown	Not a paired site	Positive histology	8260/3: Papillary adenocarcinoma, NOS	8140-8389: adenomas and adenocarcinomas	Thyroid	XIb Thyroid carcinomas	Localized	Localized	Localized only	Blank(s)	Blank(s)	Blank(s)	Blank(s)	Blank(s)	Blank(s)	Blank(s)	Blank(s)	Blank(s)	Blank(s)	Blank(s)	Blank(s)	Blank(s)	Blank(s)	T1	N0	M0	50	1 to 3 regional lymph nodes removed	None; diagnosed at autopsy		Surgery performed	Blank(s)	Blank(s)	Blank(s)	Blank(s)	Blank(s)	Blank(s)	Blank(s)	0	1	Blank(s)
14047039	55-59 years	Female	2017	Melanoma of the Skin	MelanomaSkin	445	8720	Unknown	Left - origin of primary	Positive histology	8720/3: Malignant melanoma, NOS	8720-8799: nevi and melanomas	Melanoma of the Skin	XId Malignant melanomas	Localized	Localized	Localized only	Blank(s)	Blank(s)	Blank(s)	Blank(s)	Blank(s)	Blank(s)	Blank(s)	Blank(s)	p1A	c0	c0	Pathologic	Pathologic	Clinical	Blank(s)	Blank(s)	Blank(s)	31	None	None; diagnosed at autopsy		Surgery performed	Blank(s)	Blank(s)	Blank(s)	Blank(s)	Blank(s)	Blank(s)	999	98	0	No
14047049	60-64 years	Female	2006	Corpus Uteri	CorpusCarcinoma	541	8380	Well differentiated; Grade I	Not a paired site	Positive histology	8380/3: Endometrioid carcinoma	8140-8389: adenomas and adenocarcinomas	Corpus Uteri	XIf Other and unspecified carcinomas	Localized	Localized	Localized only	Blank(s)	Blank(s)	Blank(s)	Blank(s)	Blank(s)	Blank(s)	Blank(s)	Blank(s)	Blank(s)	Blank(s)	Blank(s)	Blank(s)	Blank(s)	Blank(s)	T1b	N0	M0	50	1 to 3 regional lymph nodes removed	None; diagnosed at autopsy		Surgery performed	Blank(s)	Blank(s)	Blank(s)	Blank(s)	Blank(s)	Blank(s)	Blank(s)	0	2	Blank(s)
14047049	70-74 years	Female	2015	Breast	Breast	504	8500	Moderately differentiated; Grade II	Left - origin of primary	Positive histology	8500/3: Infiltrating duct carcinoma, NOS	8500-8549: ductal and lobular neoplasms	Breast	XIf Other and unspecified carcinomas	Localized	Localized	Localized only	Blank(s)	Blank(s)	Blank(s)	Blank(s)	IIA	T2	N0	M0	Blank(s)	Blank(s)	Blank(s)	Blank(s)	Blank(s)	Blank(s)	T2	N0	M0	41	Unknown or not applicable	None; diagnosed at autopsy		Surgery performed	Blank(s)	Blank(s)	Blank(s)	Blank(s)	Blank(s)	Blank(s)	Blank(s)	0	5	No
14047068	75-79 years	Female	2005	Lung and Bronchus	Lung	341	8140	Poorly differentiated; Grade III	Left - origin of primary	Positive histology	8140/3: Adenocarcinoma, NOS	8140-8389: adenomas and adenocarcinomas	Lung and Bronchus	XIf Other and unspecified carcinomas	Regional	Regional	Regional lymph nodes involved only	Blank(s)	Blank(s)	Blank(s)	Blank(s)	Blank(s)	Blank(s)	Blank(s)	Blank(s)	Blank(s)	Blank(s)	Blank(s)	Blank(s)	Blank(s)	Blank(s)	T1	N2	M0	0	None	None; diagnosed at autopsy		Recommended but not performed, unknown reason	Blank(s)	Blank(s)	Blank(s)	Blank(s)	Blank(s)	Blank(s)	Blank(s)	98	0	Blank(s)
14047068	80-84 years	Female	2012	Chronic Lymphocytic Leukemia	HemeRetic	421	9823	B-cell; pre-B; B-precursor	Not a paired site	Positive histology	9823/3: Chronic lymphocytic leukemia/small lymphocytic lymphoma	9820-9839: lymphoid leukemias (C42.1)	Chronic Lymphocytic Leukemia	Ia Lymphoid leukemias	Distant	Blank(s)	Distant site(s)/node(s) involved	Blank(s)	Blank(s)	Blank(s)	Blank(s)	NA	NA	NA	NA	Blank(s)	Blank(s)	Blank(s)	Blank(s)	Blank(s)	Blank(s)	NA	NA	NA	98	Unknown or not applicable	None; diagnosed at autopsy		Not recommended	Blank(s)	Blank(s)	Blank(s)	Blank(s)	Blank(s)	Blank(s)	Blank(s)	99	99	N/A
14047069	65-69 years	Female	2005	Hodgkin - Nodal	Lymphoma	773	9663	Unknown	Not a paired site	Positive histology	9663/3: Nodular sclerosis classical Hodgkin lymphoma	9650-9669: hodgkin lymphomas	Hodgkin - Nodal	IIa Hodgkin lymphomas	Unknown/unstaged	Unknown/unstaged	Unknown/unstaged/unspecified/DCO	Blank(s)	Blank(s)	Blank(s)	Blank(s)	Blank(s)	Blank(s)	Blank(s)	Blank(s)	Blank(s)	Blank(s)	Blank(s)	Blank(s)	Blank(s)	Blank(s)	NA	NA	NA	0	Unknown or not applicable	None; diagnosed at autopsy		Recommended but not performed, unknown reason	Blank(s)	Blank(s)	Blank(s)	Blank(s)	Blank(s)	Blank(s)	Blank(s)	99	99	Blank(s)
14047100	75-79 years	Female	2005	Breast	Breast	504	8500	Moderately differentiated; Grade II	Left - origin of primary	Positive histology	8500/3: Infiltrating duct carcinoma, NOS	8500-8549: ductal and lobular neoplasms	Breast	XIf Other and unspecified carcinomas	Localized	Localized	Localized only	Blank(s)	Blank(s)	Blank(s)	Blank(s)	Blank(s)	Blank(s)	Blank(s)	Blank(s)	Blank(s)	Blank(s)	Blank(s)	Blank(s)	Blank(s)	Blank(s)	T2	N0	M0	0	Unknown or not applicable	None; diagnosed at autopsy		Recommended but not performed, unknown reason	Blank(s)	Blank(s)	Blank(s)	Blank(s)	Blank(s)	Blank(s)	Blank(s)	98	0	Blank(s)
14047100	75-79 years	Female	2006	Cecum	Colon	180	8140	Moderately differentiated; Grade II	Not a paired site	Positive histology	8140/3: Adenocarcinoma, NOS	8140-8389: adenomas and adenocarcinomas	Cecum	XIf Other and unspecified carcinomas	Distant	Distant	Distant site(s)/node(s) involved	Blank(s)	Blank(s)	Blank(s)	Blank(s)	Blank(s)	Blank(s)	Blank(s)	Blank(s)	Blank(s)	Blank(s)	Blank(s)	Blank(s)	Blank(s)	Blank(s)	T3	N0	M1	40	4 or more regional lymph nodes removed	None; diagnosed at autopsy		Surgery performed	Blank(s)	Blank(s)	Blank(s)	Blank(s)	Blank(s)	Blank(s)	Blank(s)	0	10	Blank(s)
14047105	70-74 years	Male	2005	Larynx	LarynxGlottic	320	8071	Moderately differentiated; Grade II	Not a paired site	Positive histology	8071/3: Squamous cell carcinoma, keratinizing, NOS	8050-8089: squamous cell neoplasms	Larynx	XIf Other and unspecified carcinomas	Localized	Localized	Localized only	Blank(s)	Blank(s)	Blank(s)	Blank(s)	Blank(s)	Blank(s)	Blank(s)	Blank(s)	Blank(s)	Blank(s)	Blank(s)	Blank(s)	Blank(s)	Blank(s)	T3	NX	MX	0	None	None; diagnosed at autopsy		Recommended but not performed, unknown reason	Blank(s)	Blank(s)	Blank(s)	Blank(s)	Blank(s)	Blank(s)	Blank(s)	98	0	Blank(s)
14047125	85+ years	Female	2005	Breast	Breast	509	8000	Unknown	Left - origin of primary	Positive exfoliative cytology, no positive histology	8000/3: Neoplasm, malignant	8000-8009: unspecified neoplasms	Breast	XIIb Other unspecified malignant tumors	Localized	Localized	Localized only	Blank(s)	Blank(s)	Blank(s)	Blank(s)	Blank(s)	Blank(s)	Blank(s)	Blank(s)	Blank(s)	Blank(s)	Blank(s)	Blank(s)	Blank(s)	Blank(s)	TX	NX	MX	0	Unknown or not applicable	None; diagnosed at autopsy		Recommended but not performed, unknown reason	Blank(s)	Blank(s)	Blank(s)	Blank(s)	Blank(s)	Blank(s)	Blank(s)	98	0	Blank(s)
14047125	85+ years	Female	2008	Breast	Breast	505	8480	Well differentiated; Grade I	Left - origin of primary	Positive histology	8480/3: Mucinous adenocarcinoma	8440-8499: cystic, mucinous and serous neoplasms	Breast	XIf Other and unspecified carcinomas	Localized	Localized	Localized only	Blank(s)	Blank(s)	Blank(s)	Blank(s)	Blank(s)	Blank(s)	Blank(s)	Blank(s)	Blank(s)	Blank(s)	Blank(s)	Blank(s)	Blank(s)	Blank(s)	T2	N0	M0	22	Unknown or not applicable	None; diagnosed at autopsy		Surgery performed	Blank(s)	Blank(s)	Blank(s)	Blank(s)	Blank(s)	Blank(s)	Blank(s)	98	0	Blank(s)
14047159	75-79 years	Male	2005	Prostate	Prostate	619	8140	Poorly differentiated; Grade III	Not a paired site	Positive histology	8140/3: Adenocarcinoma, NOS	8140-8389: adenomas and adenocarcinomas	Prostate	XIf Other and unspecified carcinomas	Localized	Localized	Localized only	Blank(s)	Blank(s)	Blank(s)	Blank(s)	Blank(s)	Blank(s)	Blank(s)	Blank(s)	Blank(s)	Blank(s)	Blank(s)	Blank(s)	Blank(s)	Blank(s)	T1c	N0	M0	0	None	None; diagnosed at autopsy		Not recommended	Blank(s)	Blank(s)	Blank(s)	Blank(s)	Blank(s)	Blank(s)	Blank(s)	98	0	Blank(s)
14047166	70-74 years	Female	2005	Cecum	Colon	180	8140	Poorly differentiated; Grade III	Not a paired site	Positive histology	8140/3: Adenocarcinoma, NOS	8140-8389: adenomas and adenocarcinomas	Cecum	XIf Other and unspecified carcinomas	Localized	Localized	Localized only	Blank(s)	Blank(s)	Blank(s)	Blank(s)	Blank(s)	Blank(s)	Blank(s)	Blank(s)	Blank(s)	Blank(s)	Blank(s)	Blank(s)	Blank(s)	Blank(s)	T1	N0	M0	40	1 to 3 regional lymph nodes removed	None; diagnosed at autopsy		Surgery performed	Blank(s)	Blank(s)	Blank(s)	Blank(s)	Blank(s)	Blank(s)	Blank(s)	0	14	Blank(s)
14047166	85+ years	Female	2016	Breast	Breast	509	8000	Unknown	Paired site, but no information concerning laterality	Unknown	8000/3: Neoplasm, malignant	8000-8009: unspecified neoplasms	Breast	XIIb Other unspecified malignant tumors	Unknown/unstaged	Unknown/unstaged	Unknown/unstaged/unspecified/DCO	Blank(s)	Blank(s)	Blank(s)	Blank(s)	Blank(s)	Blank(s)	Blank(s)	Blank(s)	cX	cX	c0	Clinical	Clinical	Clinical	Blank(s)	Blank(s)	Blank(s)	0	Unknown or not applicable	None; diagnosed at autopsy		Not recommended	Blank(s)	Blank(s)	Blank(s)	Blank(s)	Blank(s)	Blank(s)	999	99	99	Unknown
14047174	70-74 years	Male	2005	Other Myeloid/Monocytic Leukemia	HemeRetic	421	9860	B-cell; pre-B; B-precursor	Not a paired site	Positive histology	9860/3: Myeloid leukemia, NOS	9840-9939: myeloid leukemias (C42.1)	Other Myeloid/Monocytic Leukemia	Ie Unspecified and other specified leukemias	Distant	Blank(s)	Distant site(s)/node(s) involved	Blank(s)	Blank(s)	Blank(s)	Blank(s)	Blank(s)	Blank(s)	Blank(s)	Blank(s)	Blank(s)	Blank(s)	Blank(s)	Blank(s)	Blank(s)	Blank(s)	NA	NA	NA	98	Unknown or not applicable	None; diagnosed at autopsy		Recommended but not performed, unknown reason	Blank(s)	Blank(s)	Blank(s)	Blank(s)	Blank(s)	Blank(s)	Blank(s)	99	99	Blank(s)
14047174	75-79 years	Male	2008	Aleukemic, Subleukemic and NOS	HemeRetic	421	9800	Unknown	Not a paired site	Positive histology	9800/3: Leukemia, NOS	9800-9805: leukemias, NOS	Aleukemic, Subleukemic and NOS	Ie Unspecified and other specified leukemias	Distant	Blank(s)	Distant site(s)/node(s) involved	Blank(s)	Blank(s)	Blank(s)	Blank(s)	Blank(s)	Blank(s)	Blank(s)	Blank(s)	Blank(s)	Blank(s)	Blank(s)	Blank(s)	Blank(s)	Blank(s)	NA	NA	NA	98	Unknown or not applicable	None; diagnosed at autopsy		Not recommended	Blank(s)	Blank(s)	Blank(s)	Blank(s)	Blank(s)	Blank(s)	Blank(s)	99	99	Blank(s)
14047174	75-79 years	Male	2010	Urinary Bladder	Bladder	679	8130	Unknown	Not a paired site	Positive histology	8130/3: Papillary transitional cell carcinoma	8120-8139: transitional cell papillomas and carcinomas	Urinary Bladder	XIf Other and unspecified carcinomas	Localized	Localized	Localized only	Blank(s)	Blank(s)	Blank(s)	Blank(s)	I	T1	N0	M0	Blank(s)	Blank(s)	Blank(s)	Blank(s)	Blank(s)	Blank(s)	T1	N0	M0	27	None	None; diagnosed at autopsy		Surgery performed	Blank(s)	Blank(s)	Blank(s)	Blank(s)	Blank(s)	Blank(s)	Blank(s)	98	0	No
14047194	70-74 years	Male	2004	Urinary Bladder	Bladder	678	8050	Poorly differentiated; Grade III	Not a paired site	Positive histology	8050/3: Papillary carcinoma, NOS	8050-8089: squamous cell neoplasms	Urinary Bladder	XIf Other and unspecified carcinomas	In situ	In situ	In situ	Blank(s)	Blank(s)	Blank(s)	Blank(s)	Blank(s)	Blank(s)	Blank(s)	Blank(s)	Blank(s)	Blank(s)	Blank(s)	Blank(s)	Blank(s)	Blank(s)	Ta	N0	M0	27	None	None; diagnosed at autopsy		Surgery performed	Blank(s)	Blank(s)	Blank(s)	Blank(s)	Blank(s)	Blank(s)	Blank(s)	98	0	Blank(s)
14047194	75-79 years	Male	2008	Urinary Bladder	Bladder	679	8130	Well differentiated; Grade I	Not a paired site	Positive histology	8130/3: Papillary transitional cell carcinoma	8120-8139: transitional cell papillomas and carcinomas	Urinary Bladder	XIf Other and unspecified carcinomas	Localized	Localized	Localized only	Blank(s)	Blank(s)	Blank(s)	Blank(s)	Blank(s)	Blank(s)	Blank(s)	Blank(s)	Blank(s)	Blank(s)	Blank(s)	Blank(s)	Blank(s)	Blank(s)	T1	N0	M0	61	None	None; diagnosed at autopsy		Surgery performed	Blank(s)	Blank(s)	Blank(s)	Blank(s)	Blank(s)	Blank(s)	Blank(s)	98	0	Blank(s)
14047194	75-79 years	Male	2008	Prostate	Prostate	619	8140	Moderately differentiated; Grade II	Not a paired site	Positive histology	8140/3: Adenocarcinoma, NOS	8140-8389: adenomas and adenocarcinomas	Prostate	XIf Other and unspecified carcinomas	Localized	Localized	Localized only	Blank(s)	Blank(s)	Blank(s)	Blank(s)	Blank(s)	Blank(s)	Blank(s)	Blank(s)	Blank(s)	Blank(s)	Blank(s)	Blank(s)	Blank(s)	Blank(s)	T2c	N0	M0	70	4 or more regional lymph nodes removed	None; diagnosed at autopsy		Surgery performed	Blank(s)	Blank(s)	Blank(s)	Blank(s)	Blank(s)	Blank(s)	Blank(s)	0	5	Blank(s)
14047212	60-64 years	Female	2005	Lung and Bronchus	Lung	341	8046	Unknown	Right - origin of primary	Positive histology	8046/3: Non-small cell carcinoma	8010-8049: epithelial neoplasms, NOS	Lung and Bronchus	XIf Other and unspecified carcinomas	Localized	Localized	Localized only	Blank(s)	Blank(s)	Blank(s)	Blank(s)	Blank(s)	Blank(s)	Blank(s)	Blank(s)	Blank(s)	Blank(s)	Blank(s)	Blank(s)	Blank(s)	Blank(s)	T1	NX	M0	0	None	None; diagnosed at autopsy		Recommended but not performed, unknown reason	Blank(s)	Blank(s)	Blank(s)	Blank(s)	Blank(s)	Blank(s)	Blank(s)	98	0	Blank(s)
14047212	60-64 years	Female	2005	Breast	Breast	504	8500	Poorly differentiated; Grade III	Left - origin of primary	Positive histology	8500/3: Infiltrating duct carcinoma, NOS	8500-8549: ductal and lobular neoplasms	Breast	XIf Other and unspecified carcinomas	Localized	Localized	Localized only	Blank(s)	Blank(s)	Blank(s)	Blank(s)	Blank(s)	Blank(s)	Blank(s)	Blank(s)	Blank(s)	Blank(s)	Blank(s)	Blank(s)	Blank(s)	Blank(s)	T1c	N0	M0	0	Unknown or not applicable	None; diagnosed at autopsy		Recommended but not performed, unknown reason	Blank(s)	Blank(s)	Blank(s)	Blank(s)	Blank(s)	Blank(s)	Blank(s)	98	0	Blank(s)
14047214	55-59 years	Male	2005	Kidney and Renal Pelvis	KidneyParenchyma	649	8312	Unknown	Right - origin of primary	Positive histology	8312/3: Renal cell carcinoma	8140-8389: adenomas and adenocarcinomas	Kidney	VIb Renal carcinomas	Distant	Distant	Distant site(s)/node(s) involved	Blank(s)	Blank(s)	Blank(s)	Blank(s)	Blank(s)	Blank(s)	Blank(s)	Blank(s)	Blank(s)	Blank(s)	Blank(s)	Blank(s)	Blank(s)	Blank(s)	T4	N0	M1	0	None	None; diagnosed at autopsy		Not recommended	Blank(s)	Blank(s)	Blank(s)	Blank(s)	Blank(s)	Blank(s)	Blank(s)	98	0	Blank(s)
14047214	60-64 years	Male	2012	Larynx	LarynxOther	329	8070	Unknown	Not a paired site	Positive exfoliative cytology, no positive histology	8070/3: Squamous cell carcinoma, NOS	8050-8089: squamous cell neoplasms	Larynx	XIf Other and unspecified carcinomas	Regional	Regional	Regional lymph nodes involved only	Blank(s)	Blank(s)	Blank(s)	Blank(s)	IVA	T2	N2b	M0	Blank(s)	Blank(s)	Blank(s)	Blank(s)	Blank(s)	Blank(s)	T2	N2b	M0	0	None	None; diagnosed at autopsy		Not recommended	Blank(s)	Blank(s)	Blank(s)	Blank(s)	Blank(s)	Blank(s)	Blank(s)	98	0	No
14047224	50-54 years	Male	2005	Soft Tissue including Heart	SoftTissue	496	8802	Undifferentiated; anaplastic; Grade IV	Not a paired site	Positive histology	8802/3: Giant cell sarcoma	8800-8809: soft tissue tumors and sarcomas, NOS	Soft Tissue including Heart	IXe Unspecified soft tissue sarcomas	Localized	Localized	Localized only	Blank(s)	Blank(s)	Blank(s)	Blank(s)	Blank(s)	Blank(s)	Blank(s)	Blank(s)	Blank(s)	Blank(s)	Blank(s)	Blank(s)	Blank(s)	Blank(s)	TX	N0	M0	25	None	None; diagnosed at autopsy		Surgery performed	Blank(s)	Blank(s)	Blank(s)	Blank(s)	Blank(s)	Blank(s)	Blank(s)	98	0	Blank(s)
14047228	30-34 years	Female	2005	Rectosigmoid Junction	Rectum	199	8140	Well differentiated; Grade I	Not a paired site	Positive histology	8140/3: Adenocarcinoma, NOS	8140-8389: adenomas and adenocarcinomas	Rectosigmoid Junction	XIf Other and unspecified carcinomas	Regional	Regional	Regional by both direct extension and lymph node involvement	Blank(s)	Blank(s)	Blank(s)	Blank(s)	Blank(s)	Blank(s)	Blank(s)	Blank(s)	Blank(s)	Blank(s)	Blank(s)	Blank(s)	Blank(s)	Blank(s)	T4	N1	M0	70	4 or more regional lymph nodes removed	Non-primary surgical procedure to other regional sites		Surgery performed	Blank(s)	Blank(s)	Blank(s)	Blank(s)	Blank(s)	Blank(s)	Blank(s)	0	44	Blank(s)
14047228	35-39 years	Female	2013	Breast	Breast	502	8500	Poorly differentiated; Grade III	Left - origin of primary	Positive histology	8500/3: Infiltrating duct carcinoma, NOS	8500-8549: ductal and lobular neoplasms	Breast	XIf Other and unspecified carcinomas	Regional	Regional	Regional lymph nodes involved only	Blank(s)	Blank(s)	Blank(s)	Blank(s)	IIIA	T2	N2a	M0	Blank(s)	Blank(s)	Blank(s)	Blank(s)	Blank(s)	Blank(s)	T2	N2a	M0	40	Unknown or not applicable	None; diagnosed at autopsy		Surgery performed	Blank(s)	Blank(s)	Blank(s)	Blank(s)	Blank(s)	Blank(s)	Blank(s)	9	15	No
14047237	60-64 years	Female	2005	NHL - Extranodal	Lymphoma	349	9699	B-cell; pre-B; B-precursor	Right - origin of primary	Positive histology	9699/3: Extranodal marginal zone lymphoma of mucosal-assoc. lymphoid tissue-MALT	9670-9699: nhl - mature b-cell lymphomas	NHL - Extranodal	IIb Non-Hodgkin lymphomas (except Burkitt lymphoma)	Unknown/unstaged	Unknown/unstaged	Unknown/unstaged/unspecified/DCO	Blank(s)	Blank(s)	Blank(s)	Blank(s)	Blank(s)	Blank(s)	Blank(s)	Blank(s)	Blank(s)	Blank(s)	Blank(s)	Blank(s)	Blank(s)	Blank(s)	NA	NA	NA	21	None	None; diagnosed at autopsy		Surgery performed	Blank(s)	Blank(s)	Blank(s)	Blank(s)	Blank(s)	Blank(s)	Blank(s)	99	99	Blank(s)
14047237	70-74 years	Female	2013	Urinary Bladder	Bladder	679	8130	Poorly differentiated; Grade III	Not a paired site	Positive histology	8130/3: Papillary transitional cell carcinoma	8120-8139: transitional cell papillomas and carcinomas	Urinary Bladder	XIf Other and unspecified carcinomas	In situ	In situ	In situ	Blank(s)	Blank(s)	Blank(s)	Blank(s)	0a	Ta	N0	M0	Blank(s)	Blank(s)	Blank(s)	Blank(s)	Blank(s)	Blank(s)	Ta	N0	M0	27	None	None; diagnosed at autopsy		Surgery performed	Blank(s)	Blank(s)	Blank(s)	Blank(s)	Blank(s)	Blank(s)	Blank(s)	98	0	No
14047269	60-64 years	Male	2005	Lung and Bronchus	Lung	349	8070	Unknown	Right - origin of primary	Positive histology	8070/3: Squamous cell carcinoma, NOS	8050-8089: squamous cell neoplasms	Lung and Bronchus	XIf Other and unspecified carcinomas	Localized	Localized	Localized only	Blank(s)	Blank(s)	Blank(s)	Blank(s)	Blank(s)	Blank(s)	Blank(s)	Blank(s)	Blank(s)	Blank(s)	Blank(s)	Blank(s)	Blank(s)	Blank(s)	TX	NX	MX	0	None	None; diagnosed at autopsy		Recommended but not performed, unknown reason	Blank(s)	Blank(s)	Blank(s)	Blank(s)	Blank(s)	Blank(s)	Blank(s)	98	0	Blank(s)
14047280	85+ years	Male	2005	Lung and Bronchus	Lung	341	8140	Unknown	Right - origin of primary	Radiography without microscopic confirm	8140/3: Adenocarcinoma, NOS	8140-8389: adenomas and adenocarcinomas	Lung and Bronchus	XIf Other and unspecified carcinomas	Localized	Localized	Localized only	Blank(s)	Blank(s)	Blank(s)	Blank(s)	Blank(s)	Blank(s)	Blank(s)	Blank(s)	Blank(s)	Blank(s)	Blank(s)	Blank(s)	Blank(s)	Blank(s)	T2	N0	M0	0	None	None; diagnosed at autopsy		Not recommended	Blank(s)	Blank(s)	Blank(s)	Blank(s)	Blank(s)	Blank(s)	Blank(s)	98	0	Blank(s)
14047288	50-54 years	Female	2005	Larynx	LarynxSupraglottic	321	8070	Unknown	Not a paired site	Positive histology	8070/3: Squamous cell carcinoma, NOS	8050-8089: squamous cell neoplasms	Larynx	XIf Other and unspecified carcinomas	Regional	Regional	Regional lymph nodes involved only	Blank(s)	Blank(s)	Blank(s)	Blank(s)	Blank(s)	Blank(s)	Blank(s)	Blank(s)	Blank(s)	Blank(s)	Blank(s)	Blank(s)	Blank(s)	Blank(s)	T2	N2b	M0	0	None	None; diagnosed at autopsy		Recommended but not performed, unknown reason	Blank(s)	Blank(s)	Blank(s)	Blank(s)	Blank(s)	Blank(s)	Blank(s)	98	0	Blank(s)
14047288	60-64 years	Female	2013	Lung and Bronchus	Lung	343	8046	Unknown	Right - origin of primary	Positive histology	8046/3: Non-small cell carcinoma	8010-8049: epithelial neoplasms, NOS	Lung and Bronchus	XIf Other and unspecified carcinomas	Unknown/unstaged	Unknown/unstaged	Unknown/unstaged/unspecified/DCO	Blank(s)	Blank(s)	Blank(s)	Blank(s)	UNK Stage	TX	NX	M0	Blank(s)	Blank(s)	Blank(s)	Blank(s)	Blank(s)	Blank(s)	TX	NX	MX	99	Unknown or not applicable	Unknown; death certificate only		Unknown; death certificate; or autopsy only (2003+)	Blank(s)	Blank(s)	Blank(s)	Blank(s)	Blank(s)	Blank(s)	Blank(s)	99	99	Unknown
14047300	75-79 years	Male	2005	Prostate	Prostate	619	8140	Moderately differentiated; Grade II	Not a paired site	Positive histology	8140/3: Adenocarcinoma, NOS	8140-8389: adenomas and adenocarcinomas	Prostate	XIf Other and unspecified carcinomas	Localized	Localized	Localized only	Blank(s)	Blank(s)	Blank(s)	Blank(s)	Blank(s)	Blank(s)	Blank(s)	Blank(s)	Blank(s)	Blank(s)	Blank(s)	Blank(s)	Blank(s)	Blank(s)	T1NOS	N0	M0	21	None	None; diagnosed at autopsy		Surgery performed	Blank(s)	Blank(s)	Blank(s)	Blank(s)	Blank(s)	Blank(s)	Blank(s)	98	0	Blank(s)
14047300	85+ years	Male	2016	Rectum	Rectum	209	8140	Moderately differentiated; Grade II	Not a paired site	Positive histology	8140/3: Adenocarcinoma, NOS	8140-8389: adenomas and adenocarcinomas	Rectum	XIf Other and unspecified carcinomas	Unknown/unstaged	Unknown/unstaged	Unknown/unstaged/unspecified/DCO	Blank(s)	Blank(s)	Blank(s)	Blank(s)	Blank(s)	Blank(s)	Blank(s)	Blank(s)	cX	cX	c0	Clinical	Clinical	Clinical	Blank(s)	Blank(s)	Blank(s)	0	None	None; diagnosed at autopsy		Recommended but not performed, patient refused	Blank(s)	Blank(s)	Blank(s)	Blank(s)	Blank(s)	Blank(s)	20	98	0	Unknown
14047307	60-64 years	Female	2005	Thyroid	Thyroid	739	8260	Unknown	Not a paired site	Positive histology	8260/3: Papillary adenocarcinoma, NOS	8140-8389: adenomas and adenocarcinomas	Thyroid	XIb Thyroid carcinomas	Localized	Localized	Localized only	Blank(s)	Blank(s)	Blank(s)	Blank(s)	Blank(s)	Blank(s)	Blank(s)	Blank(s)	Blank(s)	Blank(s)	Blank(s)	Blank(s)	Blank(s)	Blank(s)	T2	N0	M0	50	None	None; diagnosed at autopsy		Surgery performed	Blank(s)	Blank(s)	Blank(s)	Blank(s)	Blank(s)	Blank(s)	Blank(s)	98	0	Blank(s)
14047307	60-64 years	Female	2006	Kidney and Renal Pelvis	KidneyParenchyma	649	8312	Well differentiated; Grade I	Left - origin of primary	Positive histology	8312/3: Renal cell carcinoma	8140-8389: adenomas and adenocarcinomas	Kidney	VIb Renal carcinomas	Localized	Localized	Localized only	Blank(s)	Blank(s)	Blank(s)	Blank(s)	Blank(s)	Blank(s)	Blank(s)	Blank(s)	Blank(s)	Blank(s)	Blank(s)	Blank(s)	Blank(s)	Blank(s)	T1b	N0	M0	50	None	None; diagnosed at autopsy		Surgery performed	Blank(s)	Blank(s)	Blank(s)	Blank(s)	Blank(s)	Blank(s)	Blank(s)	98	0	Blank(s)
14047323	75-79 years	Male	2005	Prostate	Prostate	619	8140	Poorly differentiated; Grade III	Not a paired site	Positive histology	8140/3: Adenocarcinoma, NOS	8140-8389: adenomas and adenocarcinomas	Prostate	XIf Other and unspecified carcinomas	Localized	Localized	Localized only	Blank(s)	Blank(s)	Blank(s)	Blank(s)	Blank(s)	Blank(s)	Blank(s)	Blank(s)	Blank(s)	Blank(s)	Blank(s)	Blank(s)	Blank(s)	Blank(s)	T2NOS	N0	M0	0	None	None; diagnosed at autopsy		Recommended but not performed, unknown reason	Blank(s)	Blank(s)	Blank(s)	Blank(s)	Blank(s)	Blank(s)	Blank(s)	98	0	Blank(s)
14047323	80-84 years	Male	2009	Lung and Bronchus	Lung	343	8140	Moderately differentiated; Grade II	Right - origin of primary	Positive histology	8140/3: Adenocarcinoma, NOS	8140-8389: adenomas and adenocarcinomas	Lung and Bronchus	XIf Other and unspecified carcinomas	Distant	Distant	Distant site(s)/node(s) involved	Blank(s)	Blank(s)	Blank(s)	Blank(s)	Blank(s)	Blank(s)	Blank(s)	Blank(s)	Blank(s)	Blank(s)	Blank(s)	Blank(s)	Blank(s)	Blank(s)	T1	N0	M1	0	None	None; diagnosed at autopsy		Recommended but not performed, unknown reason	Blank(s)	Blank(s)	Blank(s)	Blank(s)	Blank(s)	Blank(s)	Blank(s)	98	0	Blank(s)
14047344	50-54 years	Female	2005	Breast	Breast	504	8522	Moderately differentiated; Grade II	Left - origin of primary	Positive histology	8522/3: Infiltrating duct and lobular carcinoma	8500-8549: ductal and lobular neoplasms	Breast	XIf Other and unspecified carcinomas	Regional	Regional	Regional lymph nodes involved only	Blank(s)	Blank(s)	Blank(s)	Blank(s)	Blank(s)	Blank(s)	Blank(s)	Blank(s)	Blank(s)	Blank(s)	Blank(s)	Blank(s)	Blank(s)	Blank(s)	T2	N2a	M0	23	Unknown or not applicable	None; diagnosed at autopsy		Surgery performed	Blank(s)	Blank(s)	Blank(s)	Blank(s)	Blank(s)	Blank(s)	Blank(s)	4	11	Blank(s)
14047344	60-64 years	Female	2013	Breast	Breast	504	8500	Moderately differentiated; Grade II	Right - origin of primary	Positive histology	8500/3: Infiltrating duct carcinoma, NOS	8500-8549: ductal and lobular neoplasms	Breast	XIf Other and unspecified carcinomas	Localized	Localized	Localized only	Blank(s)	Blank(s)	Blank(s)	Blank(s)	IIA	T2	N0	M0	Blank(s)	Blank(s)	Blank(s)	Blank(s)	Blank(s)	Blank(s)	T2	N0	M0	22	Unknown or not applicable	None; diagnosed at autopsy		Surgery performed	Blank(s)	Blank(s)	Blank(s)	Blank(s)	Blank(s)	Blank(s)	Blank(s)	0	3	No
14047346	60-64 years	Female	2005	Breast	Breast	509	8500	Moderately differentiated; Grade II	Left - origin of primary	Positive histology	8500/3: Infiltrating duct carcinoma, NOS	8500-8549: ductal and lobular neoplasms	Breast	XIf Other and unspecified carcinomas	Regional	Regional	Regional lymph nodes involved only	Blank(s)	Blank(s)	Blank(s)	Blank(s)	Blank(s)	Blank(s)	Blank(s)	Blank(s)	Blank(s)	Blank(s)	Blank(s)	Blank(s)	Blank(s)	Blank(s)	T2	N2a	M0	51	Unknown or not applicable	None; diagnosed at autopsy		Surgery performed	Blank(s)	Blank(s)	Blank(s)	Blank(s)	Blank(s)	Blank(s)	Blank(s)	4	25	Blank(s)
14047372	80-84 years	Male	2006	Sigmoid Colon	Colon	187	8490	Poorly differentiated; Grade III	Not a paired site	Positive histology	8490/3: Signet ring cell carcinoma	8440-8499: cystic, mucinous and serous neoplasms	Sigmoid Colon	XIf Other and unspecified carcinomas	Distant	Distant	Distant site(s)/node(s) involved	Blank(s)	Blank(s)	Blank(s)	Blank(s)	Blank(s)	Blank(s)	Blank(s)	Blank(s)	Blank(s)	Blank(s)	Blank(s)	Blank(s)	Blank(s)	Blank(s)	T4	N2	M1	30	4 or more regional lymph nodes removed	None; diagnosed at autopsy		Surgery performed	Blank(s)	Blank(s)	Blank(s)	Blank(s)	Blank(s)	Blank(s)	Blank(s)	18	19	Blank(s)
14047395	75-79 years	Male	2005	Myeloma	MyelomaPlasmaCellDisorder	421	9732	Unknown	Not a paired site	Radiography without microscopic confirm	9732/3: Plasma cell myeloma	9730-9739: plasma cell tumors	Myeloma	IIb Non-Hodgkin lymphomas (except Burkitt lymphoma)	Distant	Distant	Distant site(s)/node(s) involved	Blank(s)	Blank(s)	Blank(s)	Blank(s)	Blank(s)	Blank(s)	Blank(s)	Blank(s)	Blank(s)	Blank(s)	Blank(s)	Blank(s)	Blank(s)	Blank(s)	NA	NA	NA	98	Unknown or not applicable	None; diagnosed at autopsy		Not recommended	Blank(s)	Blank(s)	Blank(s)	Blank(s)	Blank(s)	Blank(s)	Blank(s)	99	99	Blank(s)
14047433	80-84 years	Male	2005	NHL - Nodal	Lymphoma	779	9670	Unknown	Not a paired site	Unknown	9670/3: Malignant lymphoma, small B lymphocytic, NOS (OBS 2012+) see 9823/3	9670-9699: nhl - mature b-cell lymphomas	NHL - Nodal	IIb Non-Hodgkin lymphomas (except Burkitt lymphoma)	Unknown/unstaged	Unknown/unstaged	Unknown/unstaged/unspecified/DCO	Blank(s)	Blank(s)	Blank(s)	Blank(s)	Blank(s)	Blank(s)	Blank(s)	Blank(s)	Blank(s)	Blank(s)	Blank(s)	Blank(s)	Blank(s)	Blank(s)	NA	NA	NA	99	Unknown or not applicable	Unknown; death certificate only		Unknown; death certificate; or autopsy only (2003+)	Blank(s)	Blank(s)	Blank(s)	Blank(s)	Blank(s)	Blank(s)	Blank(s)	99	99	Blank(s)
14047475	75-79 years	Female	2004	Pancreas	PancreasHead	250	8500	Poorly differentiated; Grade III	Not a paired site	Positive histology	8500/3: Infiltrating duct carcinoma, NOS	8500-8549: ductal and lobular neoplasms	Pancreas	XIf Other and unspecified carcinomas	Regional	Regional	Regional by both direct extension and lymph node involvement	Blank(s)	Blank(s)	Blank(s)	Blank(s)	Blank(s)	Blank(s)	Blank(s)	Blank(s)	Blank(s)	Blank(s)	Blank(s)	Blank(s)	Blank(s)	Blank(s)	T3	N1	M0	60	4 or more regional lymph nodes removed	Non-primary surgical procedure to other regional sites		Surgery performed	Blank(s)	Blank(s)	Blank(s)	Blank(s)	Blank(s)	Blank(s)	Blank(s)	1	22	Blank(s)
14047475	75-79 years	Female	2004	Thyroid	Thyroid	739	8050	Unknown	Not a paired site	Positive histology	8050/3: Papillary carcinoma, NOS	8050-8089: squamous cell neoplasms	Thyroid	XIb Thyroid carcinomas	Unknown/unstaged	Unknown/unstaged	Unknown/unstaged/unspecified/DCO	Blank(s)	Blank(s)	Blank(s)	Blank(s)	Blank(s)	Blank(s)	Blank(s)	Blank(s)	Blank(s)	Blank(s)	Blank(s)	Blank(s)	Blank(s)	Blank(s)	TX	NX	M0	0	None	None; diagnosed at autopsy		Recommended but not performed, unknown reason	Blank(s)	Blank(s)	Blank(s)	Blank(s)	Blank(s)	Blank(s)	Blank(s)	98	0	Blank(s)
14047511	70-74 years	Male	2005	Esophagus	Esophagus	155	8140	Poorly differentiated; Grade III	Not a paired site	Positive histology	8140/3: Adenocarcinoma, NOS	8140-8389: adenomas and adenocarcinomas	Esophagus	XIf Other and unspecified carcinomas	Regional	Regional	Regional by direct extension only	Blank(s)	Blank(s)	Blank(s)	Blank(s)	Blank(s)	Blank(s)	Blank(s)	Blank(s)	Blank(s)	Blank(s)	Blank(s)	Blank(s)	Blank(s)	Blank(s)	T3	N0	M0	0	None	None; diagnosed at autopsy		Not recommended	Blank(s)	Blank(s)	Blank(s)	Blank(s)	Blank(s)	Blank(s)	Blank(s)	98	0	Blank(s)
14047511	70-74 years	Male	2005	Cecum	Colon	180	8140	Unknown	Not a paired site	Positive histology	8140/3: Adenocarcinoma, NOS	8140-8389: adenomas and adenocarcinomas	Cecum	XIf Other and unspecified carcinomas	Unknown/unstaged	Unknown/unstaged	Unknown/unstaged/unspecified/DCO	Blank(s)	Blank(s)	Blank(s)	Blank(s)	Blank(s)	Blank(s)	Blank(s)	Blank(s)	Blank(s)	Blank(s)	Blank(s)	Blank(s)	Blank(s)	Blank(s)	TX	N0	M0	0	None	None; diagnosed at autopsy		Not recommended, contraindicated due to other cond; autopsy only (1973-2002)	Blank(s)	Blank(s)	Blank(s)	Blank(s)	Blank(s)	Blank(s)	Blank(s)	98	0	Blank(s)
14047545	55-59 years	Male	2005	Miscellaneous	HemeRetic	421	9962	Unknown	Not a paired site	Positive histology	9962/3: Essential thrombocythemia	9950-9969: chronic myeloproliferative disorders (C42.1)	Miscellaneous	Ic Chronic myeloproliferative diseases	Distant	Blank(s)	Distant site(s)/node(s) involved	Blank(s)	Blank(s)	Blank(s)	Blank(s)	Blank(s)	Blank(s)	Blank(s)	Blank(s)	Blank(s)	Blank(s)	Blank(s)	Blank(s)	Blank(s)	Blank(s)	NA	NA	NA	98	Unknown or not applicable	None; diagnosed at autopsy		Recommended but not performed, unknown reason	Blank(s)	Blank(s)	Blank(s)	Blank(s)	Blank(s)	Blank(s)	Blank(s)	99	99	Blank(s)
14047545	55-59 years	Male	2005	Esophagus	Esophagus	155	8490	Poorly differentiated; Grade III	Not a paired site	Positive histology	8490/3: Signet ring cell carcinoma	8440-8499: cystic, mucinous and serous neoplasms	Esophagus	XIf Other and unspecified carcinomas	Localized	Localized	Localized only	Blank(s)	Blank(s)	Blank(s)	Blank(s)	Blank(s)	Blank(s)	Blank(s)	Blank(s)	Blank(s)	Blank(s)	Blank(s)	Blank(s)	Blank(s)	Blank(s)	T1	N0	M0	0	None	None; diagnosed at autopsy		Recommended but not performed, unknown reason	Blank(s)	Blank(s)	Blank(s)	Blank(s)	Blank(s)	Blank(s)	Blank(s)	98	0	Blank(s)
14047591	60-64 years	Male	2006	Prostate	Prostate	619	8140	Unknown	Not a paired site	Positive histology	8140/3: Adenocarcinoma, NOS	8140-8389: adenomas and adenocarcinomas	Prostate	XIf Other and unspecified carcinomas	Unknown/unstaged	Unknown/unstaged	Unknown/unstaged/unspecified/DCO	Blank(s)	Blank(s)	Blank(s)	Blank(s)	Blank(s)	Blank(s)	Blank(s)	Blank(s)	Blank(s)	Blank(s)	Blank(s)	Blank(s)	Blank(s)	Blank(s)	TX	NX	MX	0	Unknown or not applicable	None; diagnosed at autopsy		Not recommended, contraindicated due to other cond; autopsy only (1973-2002)	Blank(s)	Blank(s)	Blank(s)	Blank(s)	Blank(s)	Blank(s)	Blank(s)	99	99	Blank(s)
14047591	60-64 years	Male	2007	Pancreas	PancreasBodyTail	251	8140	Unknown	Not a paired site	Positive histology	8140/3: Adenocarcinoma, NOS	8140-8389: adenomas and adenocarcinomas	Pancreas	XIf Other and unspecified carcinomas	Distant	Distant	Distant site(s)/node(s) involved	Blank(s)	Blank(s)	Blank(s)	Blank(s)	Blank(s)	Blank(s)	Blank(s)	Blank(s)	Blank(s)	Blank(s)	Blank(s)	Blank(s)	Blank(s)	Blank(s)	T2	NX	M1	0	None	None; diagnosed at autopsy		Recommended but not performed, unknown reason	Blank(s)	Blank(s)	Blank(s)	Blank(s)	Blank(s)	Blank(s)	Blank(s)	98	0	Blank(s)
14047596	60-64 years	Female	2005	Breast	Breast	505	8522	Moderately differentiated; Grade II	Right - origin of primary	Positive histology	8522/3: Infiltrating duct and lobular carcinoma	8500-8549: ductal and lobular neoplasms	Breast	XIf Other and unspecified carcinomas	Localized	Localized	Localized only	Blank(s)	Blank(s)	Blank(s)	Blank(s)	Blank(s)	Blank(s)	Blank(s)	Blank(s)	Blank(s)	Blank(s)	Blank(s)	Blank(s)	Blank(s)	Blank(s)	T1b	N0	M0	54	Unknown or not applicable	None; diagnosed at autopsy		Surgery performed	Blank(s)	Blank(s)	Blank(s)	Blank(s)	Blank(s)	Blank(s)	Blank(s)	0	9	Blank(s)
14047604	65-69 years	Male	2005	Other Oral Cavity and Pharynx	PharynxOther	140	8010	Unknown	Not a paired site	Unknown	8010/3: Carcinoma, NOS	8010-8049: epithelial neoplasms, NOS	Other Oral Cavity and Pharynx	XIf Other and unspecified carcinomas	Unknown/unstaged	Blank(s)	Unknown/unstaged/unspecified/DCO	Blank(s)	Blank(s)	Blank(s)	Blank(s)	Blank(s)	Blank(s)	Blank(s)	Blank(s)	Blank(s)	Blank(s)	Blank(s)	Blank(s)	Blank(s)	Blank(s)	NA	NA	NA	99	Unknown or not applicable	Unknown; death certificate only		Unknown; death certificate; or autopsy only (2003+)	Blank(s)	Blank(s)	Blank(s)	Blank(s)	Blank(s)	Blank(s)	Blank(s)	99	99	Blank(s)
14047639	85+ years	Male	2006	Cecum	Colon	180	8140	Moderately differentiated; Grade II	Not a paired site	Positive histology	8140/3: Adenocarcinoma, NOS	8140-8389: adenomas and adenocarcinomas	Cecum	XIf Other and unspecified carcinomas	Distant	Distant	Distant site(s)/node(s) involved	Blank(s)	Blank(s)	Blank(s)	Blank(s)	Blank(s)	Blank(s)	Blank(s)	Blank(s)	Blank(s)	Blank(s)	Blank(s)	Blank(s)	Blank(s)	Blank(s)	TX	NX	M1	0	None	None; diagnosed at autopsy		Recommended but not performed, patient refused	Blank(s)	Blank(s)	Blank(s)	Blank(s)	Blank(s)	Blank(s)	Blank(s)	98	0	Blank(s)
14047722	60-64 years	Female	2004	Lung and Bronchus	Lung	349	8000	Unknown	Only one side - side unspecified	Positive histology	8000/3: Neoplasm, malignant	8000-8009: unspecified neoplasms	Lung and Bronchus	XIIb Other unspecified malignant tumors	Regional	Regional	Regional lymph nodes involved only	Blank(s)	Blank(s)	Blank(s)	Blank(s)	Blank(s)	Blank(s)	Blank(s)	Blank(s)	Blank(s)	Blank(s)	Blank(s)	Blank(s)	Blank(s)	Blank(s)	TX	N2	M0	21	None	None; diagnosed at autopsy		Surgery performed	Blank(s)	Blank(s)	Blank(s)	Blank(s)	Blank(s)	Blank(s)	Blank(s)	98	0	Blank(s)
14047748	80-84 years	Male	2004	Prostate	Prostate	619	8140	Poorly differentiated; Grade III	Not a paired site	Positive histology	8140/3: Adenocarcinoma, NOS	8140-8389: adenomas and adenocarcinomas	Prostate	XIf Other and unspecified carcinomas	Localized	Localized	Localized only	Blank(s)	Blank(s)	Blank(s)	Blank(s)	Blank(s)	Blank(s)	Blank(s)	Blank(s)	Blank(s)	Blank(s)	Blank(s)	Blank(s)	Blank(s)	Blank(s)	T2NOS	N0	M0	22	None	None; diagnosed at autopsy		Surgery performed	Blank(s)	Blank(s)	Blank(s)	Blank(s)	Blank(s)	Blank(s)	Blank(s)	98	0	Blank(s)
14047748	85+ years	Male	2005	Lung and Bronchus	Lung	341	8010	Unknown	Left - origin of primary	Radiography without microscopic confirm	8010/3: Carcinoma, NOS	8010-8049: epithelial neoplasms, NOS	Lung and Bronchus	XIf Other and unspecified carcinomas	Regional	Regional	Regional lymph nodes involved only	Blank(s)	Blank(s)	Blank(s)	Blank(s)	Blank(s)	Blank(s)	Blank(s)	Blank(s)	Blank(s)	Blank(s)	Blank(s)	Blank(s)	Blank(s)	Blank(s)	T2	N1	M0	0	None	None; diagnosed at autopsy		Recommended but not performed, unknown reason	Blank(s)	Blank(s)	Blank(s)	Blank(s)	Blank(s)	Blank(s)	Blank(s)	98	0	Blank(s)
14047893	45-49 years	Female	2004	Myeloma	MyelomaPlasmaCellDisorder	421	9732	Unknown	Not a paired site	Positive histology	9732/3: Plasma cell myeloma	9730-9739: plasma cell tumors	Myeloma	IIb Non-Hodgkin lymphomas (except Burkitt lymphoma)	Distant	Distant	Distant site(s)/node(s) involved	Blank(s)	Blank(s)	Blank(s)	Blank(s)	Blank(s)	Blank(s)	Blank(s)	Blank(s)	Blank(s)	Blank(s)	Blank(s)	Blank(s)	Blank(s)	Blank(s)	NA	NA	NA	98	Unknown or not applicable	None; diagnosed at autopsy		Recommended but not performed, unknown reason	Blank(s)	Blank(s)	Blank(s)	Blank(s)	Blank(s)	Blank(s)	Blank(s)	99	99	Blank(s)
14047894	80-84 years	Male	2005	Lung and Bronchus	Lung	341	8010	Unknown	Left - origin of primary	Radiography without microscopic confirm	8010/3: Carcinoma, NOS	8010-8049: epithelial neoplasms, NOS	Lung and Bronchus	XIf Other and unspecified carcinomas	Distant	Distant	Distant site(s)/node(s) involved	Blank(s)	Blank(s)	Blank(s)	Blank(s)	Blank(s)	Blank(s)	Blank(s)	Blank(s)	Blank(s)	Blank(s)	Blank(s)	Blank(s)	Blank(s)	Blank(s)	T4	N1	M0	0	None	None; diagnosed at autopsy		Recommended but not performed, unknown reason	Blank(s)	Blank(s)	Blank(s)	Blank(s)	Blank(s)	Blank(s)	Blank(s)	98	0	Blank(s)
14047913	65-69 years	Male	2005	Lung and Bronchus	Lung	341	8140	Unknown	Right - origin of primary	Positive histology	8140/3: Adenocarcinoma, NOS	8140-8389: adenomas and adenocarcinomas	Lung and Bronchus	XIf Other and unspecified carcinomas	Regional	Regional	Regional by direct extension only	Blank(s)	Blank(s)	Blank(s)	Blank(s)	Blank(s)	Blank(s)	Blank(s)	Blank(s)	Blank(s)	Blank(s)	Blank(s)	Blank(s)	Blank(s)	Blank(s)	T4	N0	M0	0	None	None; diagnosed at autopsy		Recommended but not performed, unknown reason	Blank(s)	Blank(s)	Blank(s)	Blank(s)	Blank(s)	Blank(s)	Blank(s)	98	0	Blank(s)
14048004	60-64 years	Female	2005	Breast	Breast	504	8500	Well differentiated; Grade I	Left - origin of primary	Positive histology	8500/3: Infiltrating duct carcinoma, NOS	8500-8549: ductal and lobular neoplasms	Breast	XIf Other and unspecified carcinomas	Localized	Localized	Localized only	Blank(s)	Blank(s)	Blank(s)	Blank(s)	Blank(s)	Blank(s)	Blank(s)	Blank(s)	Blank(s)	Blank(s)	Blank(s)	Blank(s)	Blank(s)	Blank(s)	T1c	N0(i-)	M0	22	Unknown or not applicable	None; diagnosed at autopsy		Surgery performed	Blank(s)	Blank(s)	Blank(s)	Blank(s)	Blank(s)	Blank(s)	Blank(s)	0	2	Blank(s)
14048004	70-74 years	Female	2014	Lung and Bronchus	Lung	343	8041	Unknown	Left - origin of primary	Positive histology	8041/3: Small cell carcinoma, NOS	8010-8049: epithelial neoplasms, NOS	Lung and Bronchus	XIf Other and unspecified carcinomas	Regional	Regional	Regional lymph nodes involved only	Blank(s)	Blank(s)	Blank(s)	Blank(s)	UNK Stage	TX	N1	M0	Blank(s)	Blank(s)	Blank(s)	Blank(s)	Blank(s)	Blank(s)	TX	N1	M0	0	None	None; diagnosed at autopsy		Not recommended	Blank(s)	Blank(s)	Blank(s)	Blank(s)	Blank(s)	Blank(s)	Blank(s)	98	0	No
14048007	55-59 years	Male	2005	Lung and Bronchus	Lung	341	8012	Undifferentiated; anaplastic; Grade IV	Right - origin of primary	Positive histology	8012/3: Large cell carcinoma, NOS	8010-8049: epithelial neoplasms, NOS	Lung and Bronchus	XIf Other and unspecified carcinomas	Distant	Distant	Distant site(s)/node(s) involved	Blank(s)	Blank(s)	Blank(s)	Blank(s)	Blank(s)	Blank(s)	Blank(s)	Blank(s)	Blank(s)	Blank(s)	Blank(s)	Blank(s)	Blank(s)	Blank(s)	T2	N1	M1	30	4 or more regional lymph nodes removed	None; diagnosed at autopsy		Surgery performed	Blank(s)	Blank(s)	Blank(s)	Blank(s)	Blank(s)	Blank(s)	Blank(s)	1	7	Blank(s)
14048007	55-59 years	Male	2006	Large Intestine, NOS	Colon	189	8140	Unknown	Not a paired site	Positive histology	8140/3: Adenocarcinoma, NOS	8140-8389: adenomas and adenocarcinomas	Large Intestine, NOS	XIf Other and unspecified carcinomas	Unknown/unstaged	Unknown/unstaged	Unknown/unstaged/unspecified/DCO	Blank(s)	Blank(s)	Blank(s)	Blank(s)	Blank(s)	Blank(s)	Blank(s)	Blank(s)	Blank(s)	Blank(s)	Blank(s)	Blank(s)	Blank(s)	Blank(s)	TX	NX	MX	0	None	None; diagnosed at autopsy		Not recommended	Blank(s)	Blank(s)	Blank(s)	Blank(s)	Blank(s)	Blank(s)	Blank(s)	99	99	Blank(s)
14048024	75-79 years	Male	2006	Prostate	Prostate	619	8140	Poorly differentiated; Grade III	Not a paired site	Positive histology	8140/3: Adenocarcinoma, NOS	8140-8389: adenomas and adenocarcinomas	Prostate	XIf Other and unspecified carcinomas	Localized	Localized	Localized only	Blank(s)	Blank(s)	Blank(s)	Blank(s)	Blank(s)	Blank(s)	Blank(s)	Blank(s)	Blank(s)	Blank(s)	Blank(s)	Blank(s)	Blank(s)	Blank(s)	T1c	N0	M0	0	None	None; diagnosed at autopsy		Not recommended	Blank(s)	Blank(s)	Blank(s)	Blank(s)	Blank(s)	Blank(s)	Blank(s)	98	0	Blank(s)
14048024	80-84 years	Male	2011	Chronic Myeloid Leukemia	HemeRetic	421	9945	Unknown	Not a paired site	Positive histology	9945/3: Chronic myelomonocytic leukemia	9940-9949: other leukemias (C42.1)	Chronic Myeloid Leukemia	Id Myelodysplastic syndrome and other myeloproliferative diseases	Distant	Blank(s)	Distant site(s)/node(s) involved	Blank(s)	Blank(s)	Blank(s)	Blank(s)	NA	NA	NA	NA	Blank(s)	Blank(s)	Blank(s)	Blank(s)	Blank(s)	Blank(s)	NA	NA	NA	98	Unknown or not applicable	None; diagnosed at autopsy		Not recommended	Blank(s)	Blank(s)	Blank(s)	Blank(s)	Blank(s)	Blank(s)	Blank(s)	99	99	N/A
14048046	65-69 years	Male	2006	Prostate	Prostate	619	8140	Moderately differentiated; Grade II	Not a paired site	Positive histology	8140/3: Adenocarcinoma, NOS	8140-8389: adenomas and adenocarcinomas	Prostate	XIf Other and unspecified carcinomas	Localized	Localized	Localized only	Blank(s)	Blank(s)	Blank(s)	Blank(s)	Blank(s)	Blank(s)	Blank(s)	Blank(s)	Blank(s)	Blank(s)	Blank(s)	Blank(s)	Blank(s)	Blank(s)	T1c	NX	MX	0	None	None; diagnosed at autopsy		Not recommended	Blank(s)	Blank(s)	Blank(s)	Blank(s)	Blank(s)	Blank(s)	Blank(s)	98	0	Blank(s)
14048046	65-69 years	Male	2007	Melanoma of the Skin	MelanomaSkin	445	8743	Unknown	Left - origin of primary	Positive histology	8743/3: Superficial spreading melanoma	8720-8799: nevi and melanomas	Melanoma of the Skin	XId Malignant melanomas	Localized	Localized	Localized only	Blank(s)	Blank(s)	Blank(s)	Blank(s)	Blank(s)	Blank(s)	Blank(s)	Blank(s)	Blank(s)	Blank(s)	Blank(s)	Blank(s)	Blank(s)	Blank(s)	T1a	NX	MX	0	None	None; diagnosed at autopsy		Recommended but not performed, unknown reason	Blank(s)	Blank(s)	Blank(s)	Blank(s)	Blank(s)	Blank(s)	Blank(s)	98	0	Blank(s)
14048060	85+ years	Female	2006	Breast	Breast	508	8140	Well differentiated; Grade I	Right - origin of primary	Positive histology	8140/3: Adenocarcinoma, NOS	8140-8389: adenomas and adenocarcinomas	Breast	XIf Other and unspecified carcinomas	Localized	Localized	Localized only	Blank(s)	Blank(s)	Blank(s)	Blank(s)	Blank(s)	Blank(s)	Blank(s)	Blank(s)	Blank(s)	Blank(s)	Blank(s)	Blank(s)	Blank(s)	Blank(s)	TX	NX	MX	22	Unknown or not applicable	None; diagnosed at autopsy		Surgery performed	Blank(s)	Blank(s)	Blank(s)	Blank(s)	Blank(s)	Blank(s)	Blank(s)	98	0	Blank(s)
14048060	85+ years	Female	2007	Kidney and Renal Pelvis	KidneyParenchyma	649	8312	Unknown	Left - origin of primary	Radiography without microscopic confirm	8312/3: Renal cell carcinoma	8140-8389: adenomas and adenocarcinomas	Kidney	VIb Renal carcinomas	Regional	Regional	Regional by both direct extension and lymph node involvement	Blank(s)	Blank(s)	Blank(s)	Blank(s)	Blank(s)	Blank(s)	Blank(s)	Blank(s)	Blank(s)	Blank(s)	Blank(s)	Blank(s)	Blank(s)	Blank(s)	T3b	N1	M0	0	None	None; diagnosed at autopsy		Not recommended	Blank(s)	Blank(s)	Blank(s)	Blank(s)	Blank(s)	Blank(s)	Blank(s)	98	0	Blank(s)
14048061	60-64 years	Female	2006	Breast	Breast	509	8520	Well differentiated; Grade I	Right - origin of primary	Positive histology	8520/3: Lobular carcinoma, NOS	8500-8549: ductal and lobular neoplasms	Breast	XIf Other and unspecified carcinomas	Localized	Localized	Localized only	Blank(s)	Blank(s)	Blank(s)	Blank(s)	Blank(s)	Blank(s)	Blank(s)	Blank(s)	Blank(s)	Blank(s)	Blank(s)	Blank(s)	Blank(s)	Blank(s)	TX	N0	MX	52	Unknown or not applicable	None; diagnosed at autopsy		Surgery performed	Blank(s)	Blank(s)	Blank(s)	Blank(s)	Blank(s)	Blank(s)	Blank(s)	0	11	Blank(s)
14048061	70-74 years	Female	2014	Corpus Uteri	CorpusCarcinoma	541	8380	Unknown	Not a paired site	Positive histology	8380/3: Endometrioid carcinoma	8140-8389: adenomas and adenocarcinomas	Corpus Uteri	XIf Other and unspecified carcinomas	Regional	Regional	Regional by direct extension only	Blank(s)	Blank(s)	Blank(s)	Blank(s)	IB	T1b	N0	M0	Blank(s)	Blank(s)	Blank(s)	Blank(s)	Blank(s)	Blank(s)	T3a	N0	M0	40	4 or more regional lymph nodes removed	Non-primary surgical procedure to other regional sites		Surgery performed	Blank(s)	Blank(s)	Blank(s)	Blank(s)	Blank(s)	Blank(s)	Blank(s)	99	99	No
14048077	70-74 years	Male	2005	Sigmoid Colon	Colon	187	8210	Moderately differentiated; Grade II	Not a paired site	Positive histology	8210/3: Adenocarcinoma in adenomatous polyp	8140-8389: adenomas and adenocarcinomas	Sigmoid Colon	XIf Other and unspecified carcinomas	Localized	Localized	Localized only	Blank(s)	Blank(s)	Blank(s)	Blank(s)	Blank(s)	Blank(s)	Blank(s)	Blank(s)	Blank(s)	Blank(s)	Blank(s)	Blank(s)	Blank(s)	Blank(s)	T1	N0	M0	0	None	None; diagnosed at autopsy		Recommended but not performed, unknown reason	Blank(s)	Blank(s)	Blank(s)	Blank(s)	Blank(s)	Blank(s)	Blank(s)	98	0	Blank(s)
14048079	60-64 years	Male	2006	Gum and Other Mouth	GumLower	62	8070	Moderately differentiated; Grade II	Not a paired site	Positive histology	8070/3: Squamous cell carcinoma, NOS	8050-8089: squamous cell neoplasms	Gum and Other Mouth	XIf Other and unspecified carcinomas	Regional	Blank(s)	Regional by both direct extension and lymph node involvement	Blank(s)	Blank(s)	Blank(s)	Blank(s)	Blank(s)	Blank(s)	Blank(s)	Blank(s)	Blank(s)	Blank(s)	Blank(s)	Blank(s)	Blank(s)	Blank(s)	T2	N1	M0	42	4 or more regional lymph nodes removed	None; diagnosed at autopsy		Surgery performed	Blank(s)	Blank(s)	Blank(s)	Blank(s)	Blank(s)	Blank(s)	Blank(s)	1	77	Blank(s)
14048081	50-54 years	Female	2005	NHL - Nodal	Lymphoma	778	9670	B-cell; pre-B; B-precursor	Not a paired site	Positive histology	9670/3: Malignant lymphoma, small B lymphocytic, NOS (OBS 2012+) see 9823/3	9670-9699: nhl - mature b-cell lymphomas	NHL - Nodal	IIb Non-Hodgkin lymphomas (except Burkitt lymphoma)	Distant	Distant	Distant site(s)/node(s) involved	Blank(s)	Blank(s)	Blank(s)	Blank(s)	Blank(s)	Blank(s)	Blank(s)	Blank(s)	Blank(s)	Blank(s)	Blank(s)	Blank(s)	Blank(s)	Blank(s)	NA	NA	NA	0	Unknown or not applicable	None; diagnosed at autopsy		Not recommended	Blank(s)	Blank(s)	Blank(s)	Blank(s)	Blank(s)	Blank(s)	Blank(s)	99	99	Blank(s)
14048081	60-64 years	Female	2016	NHL - Nodal	Lymphoma	779	9680	B-cell; pre-B; B-precursor	Not a paired site	Pos hist AND immunophenotyping AND/OR pos genetic studies	9680/3: Diffuse large B-cell lymphoma (DLBCL), NOS	9670-9699: nhl - mature b-cell lymphomas	NHL - Nodal	IIb Non-Hodgkin lymphomas (except Burkitt lymphoma)	Distant	Distant	Distant site(s)/node(s) involved	Blank(s)	Blank(s)	Blank(s)	Blank(s)	Blank(s)	Blank(s)	Blank(s)	Blank(s)	Not applicable	Not applicable	Not applicable	Blank(s)	Blank(s)	Blank(s)	Blank(s)	Blank(s)	Blank(s)	0	Unknown or not applicable	None; diagnosed at autopsy		Not recommended	Blank(s)	Blank(s)	Blank(s)	Blank(s)	Blank(s)	Blank(s)	999	99	99	No
14048083	75-79 years	Female	2005	Cecum	Colon	180	8490	Moderately differentiated; Grade II	Not a paired site	Positive histology	8490/3: Signet ring cell carcinoma	8440-8499: cystic, mucinous and serous neoplasms	Cecum	XIf Other and unspecified carcinomas	Regional	Regional	Regional by both direct extension and lymph node involvement	Blank(s)	Blank(s)	Blank(s)	Blank(s)	Blank(s)	Blank(s)	Blank(s)	Blank(s)	Blank(s)	Blank(s)	Blank(s)	Blank(s)	Blank(s)	Blank(s)	T3	N1	M0	40	4 or more regional lymph nodes removed	None; diagnosed at autopsy		Surgery performed	Blank(s)	Blank(s)	Blank(s)	Blank(s)	Blank(s)	Blank(s)	Blank(s)	3	10	Blank(s)
14048083	75-79 years	Female	2005	Rectum	Rectum	209	8480	Moderately differentiated; Grade II	Not a paired site	Positive histology	8480/3: Mucinous adenocarcinoma	8440-8499: cystic, mucinous and serous neoplasms	Rectum	XIf Other and unspecified carcinomas	Localized	Localized	Localized only	Blank(s)	Blank(s)	Blank(s)	Blank(s)	Blank(s)	Blank(s)	Blank(s)	Blank(s)	Blank(s)	Blank(s)	Blank(s)	Blank(s)	Blank(s)	Blank(s)	T1	N0	M0	0	None	None; diagnosed at autopsy		Recommended but not performed, unknown reason	Blank(s)	Blank(s)	Blank(s)	Blank(s)	Blank(s)	Blank(s)	Blank(s)	98	0	Blank(s)
14048085	55-59 years	Male	2005	Rectosigmoid Junction	Rectum	199	8140	Moderately differentiated; Grade II	Not a paired site	Positive histology	8140/3: Adenocarcinoma, NOS	8140-8389: adenomas and adenocarcinomas	Rectosigmoid Junction	XIf Other and unspecified carcinomas	Localized	Localized	Localized only	Blank(s)	Blank(s)	Blank(s)	Blank(s)	Blank(s)	Blank(s)	Blank(s)	Blank(s)	Blank(s)	Blank(s)	Blank(s)	Blank(s)	Blank(s)	Blank(s)	Tis	N0	M0	30	1 to 3 regional lymph nodes removed	None; diagnosed at autopsy		Surgery performed	Blank(s)	Blank(s)	Blank(s)	Blank(s)	Blank(s)	Blank(s)	Blank(s)	0	3	Blank(s)
14048085	60-64 years	Male	2014	Liver	Liver	220	8170	Unknown	Not a paired site	Positive histology	8170/3: Hepatocellular carcinoma, NOS	8140-8389: adenomas and adenocarcinomas	Liver	VIIb Hepatic carcinomas	Regional	Regional	Regional by direct extension only	Blank(s)	Blank(s)	Blank(s)	Blank(s)	II	T2	N0	M0	Blank(s)	Blank(s)	Blank(s)	Blank(s)	Blank(s)	Blank(s)	T2	N0	M0	61	None	None; diagnosed at autopsy		Surgery performed	Blank(s)	Blank(s)	Blank(s)	Blank(s)	Blank(s)	Blank(s)	Blank(s)	98	0	No
14048096	70-74 years	Male	2005	Rectum	NETRectum	209	8240	Unknown	Not a paired site	Positive histology	8240/3: Carcinoid tumor, NOS	8140-8389: adenomas and adenocarcinomas	Rectum	XIf Other and unspecified carcinomas	Localized	Localized	Localized only	Blank(s)	Blank(s)	Blank(s)	Blank(s)	Blank(s)	Blank(s)	Blank(s)	Blank(s)	Blank(s)	Blank(s)	Blank(s)	Blank(s)	Blank(s)	Blank(s)	NA	NA	NA	0	None	None; diagnosed at autopsy		Recommended but not performed, unknown reason	Blank(s)	Blank(s)	Blank(s)	Blank(s)	Blank(s)	Blank(s)	Blank(s)	98	0	Blank(s)
14048096	75-79 years	Male	2013	Gum and Other Mouth	BuccalMucosa	60	8070	Unknown	Not a paired site	Positive histology	8070/3: Squamous cell carcinoma, NOS	8050-8089: squamous cell neoplasms	Gum and Other Mouth	XIf Other and unspecified carcinomas	Unknown/unstaged	Blank(s)	Unknown/unstaged/unspecified/DCO	Blank(s)	Blank(s)	Blank(s)	Blank(s)	UNK Stage	TX	NX	M0	Blank(s)	Blank(s)	Blank(s)	Blank(s)	Blank(s)	Blank(s)	TX	NX	MX	99	Unknown or not applicable	Unknown; death certificate only		Unknown; death certificate; or autopsy only (2003+)	Blank(s)	Blank(s)	Blank(s)	Blank(s)	Blank(s)	Blank(s)	Blank(s)	99	99	Unknown
14048099	65-69 years	Male	2005	Lung and Bronchus	Lung	341	8070	Poorly differentiated; Grade III	Left - origin of primary	Positive histology	8070/3: Squamous cell carcinoma, NOS	8050-8089: squamous cell neoplasms	Lung and Bronchus	XIf Other and unspecified carcinomas	Localized	Localized	Localized only	Blank(s)	Blank(s)	Blank(s)	Blank(s)	Blank(s)	Blank(s)	Blank(s)	Blank(s)	Blank(s)	Blank(s)	Blank(s)	Blank(s)	Blank(s)	Blank(s)	T2	N0	M0	30	4 or more regional lymph nodes removed	None; diagnosed at autopsy		Surgery performed	Blank(s)	Blank(s)	Blank(s)	Blank(s)	Blank(s)	Blank(s)	Blank(s)	0	7	Blank(s)
14048099	75-79 years	Male	2014	Pancreas	PancreasOther	257	8140	Moderately differentiated; Grade II	Not a paired site	Positive histology	8140/3: Adenocarcinoma, NOS	8140-8389: adenomas and adenocarcinomas	Pancreas	XIf Other and unspecified carcinomas	Regional	Regional	Regional lymph nodes involved only	Blank(s)	Blank(s)	Blank(s)	Blank(s)	IIB	T2	N1	M0	Blank(s)	Blank(s)	Blank(s)	Blank(s)	Blank(s)	Blank(s)	T2	N1	M0	0	None	None; diagnosed at autopsy		Not recommended	Blank(s)	Blank(s)	Blank(s)	Blank(s)	Blank(s)	Blank(s)	Blank(s)	98	0	No
14048102	60-64 years	Male	2005	Myeloma	MyelomaPlasmaCellDisorder	421	9732	Unknown	Not a paired site	Positive histology	9732/3: Plasma cell myeloma	9730-9739: plasma cell tumors	Myeloma	IIb Non-Hodgkin lymphomas (except Burkitt lymphoma)	Distant	Distant	Distant site(s)/node(s) involved	Blank(s)	Blank(s)	Blank(s)	Blank(s)	Blank(s)	Blank(s)	Blank(s)	Blank(s)	Blank(s)	Blank(s)	Blank(s)	Blank(s)	Blank(s)	Blank(s)	NA	NA	NA	98	Unknown or not applicable	None; diagnosed at autopsy		Recommended but not performed, unknown reason	Blank(s)	Blank(s)	Blank(s)	Blank(s)	Blank(s)	Blank(s)	Blank(s)	99	99	Blank(s)
14048102	60-64 years	Male	2005	Prostate	Prostate	619	8140	Poorly differentiated; Grade III	Not a paired site	Positive histology	8140/3: Adenocarcinoma, NOS	8140-8389: adenomas and adenocarcinomas	Prostate	XIf Other and unspecified carcinomas	Localized	Localized	Localized only	Blank(s)	Blank(s)	Blank(s)	Blank(s)	Blank(s)	Blank(s)	Blank(s)	Blank(s)	Blank(s)	Blank(s)	Blank(s)	Blank(s)	Blank(s)	Blank(s)	T1c	N0	M0	0	None	None; diagnosed at autopsy		Recommended but not performed, unknown reason	Blank(s)	Blank(s)	Blank(s)	Blank(s)	Blank(s)	Blank(s)	Blank(s)	98	0	Blank(s)
14048114	55-59 years	Male	2005	Sigmoid Colon	Colon	187	8210	Moderately differentiated; Grade II	Not a paired site	Positive histology	8210/3: Adenocarcinoma in adenomatous polyp	8140-8389: adenomas and adenocarcinomas	Sigmoid Colon	XIf Other and unspecified carcinomas	Localized	Localized	Localized only	Blank(s)	Blank(s)	Blank(s)	Blank(s)	Blank(s)	Blank(s)	Blank(s)	Blank(s)	Blank(s)	Blank(s)	Blank(s)	Blank(s)	Blank(s)	Blank(s)	T1	N0	M0	27	None	None; diagnosed at autopsy		Surgery performed	Blank(s)	Blank(s)	Blank(s)	Blank(s)	Blank(s)	Blank(s)	Blank(s)	98	0	Blank(s)
14048123	75-79 years	Male	2005	Esophagus	Esophagus	155	8140	Poorly differentiated; Grade III	Not a paired site	Positive histology	8140/3: Adenocarcinoma, NOS	8140-8389: adenomas and adenocarcinomas	Esophagus	XIf Other and unspecified carcinomas	Distant	Distant	Distant site(s)/node(s) involved	Blank(s)	Blank(s)	Blank(s)	Blank(s)	Blank(s)	Blank(s)	Blank(s)	Blank(s)	Blank(s)	Blank(s)	Blank(s)	Blank(s)	Blank(s)	Blank(s)	TX	NX	M1b	0	None	None; diagnosed at autopsy		Not recommended	Blank(s)	Blank(s)	Blank(s)	Blank(s)	Blank(s)	Blank(s)	Blank(s)	98	0	Blank(s)
14048142	60-64 years	Female	2005	Lung and Bronchus	Lung	341	8140	Moderately differentiated; Grade II	Right - origin of primary	Positive histology	8140/3: Adenocarcinoma, NOS	8140-8389: adenomas and adenocarcinomas	Lung and Bronchus	XIf Other and unspecified carcinomas	Localized	Localized	Localized only	Blank(s)	Blank(s)	Blank(s)	Blank(s)	Blank(s)	Blank(s)	Blank(s)	Blank(s)	Blank(s)	Blank(s)	Blank(s)	Blank(s)	Blank(s)	Blank(s)	T2	N0	M0	21	1 to 3 regional lymph nodes removed	None; diagnosed at autopsy		Surgery performed	Blank(s)	Blank(s)	Blank(s)	Blank(s)	Blank(s)	Blank(s)	Blank(s)	0	1	Blank(s)
14048142	70-74 years	Female	2011	Lung and Bronchus	Lung	343	8140	Moderately differentiated; Grade II	Left - origin of primary	Positive histology	8140/3: Adenocarcinoma, NOS	8140-8389: adenomas and adenocarcinomas	Lung and Bronchus	XIf Other and unspecified carcinomas	Localized	Localized	Localized only	Blank(s)	Blank(s)	Blank(s)	Blank(s)	IA	T1a	N0	M0	Blank(s)	Blank(s)	Blank(s)	Blank(s)	Blank(s)	Blank(s)	T1	N0	M0	21	None	None; diagnosed at autopsy		Surgery performed	Blank(s)	Blank(s)	Blank(s)	Blank(s)	Blank(s)	Blank(s)	Blank(s)	98	0	No
14048147	60-64 years	Male	2005	Prostate	Prostate	619	8140	Moderately differentiated; Grade II	Not a paired site	Positive histology	8140/3: Adenocarcinoma, NOS	8140-8389: adenomas and adenocarcinomas	Prostate	XIf Other and unspecified carcinomas	Localized	Localized	Localized only	Blank(s)	Blank(s)	Blank(s)	Blank(s)	Blank(s)	Blank(s)	Blank(s)	Blank(s)	Blank(s)	Blank(s)	Blank(s)	Blank(s)	Blank(s)	Blank(s)	T2NOS	N0	M0	0	None	None; diagnosed at autopsy		Recommended but not performed, unknown reason	Blank(s)	Blank(s)	Blank(s)	Blank(s)	Blank(s)	Blank(s)	Blank(s)	98	0	Blank(s)
14048154	55-59 years	Male	2005	Prostate	Prostate	619	8140	Poorly differentiated; Grade III	Not a paired site	Positive histology	8140/3: Adenocarcinoma, NOS	8140-8389: adenomas and adenocarcinomas	Prostate	XIf Other and unspecified carcinomas	Localized	Localized	Localized only	Blank(s)	Blank(s)	Blank(s)	Blank(s)	Blank(s)	Blank(s)	Blank(s)	Blank(s)	Blank(s)	Blank(s)	Blank(s)	Blank(s)	Blank(s)	Blank(s)	T2NOS	N0	M0	0	None	None; diagnosed at autopsy		Recommended but not performed, unknown reason	Blank(s)	Blank(s)	Blank(s)	Blank(s)	Blank(s)	Blank(s)	Blank(s)	98	0	Blank(s)
14048154	60-64 years	Male	2012	Liver	Liver	220	8170	Well differentiated; Grade I	Not a paired site	Positive histology	8170/3: Hepatocellular carcinoma, NOS	8140-8389: adenomas and adenocarcinomas	Liver	VIIb Hepatic carcinomas	Regional	Regional	Regional by direct extension only	Blank(s)	Blank(s)	Blank(s)	Blank(s)	I	T1	N0	M0	Blank(s)	Blank(s)	Blank(s)	Blank(s)	Blank(s)	Blank(s)	T1	N0	M0	0	None	None; diagnosed at autopsy		Recommended but not performed, unknown reason	Blank(s)	Blank(s)	Blank(s)	Blank(s)	Blank(s)	Blank(s)	Blank(s)	98	0	No
14048159	60-64 years	Male	2005	Prostate	Prostate	619	8140	Well differentiated; Grade I	Not a paired site	Positive histology	8140/3: Adenocarcinoma, NOS	8140-8389: adenomas and adenocarcinomas	Prostate	XIf Other and unspecified carcinomas	Localized	Localized	Localized only	Blank(s)	Blank(s)	Blank(s)	Blank(s)	Blank(s)	Blank(s)	Blank(s)	Blank(s)	Blank(s)	Blank(s)	Blank(s)	Blank(s)	Blank(s)	Blank(s)	T2NOS	N0	M0	30	None	None; diagnosed at autopsy		Surgery performed	Blank(s)	Blank(s)	Blank(s)	Blank(s)	Blank(s)	Blank(s)	Blank(s)	98	0	Blank(s)
14048159	70-74 years	Male	2017	NHL - Nodal	Lymphoma	778	9690	B-cell; pre-B; B-precursor	Not a paired site	Positive histology	9690/3: Follicular lymphoma	9670-9699: nhl - mature b-cell lymphomas	NHL - Nodal	IIb Non-Hodgkin lymphomas (except Burkitt lymphoma)	Distant	Distant	Distant site(s)/node(s) involved	Blank(s)	Blank(s)	Blank(s)	Blank(s)	Blank(s)	Blank(s)	Blank(s)	Blank(s)	Not applicable	Not applicable	Not applicable	Blank(s)	Blank(s)	Blank(s)	Blank(s)	Blank(s)	Blank(s)	0	Unknown or not applicable	None; diagnosed at autopsy		Not recommended	Blank(s)	Blank(s)	Blank(s)	Blank(s)	Blank(s)	Blank(s)	999	99	99	Unknown
14048167	65-69 years	Female	2006	Rectum	NETRectum	209	8240	Unknown	Not a paired site	Positive histology	8240/3: Carcinoid tumor, NOS	8140-8389: adenomas and adenocarcinomas	Rectum	XIf Other and unspecified carcinomas	Localized	Localized	Localized only	Blank(s)	Blank(s)	Blank(s)	Blank(s)	Blank(s)	Blank(s)	Blank(s)	Blank(s)	Blank(s)	Blank(s)	Blank(s)	Blank(s)	Blank(s)	Blank(s)	NA	NA	NA	26	None	None; diagnosed at autopsy		Surgery performed	Blank(s)	Blank(s)	Blank(s)	Blank(s)	Blank(s)	Blank(s)	Blank(s)	98	0	Blank(s)
14048177	55-59 years	Female	2006	Breast	Breast	504	8500	Poorly differentiated; Grade III	Left - origin of primary	Positive histology	8500/3: Infiltrating duct carcinoma, NOS	8500-8549: ductal and lobular neoplasms	Breast	XIf Other and unspecified carcinomas	Localized	Localized	Localized only	Blank(s)	Blank(s)	Blank(s)	Blank(s)	Blank(s)	Blank(s)	Blank(s)	Blank(s)	Blank(s)	Blank(s)	Blank(s)	Blank(s)	Blank(s)	Blank(s)	T3	N0(i-)	M0	51	Unknown or not applicable	None; diagnosed at autopsy		Surgery performed	Blank(s)	Blank(s)	Blank(s)	Blank(s)	Blank(s)	Blank(s)	Blank(s)	0	8	Blank(s)
14048177	55-59 years	Female	2008	Lung and Bronchus	Lung	341	8012	Undifferentiated; anaplastic; Grade IV	Right - origin of primary	Positive histology	8012/3: Large cell carcinoma, NOS	8010-8049: epithelial neoplasms, NOS	Lung and Bronchus	XIf Other and unspecified carcinomas	Regional	Regional	Regional by direct extension only	Blank(s)	Blank(s)	Blank(s)	Blank(s)	Blank(s)	Blank(s)	Blank(s)	Blank(s)	Blank(s)	Blank(s)	Blank(s)	Blank(s)	Blank(s)	Blank(s)	T4	N0	M0	33	4 or more regional lymph nodes removed	None; diagnosed at autopsy		Surgery performed	Blank(s)	Blank(s)	Blank(s)	Blank(s)	Blank(s)	Blank(s)	Blank(s)	0	9	Blank(s)
14048179	65-69 years	Male	2006	Pancreas	PancreasHead	250	8140	Moderately differentiated; Grade II	Not a paired site	Positive histology	8140/3: Adenocarcinoma, NOS	8140-8389: adenomas and adenocarcinomas	Pancreas	XIf Other and unspecified carcinomas	Localized	Localized	Localized only	Blank(s)	Blank(s)	Blank(s)	Blank(s)	Blank(s)	Blank(s)	Blank(s)	Blank(s)	Blank(s)	Blank(s)	Blank(s)	Blank(s)	Blank(s)	Blank(s)	TX	N0	M0	0	None	None; diagnosed at autopsy		Recommended but not performed, unknown reason	Blank(s)	Blank(s)	Blank(s)	Blank(s)	Blank(s)	Blank(s)	Blank(s)	98	0	Blank(s)
14048201	70-74 years	Female	2006	Peritoneum, Omentum and Mesentery	Peritoneum	482	8441	Poorly differentiated; Grade III	Not a paired site	Positive histology	8441/3: Serous cystadenocarcinoma, NOS	8440-8499: cystic, mucinous and serous neoplasms	Peritoneum, Omentum and Mesentery	XIf Other and unspecified carcinomas	Unknown/unstaged	Blank(s)	Unknown/unstaged/unspecified/DCO	Blank(s)	Blank(s)	Blank(s)	Blank(s)	Blank(s)	Blank(s)	Blank(s)	Blank(s)	Blank(s)	Blank(s)	Blank(s)	Blank(s)	Blank(s)	Blank(s)	NA	NA	NA	50	1 to 3 regional lymph nodes removed	Non-primary surgical procedure to distant site		Surgery performed	Blank(s)	Blank(s)	Blank(s)	Blank(s)	Blank(s)	Blank(s)	Blank(s)	0	1	Blank(s)
14048204	85+ years	Male	2005	Pancreas	PancreasOther	259	8140	Unknown	Not a paired site	Positive exfoliative cytology, no positive histology	8140/3: Adenocarcinoma, NOS	8140-8389: adenomas and adenocarcinomas	Pancreas	XIf Other and unspecified carcinomas	Regional	Regional	Regional by direct extension only	Blank(s)	Blank(s)	Blank(s)	Blank(s)	Blank(s)	Blank(s)	Blank(s)	Blank(s)	Blank(s)	Blank(s)	Blank(s)	Blank(s)	Blank(s)	Blank(s)	T3	NX	MX	0	None	None; diagnosed at autopsy		Recommended but not performed, unknown reason	Blank(s)	Blank(s)	Blank(s)	Blank(s)	Blank(s)	Blank(s)	Blank(s)	98	0	Blank(s)
14048213	65-69 years	Male	2006	Small Intestine	SmallIntestine	170	8013	Unknown	Not a paired site	Positive histology	8013/3: Large cell neuroendocrine carcinoma	8010-8049: epithelial neoplasms, NOS	Small Intestine	XIf Other and unspecified carcinomas	Regional	Regional	Regional lymph nodes involved only	Blank(s)	Blank(s)	Blank(s)	Blank(s)	Blank(s)	Blank(s)	Blank(s)	Blank(s)	Blank(s)	Blank(s)	Blank(s)	Blank(s)	Blank(s)	Blank(s)	T3	N1	M0	60	4 or more regional lymph nodes removed	None; diagnosed at autopsy		Surgery performed	Blank(s)	Blank(s)	Blank(s)	Blank(s)	Blank(s)	Blank(s)	Blank(s)	4	29	Blank(s)
14048213	75-79 years	Male	2015	Urinary Bladder	Bladder	679	8130	Poorly differentiated; Grade III	Not a paired site	Positive histology	8130/3: Papillary transitional cell carcinoma	8120-8139: transitional cell papillomas and carcinomas	Urinary Bladder	XIf Other and unspecified carcinomas	Localized	Localized	Localized only	Blank(s)	Blank(s)	Blank(s)	Blank(s)	II	T2NOS	N0	M0	Blank(s)	Blank(s)	Blank(s)	Blank(s)	Blank(s)	Blank(s)	T2NOS	N0	M0	27	None	None; diagnosed at autopsy		Surgery performed	Blank(s)	Blank(s)	Blank(s)	Blank(s)	Blank(s)	Blank(s)	Blank(s)	98	0	No
14048226	50-54 years	Female	2005	Breast	Breast	509	8500	Poorly differentiated; Grade III	Right - origin of primary	Positive histology	8500/3: Infiltrating duct carcinoma, NOS	8500-8549: ductal and lobular neoplasms	Breast	XIf Other and unspecified carcinomas	Regional	Regional	Regional by both direct extension and lymph node involvement	Blank(s)	Blank(s)	Blank(s)	Blank(s)	Blank(s)	Blank(s)	Blank(s)	Blank(s)	Blank(s)	Blank(s)	Blank(s)	Blank(s)	Blank(s)	Blank(s)	T4d	N3a	M0	50	Unknown or not applicable	None; diagnosed at autopsy		Surgery performed	Blank(s)	Blank(s)	Blank(s)	Blank(s)	Blank(s)	Blank(s)	Blank(s)	16	16	Blank(s)
14048230	80-84 years	Female	2006	Breast	Breast	509	8500	Well differentiated; Grade I	Right - origin of primary	Positive histology	8500/3: Infiltrating duct carcinoma, NOS	8500-8549: ductal and lobular neoplasms	Breast	XIf Other and unspecified carcinomas	Localized	Localized	Localized only	Blank(s)	Blank(s)	Blank(s)	Blank(s)	Blank(s)	Blank(s)	Blank(s)	Blank(s)	Blank(s)	Blank(s)	Blank(s)	Blank(s)	Blank(s)	Blank(s)	TX	N0	M0	0	Unknown or not applicable	None; diagnosed at autopsy		Recommended but not performed, unknown reason	Blank(s)	Blank(s)	Blank(s)	Blank(s)	Blank(s)	Blank(s)	Blank(s)	98	0	Blank(s)
14048240	40-44 years	Male	2006	Tonsil	Oropharynx	99	8083	Poorly differentiated; Grade III	Left - origin of primary	Positive histology	8083/3: Basaloid squamous cell carcinoma	8050-8089: squamous cell neoplasms	Tonsil	XIf Other and unspecified carcinomas	Regional	Blank(s)	Regional by both direct extension and lymph node involvement	Blank(s)	Blank(s)	Blank(s)	Blank(s)	Blank(s)	Blank(s)	Blank(s)	Blank(s)	Blank(s)	Blank(s)	Blank(s)	Blank(s)	Blank(s)	Blank(s)	TX	N2a	M0	27	Biopsy or aspiration of regional lymph node, NOS	None; diagnosed at autopsy		Surgery performed	Blank(s)	Blank(s)	Blank(s)	Blank(s)	Blank(s)	Blank(s)	Blank(s)	97	98	Blank(s)
14048240	50-54 years	Male	2012	Nasopharynx	Nasopharynx	112	8010	Unknown	Not a paired site	Positive histology	8010/3: Carcinoma, NOS	8010-8049: epithelial neoplasms, NOS	Nasopharynx	XIc Nasopharyngeal carcinomas	Distant	Blank(s)	Distant site(s)/node(s) involved	Blank(s)	Blank(s)	Blank(s)	Blank(s)	IVA	T4	N0	M0	Blank(s)	Blank(s)	Blank(s)	Blank(s)	Blank(s)	Blank(s)	T4	N0	M0	0	None	None; diagnosed at autopsy		Not recommended, contraindicated due to other cond; autopsy only (1973-2002)	Blank(s)	Blank(s)	Blank(s)	Blank(s)	Blank(s)	Blank(s)	Blank(s)	98	0	No
14048250	50-54 years	Female	2006	Transverse Colon	Colon	184	8140	Moderately differentiated; Grade II	Not a paired site	Positive histology	8140/3: Adenocarcinoma, NOS	8140-8389: adenomas and adenocarcinomas	Transverse Colon	XIf Other and unspecified carcinomas	Regional	Regional	Regional by direct extension only	Blank(s)	Blank(s)	Blank(s)	Blank(s)	Blank(s)	Blank(s)	Blank(s)	Blank(s)	Blank(s)	Blank(s)	Blank(s)	Blank(s)	Blank(s)	Blank(s)	T3	N0	M0	40	4 or more regional lymph nodes removed	None; diagnosed at autopsy		Surgery performed	Blank(s)	Blank(s)	Blank(s)	Blank(s)	Blank(s)	Blank(s)	Blank(s)	0	41	Blank(s)
14048259	70-74 years	Male	2006	Sigmoid Colon	Colon	187	8263	Moderately differentiated; Grade II	Not a paired site	Positive histology	8263/3: Adenocarcinoma in tubulovillous adenoma	8140-8389: adenomas and adenocarcinomas	Sigmoid Colon	XIf Other and unspecified carcinomas	Localized	Localized	Localized only	Blank(s)	Blank(s)	Blank(s)	Blank(s)	Blank(s)	Blank(s)	Blank(s)	Blank(s)	Blank(s)	Blank(s)	Blank(s)	Blank(s)	Blank(s)	Blank(s)	T2	N0	M0	40	4 or more regional lymph nodes removed	None; diagnosed at autopsy		Surgery performed	Blank(s)	Blank(s)	Blank(s)	Blank(s)	Blank(s)	Blank(s)	Blank(s)	0	13	Blank(s)
14048266	80-84 years	Male	2006	Stomach	Stomach	166	8490	Poorly differentiated; Grade III	Not a paired site	Positive histology	8490/3: Signet ring cell carcinoma	8440-8499: cystic, mucinous and serous neoplasms	Stomach	XIf Other and unspecified carcinomas	Regional	Regional	Regional lymph nodes involved only	Blank(s)	Blank(s)	Blank(s)	Blank(s)	Blank(s)	Blank(s)	Blank(s)	Blank(s)	Blank(s)	Blank(s)	Blank(s)	Blank(s)	Blank(s)	Blank(s)	T1	N1	M0	30	4 or more regional lymph nodes removed	None; diagnosed at autopsy		Surgery performed	Blank(s)	Blank(s)	Blank(s)	Blank(s)	Blank(s)	Blank(s)	Blank(s)	5	15	Blank(s)
14048266	80-84 years	Male	2010	Lung and Bronchus	Lung	341	8250	Unknown	Right - origin of primary	Positive histology	8250/3: Bronchiolo-alveolar adenocarcinoma, NOS	8140-8389: adenomas and adenocarcinomas	Lung and Bronchus	XIf Other and unspecified carcinomas	Localized	Localized	Localized only	Blank(s)	Blank(s)	Blank(s)	Blank(s)	IB	T2a	N0	M0	Blank(s)	Blank(s)	Blank(s)	Blank(s)	Blank(s)	Blank(s)	T2	N0	M0	0	None	None; diagnosed at autopsy		Not recommended	Blank(s)	Blank(s)	Blank(s)	Blank(s)	Blank(s)	Blank(s)	Blank(s)	98	0	No
14048270	75-79 years	Female	2005	Breast	Breast	505	8500	Well differentiated; Grade I	Left - origin of primary	Positive histology	8500/3: Infiltrating duct carcinoma, NOS	8500-8549: ductal and lobular neoplasms	Breast	XIf Other and unspecified carcinomas	Localized	Localized	Localized only	Blank(s)	Blank(s)	Blank(s)	Blank(s)	Blank(s)	Blank(s)	Blank(s)	Blank(s)	Blank(s)	Blank(s)	Blank(s)	Blank(s)	Blank(s)	Blank(s)	T1b	N0(i-)	M0	22	Unknown or not applicable	None; diagnosed at autopsy		Surgery performed	Blank(s)	Blank(s)	Blank(s)	Blank(s)	Blank(s)	Blank(s)	Blank(s)	0	1	Blank(s)
14048276	50-54 years	Female	2005	Breast	Breast	509	8500	Moderately differentiated; Grade II	Right - origin of primary	Positive histology	8500/3: Infiltrating duct carcinoma, NOS	8500-8549: ductal and lobular neoplasms	Breast	XIf Other and unspecified carcinomas	Localized	Localized	Localized only	Blank(s)	Blank(s)	Blank(s)	Blank(s)	Blank(s)	Blank(s)	Blank(s)	Blank(s)	Blank(s)	Blank(s)	Blank(s)	Blank(s)	Blank(s)	Blank(s)	T1c	N0(i-)	M0	50	Unknown or not applicable	None; diagnosed at autopsy		Surgery performed	Blank(s)	Blank(s)	Blank(s)	Blank(s)	Blank(s)	Blank(s)	Blank(s)	0	2	Blank(s)
14048279	55-59 years	Female	2005	Breast	Breast	509	8522	Well differentiated; Grade I	Left - origin of primary	Positive histology	8522/3: Infiltrating duct and lobular carcinoma	8500-8549: ductal and lobular neoplasms	Breast	XIf Other and unspecified carcinomas	Regional	Regional	Regional lymph nodes involved only	Blank(s)	Blank(s)	Blank(s)	Blank(s)	Blank(s)	Blank(s)	Blank(s)	Blank(s)	Blank(s)	Blank(s)	Blank(s)	Blank(s)	Blank(s)	Blank(s)	T2	N1mi	M0	23	Unknown or not applicable	None; diagnosed at autopsy		Surgery performed	Blank(s)	Blank(s)	Blank(s)	Blank(s)	Blank(s)	Blank(s)	Blank(s)	2	5	Blank(s)
14048279	60-64 years	Female	2008	Acute Myeloid Leukemia	HemeRetic	421	9896	Unknown	Not a paired site	Positive histology	9896/3: Acute myeloid leukemia, t(8;21)(q22;q22) RUNX1-RUNX1T1	9840-9939: myeloid leukemias (C42.1)	Acute Myeloid Leukemia	Ib Acute myeloid leukemias	Distant	Blank(s)	Distant site(s)/node(s) involved	Blank(s)	Blank(s)	Blank(s)	Blank(s)	Blank(s)	Blank(s)	Blank(s)	Blank(s)	Blank(s)	Blank(s)	Blank(s)	Blank(s)	Blank(s)	Blank(s)	NA	NA	NA	98	Unknown or not applicable	None; diagnosed at autopsy		Not recommended	Blank(s)	Blank(s)	Blank(s)	Blank(s)	Blank(s)	Blank(s)	Blank(s)	99	99	Blank(s)
14048289	80-84 years	Female	2019	Melanoma of the Skin	Blank(s)	445	8743	Blank(s)	Left - origin of primary	Positive histology	8743/3: Superficial spreading melanoma	8720-8799: nevi and melanomas	Melanoma of the Skin	XId Malignant melanomas	Localized	Blank(s)	Blank(s)	T1b	N0	M0	1B	Blank(s)	Blank(s)	Blank(s)	Blank(s)	Blank(s)	Blank(s)	Blank(s)	Blank(s)	Blank(s)	Blank(s)	Blank(s)	Blank(s)	Blank(s)	31	Sentinel lymph node biopsy	None; diagnosed at autopsy		Surgery performed	Blank(s)	Blank(s)	Blank(s)	Blank(s)	300	0	999	0	1	No
14048308	80-84 years	Male	2005	Urinary Bladder	Bladder	679	8130	Poorly differentiated; Grade III	Not a paired site	Positive histology	8130/3: Papillary transitional cell carcinoma	8120-8139: transitional cell papillomas and carcinomas	Urinary Bladder	XIf Other and unspecified carcinomas	In situ	In situ	In situ	Blank(s)	Blank(s)	Blank(s)	Blank(s)	Blank(s)	Blank(s)	Blank(s)	Blank(s)	Blank(s)	Blank(s)	Blank(s)	Blank(s)	Blank(s)	Blank(s)	Ta	N0	M0	27	None	None; diagnosed at autopsy		Surgery performed	Blank(s)	Blank(s)	Blank(s)	Blank(s)	Blank(s)	Blank(s)	Blank(s)	98	0	Blank(s)
14048315	70-74 years	Male	2005	Urinary Bladder	Bladder	679	8130	Moderately differentiated; Grade II	Not a paired site	Positive histology	8130/3: Papillary transitional cell carcinoma	8120-8139: transitional cell papillomas and carcinomas	Urinary Bladder	XIf Other and unspecified carcinomas	Distant	Distant	Distant site(s)/node(s) involved	Blank(s)	Blank(s)	Blank(s)	Blank(s)	Blank(s)	Blank(s)	Blank(s)	Blank(s)	Blank(s)	Blank(s)	Blank(s)	Blank(s)	Blank(s)	Blank(s)	T4b	N0	M0	0	None	Non-primary surgical procedure to other regional sites		Recommended but not performed, unknown reason	Blank(s)	Blank(s)	Blank(s)	Blank(s)	Blank(s)	Blank(s)	Blank(s)	98	0	Blank(s)
14048315	75-79 years	Male	2010	Ascending Colon	Colon	182	8140	Moderately differentiated; Grade II	Not a paired site	Positive histology	8140/3: Adenocarcinoma, NOS	8140-8389: adenomas and adenocarcinomas	Ascending Colon	XIf Other and unspecified carcinomas	Distant	Distant	Distant site(s)/node(s) involved	Blank(s)	Blank(s)	Blank(s)	Blank(s)	IVA	T3	N0	M1a	Blank(s)	Blank(s)	Blank(s)	Blank(s)	Blank(s)	Blank(s)	T3	N0	M1	30	4 or more regional lymph nodes removed	None; diagnosed at autopsy		Surgery performed	Blank(s)	Blank(s)	Blank(s)	Blank(s)	Blank(s)	Blank(s)	Blank(s)	0	5	No
14048330	75-79 years	Male	2005	Salivary Gland	ParotidGland	79	8246	Poorly differentiated; Grade III	Right - origin of primary	Positive histology	8246/3: Neuroendocrine carcinoma, NOS	8140-8389: adenomas and adenocarcinomas	Salivary Gland	XIf Other and unspecified carcinomas	Distant	Distant	Distant site(s)/node(s) involved	Blank(s)	Blank(s)	Blank(s)	Blank(s)	Blank(s)	Blank(s)	Blank(s)	Blank(s)	Blank(s)	Blank(s)	Blank(s)	Blank(s)	Blank(s)	Blank(s)	T3	N3	M0	41	4 or more regional lymph nodes removed	None; diagnosed at autopsy		Surgery performed	Blank(s)	Blank(s)	Blank(s)	Blank(s)	Blank(s)	Blank(s)	Blank(s)	3	18	Blank(s)
14048358	55-59 years	Male	2005	Prostate	Prostate	619	8140	Moderately differentiated; Grade II	Not a paired site	Positive histology	8140/3: Adenocarcinoma, NOS	8140-8389: adenomas and adenocarcinomas	Prostate	XIf Other and unspecified carcinomas	Localized	Localized	Localized only	Blank(s)	Blank(s)	Blank(s)	Blank(s)	Blank(s)	Blank(s)	Blank(s)	Blank(s)	Blank(s)	Blank(s)	Blank(s)	Blank(s)	Blank(s)	Blank(s)	T2c	N0	M0	50	4 or more regional lymph nodes removed	None; diagnosed at autopsy		Surgery performed	Blank(s)	Blank(s)	Blank(s)	Blank(s)	Blank(s)	Blank(s)	Blank(s)	0	12	Blank(s)
14048358	65-69 years	Male	2013	Rectosigmoid Junction	Rectum	199	8140	Moderately differentiated; Grade II	Not a paired site	Positive histology	8140/3: Adenocarcinoma, NOS	8140-8389: adenomas and adenocarcinomas	Rectosigmoid Junction	XIf Other and unspecified carcinomas	Regional	Regional	Regional lymph nodes involved only	Blank(s)	Blank(s)	Blank(s)	Blank(s)	IIIA	T2	N1b	M0	Blank(s)	Blank(s)	Blank(s)	Blank(s)	Blank(s)	Blank(s)	T2	N1	M0	30	4 or more regional lymph nodes removed	None; diagnosed at autopsy		Surgery performed	Blank(s)	Blank(s)	Blank(s)	Blank(s)	Blank(s)	Blank(s)	Blank(s)	2	21	No
14048369	40-44 years	Female	2005	Melanoma of the Skin	MelanomaSkin	446	8720	Unknown	Right - origin of primary	Positive histology	8720/3: Malignant melanoma, NOS	8720-8799: nevi and melanomas	Melanoma of the Skin	XId Malignant melanomas	Localized	Localized	Localized only	Blank(s)	Blank(s)	Blank(s)	Blank(s)	Blank(s)	Blank(s)	Blank(s)	Blank(s)	Blank(s)	Blank(s)	Blank(s)	Blank(s)	Blank(s)	Blank(s)	TX	N0	M0	45	None	None; diagnosed at autopsy		Surgery performed	Blank(s)	Blank(s)	Blank(s)	Blank(s)	Blank(s)	Blank(s)	Blank(s)	98	0	Blank(s)
14048369	50-54 years	Female	2015	Lung and Bronchus	Lung	341	8140	Moderately differentiated; Grade II	Left - origin of primary	Positive histology	8140/3: Adenocarcinoma, NOS	8140-8389: adenomas and adenocarcinomas	Lung and Bronchus	XIf Other and unspecified carcinomas	Regional	Regional	Regional lymph nodes involved only	Blank(s)	Blank(s)	Blank(s)	Blank(s)	IIA	T1b	N1	M0	Blank(s)	Blank(s)	Blank(s)	Blank(s)	Blank(s)	Blank(s)	T1	N1	M0	0	None	None; diagnosed at autopsy		Recommended but not performed, unknown reason	Blank(s)	Blank(s)	Blank(s)	Blank(s)	Blank(s)	Blank(s)	Blank(s)	97	97	No
14048387	50-54 years	Male	2005	NHL - Nodal	Lymphoma	422	9680	Undifferentiated; anaplastic; Grade IV	Not a paired site	Positive histology	9680/3: Diffuse large B-cell lymphoma (DLBCL), NOS	9670-9699: nhl - mature b-cell lymphomas	NHL - Nodal	IIb Non-Hodgkin lymphomas (except Burkitt lymphoma)	Distant	Distant	Distant site(s)/node(s) involved	Blank(s)	Blank(s)	Blank(s)	Blank(s)	Blank(s)	Blank(s)	Blank(s)	Blank(s)	Blank(s)	Blank(s)	Blank(s)	Blank(s)	Blank(s)	Blank(s)	NA	NA	NA	22	None	Non-primary surgical procedure to other regional sites		Surgery performed	Blank(s)	Blank(s)	Blank(s)	Blank(s)	Blank(s)	Blank(s)	Blank(s)	99	99	Blank(s)
14048387	55-59 years	Male	2009	Myeloma	MyelomaPlasmaCellDisorder	413	9731	Unknown	Left - origin of primary	Positive histology	9731/3: Solitary plasmacytoma of bone	9730-9739: plasma cell tumors	Myeloma	IIb Non-Hodgkin lymphomas (except Burkitt lymphoma)	Localized	Localized	Localized only	Blank(s)	Blank(s)	Blank(s)	Blank(s)	Blank(s)	Blank(s)	Blank(s)	Blank(s)	Blank(s)	Blank(s)	Blank(s)	Blank(s)	Blank(s)	Blank(s)	NA	NA	NA	0	None	None; diagnosed at autopsy		Not recommended	Blank(s)	Blank(s)	Blank(s)	Blank(s)	Blank(s)	Blank(s)	Blank(s)	99	99	Blank(s)
14048387	60-64 years	Male	2013	Myeloma	MyelomaPlasmaCellDisorder	421	9732	B-cell; pre-B; B-precursor	Not a paired site	Positive histology	9732/3: Plasma cell myeloma	9730-9739: plasma cell tumors	Myeloma	IIb Non-Hodgkin lymphomas (except Burkitt lymphoma)	Distant	Distant	Distant site(s)/node(s) involved	Blank(s)	Blank(s)	Blank(s)	Blank(s)	NA	NA	NA	NA	Blank(s)	Blank(s)	Blank(s)	Blank(s)	Blank(s)	Blank(s)	NA	NA	NA	98	Unknown or not applicable	None; diagnosed at autopsy		Not recommended	Blank(s)	Blank(s)	Blank(s)	Blank(s)	Blank(s)	Blank(s)	Blank(s)	99	99	N/A
14048418	85+ years	Male	2005	Urinary Bladder	Bladder	679	8130	Well differentiated; Grade I	Not a paired site	Positive histology	8130/3: Papillary transitional cell carcinoma	8120-8139: transitional cell papillomas and carcinomas	Urinary Bladder	XIf Other and unspecified carcinomas	In situ	In situ	In situ	Blank(s)	Blank(s)	Blank(s)	Blank(s)	Blank(s)	Blank(s)	Blank(s)	Blank(s)	Blank(s)	Blank(s)	Blank(s)	Blank(s)	Blank(s)	Blank(s)	Ta	N0	M0	27	None	None; diagnosed at autopsy		Surgery performed	Blank(s)	Blank(s)	Blank(s)	Blank(s)	Blank(s)	Blank(s)	Blank(s)	98	0	Blank(s)
14048428	80-84 years	Male	2005	Sigmoid Colon	Colon	187	8140	Moderately differentiated; Grade II	Not a paired site	Positive histology	8140/3: Adenocarcinoma, NOS	8140-8389: adenomas and adenocarcinomas	Sigmoid Colon	XIf Other and unspecified carcinomas	Regional	Regional	Regional by direct extension only	Blank(s)	Blank(s)	Blank(s)	Blank(s)	Blank(s)	Blank(s)	Blank(s)	Blank(s)	Blank(s)	Blank(s)	Blank(s)	Blank(s)	Blank(s)	Blank(s)	T4	N0	M0	30	4 or more regional lymph nodes removed	None; diagnosed at autopsy		Surgery performed	Blank(s)	Blank(s)	Blank(s)	Blank(s)	Blank(s)	Blank(s)	Blank(s)	0	13	Blank(s)
14048428	80-84 years	Male	2007	NHL - Nodal	Lymphoma	778	9680	B-cell; pre-B; B-precursor	Not a paired site	Positive histology	9680/3: Diffuse large B-cell lymphoma (DLBCL), NOS	9670-9699: nhl - mature b-cell lymphomas	NHL - Nodal	IIb Non-Hodgkin lymphomas (except Burkitt lymphoma)	Distant	Distant	Distant site(s)/node(s) involved	Blank(s)	Blank(s)	Blank(s)	Blank(s)	Blank(s)	Blank(s)	Blank(s)	Blank(s)	Blank(s)	Blank(s)	Blank(s)	Blank(s)	Blank(s)	Blank(s)	NA	NA	NA	0	Unknown or not applicable	None; diagnosed at autopsy		Not recommended, contraindicated due to other cond; autopsy only (1973-2002)	Blank(s)	Blank(s)	Blank(s)	Blank(s)	Blank(s)	Blank(s)	Blank(s)	99	99	Blank(s)
14048453	65-69 years	Male	2006	Melanoma of the Skin	MelanomaSkin	443	8720	Unknown	Right - origin of primary	Positive histology	8720/3: Malignant melanoma, NOS	8720-8799: nevi and melanomas	Melanoma of the Skin	XId Malignant melanomas	Localized	Localized	Localized only	Blank(s)	Blank(s)	Blank(s)	Blank(s)	Blank(s)	Blank(s)	Blank(s)	Blank(s)	Blank(s)	Blank(s)	Blank(s)	Blank(s)	Blank(s)	Blank(s)	T1a	N0	M0	30	None	None; diagnosed at autopsy		Surgery performed	Blank(s)	Blank(s)	Blank(s)	Blank(s)	Blank(s)	Blank(s)	Blank(s)	98	0	Blank(s)
14048453	70-74 years	Male	2011	Prostate	Prostate	619	8140	Unknown	Not a paired site	Positive histology	8140/3: Adenocarcinoma, NOS	8140-8389: adenomas and adenocarcinomas	Prostate	XIf Other and unspecified carcinomas	Localized	Localized	Localized only	Blank(s)	Blank(s)	Blank(s)	Blank(s)	I	T1c	N0	M0	Blank(s)	Blank(s)	Blank(s)	Blank(s)	Blank(s)	Blank(s)	T1c	N0	M0	0	None	None; diagnosed at autopsy		Recommended but not performed, unknown reason	Blank(s)	Blank(s)	Blank(s)	Blank(s)	Blank(s)	Blank(s)	Blank(s)	98	0	No
14048479	65-69 years	Female	2004	Kidney and Renal Pelvis	KidneyParenchyma	649	8312	Moderately differentiated; Grade II	Right - origin of primary	Positive histology	8312/3: Renal cell carcinoma	8140-8389: adenomas and adenocarcinomas	Kidney	VIb Renal carcinomas	Localized	Localized	Localized only	Blank(s)	Blank(s)	Blank(s)	Blank(s)	Blank(s)	Blank(s)	Blank(s)	Blank(s)	Blank(s)	Blank(s)	Blank(s)	Blank(s)	Blank(s)	Blank(s)	T1b	N0	M0	50	None	None; diagnosed at autopsy		Surgery performed	Blank(s)	Blank(s)	Blank(s)	Blank(s)	Blank(s)	Blank(s)	Blank(s)	98	0	Blank(s)
14048479	70-74 years	Female	2010	Breast	Breast	508	8500	Moderately differentiated; Grade II	Right - origin of primary	Positive histology	8500/3: Infiltrating duct carcinoma, NOS	8500-8549: ductal and lobular neoplasms	Breast	XIf Other and unspecified carcinomas	Localized	Localized	Localized only	Blank(s)	Blank(s)	Blank(s)	Blank(s)	IIA	T2	N0(mol-)	M0	Blank(s)	Blank(s)	Blank(s)	Blank(s)	Blank(s)	Blank(s)	T2	N0(mol-)	M0	51	Unknown or not applicable	None; diagnosed at autopsy		Surgery performed	Blank(s)	Blank(s)	Blank(s)	Blank(s)	Blank(s)	Blank(s)	Blank(s)	0	9	No
14048491	75-79 years	Female	2004	Breast	Breast	504	8500	Well differentiated; Grade I	Left - origin of primary	Positive histology	8500/3: Infiltrating duct carcinoma, NOS	8500-8549: ductal and lobular neoplasms	Breast	XIf Other and unspecified carcinomas	Localized	Localized	Localized only	Blank(s)	Blank(s)	Blank(s)	Blank(s)	Blank(s)	Blank(s)	Blank(s)	Blank(s)	Blank(s)	Blank(s)	Blank(s)	Blank(s)	Blank(s)	Blank(s)	T1a	N0	M0	22	Unknown or not applicable	None; diagnosed at autopsy		Surgery performed	Blank(s)	Blank(s)	Blank(s)	Blank(s)	Blank(s)	Blank(s)	Blank(s)	0	11	Blank(s)
14048491	85+ years	Female	2015	Stomach	Stomach	161	8145	Poorly differentiated; Grade III	Not a paired site	Positive histology	8145/3: Carcinoma, diffuse type	8140-8389: adenomas and adenocarcinomas	Stomach	XIf Other and unspecified carcinomas	Distant	Distant	Distant site(s)/node(s) involved	Blank(s)	Blank(s)	Blank(s)	Blank(s)	IV	T3	N1	M1	Blank(s)	Blank(s)	Blank(s)	Blank(s)	Blank(s)	Blank(s)	T2b	N1	M1	0	None	None; diagnosed at autopsy		Not recommended	Blank(s)	Blank(s)	Blank(s)	Blank(s)	Blank(s)	Blank(s)	Blank(s)	98	0	No
14048493	55-59 years	Male	2004	Melanoma of the Skin	MelanomaSkin	445	8720	Unknown	Left - origin of primary	Positive histology	8720/3: Malignant melanoma, NOS	8720-8799: nevi and melanomas	Melanoma of the Skin	XId Malignant melanomas	Localized	Localized	Localized only	Blank(s)	Blank(s)	Blank(s)	Blank(s)	Blank(s)	Blank(s)	Blank(s)	Blank(s)	Blank(s)	Blank(s)	Blank(s)	Blank(s)	Blank(s)	Blank(s)	T1b	N0	M0	31	1 to 3 regional lymph nodes removed	None; diagnosed at autopsy		Surgery performed	Blank(s)	Blank(s)	Blank(s)	Blank(s)	Blank(s)	Blank(s)	Blank(s)	0	3	Blank(s)
14048493	55-59 years	Male	2006	Kidney and Renal Pelvis	KidneyParenchyma	649	8310	Moderately differentiated; Grade II	Right - origin of primary	Positive histology	8310/3: Clear cell adenocarcinoma, NOS	8140-8389: adenomas and adenocarcinomas	Kidney	VIb Renal carcinomas	Localized	Localized	Localized only	Blank(s)	Blank(s)	Blank(s)	Blank(s)	Blank(s)	Blank(s)	Blank(s)	Blank(s)	Blank(s)	Blank(s)	Blank(s)	Blank(s)	Blank(s)	Blank(s)	TX	N0	M0	0	None	None; diagnosed at autopsy		Recommended but not performed, unknown reason	Blank(s)	Blank(s)	Blank(s)	Blank(s)	Blank(s)	Blank(s)	Blank(s)	98	0	Blank(s)
14048495	45-49 years	Male	2004	Melanoma of the Skin	MelanomaSkin	446	8720	Unknown	Right - origin of primary	Positive histology	8720/3: Malignant melanoma, NOS	8720-8799: nevi and melanomas	Melanoma of the Skin	XId Malignant melanomas	Localized	Localized	Localized only	Blank(s)	Blank(s)	Blank(s)	Blank(s)	Blank(s)	Blank(s)	Blank(s)	Blank(s)	Blank(s)	Blank(s)	Blank(s)	Blank(s)	Blank(s)	Blank(s)	T1b	N0	M0	31	1 to 3 regional lymph nodes removed	None; diagnosed at autopsy		Surgery performed	Blank(s)	Blank(s)	Blank(s)	Blank(s)	Blank(s)	Blank(s)	Blank(s)	0	1	Blank(s)
14048495	50-54 years	Male	2012	Liver	Liver	220	8000	Unknown	Not a paired site	Radiography without microscopic confirm	8000/3: Neoplasm, malignant	8000-8009: unspecified neoplasms	Liver	VIIc Unspecified malignant hepatic tumors	Unknown/unstaged	Unknown/unstaged	Unknown/unstaged/unspecified/DCO	Blank(s)	Blank(s)	Blank(s)	Blank(s)	NA	NA	NA	NA	Blank(s)	Blank(s)	Blank(s)	Blank(s)	Blank(s)	Blank(s)	TX	NX	MX	0	None	None; diagnosed at autopsy		Not recommended	Blank(s)	Blank(s)	Blank(s)	Blank(s)	Blank(s)	Blank(s)	Blank(s)	99	99	Unknown
14048505	65-69 years	Male	2004	Urinary Bladder	Bladder	676	8130	Moderately differentiated; Grade II	Not a paired site	Positive histology	8130/3: Papillary transitional cell carcinoma	8120-8139: transitional cell papillomas and carcinomas	Urinary Bladder	XIf Other and unspecified carcinomas	In situ	In situ	In situ	Blank(s)	Blank(s)	Blank(s)	Blank(s)	Blank(s)	Blank(s)	Blank(s)	Blank(s)	Blank(s)	Blank(s)	Blank(s)	Blank(s)	Blank(s)	Blank(s)	Ta	N0	M0	27	None	None; diagnosed at autopsy		Surgery performed	Blank(s)	Blank(s)	Blank(s)	Blank(s)	Blank(s)	Blank(s)	Blank(s)	98	0	Blank(s)
14048505	75-79 years	Male	2014	Urinary Bladder	Bladder	672	8120	Poorly differentiated; Grade III	Not a paired site	Positive histology	8120/3: Transitional cell carcinoma, NOS	8120-8139: transitional cell papillomas and carcinomas	Urinary Bladder	XIf Other and unspecified carcinomas	Regional	Regional	Regional by direct extension only	Blank(s)	Blank(s)	Blank(s)	Blank(s)	III	T3b	N0	M0	Blank(s)	Blank(s)	Blank(s)	Blank(s)	Blank(s)	Blank(s)	T3b	N0	M0	27	1 to 3 regional lymph nodes removed	Non-primary surgical procedure to distant site		Surgery performed	Blank(s)	Blank(s)	Blank(s)	Blank(s)	Blank(s)	Blank(s)	Blank(s)	0	3	No
14048508	55-59 years	Male	2004	Melanoma of the Skin	MelanomaSkin	444	8723	Unknown	Not a paired site	Positive histology	8723/3: Malignant melanoma, regressing	8720-8799: nevi and melanomas	Melanoma of the Skin	XId Malignant melanomas	Localized	Localized	Localized only	Blank(s)	Blank(s)	Blank(s)	Blank(s)	Blank(s)	Blank(s)	Blank(s)	Blank(s)	Blank(s)	Blank(s)	Blank(s)	Blank(s)	Blank(s)	Blank(s)	T1a	N0	M0	31	None	None; diagnosed at autopsy		Surgery performed	Blank(s)	Blank(s)	Blank(s)	Blank(s)	Blank(s)	Blank(s)	Blank(s)	98	0	Blank(s)
14048508	55-59 years	Male	2006	Prostate	Prostate	619	8140	Moderately differentiated; Grade II	Not a paired site	Positive histology	8140/3: Adenocarcinoma, NOS	8140-8389: adenomas and adenocarcinomas	Prostate	XIf Other and unspecified carcinomas	Localized	Localized	Localized only	Blank(s)	Blank(s)	Blank(s)	Blank(s)	Blank(s)	Blank(s)	Blank(s)	Blank(s)	Blank(s)	Blank(s)	Blank(s)	Blank(s)	Blank(s)	Blank(s)	T2c	N0	M0	50	None	None; diagnosed at autopsy		Surgery performed	Blank(s)	Blank(s)	Blank(s)	Blank(s)	Blank(s)	Blank(s)	Blank(s)	98	0	Blank(s)
14048519	65-69 years	Male	2005	Prostate	Prostate	619	8140	Moderately differentiated; Grade II	Not a paired site	Positive histology	8140/3: Adenocarcinoma, NOS	8140-8389: adenomas and adenocarcinomas	Prostate	XIf Other and unspecified carcinomas	Localized	Localized	Localized only	Blank(s)	Blank(s)	Blank(s)	Blank(s)	Blank(s)	Blank(s)	Blank(s)	Blank(s)	Blank(s)	Blank(s)	Blank(s)	Blank(s)	Blank(s)	Blank(s)	T1c	N0	M0	0	None	None; diagnosed at autopsy		Recommended but not performed, unknown reason	Blank(s)	Blank(s)	Blank(s)	Blank(s)	Blank(s)	Blank(s)	Blank(s)	98	0	Blank(s)
14048519	75-79 years	Male	2017	Urinary Bladder	Bladder	679	8120	Poorly differentiated; Grade III	Not a paired site	Positive histology	8120/3: Transitional cell carcinoma, NOS	8120-8139: transitional cell papillomas and carcinomas	Urinary Bladder	XIf Other and unspecified carcinomas	Unknown/unstaged	Unknown/unstaged	Unknown/unstaged/unspecified/DCO	Blank(s)	Blank(s)	Blank(s)	Blank(s)	Blank(s)	Blank(s)	Blank(s)	Blank(s)	Blank(s)	Blank(s)	Blank(s)	Blank(s)	Blank(s)	Blank(s)	Blank(s)	Blank(s)	Blank(s)	99	Unknown or not applicable	Unknown; death certificate only		Unknown; death certificate; or autopsy only (2003+)	Blank(s)	Blank(s)	Blank(s)	Blank(s)	Blank(s)	Blank(s)	999	99	99	Unknown
14048521	65-69 years	Male	2005	Prostate	Prostate	619	8140	Moderately differentiated; Grade II	Not a paired site	Positive histology	8140/3: Adenocarcinoma, NOS	8140-8389: adenomas and adenocarcinomas	Prostate	XIf Other and unspecified carcinomas	Localized	Localized	Localized only	Blank(s)	Blank(s)	Blank(s)	Blank(s)	Blank(s)	Blank(s)	Blank(s)	Blank(s)	Blank(s)	Blank(s)	Blank(s)	Blank(s)	Blank(s)	Blank(s)	T1c	N0	M0	0	None	None; diagnosed at autopsy		Recommended but not performed, unknown reason	Blank(s)	Blank(s)	Blank(s)	Blank(s)	Blank(s)	Blank(s)	Blank(s)	98	0	Blank(s)
14048521	70-74 years	Male	2007	Salivary Gland	ParotidGland	79	8430	Poorly differentiated; Grade III	Left - origin of primary	Positive histology	8430/3: Mucoepidermoid carcinoma	8430-8439: mucoepidermoid neoplasms	Salivary Gland	XIf Other and unspecified carcinomas	Regional	Regional	Regional by both direct extension and lymph node involvement	Blank(s)	Blank(s)	Blank(s)	Blank(s)	Blank(s)	Blank(s)	Blank(s)	Blank(s)	Blank(s)	Blank(s)	Blank(s)	Blank(s)	Blank(s)	Blank(s)	T3	N1	M0	33	4 or more regional lymph nodes removed	None; diagnosed at autopsy		Surgery performed	Blank(s)	Blank(s)	Blank(s)	Blank(s)	Blank(s)	Blank(s)	Blank(s)	1	15	Blank(s)
14048525	70-74 years	Female	2005	Thyroid	Thyroid	739	8340	Unknown	Not a paired site	Positive histology	8340/3: Papillary carcinoma, follicular variant	8140-8389: adenomas and adenocarcinomas	Thyroid	XIb Thyroid carcinomas	Localized	Localized	Localized only	Blank(s)	Blank(s)	Blank(s)	Blank(s)	Blank(s)	Blank(s)	Blank(s)	Blank(s)	Blank(s)	Blank(s)	Blank(s)	Blank(s)	Blank(s)	Blank(s)	T1	N0	M0	50	None	None; diagnosed at autopsy		Surgery performed	Blank(s)	Blank(s)	Blank(s)	Blank(s)	Blank(s)	Blank(s)	Blank(s)	98	0	Blank(s)
14048525	80-84 years	Female	2012	Breast	Breast	504	8500	Moderately differentiated; Grade II	Left - origin of primary	Positive histology	8500/3: Infiltrating duct carcinoma, NOS	8500-8549: ductal and lobular neoplasms	Breast	XIf Other and unspecified carcinomas	Localized	Localized	Localized only	Blank(s)	Blank(s)	Blank(s)	Blank(s)	IA	T1b	N0	M0	Blank(s)	Blank(s)	Blank(s)	Blank(s)	Blank(s)	Blank(s)	T1b	N0	M0	41	Unknown or not applicable	None; diagnosed at autopsy		Surgery performed	Blank(s)	Blank(s)	Blank(s)	Blank(s)	Blank(s)	Blank(s)	Blank(s)	0	2	No
14048539	55-59 years	Female	2005	Melanoma of the Skin	MelanomaSkin	447	8720	Unknown	Right - origin of primary	Positive histology	8720/3: Malignant melanoma, NOS	8720-8799: nevi and melanomas	Melanoma of the Skin	XId Malignant melanomas	Localized	Localized	Localized only	Blank(s)	Blank(s)	Blank(s)	Blank(s)	Blank(s)	Blank(s)	Blank(s)	Blank(s)	Blank(s)	Blank(s)	Blank(s)	Blank(s)	Blank(s)	Blank(s)	T1b	N0	M0	27	None	None; diagnosed at autopsy		Surgery performed	Blank(s)	Blank(s)	Blank(s)	Blank(s)	Blank(s)	Blank(s)	Blank(s)	98	0	Blank(s)
14048539	65-69 years	Female	2013	Breast	Breast	508	8500	Unknown	Right - origin of primary	Positive histology	8500/3: Infiltrating duct carcinoma, NOS	8500-8549: ductal and lobular neoplasms	Breast	XIf Other and unspecified carcinomas	Localized	Localized	Localized only	Blank(s)	Blank(s)	Blank(s)	Blank(s)	IA	T1c	N0(i-)	M0	Blank(s)	Blank(s)	Blank(s)	Blank(s)	Blank(s)	Blank(s)	T1c	N0(i-)	M0	22	Unknown or not applicable	None; diagnosed at autopsy		Surgery performed	Blank(s)	Blank(s)	Blank(s)	Blank(s)	Blank(s)	Blank(s)	Blank(s)	0	2	No
14048541	70-74 years	Male	2005	Liver	Liver	220	8170	Poorly differentiated; Grade III	Not a paired site	Positive histology	8170/3: Hepatocellular carcinoma, NOS	8140-8389: adenomas and adenocarcinomas	Liver	VIIb Hepatic carcinomas	Localized	Localized	Localized only	Blank(s)	Blank(s)	Blank(s)	Blank(s)	Blank(s)	Blank(s)	Blank(s)	Blank(s)	Blank(s)	Blank(s)	Blank(s)	Blank(s)	Blank(s)	Blank(s)	T3	N0	M0	0	None	None; diagnosed at autopsy		Not recommended	Blank(s)	Blank(s)	Blank(s)	Blank(s)	Blank(s)	Blank(s)	Blank(s)	98	0	Blank(s)
14048563	60-64 years	Male	2005	Prostate	Prostate	619	8140	Moderately differentiated; Grade II	Not a paired site	Positive histology	8140/3: Adenocarcinoma, NOS	8140-8389: adenomas and adenocarcinomas	Prostate	XIf Other and unspecified carcinomas	Localized	Localized	Localized only	Blank(s)	Blank(s)	Blank(s)	Blank(s)	Blank(s)	Blank(s)	Blank(s)	Blank(s)	Blank(s)	Blank(s)	Blank(s)	Blank(s)	Blank(s)	Blank(s)	T2c	N0	M0	50	None	None; diagnosed at autopsy		Surgery performed	Blank(s)	Blank(s)	Blank(s)	Blank(s)	Blank(s)	Blank(s)	Blank(s)	98	0	Blank(s)
14048563	75-79 years	Male	2017	Kidney and Renal Pelvis	KidneyParenchyma	649	8260	Well differentiated; Grade I	Left - origin of primary	Positive histology	8260/3: Papillary adenocarcinoma, NOS	8140-8389: adenomas and adenocarcinomas	Kidney	VIb Renal carcinomas	Localized	Localized	Localized only	Blank(s)	Blank(s)	Blank(s)	Blank(s)	Blank(s)	Blank(s)	Blank(s)	Blank(s)	p2B	p0	c0	Pathologic	Pathologic	Clinical	Blank(s)	Blank(s)	Blank(s)	50	4 or more regional lymph nodes removed	None; diagnosed at autopsy		Surgery performed	Blank(s)	Blank(s)	Blank(s)	Blank(s)	Blank(s)	Blank(s)	167	0	4	No
14048571	65-69 years	Male	2005	Prostate	Prostate	619	8140	Moderately differentiated; Grade II	Not a paired site	Positive histology	8140/3: Adenocarcinoma, NOS	8140-8389: adenomas and adenocarcinomas	Prostate	XIf Other and unspecified carcinomas	Localized	Localized	Localized only	Blank(s)	Blank(s)	Blank(s)	Blank(s)	Blank(s)	Blank(s)	Blank(s)	Blank(s)	Blank(s)	Blank(s)	Blank(s)	Blank(s)	Blank(s)	Blank(s)	T1c	N0	M0	30	None	None; diagnosed at autopsy		Surgery performed	Blank(s)	Blank(s)	Blank(s)	Blank(s)	Blank(s)	Blank(s)	Blank(s)	98	0	Blank(s)
14048571	65-69 years	Male	2006	Melanoma of the Skin	MelanomaSkin	446	8723	Unknown	Left - origin of primary	Positive histology	8723/3: Malignant melanoma, regressing	8720-8799: nevi and melanomas	Melanoma of the Skin	XId Malignant melanomas	Localized	Localized	Localized only	Blank(s)	Blank(s)	Blank(s)	Blank(s)	Blank(s)	Blank(s)	Blank(s)	Blank(s)	Blank(s)	Blank(s)	Blank(s)	Blank(s)	Blank(s)	Blank(s)	T1a	N0	M0	32	None	None; diagnosed at autopsy		Surgery performed	Blank(s)	Blank(s)	Blank(s)	Blank(s)	Blank(s)	Blank(s)	Blank(s)	98	0	Blank(s)
14048579	70-74 years	Female	2005	Sigmoid Colon	Colon	187	8210	Poorly differentiated; Grade III	Not a paired site	Positive histology	8210/3: Adenocarcinoma in adenomatous polyp	8140-8389: adenomas and adenocarcinomas	Sigmoid Colon	XIf Other and unspecified carcinomas	Localized	Localized	Localized only	Blank(s)	Blank(s)	Blank(s)	Blank(s)	Blank(s)	Blank(s)	Blank(s)	Blank(s)	Blank(s)	Blank(s)	Blank(s)	Blank(s)	Blank(s)	Blank(s)	T1	N0	M0	30	4 or more regional lymph nodes removed	None; diagnosed at autopsy		Surgery performed	Blank(s)	Blank(s)	Blank(s)	Blank(s)	Blank(s)	Blank(s)	Blank(s)	0	12	Blank(s)
14048579	70-74 years	Female	2005	Pancreas	PancreasHead	250	8140	Unknown	Not a paired site	Positive exfoliative cytology, no positive histology	8140/3: Adenocarcinoma, NOS	8140-8389: adenomas and adenocarcinomas	Pancreas	XIf Other and unspecified carcinomas	Regional	Regional	Regional by direct extension only	Blank(s)	Blank(s)	Blank(s)	Blank(s)	Blank(s)	Blank(s)	Blank(s)	Blank(s)	Blank(s)	Blank(s)	Blank(s)	Blank(s)	Blank(s)	Blank(s)	T4	N0	M0	0	None	None; diagnosed at autopsy		Recommended but not performed, unknown reason	Blank(s)	Blank(s)	Blank(s)	Blank(s)	Blank(s)	Blank(s)	Blank(s)	98	0	Blank(s)
14048588	75-79 years	Female	2005	Rectosigmoid Junction	Rectum	199	8263	Moderately differentiated; Grade II	Not a paired site	Positive histology	8263/3: Adenocarcinoma in tubulovillous adenoma	8140-8389: adenomas and adenocarcinomas	Rectosigmoid Junction	XIf Other and unspecified carcinomas	Localized	Localized	Localized only	Blank(s)	Blank(s)	Blank(s)	Blank(s)	Blank(s)	Blank(s)	Blank(s)	Blank(s)	Blank(s)	Blank(s)	Blank(s)	Blank(s)	Blank(s)	Blank(s)	T1	N0	M0	26	None	None; diagnosed at autopsy		Surgery performed	Blank(s)	Blank(s)	Blank(s)	Blank(s)	Blank(s)	Blank(s)	Blank(s)	98	0	Blank(s)
14048588	75-79 years	Female	2006	Lung and Bronchus	Lung	343	8140	Unknown	Right - origin of primary	Positive histology	8140/3: Adenocarcinoma, NOS	8140-8389: adenomas and adenocarcinomas	Lung and Bronchus	XIf Other and unspecified carcinomas	Distant	Distant	Distant site(s)/node(s) involved	Blank(s)	Blank(s)	Blank(s)	Blank(s)	Blank(s)	Blank(s)	Blank(s)	Blank(s)	Blank(s)	Blank(s)	Blank(s)	Blank(s)	Blank(s)	Blank(s)	T4	NX	M1	0	None	None; diagnosed at autopsy		Recommended but not performed, patient refused	Blank(s)	Blank(s)	Blank(s)	Blank(s)	Blank(s)	Blank(s)	Blank(s)	98	0	Blank(s)
14048590	80-84 years	Female	2005	Lung and Bronchus	Lung	341	8140	Poorly differentiated; Grade III	Right - origin of primary	Positive histology	8140/3: Adenocarcinoma, NOS	8140-8389: adenomas and adenocarcinomas	Lung and Bronchus	XIf Other and unspecified carcinomas	Localized	Localized	Localized only	Blank(s)	Blank(s)	Blank(s)	Blank(s)	Blank(s)	Blank(s)	Blank(s)	Blank(s)	Blank(s)	Blank(s)	Blank(s)	Blank(s)	Blank(s)	Blank(s)	T1	N0	M0	30	1 to 3 regional lymph nodes removed	None; diagnosed at autopsy		Surgery performed	Blank(s)	Blank(s)	Blank(s)	Blank(s)	Blank(s)	Blank(s)	Blank(s)	0	1	Blank(s)
[truncated: 99,319 more rows]
[truncated: 17 more columns]
