# Supplementary material for: Lobar or sublobar resection for early-stage second primary lung cancer ≤ 3 cm in size: a SEER population-based study
Source: J Cancer Res Clin Oncol. 2023 Sep 19;149(18):16679–90. doi: 10.1007/s00432-023-05396-5 (PMC10645613; doi:10.1007/s00432-023-05396-5)
Supplement: Supplementary file 5 — Supplementary file5 (XLSX 29752 KB) [file 432_2023_5396_MOESM5_ESM.xlsx]

## Sheet: Sheet1
Patient ID	Age recode with <1 year olds	Sex	Year of diagnosis	Site recode ICD-O-3/WHO 2008	TNM 7/CS v0204+ Schema (thru 2017)	Primary Site	Histologic Type ICD-O-3	Grade (thru 2017)	Laterality	Diagnostic Confirmation	ICD-O-3 Hist/behav, malignant	Histology recode - broad groupings	Site recode ICD-O-3/WHO 2008 (for SIRs)	ICCC site recode 3rd edition/IARC 2017	Combined Summary Stage (2004+)	Summary stage 2000 (1998-2017)	SEER Combined Summary Stage 2000 (2004-2017)	Derived EOD 2018 T (2018+)	Derived EOD 2018 N (2018+)	Derived EOD 2018 M (2018+)	Derived EOD 2018 Stage Group (2018+)	Derived AJCC Stage Group, 7th ed (2010-2015)	Derived AJCC T, 7th ed (2010-2015)	Derived AJCC N, 7th ed (2010-2015)	Derived AJCC M, 7th ed (2010-2015)	Derived SEER Combined T (2016-2017)	Derived SEER Combined N (2016-2017)	Derived SEER Combined M (2016-2017)	Derived SEER Combined T Src (2016-2017)	Derived SEER Combined N Src (2016-2017)	Derived SEER Combined M Src (2016-2017)	Derived AJCC T, 6th ed (2004-2015)	Derived AJCC N, 6th ed (2004-2015)	Derived AJCC M, 6th ed (2004-2015)	RX Summ--Surg Prim Site (1998+)	RX Summ--Scope Reg LN Sur (2003+)	RX Summ--Surg Oth Reg/Dis (2003+)		Reason no cancer-directed surgery	Scope of reg lymph nd surg (1998-2002)	RX Summ--Reg LN Examined (1998-2002)	Surgery of oth reg/dis sites (1998-2002)	Site specific surgery (1973-1997 varying detail by year and site)	EOD Primary Tumor (2018+)	EOD Regional Nodes (2018+)	Tumor Size Summary (2016+)	Regional nodes positive (1988+)	Regional nodes examined (1988+)	SEER Combined Mets at DX-lung (2010+)
16420312	85+ years	Male	2011	Prostate	Prostate	619	8140	Poorly differentiated; Grade III	Not a paired site	Positive histology	8140/3: Adenocarcinoma, NOS	8140-8389: adenomas and adenocarcinomas	Prostate	XIf Other and unspecified carcinomas	Localized	Localized	Localized only	Blank(s)	Blank(s)	Blank(s)	Blank(s)	IIB	T2NOS	N0	M0	Blank(s)	Blank(s)	Blank(s)	Blank(s)	Blank(s)	Blank(s)	T2NOS	N0	M0	0	None	None; diagnosed at autopsy		Not recommended	Blank(s)	Blank(s)	Blank(s)	Blank(s)	Blank(s)	Blank(s)	Blank(s)	98	0	No
16420312	85+ years	Male	2011	Chronic Myeloid Leukemia	HemeRetic	421	9945	Unknown	Not a paired site	Pos hist AND immunophenotyping AND/OR pos genetic studies	9945/3: Chronic myelomonocytic leukemia	9940-9949: other leukemias (C42.1)	Chronic Myeloid Leukemia	Id Myelodysplastic syndrome and other myeloproliferative diseases	Distant	Blank(s)	Distant site(s)/node(s) involved	Blank(s)	Blank(s)	Blank(s)	Blank(s)	NA	NA	NA	NA	Blank(s)	Blank(s)	Blank(s)	Blank(s)	Blank(s)	Blank(s)	NA	NA	NA	98	Unknown or not applicable	None; diagnosed at autopsy		Not recommended	Blank(s)	Blank(s)	Blank(s)	Blank(s)	Blank(s)	Blank(s)	Blank(s)	99	99	N/A
16420312	85+ years	Male	2012	Urinary Bladder	Bladder	671	8130	Unknown	Not a paired site	Positive histology	8130/3: Papillary transitional cell carcinoma	8120-8139: transitional cell papillomas and carcinomas	Urinary Bladder	XIf Other and unspecified carcinomas	In situ	In situ	In situ	Blank(s)	Blank(s)	Blank(s)	Blank(s)	0a	Ta	N0	M0	Blank(s)	Blank(s)	Blank(s)	Blank(s)	Blank(s)	Blank(s)	Ta	N0	M0	22	None	None; diagnosed at autopsy		Surgery performed	Blank(s)	Blank(s)	Blank(s)	Blank(s)	Blank(s)	Blank(s)	Blank(s)	98	0	No
16420328	80-84 years	Male	2011	Urinary Bladder	Bladder	672	8130	Unknown	Not a paired site	Positive histology	8130/3: Papillary transitional cell carcinoma	8120-8139: transitional cell papillomas and carcinomas	Urinary Bladder	XIf Other and unspecified carcinomas	In situ	In situ	In situ	Blank(s)	Blank(s)	Blank(s)	Blank(s)	0a	Ta	N0	M0	Blank(s)	Blank(s)	Blank(s)	Blank(s)	Blank(s)	Blank(s)	Ta	N0	M0	27	None	None; diagnosed at autopsy		Surgery performed	Blank(s)	Blank(s)	Blank(s)	Blank(s)	Blank(s)	Blank(s)	Blank(s)	98	0	No
16420328	80-84 years	Male	2012	Lung and Bronchus	Lung	341	8140	Unknown	Left - origin of primary	Positive histology	8140/3: Adenocarcinoma, NOS	8140-8389: adenomas and adenocarcinomas	Lung and Bronchus	XIf Other and unspecified carcinomas	Localized	Localized	Localized only	Blank(s)	Blank(s)	Blank(s)	Blank(s)	IA	T1b	N0	M0	Blank(s)	Blank(s)	Blank(s)	Blank(s)	Blank(s)	Blank(s)	T1	N0	M0	0	None	None; diagnosed at autopsy		Not recommended	Blank(s)	Blank(s)	Blank(s)	Blank(s)	Blank(s)	Blank(s)	Blank(s)	98	0	No
16420331	70-74 years	Male	2011	Prostate	Prostate	619	8140	Poorly differentiated; Grade III	Not a paired site	Positive histology	8140/3: Adenocarcinoma, NOS	8140-8389: adenomas and adenocarcinomas	Prostate	XIf Other and unspecified carcinomas	Localized	Localized	Localized only	Blank(s)	Blank(s)	Blank(s)	Blank(s)	IIB	T2c	N0	M0	Blank(s)	Blank(s)	Blank(s)	Blank(s)	Blank(s)	Blank(s)	T2c	N0	M0	50	4 or more regional lymph nodes removed	None; diagnosed at autopsy		Surgery performed	Blank(s)	Blank(s)	Blank(s)	Blank(s)	Blank(s)	Blank(s)	Blank(s)	0	13	No
16420344	60-64 years	Male	2011	Other Biliary	AmpullaVater	241	8160	Unknown	Not a paired site	Positive histology	8160/3: Cholangiocarcinoma	8140-8389: adenomas and adenocarcinomas	Other Biliary	VIIb Hepatic carcinomas	Distant	Blank(s)	Distant site(s)/node(s) involved	Blank(s)	Blank(s)	Blank(s)	Blank(s)	IV	TX	NX	M1	Blank(s)	Blank(s)	Blank(s)	Blank(s)	Blank(s)	Blank(s)	TX	NX	M1	0	None	None; diagnosed at autopsy		Not recommended	Blank(s)	Blank(s)	Blank(s)	Blank(s)	Blank(s)	Blank(s)	Blank(s)	98	0	No
16420344	60-64 years	Male	2011	Prostate	Prostate	619	8140	Poorly differentiated; Grade III	Not a paired site	Positive histology	8140/3: Adenocarcinoma, NOS	8140-8389: adenomas and adenocarcinomas	Prostate	XIf Other and unspecified carcinomas	Localized	Localized	Localized only	Blank(s)	Blank(s)	Blank(s)	Blank(s)	IIB	T2NOS	N0	M0	Blank(s)	Blank(s)	Blank(s)	Blank(s)	Blank(s)	Blank(s)	T2NOS	N0	M0	0	None	None; diagnosed at autopsy		Not recommended	Blank(s)	Blank(s)	Blank(s)	Blank(s)	Blank(s)	Blank(s)	Blank(s)	98	0	No
16420350	65-69 years	Male	2011	Prostate	Prostate	619	8140	Poorly differentiated; Grade III	Not a paired site	Positive histology	8140/3: Adenocarcinoma, NOS	8140-8389: adenomas and adenocarcinomas	Prostate	XIf Other and unspecified carcinomas	Localized	Localized	Localized only	Blank(s)	Blank(s)	Blank(s)	Blank(s)	IIA	T1c	N0	M0	Blank(s)	Blank(s)	Blank(s)	Blank(s)	Blank(s)	Blank(s)	T1c	N0	M0	0	None	None; diagnosed at autopsy		Not recommended	Blank(s)	Blank(s)	Blank(s)	Blank(s)	Blank(s)	Blank(s)	Blank(s)	98	0	No
16420350	70-74 years	Male	2014	NHL - Extranodal	Lymphoma	162	9699	B-cell; pre-B; B-precursor	Not a paired site	Pos hist AND immunophenotyping AND/OR pos genetic studies	9699/3: Extranodal marginal zone lymphoma of mucosal-assoc. lymphoid tissue-MALT	9670-9699: nhl - mature b-cell lymphomas	NHL - Extranodal	IIb Non-Hodgkin lymphomas (except Burkitt lymphoma)	Unknown/unstaged	Unknown/unstaged	Unknown/unstaged/unspecified/DCO	Blank(s)	Blank(s)	Blank(s)	Blank(s)	UNK Stage	NA	NA	NA	Blank(s)	Blank(s)	Blank(s)	Blank(s)	Blank(s)	Blank(s)	NA	NA	NA	0	None	None; diagnosed at autopsy		Not recommended	Blank(s)	Blank(s)	Blank(s)	Blank(s)	Blank(s)	Blank(s)	Blank(s)	99	99	N/A
16420363	75-79 years	Male	2011	Urinary Bladder	Bladder	674	8130	Unknown	Not a paired site	Positive histology	8130/3: Papillary transitional cell carcinoma	8120-8139: transitional cell papillomas and carcinomas	Urinary Bladder	XIf Other and unspecified carcinomas	Localized	Localized	Localized only	Blank(s)	Blank(s)	Blank(s)	Blank(s)	I	T1	N0	M0	Blank(s)	Blank(s)	Blank(s)	Blank(s)	Blank(s)	Blank(s)	T1	N0	M0	27	None	None; diagnosed at autopsy		Surgery performed	Blank(s)	Blank(s)	Blank(s)	Blank(s)	Blank(s)	Blank(s)	Blank(s)	98	0	No
16420363	75-79 years	Male	2011	Small Intestine	NETSmallIntestine	171	8240	Well differentiated; Grade I	Not a paired site	Positive histology	8240/3: Carcinoid tumor, NOS	8140-8389: adenomas and adenocarcinomas	Small Intestine	XIf Other and unspecified carcinomas	Regional	Regional	Regional by both direct extension and lymph node involvement	Blank(s)	Blank(s)	Blank(s)	Blank(s)	IIIB	T4	N1	M0	Blank(s)	Blank(s)	Blank(s)	Blank(s)	Blank(s)	Blank(s)	NA	NA	NA	30	1 to 3 regional lymph nodes removed	None; diagnosed at autopsy		Surgery performed	Blank(s)	Blank(s)	Blank(s)	Blank(s)	Blank(s)	Blank(s)	Blank(s)	4	12	No
16420363	80-84 years	Male	2016	Melanoma of the Skin	MelanomaSkin	449	8720	Unknown	Not a paired site	Positive histology	8720/3: Malignant melanoma, NOS	8720-8799: nevi and melanomas	Melanoma of the Skin	XId Malignant melanomas	Distant	Distant	Distant site(s)/node(s) involved	Blank(s)	Blank(s)	Blank(s)	Blank(s)	Blank(s)	Blank(s)	Blank(s)	Blank(s)	c0	cX	c1C	Clinical	Clinical	Pathologic	Blank(s)	Blank(s)	Blank(s)	0	None	None; diagnosed at autopsy		Not recommended	Blank(s)	Blank(s)	Blank(s)	Blank(s)	Blank(s)	Blank(s)	0	98	0	Yes
16420377	70-74 years	Male	2011	Prostate	Prostate	619	8140	Moderately differentiated; Grade II	Not a paired site	Positive histology	8140/3: Adenocarcinoma, NOS	8140-8389: adenomas and adenocarcinomas	Prostate	XIf Other and unspecified carcinomas	Localized	Localized	Localized only	Blank(s)	Blank(s)	Blank(s)	Blank(s)	I	T2a	N0	M0	Blank(s)	Blank(s)	Blank(s)	Blank(s)	Blank(s)	Blank(s)	T2a	N0	M0	0	None	None; diagnosed at autopsy		Not recommended	Blank(s)	Blank(s)	Blank(s)	Blank(s)	Blank(s)	Blank(s)	Blank(s)	98	0	No
16420377	75-79 years	Male	2013	Tongue	TongueBase	19	8072	Poorly differentiated; Grade III	Not a paired site	Positive histology	8072/3: Squamous cell carcinoma, large cell, nonkeratinizing, NOS	8050-8089: squamous cell neoplasms	Tongue	XIf Other and unspecified carcinomas	Regional	Regional	Regional by direct extension only	Blank(s)	Blank(s)	Blank(s)	Blank(s)	III	T3	N0	M0	Blank(s)	Blank(s)	Blank(s)	Blank(s)	Blank(s)	Blank(s)	T2	N0	M0	30	4 or more regional lymph nodes removed	None; diagnosed at autopsy		Surgery performed	Blank(s)	Blank(s)	Blank(s)	Blank(s)	Blank(s)	Blank(s)	Blank(s)	0	4	No
16420380	45-49 years	Male	2011	Myeloma	MyelomaPlasmaCellDisorder	447	9734	B-cell; pre-B; B-precursor	Right - origin of primary	Positive histology	9734/3: Extraosseous plasmacytoma	9730-9739: plasma cell tumors	Myeloma	IIb Non-Hodgkin lymphomas (except Burkitt lymphoma)	Localized	Localized	Localized only	Blank(s)	Blank(s)	Blank(s)	Blank(s)	NA	NA	NA	NA	Blank(s)	Blank(s)	Blank(s)	Blank(s)	Blank(s)	Blank(s)	NA	NA	NA	27	None	None; diagnosed at autopsy		Surgery performed	Blank(s)	Blank(s)	Blank(s)	Blank(s)	Blank(s)	Blank(s)	Blank(s)	99	99	N/A
16420401	80-84 years	Male	2011	Larynx	LarynxOther	329	8010	Unknown	Not a paired site	Direct visualization without microscopic confirmation	8010/3: Carcinoma, NOS	8010-8049: epithelial neoplasms, NOS	Larynx	XIf Other and unspecified carcinomas	Localized	Localized	Localized only	Blank(s)	Blank(s)	Blank(s)	Blank(s)	I	T1	N0	M0	Blank(s)	Blank(s)	Blank(s)	Blank(s)	Blank(s)	Blank(s)	T1	N0	M0	0	None	None; diagnosed at autopsy		Not recommended	Blank(s)	Blank(s)	Blank(s)	Blank(s)	Blank(s)	Blank(s)	Blank(s)	98	0	No
16420406	45-49 years	Female	2011	Breast	Breast	502	8500	Well differentiated; Grade I	Right - origin of primary	Positive histology	8500/3: Infiltrating duct carcinoma, NOS	8500-8549: ductal and lobular neoplasms	Breast	XIf Other and unspecified carcinomas	Localized	Localized	Localized only	Blank(s)	Blank(s)	Blank(s)	Blank(s)	IA	T1b	N0	M0	Blank(s)	Blank(s)	Blank(s)	Blank(s)	Blank(s)	Blank(s)	T1b	N0	M0	23	Unknown or not applicable	None; diagnosed at autopsy		Surgery performed	Blank(s)	Blank(s)	Blank(s)	Blank(s)	Blank(s)	Blank(s)	Blank(s)	0	3	No
16420407	55-59 years	Female	2011	Breast	Breast	502	8500	Poorly differentiated; Grade III	Right - origin of primary	Positive histology	8500/3: Infiltrating duct carcinoma, NOS	8500-8549: ductal and lobular neoplasms	Breast	XIf Other and unspecified carcinomas	Regional	Regional	Regional lymph nodes involved only	Blank(s)	Blank(s)	Blank(s)	Blank(s)	IIB	T2	N1a	M0	Blank(s)	Blank(s)	Blank(s)	Blank(s)	Blank(s)	Blank(s)	T2	N1a	M0	24	Unknown or not applicable	None; diagnosed at autopsy		Surgery performed	Blank(s)	Blank(s)	Blank(s)	Blank(s)	Blank(s)	Blank(s)	Blank(s)	1	97	No
16420407	55-59 years	Female	2012	Small Intestine	NETSmallIntestine	172	8240	Moderately differentiated; Grade II	Not a paired site	Positive histology	8240/3: Carcinoid tumor, NOS	8140-8389: adenomas and adenocarcinomas	Small Intestine	XIf Other and unspecified carcinomas	Regional	Regional	Regional by both direct extension and lymph node involvement	Blank(s)	Blank(s)	Blank(s)	Blank(s)	IIIB	T3	N1	M0	Blank(s)	Blank(s)	Blank(s)	Blank(s)	Blank(s)	Blank(s)	NA	NA	NA	40	4 or more regional lymph nodes removed	None; diagnosed at autopsy		Surgery performed	Blank(s)	Blank(s)	Blank(s)	Blank(s)	Blank(s)	Blank(s)	Blank(s)	6	13	No
16420407	60-64 years	Female	2017	Lung and Bronchus	Lung	341	8140	Well differentiated; Grade I	Left - origin of primary	Positive histology	8140/3: Adenocarcinoma, NOS	8140-8389: adenomas and adenocarcinomas	Lung and Bronchus	XIf Other and unspecified carcinomas	Localized	Localized	Localized only	Blank(s)	Blank(s)	Blank(s)	Blank(s)	Blank(s)	Blank(s)	Blank(s)	Blank(s)	p1A	c0	c0	Pathologic	Clinical	Clinical	Blank(s)	Blank(s)	Blank(s)	21	None	None; diagnosed at autopsy		Surgery performed	Blank(s)	Blank(s)	Blank(s)	Blank(s)	Blank(s)	Blank(s)	15	98	0	No
16420407	60-64 years	Female	2017	Lung and Bronchus	Lung	341	8046	Unknown	Right - origin of primary	Clinical diagnosis only	8046/3: Non-small cell carcinoma	8010-8049: epithelial neoplasms, NOS	Lung and Bronchus	XIf Other and unspecified carcinomas	Localized	Localized	Localized only	Blank(s)	Blank(s)	Blank(s)	Blank(s)	Blank(s)	Blank(s)	Blank(s)	Blank(s)	c1A	c0	c0	Clinical	Clinical	Clinical	Blank(s)	Blank(s)	Blank(s)	0	None	None; diagnosed at autopsy		Not recommended	Blank(s)	Blank(s)	Blank(s)	Blank(s)	Blank(s)	Blank(s)	11	98	0	No
16420417	75-79 years	Male	2010	Chronic Lymphocytic Leukemia	HemeRetic	421	9823	B-cell; pre-B; B-precursor	Not a paired site	Pos hist AND immunophenotyping AND/OR pos genetic studies	9823/3: Chronic lymphocytic leukemia/small lymphocytic lymphoma	9820-9839: lymphoid leukemias (C42.1)	Chronic Lymphocytic Leukemia	Ia Lymphoid leukemias	Distant	Blank(s)	Distant site(s)/node(s) involved	Blank(s)	Blank(s)	Blank(s)	Blank(s)	NA	NA	NA	NA	Blank(s)	Blank(s)	Blank(s)	Blank(s)	Blank(s)	Blank(s)	NA	NA	NA	98	Unknown or not applicable	None; diagnosed at autopsy		Not recommended	Blank(s)	Blank(s)	Blank(s)	Blank(s)	Blank(s)	Blank(s)	Blank(s)	99	99	N/A
16420419	35-39 years	Male	2011	Transverse Colon	Colon	184	8140	Moderately differentiated; Grade II	Not a paired site	Positive histology	8140/3: Adenocarcinoma, NOS	8140-8389: adenomas and adenocarcinomas	Transverse Colon	XIf Other and unspecified carcinomas	Regional	Regional	Regional by direct extension only	Blank(s)	Blank(s)	Blank(s)	Blank(s)	IIB	T4a	N0	M0	Blank(s)	Blank(s)	Blank(s)	Blank(s)	Blank(s)	Blank(s)	T4	N0	M0	40	4 or more regional lymph nodes removed	None; diagnosed at autopsy		Surgery performed	Blank(s)	Blank(s)	Blank(s)	Blank(s)	Blank(s)	Blank(s)	Blank(s)	0	24	No
16420422	85+ years	Female	2011	Breast	Breast	504	8500	Poorly differentiated; Grade III	Left - origin of primary	Positive histology	8500/3: Infiltrating duct carcinoma, NOS	8500-8549: ductal and lobular neoplasms	Breast	XIf Other and unspecified carcinomas	Regional	Regional	Regional by direct extension only	Blank(s)	Blank(s)	Blank(s)	Blank(s)	IIB	T3	N0	M0	Blank(s)	Blank(s)	Blank(s)	Blank(s)	Blank(s)	Blank(s)	T3	N0	M0	51	Unknown or not applicable	None; diagnosed at autopsy		Surgery performed	Blank(s)	Blank(s)	Blank(s)	Blank(s)	Blank(s)	Blank(s)	Blank(s)	0	5	No
16420422	85+ years	Female	2015	Pancreas	PancreasHead	250	8010	Unknown	Not a paired site	Radiography without microscopic confirm	8010/3: Carcinoma, NOS	8010-8049: epithelial neoplasms, NOS	Pancreas	XIf Other and unspecified carcinomas	Localized	Localized	Localized only	Blank(s)	Blank(s)	Blank(s)	Blank(s)	IB	T2	N0	M0	Blank(s)	Blank(s)	Blank(s)	Blank(s)	Blank(s)	Blank(s)	T2	N0	M0	0	None	None; diagnosed at autopsy		Not recommended	Blank(s)	Blank(s)	Blank(s)	Blank(s)	Blank(s)	Blank(s)	Blank(s)	98	0	No
16420435	65-69 years	Female	2011	Breast	Breast	501	8500	Well differentiated; Grade I	Right - origin of primary	Positive histology	8500/3: Infiltrating duct carcinoma, NOS	8500-8549: ductal and lobular neoplasms	Breast	XIf Other and unspecified carcinomas	Localized	Localized	Localized only	Blank(s)	Blank(s)	Blank(s)	Blank(s)	IA	T1c	N0(i+)	M0	Blank(s)	Blank(s)	Blank(s)	Blank(s)	Blank(s)	Blank(s)	T1c	N0(i+)	M0	23	Unknown or not applicable	None; diagnosed at autopsy		Surgery performed	Blank(s)	Blank(s)	Blank(s)	Blank(s)	Blank(s)	Blank(s)	Blank(s)	0	4	No
16420471	55-59 years	Female	2011	NHL - Extranodal	Lymphoma	179	9690	B-cell; pre-B; B-precursor	Not a paired site	Positive histology	9690/3: Follicular lymphoma	9670-9699: nhl - mature b-cell lymphomas	NHL - Extranodal	IIb Non-Hodgkin lymphomas (except Burkitt lymphoma)	Localized	Localized	Localized only	Blank(s)	Blank(s)	Blank(s)	Blank(s)	IEA	NA	NA	NA	Blank(s)	Blank(s)	Blank(s)	Blank(s)	Blank(s)	Blank(s)	NA	NA	NA	0	None	None; diagnosed at autopsy		Not recommended	Blank(s)	Blank(s)	Blank(s)	Blank(s)	Blank(s)	Blank(s)	Blank(s)	99	99	N/A
16420471	60-64 years	Female	2016	Breast	Breast	508	8500	Unknown	Right - origin of primary	Positive histology	8500/3: Infiltrating duct carcinoma, NOS	8500-8549: ductal and lobular neoplasms	Breast	XIf Other and unspecified carcinomas	Regional	Regional	Regional lymph nodes involved only	Blank(s)	Blank(s)	Blank(s)	Blank(s)	Blank(s)	Blank(s)	Blank(s)	Blank(s)	c3	c1	c0	Clinical	Clinical	Clinical	Blank(s)	Blank(s)	Blank(s)	0	Unknown or not applicable	None; diagnosed at autopsy		Recommended but not performed, patient refused	Blank(s)	Blank(s)	Blank(s)	Blank(s)	Blank(s)	Blank(s)	80	98	0	No
16420474	50-54 years	Male	2012	Anus, Anal Canal and Anorectum	Anus	210	8070	Unknown	Not a paired site	Positive histology	8070/3: Squamous cell carcinoma, NOS	8050-8089: squamous cell neoplasms	Anus, Anal Canal and Anorectum	XIf Other and unspecified carcinomas	Unknown/unstaged	Unknown/unstaged	Unknown/unstaged/unspecified/DCO	Blank(s)	Blank(s)	Blank(s)	Blank(s)	UNK Stage	TX	NX	M0	Blank(s)	Blank(s)	Blank(s)	Blank(s)	Blank(s)	Blank(s)	TX	NX	MX	27	None	None; diagnosed at autopsy		Surgery performed	Blank(s)	Blank(s)	Blank(s)	Blank(s)	Blank(s)	Blank(s)	Blank(s)	98	0	Unknown
16420480	75-79 years	Male	2011	Prostate	Prostate	619	8140	Poorly differentiated; Grade III	Not a paired site	Positive histology	8140/3: Adenocarcinoma, NOS	8140-8389: adenomas and adenocarcinomas	Prostate	XIf Other and unspecified carcinomas	Localized	Localized	Localized only	Blank(s)	Blank(s)	Blank(s)	Blank(s)	IIA	T2b	N0	M0	Blank(s)	Blank(s)	Blank(s)	Blank(s)	Blank(s)	Blank(s)	T2b	N0	M0	0	None	None; diagnosed at autopsy		Not recommended	Blank(s)	Blank(s)	Blank(s)	Blank(s)	Blank(s)	Blank(s)	Blank(s)	98	0	No
16420480	85+ years	Male	2019	Lung and Bronchus	Blank(s)	341	8070	Blank(s)	Left - origin of primary	Positive histology	8070/3: Squamous cell carcinoma, NOS	8050-8089: squamous cell neoplasms	Lung and Bronchus	XIf Other and unspecified carcinomas	Unknown/unstaged	Blank(s)	Blank(s)	TX	NX	M0	99	Blank(s)	Blank(s)	Blank(s)	Blank(s)	Blank(s)	Blank(s)	Blank(s)	Blank(s)	Blank(s)	Blank(s)	Blank(s)	Blank(s)	Blank(s)	0	None	None; diagnosed at autopsy		Not recommended	Blank(s)	Blank(s)	Blank(s)	Blank(s)	999	999	999	98	0	No
16420481	50-54 years	Female	2011	Breast	Breast	502	8520	Poorly differentiated; Grade III	Left - origin of primary	Positive histology	8520/3: Lobular carcinoma, NOS	8500-8549: ductal and lobular neoplasms	Breast	XIf Other and unspecified carcinomas	Regional	Regional	Regional lymph nodes involved only	Blank(s)	Blank(s)	Blank(s)	Blank(s)	IIIC	T1c	N3a	M0	Blank(s)	Blank(s)	Blank(s)	Blank(s)	Blank(s)	Blank(s)	T1c	N3a	M0	51	Unknown or not applicable	None; diagnosed at autopsy		Surgery performed	Blank(s)	Blank(s)	Blank(s)	Blank(s)	Blank(s)	Blank(s)	Blank(s)	31	31	No
16420513	65-69 years	Male	2011	Prostate	Prostate	619	8140	Poorly differentiated; Grade III	Not a paired site	Positive histology	8140/3: Adenocarcinoma, NOS	8140-8389: adenomas and adenocarcinomas	Prostate	XIf Other and unspecified carcinomas	Regional	Regional	Regional by direct extension only	Blank(s)	Blank(s)	Blank(s)	Blank(s)	III	T3b	N0	M0	Blank(s)	Blank(s)	Blank(s)	Blank(s)	Blank(s)	Blank(s)	T3b	N0	M0	50	4 or more regional lymph nodes removed	None; diagnosed at autopsy		Surgery performed	Blank(s)	Blank(s)	Blank(s)	Blank(s)	Blank(s)	Blank(s)	Blank(s)	0	7	No
16420513	70-74 years	Male	2014	Other Non-Epithelial Skin	Skin	443	8830	Unknown	Right - origin of primary	Positive histology	8830/3: Malignant fibrous histiocytoma	8810-8839: fibromatous neoplasms	Other Non-Epithelial Skin	IXd Other specified soft tissue sarcomas	Localized	Blank(s)	Localized only	Blank(s)	Blank(s)	Blank(s)	Blank(s)	NA	NA	NA	NA	Blank(s)	Blank(s)	Blank(s)	Blank(s)	Blank(s)	Blank(s)	NA	NA	NA	31	None	None; diagnosed at autopsy		Surgery performed	Blank(s)	Blank(s)	Blank(s)	Blank(s)	Blank(s)	Blank(s)	Blank(s)	98	0	No
16420554	75-79 years	Male	2011	Prostate	Prostate	619	8140	Poorly differentiated; Grade III	Not a paired site	Positive histology	8140/3: Adenocarcinoma, NOS	8140-8389: adenomas and adenocarcinomas	Prostate	XIf Other and unspecified carcinomas	Localized	Localized	Localized only	Blank(s)	Blank(s)	Blank(s)	Blank(s)	IIA	T2NOS	N0	M0	Blank(s)	Blank(s)	Blank(s)	Blank(s)	Blank(s)	Blank(s)	T2NOS	N0	M0	0	None	None; diagnosed at autopsy		Not recommended	Blank(s)	Blank(s)	Blank(s)	Blank(s)	Blank(s)	Blank(s)	Blank(s)	98	0	No
16420554	80-84 years	Male	2015	Miscellaneous	HemeRetic	421	9975	Unknown	Not a paired site	Positive histology	9975/3: Myelodysp./myeloproliferative neoplasm unclass (malig only before 2010)	9970-9979: other hematologic disorders	Miscellaneous	Id Myelodysplastic syndrome and other myeloproliferative diseases	Distant	Blank(s)	Distant site(s)/node(s) involved	Blank(s)	Blank(s)	Blank(s)	Blank(s)	NA	NA	NA	NA	Blank(s)	Blank(s)	Blank(s)	Blank(s)	Blank(s)	Blank(s)	NA	NA	NA	98	Unknown or not applicable	None; diagnosed at autopsy		Not recommended	Blank(s)	Blank(s)	Blank(s)	Blank(s)	Blank(s)	Blank(s)	Blank(s)	99	99	N/A
16420557	60-64 years	Male	2011	NHL - Nodal	Lymphoma	99	9673	B-cell; pre-B; B-precursor	Bilateral, single primary	Positive histology	9673/3: Mantle cell lymphoma	9670-9699: nhl - mature b-cell lymphomas	NHL - Nodal	IIb Non-Hodgkin lymphomas (except Burkitt lymphoma)	Regional	Regional	Regional, NOS	Blank(s)	Blank(s)	Blank(s)	Blank(s)	IIEA	NA	NA	NA	Blank(s)	Blank(s)	Blank(s)	Blank(s)	Blank(s)	Blank(s)	NA	NA	NA	31	None	None; diagnosed at autopsy		Surgery performed	Blank(s)	Blank(s)	Blank(s)	Blank(s)	Blank(s)	Blank(s)	Blank(s)	99	99	N/A
16420557	70-74 years	Male	2019	Melanoma of the Skin	Blank(s)	445	8742	Blank(s)	Right - origin of primary	Positive histology	8742/3: Lentigo maligna melanoma	8720-8799: nevi and melanomas	Melanoma of the Skin	XId Malignant melanomas	Localized	Blank(s)	Blank(s)	T1a	N0	M0	1A	Blank(s)	Blank(s)	Blank(s)	Blank(s)	Blank(s)	Blank(s)	Blank(s)	Blank(s)	Blank(s)	Blank(s)	Blank(s)	Blank(s)	Blank(s)	30	None	None; diagnosed at autopsy		Surgery performed	Blank(s)	Blank(s)	Blank(s)	Blank(s)	100	0	999	98	0	No
16420630	70-74 years	Male	2011	Lung and Bronchus	Lung	342	8070	Poorly differentiated; Grade III	Right - origin of primary	Positive histology	8070/3: Squamous cell carcinoma, NOS	8050-8089: squamous cell neoplasms	Lung and Bronchus	XIf Other and unspecified carcinomas	Localized	Localized	Localized only	Blank(s)	Blank(s)	Blank(s)	Blank(s)	IA	T1b	N0	M0	Blank(s)	Blank(s)	Blank(s)	Blank(s)	Blank(s)	Blank(s)	T1	N0	M0	33	4 or more regional lymph nodes removed	None; diagnosed at autopsy		Surgery performed	Blank(s)	Blank(s)	Blank(s)	Blank(s)	Blank(s)	Blank(s)	Blank(s)	0	97	No
16420630	75-79 years	Male	2012	Breast	Breast	508	8500	Poorly differentiated; Grade III	Right - origin of primary	Positive histology	8500/3: Infiltrating duct carcinoma, NOS	8500-8549: ductal and lobular neoplasms	Breast	XIf Other and unspecified carcinomas	Regional	Regional	Regional lymph nodes involved only	Blank(s)	Blank(s)	Blank(s)	Blank(s)	IIIA	T3	N1a	M0	Blank(s)	Blank(s)	Blank(s)	Blank(s)	Blank(s)	Blank(s)	T3	N1a	M0	52	Unknown or not applicable	None; diagnosed at autopsy		Surgery performed	Blank(s)	Blank(s)	Blank(s)	Blank(s)	Blank(s)	Blank(s)	Blank(s)	1	19	No
16420630	80-84 years	Male	2017	Acute Myeloid Leukemia	HemeRetic	421	9861	Unknown	Not a paired site	Pos hist AND immunophenotyping AND/OR pos genetic studies	9861/3: Acute myeloid leukemia, NOS	9840-9939: myeloid leukemias (C42.1)	Acute Myeloid Leukemia	Ib Acute myeloid leukemias	Distant	Blank(s)	Distant site(s)/node(s) involved	Blank(s)	Blank(s)	Blank(s)	Blank(s)	Blank(s)	Blank(s)	Blank(s)	Blank(s)	Not applicable	Not applicable	Not applicable	Blank(s)	Blank(s)	Blank(s)	Blank(s)	Blank(s)	Blank(s)	98	Unknown or not applicable	None; diagnosed at autopsy		Not recommended	Blank(s)	Blank(s)	Blank(s)	Blank(s)	Blank(s)	Blank(s)	999	99	99	N/A
16420656	60-64 years	Female	2011	Breast	Breast	509	8522	Moderately differentiated; Grade II	Right - origin of primary	Positive histology	8522/3: Infiltrating duct and lobular carcinoma	8500-8549: ductal and lobular neoplasms	Breast	XIf Other and unspecified carcinomas	Localized	Localized	Localized only	Blank(s)	Blank(s)	Blank(s)	Blank(s)	IA	T1c	N0(i-)	M0	Blank(s)	Blank(s)	Blank(s)	Blank(s)	Blank(s)	Blank(s)	T1c	N0(i-)	M0	51	Unknown or not applicable	None; diagnosed at autopsy		Surgery performed	Blank(s)	Blank(s)	Blank(s)	Blank(s)	Blank(s)	Blank(s)	Blank(s)	0	6	No
16420656	65-69 years	Female	2019	Lung and Bronchus	Blank(s)	349	8140	Blank(s)	Bilateral, single primary	Positive exfoliative cytology, no positive histology	8140/3: Adenocarcinoma, NOS	8140-8389: adenomas and adenocarcinomas	Lung and Bronchus	XIf Other and unspecified carcinomas	Distant	Blank(s)	Blank(s)	TX	NX	M1a	4A	Blank(s)	Blank(s)	Blank(s)	Blank(s)	Blank(s)	Blank(s)	Blank(s)	Blank(s)	Blank(s)	Blank(s)	Blank(s)	Blank(s)	Blank(s)	0	None	None; diagnosed at autopsy		Not recommended	Blank(s)	Blank(s)	Blank(s)	Blank(s)	999	999	999	98	0	No
16420660	65-69 years	Female	2011	Breast	Breast	504	8500	Moderately differentiated; Grade II	Right - origin of primary	Positive histology	8500/3: Infiltrating duct carcinoma, NOS	8500-8549: ductal and lobular neoplasms	Breast	XIf Other and unspecified carcinomas	Localized	Localized	Localized only	Blank(s)	Blank(s)	Blank(s)	Blank(s)	IA	T1b	N0(i-)	M0	Blank(s)	Blank(s)	Blank(s)	Blank(s)	Blank(s)	Blank(s)	T1b	N0(i-)	M0	23	Unknown or not applicable	None; diagnosed at autopsy		Surgery performed	Blank(s)	Blank(s)	Blank(s)	Blank(s)	Blank(s)	Blank(s)	Blank(s)	0	1	No
16420660	75-79 years	Female	2019	Sigmoid Colon	Blank(s)	187	8140	Blank(s)	Not a paired site	Positive histology	8140/3: Adenocarcinoma, NOS	8140-8389: adenomas and adenocarcinomas	Sigmoid Colon	XIf Other and unspecified carcinomas	Localized	Blank(s)	Blank(s)	T3	N0	M0	2A	Blank(s)	Blank(s)	Blank(s)	Blank(s)	Blank(s)	Blank(s)	Blank(s)	Blank(s)	Blank(s)	Blank(s)	Blank(s)	Blank(s)	Blank(s)	30	4 or more regional lymph nodes removed	None; diagnosed at autopsy		Surgery performed	Blank(s)	Blank(s)	Blank(s)	Blank(s)	300	0	30	0	27	No
16420692	60-64 years	Male	2010	Kidney and Renal Pelvis	KidneyParenchyma	649	8312	Unknown	Right - origin of primary	Radiography without microscopic confirm	8312/3: Renal cell carcinoma	8140-8389: adenomas and adenocarcinomas	Kidney	VIb Renal carcinomas	Localized	Localized	Localized only	Blank(s)	Blank(s)	Blank(s)	Blank(s)	I	T1a	N0	M0	Blank(s)	Blank(s)	Blank(s)	Blank(s)	Blank(s)	Blank(s)	T1a	N0	M0	0	None	None; diagnosed at autopsy		Recommended but not performed, patient refused	Blank(s)	Blank(s)	Blank(s)	Blank(s)	Blank(s)	Blank(s)	Blank(s)	98	0	No
16420692	65-69 years	Male	2015	Other Digestive Organs	DigestiveOther	269	8480	Unknown	Not a paired site	Positive histology	8480/3: Mucinous adenocarcinoma	8440-8499: cystic, mucinous and serous neoplasms	Other Digestive Organs	XIf Other and unspecified carcinomas	Distant	Blank(s)	Distant site(s)/node(s) involved	Blank(s)	Blank(s)	Blank(s)	Blank(s)	NA	NA	NA	NA	Blank(s)	Blank(s)	Blank(s)	Blank(s)	Blank(s)	Blank(s)	NA	NA	NA	0	None	None; diagnosed at autopsy		Not recommended	Blank(s)	Blank(s)	Blank(s)	Blank(s)	Blank(s)	Blank(s)	Blank(s)	98	0	Yes
16420700	60-64 years	Male	2011	Thyroid	Thyroid	739	8260	Unknown	Not a paired site	Positive histology	8260/3: Papillary adenocarcinoma, NOS	8140-8389: adenomas and adenocarcinomas	Thyroid	XIb Thyroid carcinomas	Regional	Regional	Regional by both direct extension and lymph node involvement	Blank(s)	Blank(s)	Blank(s)	Blank(s)	IVA	T4a(m)	N1b	M0	Blank(s)	Blank(s)	Blank(s)	Blank(s)	Blank(s)	Blank(s)	T4a	N1b	M0	50	4 or more regional lymph nodes removed	None; diagnosed at autopsy		Surgery performed	Blank(s)	Blank(s)	Blank(s)	Blank(s)	Blank(s)	Blank(s)	Blank(s)	15	31	No
16420700	65-69 years	Male	2015	Prostate	Prostate	619	8140	Moderately differentiated; Grade II	Not a paired site	Positive histology	8140/3: Adenocarcinoma, NOS	8140-8389: adenomas and adenocarcinomas	Prostate	XIf Other and unspecified carcinomas	Localized	Localized	Localized only	Blank(s)	Blank(s)	Blank(s)	Blank(s)	IIA	T2NOS	N0	M0	Blank(s)	Blank(s)	Blank(s)	Blank(s)	Blank(s)	Blank(s)	T2NOS	N0	M0	0	None	None; diagnosed at autopsy		Not recommended	Blank(s)	Blank(s)	Blank(s)	Blank(s)	Blank(s)	Blank(s)	Blank(s)	98	0	No
16420713	70-74 years	Male	2012	Urinary Bladder	Bladder	679	8130	Undifferentiated; anaplastic; Grade IV	Not a paired site	Positive histology	8130/3: Papillary transitional cell carcinoma	8120-8139: transitional cell papillomas and carcinomas	Urinary Bladder	XIf Other and unspecified carcinomas	Localized	Localized	Localized only	Blank(s)	Blank(s)	Blank(s)	Blank(s)	UNK Stage	T1	NX	M0	Blank(s)	Blank(s)	Blank(s)	Blank(s)	Blank(s)	Blank(s)	T1	NX	MX	0	None	None; diagnosed at autopsy		Not recommended	Blank(s)	Blank(s)	Blank(s)	Blank(s)	Blank(s)	Blank(s)	Blank(s)	98	0	Unknown
16420713	75-79 years	Male	2014	Prostate	Prostate	619	8140	Well differentiated; Grade I	Not a paired site	Positive histology	8140/3: Adenocarcinoma, NOS	8140-8389: adenomas and adenocarcinomas	Prostate	XIf Other and unspecified carcinomas	Localized	Localized	Localized only	Blank(s)	Blank(s)	Blank(s)	Blank(s)	I	T2NOS	N0	M0	Blank(s)	Blank(s)	Blank(s)	Blank(s)	Blank(s)	Blank(s)	T2NOS	N0	M0	70	None	None; diagnosed at autopsy		Surgery performed	Blank(s)	Blank(s)	Blank(s)	Blank(s)	Blank(s)	Blank(s)	Blank(s)	98	0	No
16420720	45-49 years	Female	2011	Breast	Breast	509	8500	Poorly differentiated; Grade III	Right - origin of primary	Positive histology	8500/3: Infiltrating duct carcinoma, NOS	8500-8549: ductal and lobular neoplasms	Breast	XIf Other and unspecified carcinomas	Localized	Localized	Localized only	Blank(s)	Blank(s)	Blank(s)	Blank(s)	IA	T1c	N0	M0	Blank(s)	Blank(s)	Blank(s)	Blank(s)	Blank(s)	Blank(s)	T1c	N0	M0	51	Unknown or not applicable	None; diagnosed at autopsy		Surgery performed	Blank(s)	Blank(s)	Blank(s)	Blank(s)	Blank(s)	Blank(s)	Blank(s)	98	0	No
16420727	65-69 years	Male	2011	Prostate	Prostate	619	8140	Poorly differentiated; Grade III	Not a paired site	Positive histology	8140/3: Adenocarcinoma, NOS	8140-8389: adenomas and adenocarcinomas	Prostate	XIf Other and unspecified carcinomas	Localized	Localized	Localized only	Blank(s)	Blank(s)	Blank(s)	Blank(s)	IIA	T2NOS	N0	M0	Blank(s)	Blank(s)	Blank(s)	Blank(s)	Blank(s)	Blank(s)	T2NOS	N0	M0	0	None	None; diagnosed at autopsy		Not recommended, contraindicated due to other cond; autopsy only (1973-2002)	Blank(s)	Blank(s)	Blank(s)	Blank(s)	Blank(s)	Blank(s)	Blank(s)	98	0	No
16420727	70-74 years	Male	2015	Urinary Bladder	Bladder	679	8130	Undifferentiated; anaplastic; Grade IV	Not a paired site	Positive histology	8130/3: Papillary transitional cell carcinoma	8120-8139: transitional cell papillomas and carcinomas	Urinary Bladder	XIf Other and unspecified carcinomas	In situ	In situ	In situ	Blank(s)	Blank(s)	Blank(s)	Blank(s)	0a	Ta	N0	M0	Blank(s)	Blank(s)	Blank(s)	Blank(s)	Blank(s)	Blank(s)	Ta	N0	M0	27	None	None; diagnosed at autopsy		Surgery performed	Blank(s)	Blank(s)	Blank(s)	Blank(s)	Blank(s)	Blank(s)	Blank(s)	98	0	No
16420740	60-64 years	Female	2011	Kidney and Renal Pelvis	KidneyParenchyma	649	8310	Undifferentiated; anaplastic; Grade IV	Left - origin of primary	Positive histology	8310/3: Clear cell adenocarcinoma, NOS	8140-8389: adenomas and adenocarcinomas	Kidney	VIb Renal carcinomas	Regional	Regional	Regional by direct extension only	Blank(s)	Blank(s)	Blank(s)	Blank(s)	III	T3a	N0	M0	Blank(s)	Blank(s)	Blank(s)	Blank(s)	Blank(s)	Blank(s)	T3a	N0	M0	50	None	None; diagnosed at autopsy		Surgery performed	Blank(s)	Blank(s)	Blank(s)	Blank(s)	Blank(s)	Blank(s)	Blank(s)	98	0	No
16420740	65-69 years	Female	2014	Kidney and Renal Pelvis	KidneyParenchyma	649	8312	Unknown	Right - origin of primary	Positive histology	8312/3: Renal cell carcinoma	8140-8389: adenomas and adenocarcinomas	Kidney	VIb Renal carcinomas	Localized	Localized	Localized only	Blank(s)	Blank(s)	Blank(s)	Blank(s)	I	T1a	N0	M0	Blank(s)	Blank(s)	Blank(s)	Blank(s)	Blank(s)	Blank(s)	T1a	N0	M0	0	None	None; diagnosed at autopsy		Not recommended, contraindicated due to other cond; autopsy only (1973-2002)	Blank(s)	Blank(s)	Blank(s)	Blank(s)	Blank(s)	Blank(s)	Blank(s)	98	0	No
16420748	75-79 years	Male	2011	Prostate	Prostate	619	8140	Poorly differentiated; Grade III	Not a paired site	Positive histology	8140/3: Adenocarcinoma, NOS	8140-8389: adenomas and adenocarcinomas	Prostate	XIf Other and unspecified carcinomas	Localized	Localized	Localized only	Blank(s)	Blank(s)	Blank(s)	Blank(s)	IIA	T2NOS	N0	M0	Blank(s)	Blank(s)	Blank(s)	Blank(s)	Blank(s)	Blank(s)	T2NOS	N0	M0	0	None	None; diagnosed at autopsy		Not recommended	Blank(s)	Blank(s)	Blank(s)	Blank(s)	Blank(s)	Blank(s)	Blank(s)	98	0	No
16420748	80-84 years	Male	2015	Lung and Bronchus	Lung	341	8140	Unknown	Left - origin of primary	Positive histology	8140/3: Adenocarcinoma, NOS	8140-8389: adenomas and adenocarcinomas	Lung and Bronchus	XIf Other and unspecified carcinomas	Localized	Localized	Localized only	Blank(s)	Blank(s)	Blank(s)	Blank(s)	IB	T2a	N0	M0	Blank(s)	Blank(s)	Blank(s)	Blank(s)	Blank(s)	Blank(s)	T2	N0	M0	0	Biopsy or aspiration of regional lymph node, NOS	None; diagnosed at autopsy		Not recommended	Blank(s)	Blank(s)	Blank(s)	Blank(s)	Blank(s)	Blank(s)	Blank(s)	0	95	No
16420758	75-79 years	Male	2011	Prostate	Prostate	619	8140	Poorly differentiated; Grade III	Not a paired site	Positive histology	8140/3: Adenocarcinoma, NOS	8140-8389: adenomas and adenocarcinomas	Prostate	XIf Other and unspecified carcinomas	Localized	Localized	Localized only	Blank(s)	Blank(s)	Blank(s)	Blank(s)	IIB	T2c	N0	M0	Blank(s)	Blank(s)	Blank(s)	Blank(s)	Blank(s)	Blank(s)	T2c	N0	M0	50	1 to 3 regional lymph nodes removed	None; diagnosed at autopsy		Surgery performed	Blank(s)	Blank(s)	Blank(s)	Blank(s)	Blank(s)	Blank(s)	Blank(s)	0	2	No
16420758	75-79 years	Male	2011	NHL - Extranodal	Lymphoma	169	9699	B-cell; pre-B; B-precursor	Not a paired site	Pos hist AND immunophenotyping AND/OR pos genetic studies	9699/3: Extranodal marginal zone lymphoma of mucosal-assoc. lymphoid tissue-MALT	9670-9699: nhl - mature b-cell lymphomas	NHL - Extranodal	IIb Non-Hodgkin lymphomas (except Burkitt lymphoma)	Localized	Localized	Localized only	Blank(s)	Blank(s)	Blank(s)	Blank(s)	IEA	NA	NA	NA	Blank(s)	Blank(s)	Blank(s)	Blank(s)	Blank(s)	Blank(s)	NA	NA	NA	0	None	None; diagnosed at autopsy		Not recommended	Blank(s)	Blank(s)	Blank(s)	Blank(s)	Blank(s)	Blank(s)	Blank(s)	99	99	N/A
16420760	70-74 years	Female	2009	Corpus Uteri	CorpusCarcinoma	541	8380	Unknown	Not a paired site	Positive histology	8380/3: Endometrioid carcinoma	8140-8389: adenomas and adenocarcinomas	Corpus Uteri	XIf Other and unspecified carcinomas	Unknown/unstaged	Unknown/unstaged	Unknown/unstaged/unspecified/DCO	Blank(s)	Blank(s)	Blank(s)	Blank(s)	Blank(s)	Blank(s)	Blank(s)	Blank(s)	Blank(s)	Blank(s)	Blank(s)	Blank(s)	Blank(s)	Blank(s)	TX	NX	MX	0	None	None; diagnosed at autopsy		Recommended, unknown if performed	Blank(s)	Blank(s)	Blank(s)	Blank(s)	Blank(s)	Blank(s)	Blank(s)	99	99	Blank(s)
16420769	65-69 years	Male	2011	Prostate	Prostate	619	8140	Moderately differentiated; Grade II	Not a paired site	Positive histology	8140/3: Adenocarcinoma, NOS	8140-8389: adenomas and adenocarcinomas	Prostate	XIf Other and unspecified carcinomas	Localized	Localized	Localized only	Blank(s)	Blank(s)	Blank(s)	Blank(s)	I	T1c	N0	M0	Blank(s)	Blank(s)	Blank(s)	Blank(s)	Blank(s)	Blank(s)	T1c	N0	M0	0	None	None; diagnosed at autopsy		Not recommended	Blank(s)	Blank(s)	Blank(s)	Blank(s)	Blank(s)	Blank(s)	Blank(s)	98	0	No
16420769	65-69 years	Male	2011	Lung and Bronchus	Lung	341	8140	Poorly differentiated; Grade III	Right - origin of primary	Positive histology	8140/3: Adenocarcinoma, NOS	8140-8389: adenomas and adenocarcinomas	Lung and Bronchus	XIf Other and unspecified carcinomas	Distant	Distant	Distant site(s)/node(s) involved	Blank(s)	Blank(s)	Blank(s)	Blank(s)	IV	T3	N2	M1b	Blank(s)	Blank(s)	Blank(s)	Blank(s)	Blank(s)	Blank(s)	T4	N2	M1	0	None	Non-primary surgical procedure to distant site		Not recommended	Blank(s)	Blank(s)	Blank(s)	Blank(s)	Blank(s)	Blank(s)	Blank(s)	98	0	No
16420790	75-79 years	Male	2010	Kidney and Renal Pelvis	KidneyParenchyma	649	8310	Poorly differentiated; Grade III	Left - origin of primary	Positive histology	8310/3: Clear cell adenocarcinoma, NOS	8140-8389: adenomas and adenocarcinomas	Kidney	VIb Renal carcinomas	Regional	Regional	Regional by direct extension only	Blank(s)	Blank(s)	Blank(s)	Blank(s)	III	T3a	N0	M0	Blank(s)	Blank(s)	Blank(s)	Blank(s)	Blank(s)	Blank(s)	T3a	N0	M0	50	None	None; diagnosed at autopsy		Surgery performed	Blank(s)	Blank(s)	Blank(s)	Blank(s)	Blank(s)	Blank(s)	Blank(s)	98	0	No
16420790	75-79 years	Male	2014	Anus, Anal Canal and Anorectum	Anus	211	8263	Poorly differentiated; Grade III	Not a paired site	Positive histology	8263/3: Adenocarcinoma in tubulovillous adenoma	8140-8389: adenomas and adenocarcinomas	Anus, Anal Canal and Anorectum	XIf Other and unspecified carcinomas	Localized	Localized	Localized only	Blank(s)	Blank(s)	Blank(s)	Blank(s)	II	T2	N0	M0	Blank(s)	Blank(s)	Blank(s)	Blank(s)	Blank(s)	Blank(s)	T2	N0	M0	26	None	None; diagnosed at autopsy		Surgery performed	Blank(s)	Blank(s)	Blank(s)	Blank(s)	Blank(s)	Blank(s)	Blank(s)	98	0	No
16420797	75-79 years	Female	2012	Lung and Bronchus	Lung	341	8140	Unknown	Left - origin of primary	Positive exfoliative cytology, no positive histology	8140/3: Adenocarcinoma, NOS	8140-8389: adenomas and adenocarcinomas	Lung and Bronchus	XIf Other and unspecified carcinomas	Distant	Distant	Distant site(s)/node(s) involved	Blank(s)	Blank(s)	Blank(s)	Blank(s)	IV	T4	N1	M1a	Blank(s)	Blank(s)	Blank(s)	Blank(s)	Blank(s)	Blank(s)	T4	N1	M0	0	None	None; diagnosed at autopsy		Not recommended	Blank(s)	Blank(s)	Blank(s)	Blank(s)	Blank(s)	Blank(s)	Blank(s)	98	0	No
16420801	70-74 years	Male	2011	Prostate	Prostate	619	8140	Poorly differentiated; Grade III	Not a paired site	Positive histology	8140/3: Adenocarcinoma, NOS	8140-8389: adenomas and adenocarcinomas	Prostate	XIf Other and unspecified carcinomas	Localized	Localized	Localized only	Blank(s)	Blank(s)	Blank(s)	Blank(s)	IIB	T2c	N0	M0	Blank(s)	Blank(s)	Blank(s)	Blank(s)	Blank(s)	Blank(s)	T2c	N0	M0	50	4 or more regional lymph nodes removed	None; diagnosed at autopsy		Surgery performed	Blank(s)	Blank(s)	Blank(s)	Blank(s)	Blank(s)	Blank(s)	Blank(s)	0	5	No
16420801	75-79 years	Male	2015	Melanoma of the Skin	MelanomaSkin	445	8720	Unknown	Left - origin of primary	Positive histology	8720/3: Malignant melanoma, NOS	8720-8799: nevi and melanomas	Melanoma of the Skin	XId Malignant melanomas	Localized	Localized	Localized only	Blank(s)	Blank(s)	Blank(s)	Blank(s)	IA	T1a	N0	M0	Blank(s)	Blank(s)	Blank(s)	Blank(s)	Blank(s)	Blank(s)	T1a	N0	M0	32	None	None; diagnosed at autopsy		Surgery performed	Blank(s)	Blank(s)	Blank(s)	Blank(s)	Blank(s)	Blank(s)	Blank(s)	98	0	No
16420823	70-74 years	Male	2011	Stomach	NETStomach	162	8240	Unknown	Not a paired site	Positive histology	8240/3: Carcinoid tumor, NOS	8140-8389: adenomas and adenocarcinomas	Stomach	XIf Other and unspecified carcinomas	Localized	Localized	Localized only	Blank(s)	Blank(s)	Blank(s)	Blank(s)	0	Tis	N0	M0	Blank(s)	Blank(s)	Blank(s)	Blank(s)	Blank(s)	Blank(s)	NA	NA	NA	27	None	None; diagnosed at autopsy		Surgery performed	Blank(s)	Blank(s)	Blank(s)	Blank(s)	Blank(s)	Blank(s)	Blank(s)	98	0	No
16420834	35-39 years	Male	2011	Kidney and Renal Pelvis	KidneyParenchyma	649	8310	Moderately differentiated; Grade II	Left - origin of primary	Positive histology	8310/3: Clear cell adenocarcinoma, NOS	8140-8389: adenomas and adenocarcinomas	Kidney	VIb Renal carcinomas	Localized	Localized	Localized only	Blank(s)	Blank(s)	Blank(s)	Blank(s)	I	T1a	N0	M0	Blank(s)	Blank(s)	Blank(s)	Blank(s)	Blank(s)	Blank(s)	T1a	N0	M0	30	None	None; diagnosed at autopsy		Surgery performed	Blank(s)	Blank(s)	Blank(s)	Blank(s)	Blank(s)	Blank(s)	Blank(s)	98	0	No
16420835	50-54 years	Female	2011	Melanoma of the Skin	MelanomaSkin	447	8720	Unknown	Right - origin of primary	Positive histology	8720/3: Malignant melanoma, NOS	8720-8799: nevi and melanomas	Melanoma of the Skin	XId Malignant melanomas	Localized	Localized	Localized only	Blank(s)	Blank(s)	Blank(s)	Blank(s)	IB	T1b	N0	M0	Blank(s)	Blank(s)	Blank(s)	Blank(s)	Blank(s)	Blank(s)	T1b	N0	M0	33	Sentinel lymph node biopsy	None; diagnosed at autopsy		Surgery performed	Blank(s)	Blank(s)	Blank(s)	Blank(s)	Blank(s)	Blank(s)	Blank(s)	0	1	No
16420835	55-59 years	Female	2016	Breast	Breast	503	8401	Poorly differentiated; Grade III	Left - origin of primary	Positive histology	8401/3: Apocrine adenocarcinoma	8390-8429: adnexal and skin appendage neoplasms	Breast	XIf Other and unspecified carcinomas	Localized	Localized	Localized only	Blank(s)	Blank(s)	Blank(s)	Blank(s)	Blank(s)	Blank(s)	Blank(s)	Blank(s)	c2	p0	c0	Clinical	Pathologic	Clinical	Blank(s)	Blank(s)	Blank(s)	23	Unknown or not applicable	None; diagnosed at autopsy		Surgery performed	Blank(s)	Blank(s)	Blank(s)	Blank(s)	Blank(s)	Blank(s)	36	0	3	No
16420844	75-79 years	Male	2011	Prostate	Prostate	619	8140	Moderately differentiated; Grade II	Not a paired site	Positive histology	8140/3: Adenocarcinoma, NOS	8140-8389: adenomas and adenocarcinomas	Prostate	XIf Other and unspecified carcinomas	Localized	Localized	Localized only	Blank(s)	Blank(s)	Blank(s)	Blank(s)	I	T2NOS	N0	M0	Blank(s)	Blank(s)	Blank(s)	Blank(s)	Blank(s)	Blank(s)	T2NOS	N0	M0	0	None	None; diagnosed at autopsy		Not recommended	Blank(s)	Blank(s)	Blank(s)	Blank(s)	Blank(s)	Blank(s)	Blank(s)	98	0	No
16420847	60-64 years	Female	2011	Breast	Breast	504	8500	Moderately differentiated; Grade II	Right - origin of primary	Positive histology	8500/3: Infiltrating duct carcinoma, NOS	8500-8549: ductal and lobular neoplasms	Breast	XIf Other and unspecified carcinomas	Localized	Localized	Localized only	Blank(s)	Blank(s)	Blank(s)	Blank(s)	IA	T1c	N0(i-)	M0	Blank(s)	Blank(s)	Blank(s)	Blank(s)	Blank(s)	Blank(s)	T1c	N0(i-)	M0	22	Unknown or not applicable	None; diagnosed at autopsy		Surgery performed	Blank(s)	Blank(s)	Blank(s)	Blank(s)	Blank(s)	Blank(s)	Blank(s)	0	9	No
16420847	65-69 years	Female	2015	Anus, Anal Canal and Anorectum	Anus	211	8070	Moderately differentiated; Grade II	Not a paired site	Positive histology	8070/3: Squamous cell carcinoma, NOS	8050-8089: squamous cell neoplasms	Anus, Anal Canal and Anorectum	XIf Other and unspecified carcinomas	Localized	Localized	Localized only	Blank(s)	Blank(s)	Blank(s)	Blank(s)	II	T2	N0	M0	Blank(s)	Blank(s)	Blank(s)	Blank(s)	Blank(s)	Blank(s)	T2	N0	M0	0	None	None; diagnosed at autopsy		Not recommended	Blank(s)	Blank(s)	Blank(s)	Blank(s)	Blank(s)	Blank(s)	Blank(s)	98	0	No
16420849	60-64 years	Female	2014	Melanoma of the Skin	MelanomaSkin	447	8720	Unknown	Right - origin of primary	Positive histology	8720/3: Malignant melanoma, NOS	8720-8799: nevi and melanomas	Melanoma of the Skin	XId Malignant melanomas	Localized	Localized	Localized only	Blank(s)	Blank(s)	Blank(s)	Blank(s)	IB	T1b	N0	M0	Blank(s)	Blank(s)	Blank(s)	Blank(s)	Blank(s)	Blank(s)	T1a	N0	M0	46	None	None; diagnosed at autopsy		Surgery performed	Blank(s)	Blank(s)	Blank(s)	Blank(s)	Blank(s)	Blank(s)	Blank(s)	98	0	No
16420849	65-69 years	Female	2016	Breast	Breast	504	8480	Moderately differentiated; Grade II	Right - origin of primary	Positive histology	8480/3: Mucinous adenocarcinoma	8440-8499: cystic, mucinous and serous neoplasms	Breast	XIf Other and unspecified carcinomas	Localized	Localized	Localized only	Blank(s)	Blank(s)	Blank(s)	Blank(s)	Blank(s)	Blank(s)	Blank(s)	Blank(s)	p1A	p0	c0	Pathologic	Pathologic	Clinical	Blank(s)	Blank(s)	Blank(s)	23	Unknown or not applicable	None; diagnosed at autopsy		Surgery performed	Blank(s)	Blank(s)	Blank(s)	Blank(s)	Blank(s)	Blank(s)	5	0	1	No
16420867	65-69 years	Male	2011	Urinary Bladder	Bladder	670	8130	Undifferentiated; anaplastic; Grade IV	Not a paired site	Positive histology	8130/3: Papillary transitional cell carcinoma	8120-8139: transitional cell papillomas and carcinomas	Urinary Bladder	XIf Other and unspecified carcinomas	Localized	Localized	Localized only	Blank(s)	Blank(s)	Blank(s)	Blank(s)	II	T2NOS	N0	M0	Blank(s)	Blank(s)	Blank(s)	Blank(s)	Blank(s)	Blank(s)	T2NOS	N0	M0	71	4 or more regional lymph nodes removed	None; diagnosed at autopsy		Surgery performed	Blank(s)	Blank(s)	Blank(s)	Blank(s)	Blank(s)	Blank(s)	Blank(s)	0	7	No
16420875	60-64 years	Female	2011	Breast	Breast	502	8500	Poorly differentiated; Grade III	Right - origin of primary	Positive histology	8500/3: Infiltrating duct carcinoma, NOS	8500-8549: ductal and lobular neoplasms	Breast	XIf Other and unspecified carcinomas	Localized	Localized	Localized only	Blank(s)	Blank(s)	Blank(s)	Blank(s)	IA	T1b	N0(i-)	M0	Blank(s)	Blank(s)	Blank(s)	Blank(s)	Blank(s)	Blank(s)	T1b	N0(i-)	M0	22	Unknown or not applicable	None; diagnosed at autopsy		Surgery performed	Blank(s)	Blank(s)	Blank(s)	Blank(s)	Blank(s)	Blank(s)	Blank(s)	0	11	No
16420875	65-69 years	Female	2017	Breast	Breast	502	8500	Well differentiated; Grade I	Left - origin of primary	Positive histology	8500/3: Infiltrating duct carcinoma, NOS	8500-8549: ductal and lobular neoplasms	Breast	XIf Other and unspecified carcinomas	Localized	Localized	Localized only	Blank(s)	Blank(s)	Blank(s)	Blank(s)	Blank(s)	Blank(s)	Blank(s)	Blank(s)	p1MI	p0	c0	Pathologic	Pathologic	Clinical	Blank(s)	Blank(s)	Blank(s)	22	Unknown or not applicable	None; diagnosed at autopsy		Surgery performed	Blank(s)	Blank(s)	Blank(s)	Blank(s)	Blank(s)	Blank(s)	1	0	3	No
16420886	55-59 years	Female	2010	Melanoma of the Skin	MelanomaSkin	447	8720	Unknown	Right - origin of primary	Positive histology	8720/3: Malignant melanoma, NOS	8720-8799: nevi and melanomas	Melanoma of the Skin	XId Malignant melanomas	Localized	Localized	Localized only	Blank(s)	Blank(s)	Blank(s)	Blank(s)	INOS	T1NOS	N0	M0	Blank(s)	Blank(s)	Blank(s)	Blank(s)	Blank(s)	Blank(s)	T1a	N0	M0	31	None	None; diagnosed at autopsy		Surgery performed	Blank(s)	Blank(s)	Blank(s)	Blank(s)	Blank(s)	Blank(s)	Blank(s)	98	0	No
16420886	55-59 years	Female	2011	Gallbladder	Gallbladder	239	8261	Moderately differentiated; Grade II	Not a paired site	Positive histology	8261/3: Adenocarcinoma in villous adenoma	8140-8389: adenomas and adenocarcinomas	Gallbladder	XIf Other and unspecified carcinomas	Regional	Blank(s)	Regional by both direct extension and lymph node involvement	Blank(s)	Blank(s)	Blank(s)	Blank(s)	IIIB	T2	N1	M0	Blank(s)	Blank(s)	Blank(s)	Blank(s)	Blank(s)	Blank(s)	T2	N1	M0	40	4 or more regional lymph nodes removed	Non-primary surgical procedure to other regional sites		Surgery performed	Blank(s)	Blank(s)	Blank(s)	Blank(s)	Blank(s)	Blank(s)	Blank(s)	1	10	No
16420889	60-64 years	Male	2011	Stomach	NETStomach	169	8240	Moderately differentiated; Grade II	Not a paired site	Positive histology	8240/3: Carcinoid tumor, NOS	8140-8389: adenomas and adenocarcinomas	Stomach	XIf Other and unspecified carcinomas	Localized	Localized	Localized only	Blank(s)	Blank(s)	Blank(s)	Blank(s)	IIA	T2	N0	M0	Blank(s)	Blank(s)	Blank(s)	Blank(s)	Blank(s)	Blank(s)	NA	NA	NA	26	None	None; diagnosed at autopsy		Surgery performed	Blank(s)	Blank(s)	Blank(s)	Blank(s)	Blank(s)	Blank(s)	Blank(s)	98	0	No
16420889	65-69 years	Male	2012	Stomach	NETStomach	162	8240	Moderately differentiated; Grade II	Not a paired site	Positive histology	8240/3: Carcinoid tumor, NOS	8140-8389: adenomas and adenocarcinomas	Stomach	XIf Other and unspecified carcinomas	Localized	Localized	Localized only	Blank(s)	Blank(s)	Blank(s)	Blank(s)	UNK Stage	TX	N0	M0	Blank(s)	Blank(s)	Blank(s)	Blank(s)	Blank(s)	Blank(s)	NA	NA	NA	26	None	None; diagnosed at autopsy		Surgery performed	Blank(s)	Blank(s)	Blank(s)	Blank(s)	Blank(s)	Blank(s)	Blank(s)	98	0	No
16420889	65-69 years	Male	2014	Stomach	NETStomach	162	8240	Well differentiated; Grade I	Not a paired site	Positive histology	8240/3: Carcinoid tumor, NOS	8140-8389: adenomas and adenocarcinomas	Stomach	XIf Other and unspecified carcinomas	Localized	Localized	Localized only	Blank(s)	Blank(s)	Blank(s)	Blank(s)	UNK Stage	TX	N0	M0	Blank(s)	Blank(s)	Blank(s)	Blank(s)	Blank(s)	Blank(s)	NA	NA	NA	27	None	None; diagnosed at autopsy		Surgery performed	Blank(s)	Blank(s)	Blank(s)	Blank(s)	Blank(s)	Blank(s)	Blank(s)	98	0	No
16420889	65-69 years	Male	2016	Stomach	NETStomach	169	8240	Unknown	Not a paired site	Positive histology	8240/3: Carcinoid tumor, NOS	8140-8389: adenomas and adenocarcinomas	Stomach	XIf Other and unspecified carcinomas	Localized	Localized	Localized only	Blank(s)	Blank(s)	Blank(s)	Blank(s)	Blank(s)	Blank(s)	Blank(s)	Blank(s)	cX	c0	c0	Clinical	Clinical	Clinical	Blank(s)	Blank(s)	Blank(s)	0	None	None; diagnosed at autopsy		Not recommended	Blank(s)	Blank(s)	Blank(s)	Blank(s)	Blank(s)	Blank(s)	999	98	0	No
16420899	65-69 years	Male	2011	Ascending Colon	Colon	182	8140	Moderately differentiated; Grade II	Not a paired site	Positive histology	8140/3: Adenocarcinoma, NOS	8140-8389: adenomas and adenocarcinomas	Ascending Colon	XIf Other and unspecified carcinomas	Localized	Localized	Localized only	Blank(s)	Blank(s)	Blank(s)	Blank(s)	I	T2	N0	M0	Blank(s)	Blank(s)	Blank(s)	Blank(s)	Blank(s)	Blank(s)	T2	N0	M0	30	4 or more regional lymph nodes removed	None; diagnosed at autopsy		Surgery performed	Blank(s)	Blank(s)	Blank(s)	Blank(s)	Blank(s)	Blank(s)	Blank(s)	0	27	No
16420899	75-79 years	Male	2017	Transverse Colon	Colon	184	8210	Moderately differentiated; Grade II	Not a paired site	Positive histology	8210/3: Adenocarcinoma in adenomatous polyp	8140-8389: adenomas and adenocarcinomas	Transverse Colon	XIf Other and unspecified carcinomas	Localized	Localized	Localized only	Blank(s)	Blank(s)	Blank(s)	Blank(s)	Blank(s)	Blank(s)	Blank(s)	Blank(s)	p1	p0	c0	Pathologic	Pathologic	Clinical	Blank(s)	Blank(s)	Blank(s)	30	4 or more regional lymph nodes removed	None; diagnosed at autopsy		Surgery performed	Blank(s)	Blank(s)	Blank(s)	Blank(s)	Blank(s)	Blank(s)	999	0	12	No
16420907	75-79 years	Female	2011	Sigmoid Colon	Colon	187	8140	Moderately differentiated; Grade II	Not a paired site	Positive histology	8140/3: Adenocarcinoma, NOS	8140-8389: adenomas and adenocarcinomas	Sigmoid Colon	XIf Other and unspecified carcinomas	Regional	Regional	Regional by both direct extension and lymph node involvement	Blank(s)	Blank(s)	Blank(s)	Blank(s)	IIIC	T4a	N2a	M0	Blank(s)	Blank(s)	Blank(s)	Blank(s)	Blank(s)	Blank(s)	T4	N2	M0	30	4 or more regional lymph nodes removed	None; diagnosed at autopsy		Surgery performed	Blank(s)	Blank(s)	Blank(s)	Blank(s)	Blank(s)	Blank(s)	Blank(s)	4	27	No
16420907	85+ years	Female	2017	Other Oral Cavity and Pharynx	PharynxOther	148	8071	Unknown	Not a paired site	Positive histology	8071/3: Squamous cell carcinoma, keratinizing, NOS	8050-8089: squamous cell neoplasms	Other Oral Cavity and Pharynx	XIf Other and unspecified carcinomas	Regional	Blank(s)	Regional lymph nodes involved only	Blank(s)	Blank(s)	Blank(s)	Blank(s)	Blank(s)	Blank(s)	Blank(s)	Blank(s)	Not applicable	Not applicable	Not applicable	Blank(s)	Blank(s)	Blank(s)	Blank(s)	Blank(s)	Blank(s)	0	4 or more regional lymph nodes removed	None; diagnosed at autopsy		Not recommended	Blank(s)	Blank(s)	Blank(s)	Blank(s)	Blank(s)	Blank(s)	0	1	7	No
16420940	55-59 years	Male	2011	Lung and Bronchus	Lung	349	8070	Unknown	Paired site, but no information concerning laterality	Positive exfoliative cytology, no positive histology	8070/3: Squamous cell carcinoma, NOS	8050-8089: squamous cell neoplasms	Lung and Bronchus	XIf Other and unspecified carcinomas	Distant	Distant	Distant site(s)/node(s) involved	Blank(s)	Blank(s)	Blank(s)	Blank(s)	IV	TX	N1	M1b	Blank(s)	Blank(s)	Blank(s)	Blank(s)	Blank(s)	Blank(s)	TX	N1	M1	0	None	None; diagnosed at autopsy		Not recommended	Blank(s)	Blank(s)	Blank(s)	Blank(s)	Blank(s)	Blank(s)	Blank(s)	98	0	No
16420965	55-59 years	Female	2011	Ovary	Ovary	569	8380	Well differentiated; Grade I	Right - origin of primary	Positive histology	8380/3: Endometrioid carcinoma	8140-8389: adenomas and adenocarcinomas	Ovary	Xd Gonadal carcinomas	Regional	Regional	Regional by direct extension only	Blank(s)	Blank(s)	Blank(s)	Blank(s)	IC	T1c	N0	M0	Blank(s)	Blank(s)	Blank(s)	Blank(s)	Blank(s)	Blank(s)	T1c	N0	M0	52	1 to 3 regional lymph nodes removed	None; diagnosed at autopsy		Surgery performed	Blank(s)	Blank(s)	Blank(s)	Blank(s)	Blank(s)	Blank(s)	Blank(s)	0	3	No
16420965	55-59 years	Female	2011	Corpus Uteri	CorpusCarcinoma	541	8380	Unknown	Not a paired site	Positive histology	8380/3: Endometrioid carcinoma	8140-8389: adenomas and adenocarcinomas	Corpus Uteri	XIf Other and unspecified carcinomas	Localized	Localized	Localized only	Blank(s)	Blank(s)	Blank(s)	Blank(s)	IA	T1a	N0	M0	Blank(s)	Blank(s)	Blank(s)	Blank(s)	Blank(s)	Blank(s)	T1a	N0	M0	63	1 to 3 regional lymph nodes removed	None; diagnosed at autopsy		Surgery performed	Blank(s)	Blank(s)	Blank(s)	Blank(s)	Blank(s)	Blank(s)	Blank(s)	0	3	No
16420976	60-64 years	Female	2011	Corpus Uteri	CorpusCarcinoma	541	8380	Unknown	Not a paired site	Positive histology	8380/3: Endometrioid carcinoma	8140-8389: adenomas and adenocarcinomas	Corpus Uteri	XIf Other and unspecified carcinomas	Localized	Localized	Localized only	Blank(s)	Blank(s)	Blank(s)	Blank(s)	IB	T1b	N0	M0	Blank(s)	Blank(s)	Blank(s)	Blank(s)	Blank(s)	Blank(s)	T1c	N0	M0	50	4 or more regional lymph nodes removed	None; diagnosed at autopsy		Surgery performed	Blank(s)	Blank(s)	Blank(s)	Blank(s)	Blank(s)	Blank(s)	Blank(s)	0	15	No
16420976	60-64 years	Female	2011	Small Intestine	NETSmallIntestine	179	8240	Well differentiated; Grade I	Not a paired site	Positive histology	8240/3: Carcinoid tumor, NOS	8140-8389: adenomas and adenocarcinomas	Small Intestine	XIf Other and unspecified carcinomas	Regional	Regional	Regional lymph nodes involved only	Blank(s)	Blank(s)	Blank(s)	Blank(s)	IIIB	T3	N1	M0	Blank(s)	Blank(s)	Blank(s)	Blank(s)	Blank(s)	Blank(s)	NA	NA	NA	30	4 or more regional lymph nodes removed	None; diagnosed at autopsy		Surgery performed	Blank(s)	Blank(s)	Blank(s)	Blank(s)	Blank(s)	Blank(s)	Blank(s)	11	18	No
16420977	80-84 years	Male	2011	Prostate	Prostate	619	8140	Poorly differentiated; Grade III	Not a paired site	Positive histology	8140/3: Adenocarcinoma, NOS	8140-8389: adenomas and adenocarcinomas	Prostate	XIf Other and unspecified carcinomas	Distant	Distant	Distant site(s)/node(s) involved	Blank(s)	Blank(s)	Blank(s)	Blank(s)	IV	T2NOS	N0	M1b	Blank(s)	Blank(s)	Blank(s)	Blank(s)	Blank(s)	Blank(s)	T2NOS	N0	M1b	21	None	None; diagnosed at autopsy		Surgery performed	Blank(s)	Blank(s)	Blank(s)	Blank(s)	Blank(s)	Blank(s)	Blank(s)	98	0	No
16420977	80-84 years	Male	2015	Liver	Liver	220	8170	Unknown	Not a paired site	Radiography without microscopic confirm	8170/3: Hepatocellular carcinoma, NOS	8140-8389: adenomas and adenocarcinomas	Liver	VIIb Hepatic carcinomas	Regional	Regional	Regional by both direct extension and lymph node involvement	Blank(s)	Blank(s)	Blank(s)	Blank(s)	IVA	T3b	N1	M0	Blank(s)	Blank(s)	Blank(s)	Blank(s)	Blank(s)	Blank(s)	T3	N1	M0	0	None	None; diagnosed at autopsy		Not recommended	Blank(s)	Blank(s)	Blank(s)	Blank(s)	Blank(s)	Blank(s)	Blank(s)	98	0	No
16421009	85+ years	Female	2011	Urinary Bladder	Bladder	672	8070	Undifferentiated; anaplastic; Grade IV	Not a paired site	Positive histology	8070/3: Squamous cell carcinoma, NOS	8050-8089: squamous cell neoplasms	Urinary Bladder	XIf Other and unspecified carcinomas	Localized	Localized	Localized only	Blank(s)	Blank(s)	Blank(s)	Blank(s)	II	T2NOS	N0	M0	Blank(s)	Blank(s)	Blank(s)	Blank(s)	Blank(s)	Blank(s)	T2NOS	N0	M0	27	None	None; diagnosed at autopsy		Surgery performed	Blank(s)	Blank(s)	Blank(s)	Blank(s)	Blank(s)	Blank(s)	Blank(s)	98	0	No
16421051	85+ years	Male	2011	Melanoma of the Skin	MelanomaSkin	443	8742	Unknown	Left - origin of primary	Positive histology	8742/3: Lentigo maligna melanoma	8720-8799: nevi and melanomas	Melanoma of the Skin	XId Malignant melanomas	Localized	Localized	Localized only	Blank(s)	Blank(s)	Blank(s)	Blank(s)	IB	T1b	N0	M0	Blank(s)	Blank(s)	Blank(s)	Blank(s)	Blank(s)	Blank(s)	T1a	N0	M0	31	None	None; diagnosed at autopsy		Surgery performed	Blank(s)	Blank(s)	Blank(s)	Blank(s)	Blank(s)	Blank(s)	Blank(s)	98	0	No
16421051	85+ years	Male	2011	Urinary Bladder	Bladder	676	8130	Unknown	Not a paired site	Positive histology	8130/3: Papillary transitional cell carcinoma	8120-8139: transitional cell papillomas and carcinomas	Urinary Bladder	XIf Other and unspecified carcinomas	In situ	In situ	In situ	Blank(s)	Blank(s)	Blank(s)	Blank(s)	0a	Ta	N0	M0	Blank(s)	Blank(s)	Blank(s)	Blank(s)	Blank(s)	Blank(s)	Ta	N0	M0	27	None	None; diagnosed at autopsy		Surgery performed	Blank(s)	Blank(s)	Blank(s)	Blank(s)	Blank(s)	Blank(s)	Blank(s)	98	0	No
16421067	80-84 years	Male	2011	Miscellaneous	IllDefinedOther	760	8070	Unknown	Not a paired site	Positive histology	8070/3: Squamous cell carcinoma, NOS	8050-8089: squamous cell neoplasms	Miscellaneous	XIf Other and unspecified carcinomas	Unknown/unstaged	Blank(s)	Unknown/unstaged/unspecified/DCO	Blank(s)	Blank(s)	Blank(s)	Blank(s)	NA	NA	NA	NA	Blank(s)	Blank(s)	Blank(s)	Blank(s)	Blank(s)	Blank(s)	NA	NA	NA	98	Unknown or not applicable	None; diagnosed at autopsy		Not recommended	Blank(s)	Blank(s)	Blank(s)	Blank(s)	Blank(s)	Blank(s)	Blank(s)	99	99	N/A
16421084	70-74 years	Male	2011	Prostate	Prostate	619	8140	Moderately differentiated; Grade II	Not a paired site	Positive histology	8140/3: Adenocarcinoma, NOS	8140-8389: adenomas and adenocarcinomas	Prostate	XIf Other and unspecified carcinomas	Localized	Localized	Localized only	Blank(s)	Blank(s)	Blank(s)	Blank(s)	IIB	T2c	N0	M0	Blank(s)	Blank(s)	Blank(s)	Blank(s)	Blank(s)	Blank(s)	T2c	N0	M0	50	None	None; diagnosed at autopsy		Surgery performed	Blank(s)	Blank(s)	Blank(s)	Blank(s)	Blank(s)	Blank(s)	Blank(s)	98	0	No
16421084	75-79 years	Male	2015	Transverse Colon	Colon	184	8210	Moderately differentiated; Grade II	Not a paired site	Positive histology	8210/3: Adenocarcinoma in adenomatous polyp	8140-8389: adenomas and adenocarcinomas	Transverse Colon	XIf Other and unspecified carcinomas	Localized	Localized	Localized only	Blank(s)	Blank(s)	Blank(s)	Blank(s)	I	T1	N0	M0	Blank(s)	Blank(s)	Blank(s)	Blank(s)	Blank(s)	Blank(s)	T1	N0	M0	40	4 or more regional lymph nodes removed	None; diagnosed at autopsy		Surgery performed	Blank(s)	Blank(s)	Blank(s)	Blank(s)	Blank(s)	Blank(s)	Blank(s)	0	28	No
16421086	75-79 years	Male	2011	Prostate	Prostate	619	8140	Poorly differentiated; Grade III	Not a paired site	Positive histology	8140/3: Adenocarcinoma, NOS	8140-8389: adenomas and adenocarcinomas	Prostate	XIf Other and unspecified carcinomas	Localized	Localized	Localized only	Blank(s)	Blank(s)	Blank(s)	Blank(s)	IIA	T1c	N0	M0	Blank(s)	Blank(s)	Blank(s)	Blank(s)	Blank(s)	Blank(s)	T1c	N0	M0	0	None	None; diagnosed at autopsy		Not recommended	Blank(s)	Blank(s)	Blank(s)	Blank(s)	Blank(s)	Blank(s)	Blank(s)	98	0	No
16421087	75-79 years	Male	2011	Prostate	Prostate	619	8140	Poorly differentiated; Grade III	Not a paired site	Positive histology	8140/3: Adenocarcinoma, NOS	8140-8389: adenomas and adenocarcinomas	Prostate	XIf Other and unspecified carcinomas	Regional	Regional	Regional by direct extension only	Blank(s)	Blank(s)	Blank(s)	Blank(s)	III	T3a	N0	M0	Blank(s)	Blank(s)	Blank(s)	Blank(s)	Blank(s)	Blank(s)	T3a	N0	M0	0	None	None; diagnosed at autopsy		Not recommended	Blank(s)	Blank(s)	Blank(s)	Blank(s)	Blank(s)	Blank(s)	Blank(s)	98	0	No
16421087	75-79 years	Male	2012	Hepatic Flexure	Colon	183	8480	Moderately differentiated; Grade II	Not a paired site	Positive histology	8480/3: Mucinous adenocarcinoma	8440-8499: cystic, mucinous and serous neoplasms	Hepatic Flexure	XIf Other and unspecified carcinomas	Regional	Regional	Regional by direct extension only	Blank(s)	Blank(s)	Blank(s)	Blank(s)	IIA	T3	N0	M0	Blank(s)	Blank(s)	Blank(s)	Blank(s)	Blank(s)	Blank(s)	T3	N0	M0	40	4 or more regional lymph nodes removed	None; diagnosed at autopsy		Surgery performed	Blank(s)	Blank(s)	Blank(s)	Blank(s)	Blank(s)	Blank(s)	Blank(s)	0	33	No
16421121	70-74 years	Female	2011	Breast	Breast	502	8500	Moderately differentiated; Grade II	Left - origin of primary	Positive histology	8500/3: Infiltrating duct carcinoma, NOS	8500-8549: ductal and lobular neoplasms	Breast	XIf Other and unspecified carcinomas	Distant	Distant	Distant site(s)/node(s) involved	Blank(s)	Blank(s)	Blank(s)	Blank(s)	IV	T1b	N0	M1	Blank(s)	Blank(s)	Blank(s)	Blank(s)	Blank(s)	Blank(s)	T1b	N0	M1	0	Unknown or not applicable	None; diagnosed at autopsy		Not recommended	Blank(s)	Blank(s)	Blank(s)	Blank(s)	Blank(s)	Blank(s)	Blank(s)	98	0	No
16421121	70-74 years	Female	2011	Breast	Breast	508	8500	Moderately differentiated; Grade II	Right - origin of primary	Positive histology	8500/3: Infiltrating duct carcinoma, NOS	8500-8549: ductal and lobular neoplasms	Breast	XIf Other and unspecified carcinomas	Distant	Distant	Distant site(s)/node(s) involved	Blank(s)	Blank(s)	Blank(s)	Blank(s)	IV	TX	N0	M1	Blank(s)	Blank(s)	Blank(s)	Blank(s)	Blank(s)	Blank(s)	TX	N0	M1	0	Unknown or not applicable	None; diagnosed at autopsy		Not recommended	Blank(s)	Blank(s)	Blank(s)	Blank(s)	Blank(s)	Blank(s)	Blank(s)	98	0	No
16421143	60-64 years	Female	2011	Breast	Breast	509	8500	Poorly differentiated; Grade III	Left - origin of primary	Positive histology	8500/3: Infiltrating duct carcinoma, NOS	8500-8549: ductal and lobular neoplasms	Breast	XIf Other and unspecified carcinomas	Localized	Localized	Localized only	Blank(s)	Blank(s)	Blank(s)	Blank(s)	IIA	T2	N0	M0	Blank(s)	Blank(s)	Blank(s)	Blank(s)	Blank(s)	Blank(s)	T2	N0	M0	21	Unknown or not applicable	None; diagnosed at autopsy		Surgery performed	Blank(s)	Blank(s)	Blank(s)	Blank(s)	Blank(s)	Blank(s)	Blank(s)	0	1	No
16421143	60-64 years	Female	2011	Breast	Breast	508	8500	Well differentiated; Grade I	Right - origin of primary	Positive histology	8500/3: Infiltrating duct carcinoma, NOS	8500-8549: ductal and lobular neoplasms	Breast	XIf Other and unspecified carcinomas	Localized	Localized	Localized only	Blank(s)	Blank(s)	Blank(s)	Blank(s)	IA	T1b	N0	M0	Blank(s)	Blank(s)	Blank(s)	Blank(s)	Blank(s)	Blank(s)	T1b	N0	M0	23	Unknown or not applicable	None; diagnosed at autopsy		Surgery performed	Blank(s)	Blank(s)	Blank(s)	Blank(s)	Blank(s)	Blank(s)	Blank(s)	0	2	No
16421207	50-54 years	Female	2011	Breast	Breast	501	8500	Moderately differentiated; Grade II	Right - origin of primary	Positive histology	8500/3: Infiltrating duct carcinoma, NOS	8500-8549: ductal and lobular neoplasms	Breast	XIf Other and unspecified carcinomas	Localized	Localized	Localized only	Blank(s)	Blank(s)	Blank(s)	Blank(s)	IA	T1c	N0(i-)	M0	Blank(s)	Blank(s)	Blank(s)	Blank(s)	Blank(s)	Blank(s)	T1c	N0(i-)	M0	23	Unknown or not applicable	None; diagnosed at autopsy		Surgery performed	Blank(s)	Blank(s)	Blank(s)	Blank(s)	Blank(s)	Blank(s)	Blank(s)	0	3	No
16421207	60-64 years	Female	2019	Breast	Blank(s)	504	8500	Blank(s)	Right - origin of primary	Positive histology	8500/3: Infiltrating duct carcinoma, NOS	8500-8549: ductal and lobular neoplasms	Breast	XIf Other and unspecified carcinomas	Distant	Blank(s)	Blank(s)	TX	N1	M1	4	Blank(s)	Blank(s)	Blank(s)	Blank(s)	Blank(s)	Blank(s)	Blank(s)	Blank(s)	Blank(s)	Blank(s)	Blank(s)	Blank(s)	Blank(s)	0	Unknown or not applicable	Non-primary surgical procedure to distant lymph node(s)		Not recommended	Blank(s)	Blank(s)	Blank(s)	Blank(s)	999	150	21	95	95	No
16421219	60-64 years	Female	2011	Breast	Breast	508	8500	Well differentiated; Grade I	Right - origin of primary	Positive histology	8500/3: Infiltrating duct carcinoma, NOS	8500-8549: ductal and lobular neoplasms	Breast	XIf Other and unspecified carcinomas	Localized	Localized	Localized only	Blank(s)	Blank(s)	Blank(s)	Blank(s)	IIA	T2	N0(i-)	M0	Blank(s)	Blank(s)	Blank(s)	Blank(s)	Blank(s)	Blank(s)	T2	N0(i-)	M0	41	Unknown or not applicable	None; diagnosed at autopsy		Surgery performed	Blank(s)	Blank(s)	Blank(s)	Blank(s)	Blank(s)	Blank(s)	Blank(s)	0	2	No
16421219	60-64 years	Female	2011	Breast	Breast	502	8500	Moderately differentiated; Grade II	Left - origin of primary	Positive histology	8500/3: Infiltrating duct carcinoma, NOS	8500-8549: ductal and lobular neoplasms	Breast	XIf Other and unspecified carcinomas	Localized	Localized	Localized only	Blank(s)	Blank(s)	Blank(s)	Blank(s)	IA	T1c	N0	M0	Blank(s)	Blank(s)	Blank(s)	Blank(s)	Blank(s)	Blank(s)	T1c	N0	M0	41	Unknown or not applicable	None; diagnosed at autopsy		Surgery performed	Blank(s)	Blank(s)	Blank(s)	Blank(s)	Blank(s)	Blank(s)	Blank(s)	98	0	No
16421231	80-84 years	Female	2010	Urinary Bladder	Bladder	679	8130	Undifferentiated; anaplastic; Grade IV	Not a paired site	Positive histology	8130/3: Papillary transitional cell carcinoma	8120-8139: transitional cell papillomas and carcinomas	Urinary Bladder	XIf Other and unspecified carcinomas	Localized	Localized	Localized only	Blank(s)	Blank(s)	Blank(s)	Blank(s)	I	T1	N0	M0	Blank(s)	Blank(s)	Blank(s)	Blank(s)	Blank(s)	Blank(s)	T1	N0	M0	27	None	None; diagnosed at autopsy		Surgery performed	Blank(s)	Blank(s)	Blank(s)	Blank(s)	Blank(s)	Blank(s)	Blank(s)	98	0	No
16421231	85+ years	Female	2017	Breast	Breast	504	8500	Poorly differentiated; Grade III	Right - origin of primary	Positive histology	8500/3: Infiltrating duct carcinoma, NOS	8500-8549: ductal and lobular neoplasms	Breast	XIf Other and unspecified carcinomas	Distant	Distant	Distant site(s)/node(s) involved	Blank(s)	Blank(s)	Blank(s)	Blank(s)	Blank(s)	Blank(s)	Blank(s)	Blank(s)	p2	p1A	c1	Pathologic	Pathologic	Clinical	Blank(s)	Blank(s)	Blank(s)	41	Unknown or not applicable	None; diagnosed at autopsy		Surgery performed	Blank(s)	Blank(s)	Blank(s)	Blank(s)	Blank(s)	Blank(s)	47	2	2	Yes
16421252	65-69 years	Male	2011	Prostate	Prostate	619	8140	Poorly differentiated; Grade III	Not a paired site	Positive histology	8140/3: Adenocarcinoma, NOS	8140-8389: adenomas and adenocarcinomas	Prostate	XIf Other and unspecified carcinomas	Localized	Localized	Localized only	Blank(s)	Blank(s)	Blank(s)	Blank(s)	IIB	T2c	N0	M0	Blank(s)	Blank(s)	Blank(s)	Blank(s)	Blank(s)	Blank(s)	T2c	N0	M0	50	1 to 3 regional lymph nodes removed	None; diagnosed at autopsy		Surgery performed	Blank(s)	Blank(s)	Blank(s)	Blank(s)	Blank(s)	Blank(s)	Blank(s)	0	2	No
16421252	70-74 years	Male	2014	Melanoma of the Skin	MelanomaSkin	445	8743	Unknown	Paired site, but no information concerning laterality	Positive histology	8743/3: Superficial spreading melanoma	8720-8799: nevi and melanomas	Melanoma of the Skin	XId Malignant melanomas	Localized	Localized	Localized only	Blank(s)	Blank(s)	Blank(s)	Blank(s)	IA	T1a	N0	M0	Blank(s)	Blank(s)	Blank(s)	Blank(s)	Blank(s)	Blank(s)	T1a	N0	M0	46	None	None; diagnosed at autopsy		Surgery performed	Blank(s)	Blank(s)	Blank(s)	Blank(s)	Blank(s)	Blank(s)	Blank(s)	98	0	No
16421271	50-54 years	Male	2011	Pancreas	PancreasHead	250	8500	Well differentiated; Grade I	Not a paired site	Positive histology	8500/3: Infiltrating duct carcinoma, NOS	8500-8549: ductal and lobular neoplasms	Pancreas	XIf Other and unspecified carcinomas	Regional	Regional	Regional by both direct extension and lymph node involvement	Blank(s)	Blank(s)	Blank(s)	Blank(s)	IIB	T3	N1	M0	Blank(s)	Blank(s)	Blank(s)	Blank(s)	Blank(s)	Blank(s)	T3	N1	M0	37	4 or more regional lymph nodes removed	None; diagnosed at autopsy		Surgery performed	Blank(s)	Blank(s)	Blank(s)	Blank(s)	Blank(s)	Blank(s)	Blank(s)	3	15	No
16421271	50-54 years	Male	2011	Small Intestine	NETSmallIntestine	170	8240	Moderately differentiated; Grade II	Not a paired site	Positive histology	8240/3: Carcinoid tumor, NOS	8140-8389: adenomas and adenocarcinomas	Small Intestine	XIf Other and unspecified carcinomas	Localized	Localized	Localized only	Blank(s)	Blank(s)	Blank(s)	Blank(s)	I	T1	N0	M0	Blank(s)	Blank(s)	Blank(s)	Blank(s)	Blank(s)	Blank(s)	NA	NA	NA	30	4 or more regional lymph nodes removed	None; diagnosed at autopsy		Surgery performed	Blank(s)	Blank(s)	Blank(s)	Blank(s)	Blank(s)	Blank(s)	Blank(s)	0	15	No
16421273	85+ years	Female	2011	Transverse Colon	Colon	184	8210	Moderately differentiated; Grade II	Not a paired site	Positive histology	8210/3: Adenocarcinoma in adenomatous polyp	8140-8389: adenomas and adenocarcinomas	Transverse Colon	XIf Other and unspecified carcinomas	Localized	Localized	Localized only	Blank(s)	Blank(s)	Blank(s)	Blank(s)	I	T1	N0	M0	Blank(s)	Blank(s)	Blank(s)	Blank(s)	Blank(s)	Blank(s)	T1	N0	MX	30	4 or more regional lymph nodes removed	None; diagnosed at autopsy		Surgery performed	Blank(s)	Blank(s)	Blank(s)	Blank(s)	Blank(s)	Blank(s)	Blank(s)	0	16	Unknown
16421273	85+ years	Female	2011	Ascending Colon	Colon	182	8263	Moderately differentiated; Grade II	Not a paired site	Positive histology	8263/3: Adenocarcinoma in tubulovillous adenoma	8140-8389: adenomas and adenocarcinomas	Ascending Colon	XIf Other and unspecified carcinomas	Localized	Localized	Localized only	Blank(s)	Blank(s)	Blank(s)	Blank(s)	I	T1	N0	M0	Blank(s)	Blank(s)	Blank(s)	Blank(s)	Blank(s)	Blank(s)	T1	N0	M0	30	4 or more regional lymph nodes removed	None; diagnosed at autopsy		Surgery performed	Blank(s)	Blank(s)	Blank(s)	Blank(s)	Blank(s)	Blank(s)	Blank(s)	0	16	No
16421278	45-49 years	Female	2011	Larynx	LarynxGlottic	320	8070	Moderately differentiated; Grade II	Not a paired site	Positive histology	8070/3: Squamous cell carcinoma, NOS	8050-8089: squamous cell neoplasms	Larynx	XIf Other and unspecified carcinomas	Localized	Localized	Localized only	Blank(s)	Blank(s)	Blank(s)	Blank(s)	II	T2	N0	M0	Blank(s)	Blank(s)	Blank(s)	Blank(s)	Blank(s)	Blank(s)	T2	N0	M0	0	None	None; diagnosed at autopsy		Not recommended	Blank(s)	Blank(s)	Blank(s)	Blank(s)	Blank(s)	Blank(s)	Blank(s)	98	0	No
16421278	55-59 years	Female	2019	Lung and Bronchus	Blank(s)	341	8070	Blank(s)	Left - origin of primary	Positive histology	8070/3: Squamous cell carcinoma, NOS	8050-8089: squamous cell neoplasms	Lung and Bronchus	XIf Other and unspecified carcinomas	Distant	Blank(s)	Blank(s)	T4	N3	M1a	4A	Blank(s)	Blank(s)	Blank(s)	Blank(s)	Blank(s)	Blank(s)	Blank(s)	Blank(s)	Blank(s)	Blank(s)	Blank(s)	Blank(s)	Blank(s)	0	Biopsy or aspiration of regional lymph node, NOS	None; diagnosed at autopsy		Not recommended	Blank(s)	Blank(s)	Blank(s)	Blank(s)	700	600	999	95	95	No
16421299	75-79 years	Male	2011	Lung and Bronchus	Lung	343	8140	Poorly differentiated; Grade III	Right - origin of primary	Positive exfoliative cytology, no positive histology	8140/3: Adenocarcinoma, NOS	8140-8389: adenomas and adenocarcinomas	Lung and Bronchus	XIf Other and unspecified carcinomas	Distant	Distant	Distant site(s)/node(s) involved	Blank(s)	Blank(s)	Blank(s)	Blank(s)	IIIA	T4	N0	M0	Blank(s)	Blank(s)	Blank(s)	Blank(s)	Blank(s)	Blank(s)	T2	N0	M1	0	Biopsy or aspiration of regional lymph node, NOS	None; diagnosed at autopsy		Not recommended	Blank(s)	Blank(s)	Blank(s)	Blank(s)	Blank(s)	Blank(s)	Blank(s)	0	5	No
16421299	75-79 years	Male	2011	Large Intestine, NOS	Colon	189	8010	Poorly differentiated; Grade III	Not a paired site	Positive histology	8010/3: Carcinoma, NOS	8010-8049: epithelial neoplasms, NOS	Large Intestine, NOS	XIf Other and unspecified carcinomas	Regional	Regional	Regional by both direct extension and lymph node involvement	Blank(s)	Blank(s)	Blank(s)	Blank(s)	IIIC	T4b	N1b	M0	Blank(s)	Blank(s)	Blank(s)	Blank(s)	Blank(s)	Blank(s)	T4	N1	M0	32	4 or more regional lymph nodes removed	Non-primary surgical procedure performed		Surgery performed	Blank(s)	Blank(s)	Blank(s)	Blank(s)	Blank(s)	Blank(s)	Blank(s)	3	35	No
16421312	80-84 years	Female	2019	Miscellaneous	Blank(s)	421	9983	Blank(s)	Not a paired site	Pos hist AND immunophenotyping AND/OR pos genetic studies	9983/3: Refractory anemia with excess blasts	9980-9989: myelodysplastic syndrome	Miscellaneous	Id Myelodysplastic syndrome and other myeloproliferative diseases	Distant	Blank(s)	Blank(s)	88	88	88	88	Blank(s)	Blank(s)	Blank(s)	Blank(s)	Blank(s)	Blank(s)	Blank(s)	Blank(s)	Blank(s)	Blank(s)	Blank(s)	Blank(s)	Blank(s)	98	Unknown or not applicable	None; diagnosed at autopsy		Not recommended	Blank(s)	Blank(s)	Blank(s)	Blank(s)	700	888	999	99	99	N/A
16421319	80-84 years	Female	2011	Breast	Breast	501	8500	Poorly differentiated; Grade III	Right - origin of primary	Positive histology	8500/3: Infiltrating duct carcinoma, NOS	8500-8549: ductal and lobular neoplasms	Breast	XIf Other and unspecified carcinomas	Localized	Localized	Localized only	Blank(s)	Blank(s)	Blank(s)	Blank(s)	IIB	T3	N0(i-)	M0	Blank(s)	Blank(s)	Blank(s)	Blank(s)	Blank(s)	Blank(s)	T3	N0(i-)	M0	41	Unknown or not applicable	None; diagnosed at autopsy		Surgery performed	Blank(s)	Blank(s)	Blank(s)	Blank(s)	Blank(s)	Blank(s)	Blank(s)	0	3	No
16421319	80-84 years	Female	2011	Breast	Breast	504	8500	Moderately differentiated; Grade II	Left - origin of primary	Positive histology	8500/3: Infiltrating duct carcinoma, NOS	8500-8549: ductal and lobular neoplasms	Breast	XIf Other and unspecified carcinomas	Localized	Localized	Localized only	Blank(s)	Blank(s)	Blank(s)	Blank(s)	IA	T1a	N0(i-)	M0	Blank(s)	Blank(s)	Blank(s)	Blank(s)	Blank(s)	Blank(s)	T1a	N0(i-)	M0	41	Unknown or not applicable	None; diagnosed at autopsy		Surgery performed	Blank(s)	Blank(s)	Blank(s)	Blank(s)	Blank(s)	Blank(s)	Blank(s)	0	2	No
16421327	55-59 years	Female	2014	Lung and Bronchus	Lung	341	8140	Unknown	Right - origin of primary	Positive histology	8140/3: Adenocarcinoma, NOS	8140-8389: adenomas and adenocarcinomas	Lung and Bronchus	XIf Other and unspecified carcinomas	Distant	Distant	Distant site(s)/node(s) involved	Blank(s)	Blank(s)	Blank(s)	Blank(s)	IV	T4	N0	M1a	Blank(s)	Blank(s)	Blank(s)	Blank(s)	Blank(s)	Blank(s)	T1	N0	M1	0	None	None; diagnosed at autopsy		Not recommended, contraindicated due to other cond; autopsy only (1973-2002)	Blank(s)	Blank(s)	Blank(s)	Blank(s)	Blank(s)	Blank(s)	Blank(s)	98	0	Yes
16421329	55-59 years	Female	2011	Vulva	Vulva	519	8070	Unknown	Not a paired site	Positive histology	8070/3: Squamous cell carcinoma, NOS	8050-8089: squamous cell neoplasms	Vulva	XIe Skin carcinomas	Localized	Localized	Localized only	Blank(s)	Blank(s)	Blank(s)	Blank(s)	IA	T1a	N0	M0	Blank(s)	Blank(s)	Blank(s)	Blank(s)	Blank(s)	Blank(s)	T1a	N0	M0	30	None	None; diagnosed at autopsy		Surgery performed	Blank(s)	Blank(s)	Blank(s)	Blank(s)	Blank(s)	Blank(s)	Blank(s)	98	0	No
16421329	55-59 years	Female	2012	Vulva	Vulva	512	8070	Moderately differentiated; Grade II	Not a paired site	Positive histology	8070/3: Squamous cell carcinoma, NOS	8050-8089: squamous cell neoplasms	Vulva	XIf Other and unspecified carcinomas	Localized	Localized	Localized only	Blank(s)	Blank(s)	Blank(s)	Blank(s)	INOS	T1NOS	N0	M0	Blank(s)	Blank(s)	Blank(s)	Blank(s)	Blank(s)	Blank(s)	T1NOS	N0	M0	30	Sentinel node biopsy and lym nd removed same/unstated time	None; diagnosed at autopsy		Surgery performed	Blank(s)	Blank(s)	Blank(s)	Blank(s)	Blank(s)	Blank(s)	Blank(s)	0	8	No
16421357	75-79 years	Male	2011	Myeloma	MyelomaPlasmaCellDisorder	421	9732	B-cell; pre-B; B-precursor	Not a paired site	Pos hist AND immunophenotyping AND/OR pos genetic studies	9732/3: Plasma cell myeloma	9730-9739: plasma cell tumors	Myeloma	IIb Non-Hodgkin lymphomas (except Burkitt lymphoma)	Distant	Distant	Distant site(s)/node(s) involved	Blank(s)	Blank(s)	Blank(s)	Blank(s)	NA	NA	NA	NA	Blank(s)	Blank(s)	Blank(s)	Blank(s)	Blank(s)	Blank(s)	NA	NA	NA	98	Unknown or not applicable	None; diagnosed at autopsy		Not recommended	Blank(s)	Blank(s)	Blank(s)	Blank(s)	Blank(s)	Blank(s)	Blank(s)	99	99	N/A
16421377	65-69 years	Female	2011	Melanoma of the Skin	MelanomaSkin	446	8743	Unknown	Left - origin of primary	Positive histology	8743/3: Superficial spreading melanoma	8720-8799: nevi and melanomas	Melanoma of the Skin	XId Malignant melanomas	Localized	Localized	Localized only	Blank(s)	Blank(s)	Blank(s)	Blank(s)	IB	T1b	N0	M0	Blank(s)	Blank(s)	Blank(s)	Blank(s)	Blank(s)	Blank(s)	T1b	N0	M0	47	Sentinel lymph node biopsy	None; diagnosed at autopsy		Surgery performed	Blank(s)	Blank(s)	Blank(s)	Blank(s)	Blank(s)	Blank(s)	Blank(s)	0	1	No
16421394	65-69 years	Male	2011	Prostate	Prostate	619	8140	Poorly differentiated; Grade III	Not a paired site	Positive histology	8140/3: Adenocarcinoma, NOS	8140-8389: adenomas and adenocarcinomas	Prostate	XIf Other and unspecified carcinomas	Localized	Localized	Localized only	Blank(s)	Blank(s)	Blank(s)	Blank(s)	IIB	T2c	N0	M0	Blank(s)	Blank(s)	Blank(s)	Blank(s)	Blank(s)	Blank(s)	T2c	N0	M0	50	None	None; diagnosed at autopsy		Surgery performed	Blank(s)	Blank(s)	Blank(s)	Blank(s)	Blank(s)	Blank(s)	Blank(s)	98	0	No
16421394	70-74 years	Male	2016	Lung and Bronchus	Lung	341	8140	Poorly differentiated; Grade III	Left - origin of primary	Positive histology	8140/3: Adenocarcinoma, NOS	8140-8389: adenomas and adenocarcinomas	Lung and Bronchus	XIf Other and unspecified carcinomas	Regional	Regional	Regional lymph nodes involved only	Blank(s)	Blank(s)	Blank(s)	Blank(s)	Blank(s)	Blank(s)	Blank(s)	Blank(s)	p2B	p1	c0	Pathologic	Pathologic	Clinical	Blank(s)	Blank(s)	Blank(s)	56	4 or more regional lymph nodes removed	None; diagnosed at autopsy		Surgery performed	Blank(s)	Blank(s)	Blank(s)	Blank(s)	Blank(s)	Blank(s)	57	1	12	No
16421399	70-74 years	Male	2011	Prostate	Prostate	619	8140	Moderately differentiated; Grade II	Not a paired site	Positive histology	8140/3: Adenocarcinoma, NOS	8140-8389: adenomas and adenocarcinomas	Prostate	XIf Other and unspecified carcinomas	Localized	Localized	Localized only	Blank(s)	Blank(s)	Blank(s)	Blank(s)	I	T2NOS	N0	M0	Blank(s)	Blank(s)	Blank(s)	Blank(s)	Blank(s)	Blank(s)	T2NOS	N0	M0	0	None	None; diagnosed at autopsy		Not recommended	Blank(s)	Blank(s)	Blank(s)	Blank(s)	Blank(s)	Blank(s)	Blank(s)	98	0	No
16421404	65-69 years	Female	2019	Breast	Blank(s)	504	8500	Blank(s)	Left - origin of primary	Positive histology	8500/3: Infiltrating duct carcinoma, NOS	8500-8549: ductal and lobular neoplasms	Breast	XIf Other and unspecified carcinomas	Localized	Blank(s)	Blank(s)	T1b	N0	M0	1A	Blank(s)	Blank(s)	Blank(s)	Blank(s)	Blank(s)	Blank(s)	Blank(s)	Blank(s)	Blank(s)	Blank(s)	Blank(s)	Blank(s)	Blank(s)	42	Unknown or not applicable	None; diagnosed at autopsy		Surgery performed	Blank(s)	Blank(s)	Blank(s)	Blank(s)	100	70	7	0	1	No
16421437	60-64 years	Male	2011	NHL - Extranodal	Lymphoma	182	9680	B-cell; pre-B; B-precursor	Not a paired site	Positive histology	9680/3: Diffuse large B-cell lymphoma (DLBCL), NOS	9670-9699: nhl - mature b-cell lymphomas	NHL - Extranodal	IIb Non-Hodgkin lymphomas (except Burkitt lymphoma)	Localized	Localized	Localized only	Blank(s)	Blank(s)	Blank(s)	Blank(s)	IEA	NA	NA	NA	Blank(s)	Blank(s)	Blank(s)	Blank(s)	Blank(s)	Blank(s)	NA	NA	NA	0	None	None; diagnosed at autopsy		Not recommended	Blank(s)	Blank(s)	Blank(s)	Blank(s)	Blank(s)	Blank(s)	Blank(s)	99	99	N/A
16421437	60-64 years	Male	2013	Prostate	Prostate	619	8140	Moderately differentiated; Grade II	Not a paired site	Positive histology	8140/3: Adenocarcinoma, NOS	8140-8389: adenomas and adenocarcinomas	Prostate	XIf Other and unspecified carcinomas	Localized	Localized	Localized only	Blank(s)	Blank(s)	Blank(s)	Blank(s)	I	T2NOS	N0	M0	Blank(s)	Blank(s)	Blank(s)	Blank(s)	Blank(s)	Blank(s)	T2NOS	N0	M0	0	None	None; diagnosed at autopsy		Not recommended	Blank(s)	Blank(s)	Blank(s)	Blank(s)	Blank(s)	Blank(s)	Blank(s)	98	0	No
16421440	60-64 years	Male	2011	Rectum	Rectum	209	8140	Poorly differentiated; Grade III	Not a paired site	Positive histology	8140/3: Adenocarcinoma, NOS	8140-8389: adenomas and adenocarcinomas	Rectum	XIf Other and unspecified carcinomas	Regional	Regional	Regional lymph nodes involved only	Blank(s)	Blank(s)	Blank(s)	Blank(s)	IIIA	T2	N1a	M0	Blank(s)	Blank(s)	Blank(s)	Blank(s)	Blank(s)	Blank(s)	T2	N1	M0	30	4 or more regional lymph nodes removed	None; diagnosed at autopsy		Surgery performed	Blank(s)	Blank(s)	Blank(s)	Blank(s)	Blank(s)	Blank(s)	Blank(s)	0	16	No
16421440	65-69 years	Male	2013	Thyroid	Thyroid	739	8340	Unknown	Not a paired site	Positive histology	8340/3: Papillary carcinoma, follicular variant	8140-8389: adenomas and adenocarcinomas	Thyroid	XIb Thyroid carcinomas	Localized	Localized	Localized only	Blank(s)	Blank(s)	Blank(s)	Blank(s)	I	T1a(s)	N0	M0	Blank(s)	Blank(s)	Blank(s)	Blank(s)	Blank(s)	Blank(s)	T1	N0	M0	50	None	None; diagnosed at autopsy		Surgery performed	Blank(s)	Blank(s)	Blank(s)	Blank(s)	Blank(s)	Blank(s)	Blank(s)	98	0	No
16421443	55-59 years	Male	2011	Rectum	Rectum	209	8263	Moderately differentiated; Grade II	Not a paired site	Positive histology	8263/3: Adenocarcinoma in tubulovillous adenoma	8140-8389: adenomas and adenocarcinomas	Rectum	XIf Other and unspecified carcinomas	Localized	Localized	Localized only	Blank(s)	Blank(s)	Blank(s)	Blank(s)	I	T2	N0	M0	Blank(s)	Blank(s)	Blank(s)	Blank(s)	Blank(s)	Blank(s)	T2	N0	M0	30	1 to 3 regional lymph nodes removed	None; diagnosed at autopsy		Surgery performed	Blank(s)	Blank(s)	Blank(s)	Blank(s)	Blank(s)	Blank(s)	Blank(s)	0	3	No
16421443	65-69 years	Male	2019	Prostate	Blank(s)	619	8140	Blank(s)	Not a paired site	Positive histology	8140/3: Adenocarcinoma, NOS	8140-8389: adenomas and adenocarcinomas	Prostate	XIf Other and unspecified carcinomas	Localized	Blank(s)	Blank(s)	T2	N0	M0	1	Blank(s)	Blank(s)	Blank(s)	Blank(s)	Blank(s)	Blank(s)	Blank(s)	Blank(s)	Blank(s)	Blank(s)	Blank(s)	Blank(s)	Blank(s)	0	None	None; diagnosed at autopsy		Not recommended	Blank(s)	Blank(s)	Blank(s)	Blank(s)	300	0	999	98	0	No
16421460	70-74 years	Male	2013	Urinary Bladder	Bladder	678	8130	Undifferentiated; anaplastic; Grade IV	Not a paired site	Positive histology	8130/3: Papillary transitional cell carcinoma	8120-8139: transitional cell papillomas and carcinomas	Urinary Bladder	XIf Other and unspecified carcinomas	Localized	Localized	Localized only	Blank(s)	Blank(s)	Blank(s)	Blank(s)	I	T1	N0	M0	Blank(s)	Blank(s)	Blank(s)	Blank(s)	Blank(s)	Blank(s)	T1	N0	M0	27	None	None; diagnosed at autopsy		Surgery performed	Blank(s)	Blank(s)	Blank(s)	Blank(s)	Blank(s)	Blank(s)	Blank(s)	98	0	No
16421474	65-69 years	Male	2011	Melanoma of the Skin	MelanomaSkin	445	8720	Unknown	Right - origin of primary	Positive histology	8720/3: Malignant melanoma, NOS	8720-8799: nevi and melanomas	Melanoma of the Skin	XId Malignant melanomas	Localized	Localized	Localized only	Blank(s)	Blank(s)	Blank(s)	Blank(s)	IA	T1a	N0	M0	Blank(s)	Blank(s)	Blank(s)	Blank(s)	Blank(s)	Blank(s)	T1a	N0	M0	30	None	None; diagnosed at autopsy		Surgery performed	Blank(s)	Blank(s)	Blank(s)	Blank(s)	Blank(s)	Blank(s)	Blank(s)	98	0	No
16421474	65-69 years	Male	2012	Prostate	Prostate	619	8140	Poorly differentiated; Grade III	Not a paired site	Positive histology	8140/3: Adenocarcinoma, NOS	8140-8389: adenomas and adenocarcinomas	Prostate	XIf Other and unspecified carcinomas	Localized	Localized	Localized only	Blank(s)	Blank(s)	Blank(s)	Blank(s)	IIB	T2c	N0	M0	Blank(s)	Blank(s)	Blank(s)	Blank(s)	Blank(s)	Blank(s)	T2c	N0	M0	50	None	None; diagnosed at autopsy		Surgery performed	Blank(s)	Blank(s)	Blank(s)	Blank(s)	Blank(s)	Blank(s)	Blank(s)	98	0	No
16421477	85+ years	Female	2017	Anus, Anal Canal and Anorectum	Anus	211	8070	Poorly differentiated; Grade III	Not a paired site	Positive histology	8070/3: Squamous cell carcinoma, NOS	8050-8089: squamous cell neoplasms	Anus, Anal Canal and Anorectum	XIf Other and unspecified carcinomas	Regional	Regional	Regional lymph nodes involved only	Blank(s)	Blank(s)	Blank(s)	Blank(s)	Blank(s)	Blank(s)	Blank(s)	Blank(s)	c2	c2	c0	Clinical	Clinical	Clinical	Blank(s)	Blank(s)	Blank(s)	0	None	None; diagnosed at autopsy		Not recommended	Blank(s)	Blank(s)	Blank(s)	Blank(s)	Blank(s)	Blank(s)	50	98	0	No
16421481	65-69 years	Male	2011	Melanoma of the Skin	MelanomaSkin	446	8720	Unknown	Right - origin of primary	Positive histology	8720/3: Malignant melanoma, NOS	8720-8799: nevi and melanomas	Melanoma of the Skin	XId Malignant melanomas	Localized	Localized	Localized only	Blank(s)	Blank(s)	Blank(s)	Blank(s)	IA	T1a	N0	M0	Blank(s)	Blank(s)	Blank(s)	Blank(s)	Blank(s)	Blank(s)	T1a	N0	M0	32	None	None; diagnosed at autopsy		Surgery performed	Blank(s)	Blank(s)	Blank(s)	Blank(s)	Blank(s)	Blank(s)	Blank(s)	98	0	No
16421495	50-54 years	Female	2011	Breast	Breast	504	8500	Well differentiated; Grade I	Right - origin of primary	Positive histology	8500/3: Infiltrating duct carcinoma, NOS	8500-8549: ductal and lobular neoplasms	Breast	XIf Other and unspecified carcinomas	Localized	Localized	Localized only	Blank(s)	Blank(s)	Blank(s)	Blank(s)	UNK Stage	TX	N0(i-)	M0	Blank(s)	Blank(s)	Blank(s)	Blank(s)	Blank(s)	Blank(s)	TX	N0(i-)	M0	23	Unknown or not applicable	None; diagnosed at autopsy		Surgery performed	Blank(s)	Blank(s)	Blank(s)	Blank(s)	Blank(s)	Blank(s)	Blank(s)	0	2	No
16421495	50-54 years	Female	2013	Brain	Brain	716	9440	Unknown	Not a paired site	Positive histology	9440/3: Glioblastoma, NOS	9380-9489: gliomas	Brain	IIIb Astrocytomas	Localized	Localized	Localized only	Blank(s)	Blank(s)	Blank(s)	Blank(s)	NA	NA	NA	NA	Blank(s)	Blank(s)	Blank(s)	Blank(s)	Blank(s)	Blank(s)	NA	NA	NA	21	Unknown or not applicable	None; diagnosed at autopsy		Surgery performed	Blank(s)	Blank(s)	Blank(s)	Blank(s)	Blank(s)	Blank(s)	Blank(s)	99	99	No
16421509	70-74 years	Female	2012	Lung and Bronchus	Lung	341	8140	Moderately differentiated; Grade II	Left - origin of primary	Positive histology	8140/3: Adenocarcinoma, NOS	8140-8389: adenomas and adenocarcinomas	Lung and Bronchus	XIf Other and unspecified carcinomas	Regional	Regional	Regional lymph nodes involved only	Blank(s)	Blank(s)	Blank(s)	Blank(s)	IIIA	T1a	N2	M0	Blank(s)	Blank(s)	Blank(s)	Blank(s)	Blank(s)	Blank(s)	T1	N2	M0	0	None	None; diagnosed at autopsy		Not recommended, contraindicated due to other cond; autopsy only (1973-2002)	Blank(s)	Blank(s)	Blank(s)	Blank(s)	Blank(s)	Blank(s)	Blank(s)	98	0	No
16421509	70-74 years	Female	2012	Breast	Breast	505	8500	Well differentiated; Grade I	Left - origin of primary	Positive histology	8500/3: Infiltrating duct carcinoma, NOS	8500-8549: ductal and lobular neoplasms	Breast	XIf Other and unspecified carcinomas	Localized	Localized	Localized only	Blank(s)	Blank(s)	Blank(s)	Blank(s)	IA	T1b	N0	M0	Blank(s)	Blank(s)	Blank(s)	Blank(s)	Blank(s)	Blank(s)	T1b	N0	M0	0	Unknown or not applicable	None; diagnosed at autopsy		Recommended but not performed, patient refused	Blank(s)	Blank(s)	Blank(s)	Blank(s)	Blank(s)	Blank(s)	Blank(s)	98	0	No
16421511	45-49 years	Male	2019	Melanoma of the Skin	Blank(s)	447	8720	Blank(s)	Left - origin of primary	Positive histology	8720/3: Malignant melanoma, NOS	8720-8799: nevi and melanomas	Melanoma of the Skin	XId Malignant melanomas	Localized	Blank(s)	Blank(s)	T1a	N0	M0	1A	Blank(s)	Blank(s)	Blank(s)	Blank(s)	Blank(s)	Blank(s)	Blank(s)	Blank(s)	Blank(s)	Blank(s)	Blank(s)	Blank(s)	Blank(s)	32	None	None; diagnosed at autopsy		Surgery performed	Blank(s)	Blank(s)	Blank(s)	Blank(s)	100	0	9	98	0	No
16421511	45-49 years	Male	2019	Melanoma of the Skin	Blank(s)	446	8720	Blank(s)	Left - origin of primary	Positive histology	8720/3: Malignant melanoma, NOS	8720-8799: nevi and melanomas	Melanoma of the Skin	XId Malignant melanomas	Localized	Blank(s)	Blank(s)	T1a	N0	M0	1A	Blank(s)	Blank(s)	Blank(s)	Blank(s)	Blank(s)	Blank(s)	Blank(s)	Blank(s)	Blank(s)	Blank(s)	Blank(s)	Blank(s)	Blank(s)	32	None	None; diagnosed at autopsy		Surgery performed	Blank(s)	Blank(s)	Blank(s)	Blank(s)	100	0	10	98	0	No
16421524	55-59 years	Male	2011	Prostate	Prostate	619	8140	Poorly differentiated; Grade III	Not a paired site	Positive histology	8140/3: Adenocarcinoma, NOS	8140-8389: adenomas and adenocarcinomas	Prostate	XIf Other and unspecified carcinomas	Localized	Localized	Localized only	Blank(s)	Blank(s)	Blank(s)	Blank(s)	IIB	T2NOS	N0	M0	Blank(s)	Blank(s)	Blank(s)	Blank(s)	Blank(s)	Blank(s)	T2NOS	N0	M0	0	None	None; diagnosed at autopsy		Not recommended	Blank(s)	Blank(s)	Blank(s)	Blank(s)	Blank(s)	Blank(s)	Blank(s)	98	0	No
16421527	50-54 years	Male	2011	Lung and Bronchus	Lung	341	8480	Unknown	Left - origin of primary	Positive histology	8480/3: Mucinous adenocarcinoma	8440-8499: cystic, mucinous and serous neoplasms	Lung and Bronchus	XIf Other and unspecified carcinomas	Distant	Distant	Distant site(s)/node(s) involved	Blank(s)	Blank(s)	Blank(s)	Blank(s)	IV	T1a	N0	M1b	Blank(s)	Blank(s)	Blank(s)	Blank(s)	Blank(s)	Blank(s)	T1	N0	M1	0	None	Non-primary surgical procedure to distant site		Not recommended	Blank(s)	Blank(s)	Blank(s)	Blank(s)	Blank(s)	Blank(s)	Blank(s)	98	0	No
16421527	55-59 years	Male	2012	Other Digestive Organs	DigestiveOther	269	8140	Unknown	Not a paired site	Positive histology	8140/3: Adenocarcinoma, NOS	8140-8389: adenomas and adenocarcinomas	Other Digestive Organs	XIf Other and unspecified carcinomas	Distant	Blank(s)	Distant site(s)/node(s) involved	Blank(s)	Blank(s)	Blank(s)	Blank(s)	NA	NA	NA	NA	Blank(s)	Blank(s)	Blank(s)	Blank(s)	Blank(s)	Blank(s)	NA	NA	NA	0	None	Non-primary surgical procedure to distant site		Not recommended	Blank(s)	Blank(s)	Blank(s)	Blank(s)	Blank(s)	Blank(s)	Blank(s)	99	99	Unknown
16421543	65-69 years	Female	2011	Lung and Bronchus	Lung	342	8240	Unknown	Right - origin of primary	Positive histology	8240/3: Carcinoid tumor, NOS	8140-8389: adenomas and adenocarcinomas	Lung and Bronchus	XIf Other and unspecified carcinomas	Localized	Localized	Localized only	Blank(s)	Blank(s)	Blank(s)	Blank(s)	IA	T1a	N0	M0	Blank(s)	Blank(s)	Blank(s)	Blank(s)	Blank(s)	Blank(s)	NA	NA	NA	21	None	None; diagnosed at autopsy		Surgery performed	Blank(s)	Blank(s)	Blank(s)	Blank(s)	Blank(s)	Blank(s)	Blank(s)	98	0	No
16421581	45-49 years	Female	2011	Breast	Breast	509	8522	Moderately differentiated; Grade II	Left - origin of primary	Positive histology	8522/3: Infiltrating duct and lobular carcinoma	8500-8549: ductal and lobular neoplasms	Breast	XIf Other and unspecified carcinomas	Localized	Localized	Localized only	Blank(s)	Blank(s)	Blank(s)	Blank(s)	IA	T1b	N0(i-)	M0	Blank(s)	Blank(s)	Blank(s)	Blank(s)	Blank(s)	Blank(s)	T1b	N0(i-)	M0	42	Unknown or not applicable	None; diagnosed at autopsy		Surgery performed	Blank(s)	Blank(s)	Blank(s)	Blank(s)	Blank(s)	Blank(s)	Blank(s)	0	3	No
16421581	45-49 years	Female	2011	Breast	Breast	503	8520	Moderately differentiated; Grade II	Right - origin of primary	Positive histology	8520/3: Lobular carcinoma, NOS	8500-8549: ductal and lobular neoplasms	Breast	XIf Other and unspecified carcinomas	Localized	Localized	Localized only	Blank(s)	Blank(s)	Blank(s)	Blank(s)	IA	T1b	N0	M0	Blank(s)	Blank(s)	Blank(s)	Blank(s)	Blank(s)	Blank(s)	T1b	N0	M0	41	Unknown or not applicable	None; diagnosed at autopsy		Surgery performed	Blank(s)	Blank(s)	Blank(s)	Blank(s)	Blank(s)	Blank(s)	Blank(s)	98	0	No
16421586	45-49 years	Female	2011	Cervix Uteri	Cervix	539	8070	Unknown	Not a paired site	Positive histology	8070/3: Squamous cell carcinoma, NOS	8050-8089: squamous cell neoplasms	Cervix Uteri	XIf Other and unspecified carcinomas	Regional	Regional	Regional by direct extension only	Blank(s)	Blank(s)	Blank(s)	Blank(s)	IIB	T2b	N0	M0	Blank(s)	Blank(s)	Blank(s)	Blank(s)	Blank(s)	Blank(s)	T2b	N0	M0	0	None	None; diagnosed at autopsy		Not recommended, contraindicated due to other cond; autopsy only (1973-2002)	Blank(s)	Blank(s)	Blank(s)	Blank(s)	Blank(s)	Blank(s)	Blank(s)	98	0	No
16421587	80-84 years	Female	2010	Tongue	TongueAnterior	29	8070	Poorly differentiated; Grade III	Not a paired site	Positive histology	8070/3: Squamous cell carcinoma, NOS	8050-8089: squamous cell neoplasms	Tongue	XIf Other and unspecified carcinomas	Localized	Localized	Localized only	Blank(s)	Blank(s)	Blank(s)	Blank(s)	III	T3	N0	M0	Blank(s)	Blank(s)	Blank(s)	Blank(s)	Blank(s)	Blank(s)	T3	N0	M0	30	None	None; diagnosed at autopsy		Surgery performed	Blank(s)	Blank(s)	Blank(s)	Blank(s)	Blank(s)	Blank(s)	Blank(s)	98	0	No
16421603	75-79 years	Male	2011	Prostate	Prostate	619	8140	Poorly differentiated; Grade III	Not a paired site	Positive histology	8140/3: Adenocarcinoma, NOS	8140-8389: adenomas and adenocarcinomas	Prostate	XIf Other and unspecified carcinomas	Localized	Localized	Localized only	Blank(s)	Blank(s)	Blank(s)	Blank(s)	IIB	T2c	N0	M0	Blank(s)	Blank(s)	Blank(s)	Blank(s)	Blank(s)	Blank(s)	T2c	N0	M0	50	1 to 3 regional lymph nodes removed	None; diagnosed at autopsy		Surgery performed	Blank(s)	Blank(s)	Blank(s)	Blank(s)	Blank(s)	Blank(s)	Blank(s)	0	3	No
16421603	75-79 years	Male	2013	Kidney and Renal Pelvis	KidneyParenchyma	649	8310	Moderately differentiated; Grade II	Right - origin of primary	Positive histology	8310/3: Clear cell adenocarcinoma, NOS	8140-8389: adenomas and adenocarcinomas	Kidney	VIb Renal carcinomas	Localized	Localized	Localized only	Blank(s)	Blank(s)	Blank(s)	Blank(s)	I	T1a	N0	M0	Blank(s)	Blank(s)	Blank(s)	Blank(s)	Blank(s)	Blank(s)	T1a	N0	M0	30	None	None; diagnosed at autopsy		Surgery performed	Blank(s)	Blank(s)	Blank(s)	Blank(s)	Blank(s)	Blank(s)	Blank(s)	98	0	No
16421605	70-74 years	Male	2011	Prostate	Prostate	619	8140	Poorly differentiated; Grade III	Not a paired site	Positive histology	8140/3: Adenocarcinoma, NOS	8140-8389: adenomas and adenocarcinomas	Prostate	XIf Other and unspecified carcinomas	Localized	Localized	Localized only	Blank(s)	Blank(s)	Blank(s)	Blank(s)	IIA	T2NOS	N0	M0	Blank(s)	Blank(s)	Blank(s)	Blank(s)	Blank(s)	Blank(s)	T2NOS	N0	M0	0	None	None; diagnosed at autopsy		Not recommended	Blank(s)	Blank(s)	Blank(s)	Blank(s)	Blank(s)	Blank(s)	Blank(s)	98	0	No
16421605	75-79 years	Male	2013	Urinary Bladder	Bladder	675	8130	Undifferentiated; anaplastic; Grade IV	Not a paired site	Positive histology	8130/3: Papillary transitional cell carcinoma	8120-8139: transitional cell papillomas and carcinomas	Urinary Bladder	XIf Other and unspecified carcinomas	Regional	Regional	Regional by direct extension only	Blank(s)	Blank(s)	Blank(s)	Blank(s)	III	T4a	N0	M0	Blank(s)	Blank(s)	Blank(s)	Blank(s)	Blank(s)	Blank(s)	T4a	N0	M0	50	Biopsy or aspiration of regional lymph node, NOS	None; diagnosed at autopsy		Surgery performed	Blank(s)	Blank(s)	Blank(s)	Blank(s)	Blank(s)	Blank(s)	Blank(s)	0	1	No
16421617	75-79 years	Male	2014	Stomach	Stomach	168	8140	Poorly differentiated; Grade III	Not a paired site	Positive histology	8140/3: Adenocarcinoma, NOS	8140-8389: adenomas and adenocarcinomas	Stomach	XIf Other and unspecified carcinomas	Distant	Distant	Distant site(s)/node(s) involved	Blank(s)	Blank(s)	Blank(s)	Blank(s)	IV	T3	N0	M1	Blank(s)	Blank(s)	Blank(s)	Blank(s)	Blank(s)	Blank(s)	T2b	N0	M1	0	None	None; diagnosed at autopsy		Not recommended	Blank(s)	Blank(s)	Blank(s)	Blank(s)	Blank(s)	Blank(s)	Blank(s)	98	0	No
16421640	60-64 years	Female	2011	Other Biliary	BileDuctsPerihilar	240	8160	Well differentiated; Grade I	Not a paired site	Positive histology	8160/3: Cholangiocarcinoma	8140-8389: adenomas and adenocarcinomas	Other Biliary	VIIb Hepatic carcinomas	Regional	Blank(s)	Regional by direct extension only	Blank(s)	Blank(s)	Blank(s)	Blank(s)	IIIA	T3	N0	M0	Blank(s)	Blank(s)	Blank(s)	Blank(s)	Blank(s)	Blank(s)	T3	N0	M0	0	None	None; diagnosed at autopsy		Not recommended	Blank(s)	Blank(s)	Blank(s)	Blank(s)	Blank(s)	Blank(s)	Blank(s)	98	0	No
16421640	60-64 years	Female	2011	Breast	Breast	501	8500	Poorly differentiated; Grade III	Right - origin of primary	Positive histology	8500/3: Infiltrating duct carcinoma, NOS	8500-8549: ductal and lobular neoplasms	Breast	XIf Other and unspecified carcinomas	Regional	Regional	Regional lymph nodes involved only	Blank(s)	Blank(s)	Blank(s)	Blank(s)	IIIC	T2	N3a	M0	Blank(s)	Blank(s)	Blank(s)	Blank(s)	Blank(s)	Blank(s)	T2	N3a	M0	51	Unknown or not applicable	None; diagnosed at autopsy		Surgery performed	Blank(s)	Blank(s)	Blank(s)	Blank(s)	Blank(s)	Blank(s)	Blank(s)	26	26	No
16421681	65-69 years	Female	2011	Miscellaneous	HemeRetic	421	9989	Unknown	Not a paired site	Positive histology	9989/3: Myelodysplastic syndrome, unclassifiable	9980-9989: myelodysplastic syndrome	Miscellaneous	Id Myelodysplastic syndrome and other myeloproliferative diseases	Distant	Blank(s)	Distant site(s)/node(s) involved	Blank(s)	Blank(s)	Blank(s)	Blank(s)	NA	NA	NA	NA	Blank(s)	Blank(s)	Blank(s)	Blank(s)	Blank(s)	Blank(s)	NA	NA	NA	98	Unknown or not applicable	None; diagnosed at autopsy		Not recommended	Blank(s)	Blank(s)	Blank(s)	Blank(s)	Blank(s)	Blank(s)	Blank(s)	99	99	N/A
16421681	65-69 years	Female	2012	Acute Myeloid Leukemia	HemeRetic	421	9895	Unknown	Not a paired site	Positive histology	9895/3: Acute myeloid leukemia with myelodysplasia-related changes	9840-9939: myeloid leukemias (C42.1)	Acute Myeloid Leukemia	Ib Acute myeloid leukemias	Distant	Blank(s)	Distant site(s)/node(s) involved	Blank(s)	Blank(s)	Blank(s)	Blank(s)	NA	NA	NA	NA	Blank(s)	Blank(s)	Blank(s)	Blank(s)	Blank(s)	Blank(s)	NA	NA	NA	98	Unknown or not applicable	None; diagnosed at autopsy		Not recommended	Blank(s)	Blank(s)	Blank(s)	Blank(s)	Blank(s)	Blank(s)	Blank(s)	99	99	N/A
16421687	70-74 years	Female	2011	Retroperitoneum	Retroperitoneum	480	8851	Well differentiated; Grade I	Not a paired site	Positive histology	8851/3: Liposarcoma, well differentiated	8850-8889: lipomatous neoplasms	Retroperitoneum	IXd Other specified soft tissue sarcomas	Localized	Blank(s)	Localized only	Blank(s)	Blank(s)	Blank(s)	Blank(s)	IB	T2b	N0	M0	Blank(s)	Blank(s)	Blank(s)	Blank(s)	Blank(s)	Blank(s)	T2b	N0	M0	27	None	None; diagnosed at autopsy		Surgery performed	Blank(s)	Blank(s)	Blank(s)	Blank(s)	Blank(s)	Blank(s)	Blank(s)	98	0	No
16421711	85+ years	Female	2010	Cervix Uteri	Cervix	539	8051	Unknown	Not a paired site	Positive histology	8051/3: Verrucous carcinoma, NOS	8050-8089: squamous cell neoplasms	Cervix Uteri	XIf Other and unspecified carcinomas	Regional	Regional	Regional by direct extension only	Blank(s)	Blank(s)	Blank(s)	Blank(s)	UNK Stage	T2aNOS	NX	M0	Blank(s)	Blank(s)	Blank(s)	Blank(s)	Blank(s)	Blank(s)	T2a	NX	M0	0	None	None; diagnosed at autopsy		Not recommended	Blank(s)	Blank(s)	Blank(s)	Blank(s)	Blank(s)	Blank(s)	Blank(s)	98	0	No
16421714	55-59 years	Male	2010	Prostate	Prostate	619	8140	Poorly differentiated; Grade III	Not a paired site	Positive histology	8140/3: Adenocarcinoma, NOS	8140-8389: adenomas and adenocarcinomas	Prostate	XIf Other and unspecified carcinomas	Distant	Distant	Distant site(s)/node(s) involved	Blank(s)	Blank(s)	Blank(s)	Blank(s)	IV	TX	N1	M1c	Blank(s)	Blank(s)	Blank(s)	Blank(s)	Blank(s)	Blank(s)	TX	N1	M1c	0	None	None; diagnosed at autopsy		Not recommended	Blank(s)	Blank(s)	Blank(s)	Blank(s)	Blank(s)	Blank(s)	Blank(s)	98	0	No
16421714	60-64 years	Male	2015	Kidney and Renal Pelvis	KidneyParenchyma	649	8260	Unknown	Right - origin of primary	Positive histology	8260/3: Papillary adenocarcinoma, NOS	8140-8389: adenomas and adenocarcinomas	Kidney	VIb Renal carcinomas	Regional	Regional	Regional lymph nodes involved only	Blank(s)	Blank(s)	Blank(s)	Blank(s)	UNK Stage	TX	N1	M0	Blank(s)	Blank(s)	Blank(s)	Blank(s)	Blank(s)	Blank(s)	TX	N2	M0	13	None	None; diagnosed at autopsy		Surgery performed	Blank(s)	Blank(s)	Blank(s)	Blank(s)	Blank(s)	Blank(s)	Blank(s)	98	0	No
16421726	70-74 years	Female	2011	NHL - Extranodal	Lymphoma	509	9591	B-cell; pre-B; B-precursor	Right - origin of primary	Positive histology	9591/3: Non-Hodgkin lymphoma, NOS	9590-9599: malignant lymphomas, NOS or diffuse	NHL - Extranodal	IIb Non-Hodgkin lymphomas (except Burkitt lymphoma)	Distant	Distant	Distant site(s)/node(s) involved	Blank(s)	Blank(s)	Blank(s)	Blank(s)	IVA	NA	NA	NA	Blank(s)	Blank(s)	Blank(s)	Blank(s)	Blank(s)	Blank(s)	NA	NA	NA	0	Unknown or not applicable	None; diagnosed at autopsy		Not recommended	Blank(s)	Blank(s)	Blank(s)	Blank(s)	Blank(s)	Blank(s)	Blank(s)	99	99	N/A
16421726	75-79 years	Female	2016	Urinary Bladder	Bladder	678	8130	Moderately differentiated; Grade II	Not a paired site	Positive histology	8130/3: Papillary transitional cell carcinoma	8120-8139: transitional cell papillomas and carcinomas	Urinary Bladder	XIf Other and unspecified carcinomas	In situ	In situ	In situ	Blank(s)	Blank(s)	Blank(s)	Blank(s)	Blank(s)	Blank(s)	Blank(s)	Blank(s)	pA	c0	c0	Clinical	Clinical	Clinical	Blank(s)	Blank(s)	Blank(s)	27	None	None; diagnosed at autopsy		Surgery performed	Blank(s)	Blank(s)	Blank(s)	Blank(s)	Blank(s)	Blank(s)	999	98	0	No
16421742	60-64 years	Female	2011	Cecum	Colon	180	8140	Moderately differentiated; Grade II	Not a paired site	Positive histology	8140/3: Adenocarcinoma, NOS	8140-8389: adenomas and adenocarcinomas	Cecum	XIf Other and unspecified carcinomas	Regional	Regional	Regional by direct extension only	Blank(s)	Blank(s)	Blank(s)	Blank(s)	IIA	T3	N0	M0	Blank(s)	Blank(s)	Blank(s)	Blank(s)	Blank(s)	Blank(s)	T3	N0	M0	50	4 or more regional lymph nodes removed	None; diagnosed at autopsy		Surgery performed	Blank(s)	Blank(s)	Blank(s)	Blank(s)	Blank(s)	Blank(s)	Blank(s)	0	20	No
16421743	60-64 years	Female	2017	Chronic Lymphocytic Leukemia	HemeRetic	421	9823	B-cell; pre-B; B-precursor	Not a paired site	Pos hist AND immunophenotyping AND/OR pos genetic studies	9823/3: Chronic lymphocytic leukemia/small lymphocytic lymphoma	9820-9839: lymphoid leukemias (C42.1)	Chronic Lymphocytic Leukemia	Ia Lymphoid leukemias	Distant	Blank(s)	Distant site(s)/node(s) involved	Blank(s)	Blank(s)	Blank(s)	Blank(s)	Blank(s)	Blank(s)	Blank(s)	Blank(s)	Not applicable	Not applicable	Not applicable	Blank(s)	Blank(s)	Blank(s)	Blank(s)	Blank(s)	Blank(s)	98	Unknown or not applicable	None; diagnosed at autopsy		Not recommended	Blank(s)	Blank(s)	Blank(s)	Blank(s)	Blank(s)	Blank(s)	999	99	99	N/A
16421751	85+ years	Female	2011	Transverse Colon	Colon	184	8480	Moderately differentiated; Grade II	Not a paired site	Positive histology	8480/3: Mucinous adenocarcinoma	8440-8499: cystic, mucinous and serous neoplasms	Transverse Colon	XIf Other and unspecified carcinomas	Regional	Regional	Regional by direct extension only	Blank(s)	Blank(s)	Blank(s)	Blank(s)	IIA	T3	N0	M0	Blank(s)	Blank(s)	Blank(s)	Blank(s)	Blank(s)	Blank(s)	T3	N0	M0	30	4 or more regional lymph nodes removed	None; diagnosed at autopsy		Surgery performed	Blank(s)	Blank(s)	Blank(s)	Blank(s)	Blank(s)	Blank(s)	Blank(s)	0	18	No
16421751	85+ years	Female	2014	Lung and Bronchus	Lung	343	8010	Unknown	Right - origin of primary	Clinical diagnosis only	8010/3: Carcinoma, NOS	8010-8049: epithelial neoplasms, NOS	Lung and Bronchus	XIf Other and unspecified carcinomas	Distant	Distant	Distant site(s)/node(s) involved	Blank(s)	Blank(s)	Blank(s)	Blank(s)	IV	T4	N0	M1a	Blank(s)	Blank(s)	Blank(s)	Blank(s)	Blank(s)	Blank(s)	T3	N0	M1	0	None	None; diagnosed at autopsy		Not recommended, contraindicated due to other cond; autopsy only (1973-2002)	Blank(s)	Blank(s)	Blank(s)	Blank(s)	Blank(s)	Blank(s)	Blank(s)	98	0	No
16421758	70-74 years	Male	2011	Lung and Bronchus	Lung	341	8041	Unknown	Right - origin of primary	Positive histology	8041/3: Small cell carcinoma, NOS	8010-8049: epithelial neoplasms, NOS	Lung and Bronchus	XIf Other and unspecified carcinomas	Localized	Localized	Localized only	Blank(s)	Blank(s)	Blank(s)	Blank(s)	UNK Stage	T2NOS	NX	M0	Blank(s)	Blank(s)	Blank(s)	Blank(s)	Blank(s)	Blank(s)	T2	NX	MX	0	None	None; diagnosed at autopsy		Not recommended	Blank(s)	Blank(s)	Blank(s)	Blank(s)	Blank(s)	Blank(s)	Blank(s)	98	0	Unknown
16421774	60-64 years	Female	2011	Breast	Breast	504	8500	Poorly differentiated; Grade III	Right - origin of primary	Positive histology	8500/3: Infiltrating duct carcinoma, NOS	8500-8549: ductal and lobular neoplasms	Breast	XIf Other and unspecified carcinomas	Localized	Localized	Localized only	Blank(s)	Blank(s)	Blank(s)	Blank(s)	IA	T1b	N0	M0	Blank(s)	Blank(s)	Blank(s)	Blank(s)	Blank(s)	Blank(s)	T1b	N0	M0	42	Unknown or not applicable	None; diagnosed at autopsy		Surgery performed	Blank(s)	Blank(s)	Blank(s)	Blank(s)	Blank(s)	Blank(s)	Blank(s)	0	2	No
16421792	65-69 years	Female	2012	Brain	Brain	711	9440	Unknown	Right - origin of primary	Positive histology	9440/3: Glioblastoma, NOS	9380-9489: gliomas	Brain	IIIb Astrocytomas	Localized	Localized	Localized only	Blank(s)	Blank(s)	Blank(s)	Blank(s)	NA	NA	NA	NA	Blank(s)	Blank(s)	Blank(s)	Blank(s)	Blank(s)	Blank(s)	NA	NA	NA	21	Unknown or not applicable	None; diagnosed at autopsy		Surgery performed	Blank(s)	Blank(s)	Blank(s)	Blank(s)	Blank(s)	Blank(s)	Blank(s)	99	99	No
16421814	60-64 years	Female	2011	NHL - Nodal	Lymphoma	779	9699	B-cell; pre-B; B-precursor	Not a paired site	Positive histology	9699/3: Extranodal marginal zone lymphoma of mucosal-assoc. lymphoid tissue-MALT	9670-9699: nhl - mature b-cell lymphomas	NHL - Nodal	IIb Non-Hodgkin lymphomas (except Burkitt lymphoma)	Distant	Distant	Distant site(s)/node(s) involved	Blank(s)	Blank(s)	Blank(s)	Blank(s)	IVA	NA	NA	NA	Blank(s)	Blank(s)	Blank(s)	Blank(s)	Blank(s)	Blank(s)	NA	NA	NA	0	Unknown or not applicable	None; diagnosed at autopsy		Not recommended	Blank(s)	Blank(s)	Blank(s)	Blank(s)	Blank(s)	Blank(s)	Blank(s)	99	99	N/A
16421814	60-64 years	Female	2012	Chronic Lymphocytic Leukemia	HemeRetic	421	9823	B-cell; pre-B; B-precursor	Not a paired site	Clinical diagnosis only	9823/3: Chronic lymphocytic leukemia/small lymphocytic lymphoma	9820-9839: lymphoid leukemias (C42.1)	Chronic Lymphocytic Leukemia	Ia Lymphoid leukemias	Distant	Blank(s)	Distant site(s)/node(s) involved	Blank(s)	Blank(s)	Blank(s)	Blank(s)	NA	NA	NA	NA	Blank(s)	Blank(s)	Blank(s)	Blank(s)	Blank(s)	Blank(s)	NA	NA	NA	98	Unknown or not applicable	None; diagnosed at autopsy		Not recommended	Blank(s)	Blank(s)	Blank(s)	Blank(s)	Blank(s)	Blank(s)	Blank(s)	99	99	N/A
16421823	55-59 years	Male	2006	Chronic Lymphocytic Leukemia	HemeRetic	421	9823	B-cell; pre-B; B-precursor	Not a paired site	Positive histology	9823/3: Chronic lymphocytic leukemia/small lymphocytic lymphoma	9820-9839: lymphoid leukemias (C42.1)	Chronic Lymphocytic Leukemia	Ia Lymphoid leukemias	Distant	Blank(s)	Distant site(s)/node(s) involved	Blank(s)	Blank(s)	Blank(s)	Blank(s)	Blank(s)	Blank(s)	Blank(s)	Blank(s)	Blank(s)	Blank(s)	Blank(s)	Blank(s)	Blank(s)	Blank(s)	NA	NA	NA	98	Unknown or not applicable	None; diagnosed at autopsy		Not recommended	Blank(s)	Blank(s)	Blank(s)	Blank(s)	Blank(s)	Blank(s)	Blank(s)	99	99	Blank(s)
16421824	45-49 years	Female	2014	Melanoma of the Skin	MelanomaSkin	447	8720	Unknown	Left - origin of primary	Positive histology	8720/3: Malignant melanoma, NOS	8720-8799: nevi and melanomas	Melanoma of the Skin	XId Malignant melanomas	Localized	Localized	Localized only	Blank(s)	Blank(s)	Blank(s)	Blank(s)	IA	T1a	N0	M0	Blank(s)	Blank(s)	Blank(s)	Blank(s)	Blank(s)	Blank(s)	T1a	N0	M0	31	None	None; diagnosed at autopsy		Surgery performed	Blank(s)	Blank(s)	Blank(s)	Blank(s)	Blank(s)	Blank(s)	Blank(s)	98	0	No
16421824	45-49 years	Female	2015	Melanoma of the Skin	MelanomaSkin	447	8720	Unknown	Right - origin of primary	Positive histology	8720/3: Malignant melanoma, NOS	8720-8799: nevi and melanomas	Melanoma of the Skin	XId Malignant melanomas	Localized	Localized	Localized only	Blank(s)	Blank(s)	Blank(s)	Blank(s)	IA	T1a	N0	M0	Blank(s)	Blank(s)	Blank(s)	Blank(s)	Blank(s)	Blank(s)	T1a	N0	M0	46	None	None; diagnosed at autopsy		Surgery performed	Blank(s)	Blank(s)	Blank(s)	Blank(s)	Blank(s)	Blank(s)	Blank(s)	98	0	No
16421828	75-79 years	Female	2014	Small Intestine	SmallIntestine	179	8010	Unknown	Not a paired site	Positive exfoliative cytology, no positive histology	8010/3: Carcinoma, NOS	8010-8049: epithelial neoplasms, NOS	Small Intestine	XIf Other and unspecified carcinomas	Distant	Distant	Distant site(s)/node(s) involved	Blank(s)	Blank(s)	Blank(s)	Blank(s)	IV	TX	NX	M1	Blank(s)	Blank(s)	Blank(s)	Blank(s)	Blank(s)	Blank(s)	TX	NX	M1	0	None	None; diagnosed at autopsy		Not recommended	Blank(s)	Blank(s)	Blank(s)	Blank(s)	Blank(s)	Blank(s)	Blank(s)	98	0	No
16421830	85+ years	Male	2010	Prostate	Prostate	619	8140	Poorly differentiated; Grade III	Not a paired site	Positive histology	8140/3: Adenocarcinoma, NOS	8140-8389: adenomas and adenocarcinomas	Prostate	XIf Other and unspecified carcinomas	Localized	Localized	Localized only	Blank(s)	Blank(s)	Blank(s)	Blank(s)	IIB	T2NOS	N0	M0	Blank(s)	Blank(s)	Blank(s)	Blank(s)	Blank(s)	Blank(s)	T2NOS	N0	M0	0	None	None; diagnosed at autopsy		Not recommended	Blank(s)	Blank(s)	Blank(s)	Blank(s)	Blank(s)	Blank(s)	Blank(s)	98	0	No
16421830	85+ years	Male	2012	Melanoma of the Skin	MelanomaSkin	443	8742	Unknown	Right - origin of primary	Positive histology	8742/3: Lentigo maligna melanoma	8720-8799: nevi and melanomas	Melanoma of the Skin	XId Malignant melanomas	Localized	Localized	Localized only	Blank(s)	Blank(s)	Blank(s)	Blank(s)	IB	T1b	N0	M0	Blank(s)	Blank(s)	Blank(s)	Blank(s)	Blank(s)	Blank(s)	T1a	N0	M0	30	None	None; diagnosed at autopsy		Surgery performed	Blank(s)	Blank(s)	Blank(s)	Blank(s)	Blank(s)	Blank(s)	Blank(s)	98	0	No
16421834	80-84 years	Male	2011	Urinary Bladder	Bladder	679	8130	Unknown	Not a paired site	Positive histology	8130/3: Papillary transitional cell carcinoma	8120-8139: transitional cell papillomas and carcinomas	Urinary Bladder	XIf Other and unspecified carcinomas	In situ	In situ	In situ	Blank(s)	Blank(s)	Blank(s)	Blank(s)	0a	Ta	N0	M0	Blank(s)	Blank(s)	Blank(s)	Blank(s)	Blank(s)	Blank(s)	Ta	N0	M0	27	None	None; diagnosed at autopsy		Surgery performed	Blank(s)	Blank(s)	Blank(s)	Blank(s)	Blank(s)	Blank(s)	Blank(s)	98	0	No
16421834	80-84 years	Male	2011	Lung and Bronchus	Lung	343	8046	Unknown	Left - origin of primary	Positive histology	8046/3: Non-small cell carcinoma	8010-8049: epithelial neoplasms, NOS	Lung and Bronchus	XIf Other and unspecified carcinomas	Distant	Distant	Distant site(s)/node(s) involved	Blank(s)	Blank(s)	Blank(s)	Blank(s)	IV	T2b	N2	M1b	Blank(s)	Blank(s)	Blank(s)	Blank(s)	Blank(s)	Blank(s)	T2	N2	M1	0	None	None; diagnosed at autopsy		Not recommended	Blank(s)	Blank(s)	Blank(s)	Blank(s)	Blank(s)	Blank(s)	Blank(s)	98	0	No
16421837	60-64 years	Male	2010	Prostate	Prostate	619	8140	Poorly differentiated; Grade III	Not a paired site	Positive histology	8140/3: Adenocarcinoma, NOS	8140-8389: adenomas and adenocarcinomas	Prostate	XIf Other and unspecified carcinomas	Localized	Localized	Localized only	Blank(s)	Blank(s)	Blank(s)	Blank(s)	IIB	T2c	N0	M0	Blank(s)	Blank(s)	Blank(s)	Blank(s)	Blank(s)	Blank(s)	T2c	N0	M0	50	4 or more regional lymph nodes removed	None; diagnosed at autopsy		Surgery performed	Blank(s)	Blank(s)	Blank(s)	Blank(s)	Blank(s)	Blank(s)	Blank(s)	0	22	No
16421839	50-54 years	Male	2013	Melanoma of the Skin	MelanomaSkin	449	8720	Unknown	Not a paired site	Positive histology	8720/3: Malignant melanoma, NOS	8720-8799: nevi and melanomas	Melanoma of the Skin	XId Malignant melanomas	Regional	Regional	Regional lymph nodes involved only	Blank(s)	Blank(s)	Blank(s)	Blank(s)	III	T0	N1NOS	M0	Blank(s)	Blank(s)	Blank(s)	Blank(s)	Blank(s)	Blank(s)	T0	N1NOS	MX	0	1 to 3 regional lymph nodes removed	None; diagnosed at autopsy		Not recommended	Blank(s)	Blank(s)	Blank(s)	Blank(s)	Blank(s)	Blank(s)	Blank(s)	1	1	Unknown
16421847	55-59 years	Male	2011	Melanoma of the Skin	MelanomaSkin	446	8721	Unknown	Left - origin of primary	Positive histology	8721/3: Nodular melanoma	8720-8799: nevi and melanomas	Melanoma of the Skin	XId Malignant melanomas	Regional	Regional	Regional lymph nodes involved only	Blank(s)	Blank(s)	Blank(s)	Blank(s)	IIIB	T4b	N1a	M0	Blank(s)	Blank(s)	Blank(s)	Blank(s)	Blank(s)	Blank(s)	T4b	N1a	M0	31	Sentinel lymph node biopsy	None; diagnosed at autopsy		Surgery performed	Blank(s)	Blank(s)	Blank(s)	Blank(s)	Blank(s)	Blank(s)	Blank(s)	1	1	No
16421847	55-59 years	Male	2011	Melanoma of the Skin	MelanomaSkin	447	8720	Unknown	Left - origin of primary	Positive histology	8720/3: Malignant melanoma, NOS	8720-8799: nevi and melanomas	Melanoma of the Skin	XId Malignant melanomas	Localized	Localized	Localized only	Blank(s)	Blank(s)	Blank(s)	Blank(s)	IB	T2a	N0	M0	Blank(s)	Blank(s)	Blank(s)	Blank(s)	Blank(s)	Blank(s)	T2a	N0	M0	46	Sentinel lymph node biopsy	None; diagnosed at autopsy		Surgery performed	Blank(s)	Blank(s)	Blank(s)	Blank(s)	Blank(s)	Blank(s)	Blank(s)	0	1	No
16421863	45-49 years	Female	2011	Urinary Bladder	Bladder	673	8130	Unknown	Not a paired site	Positive histology	8130/3: Papillary transitional cell carcinoma	8120-8139: transitional cell papillomas and carcinomas	Urinary Bladder	XIf Other and unspecified carcinomas	In situ	In situ	In situ	Blank(s)	Blank(s)	Blank(s)	Blank(s)	0a	Ta	N0	M0	Blank(s)	Blank(s)	Blank(s)	Blank(s)	Blank(s)	Blank(s)	Ta	N0	M0	27	None	None; diagnosed at autopsy		Surgery performed	Blank(s)	Blank(s)	Blank(s)	Blank(s)	Blank(s)	Blank(s)	Blank(s)	98	0	No
16421863	50-54 years	Female	2019	Thyroid	Blank(s)	739	8260	Blank(s)	Not a paired site	Positive histology	8260/3: Papillary adenocarcinoma, NOS	8140-8389: adenomas and adenocarcinomas	Thyroid	XIb Thyroid carcinomas	Localized	Blank(s)	Blank(s)	T1a	N0b	M0	1	Blank(s)	Blank(s)	Blank(s)	Blank(s)	Blank(s)	Blank(s)	Blank(s)	Blank(s)	Blank(s)	Blank(s)	Blank(s)	Blank(s)	Blank(s)	21	None	None; diagnosed at autopsy		Surgery performed	Blank(s)	Blank(s)	Blank(s)	Blank(s)	100	50	9	98	0	No
16421863	50-54 years	Female	2019	Breast	Blank(s)	508	8500	Blank(s)	Left - origin of primary	Positive histology	8500/3: Infiltrating duct carcinoma, NOS	8500-8549: ductal and lobular neoplasms	Breast	XIf Other and unspecified carcinomas	Localized	Blank(s)	Blank(s)	T1c	N0	M0	1A	Blank(s)	Blank(s)	Blank(s)	Blank(s)	Blank(s)	Blank(s)	Blank(s)	Blank(s)	Blank(s)	Blank(s)	Blank(s)	Blank(s)	Blank(s)	22	Unknown or not applicable	None; diagnosed at autopsy		Surgery performed	Blank(s)	Blank(s)	Blank(s)	Blank(s)	100	70	12	0	2	No
16421870	45-49 years	Male	2011	Myeloma	MyelomaPlasmaCellDisorder	421	9732	B-cell; pre-B; B-precursor	Not a paired site	Pos hist AND immunophenotyping AND/OR pos genetic studies	9732/3: Plasma cell myeloma	9730-9739: plasma cell tumors	Myeloma	IIb Non-Hodgkin lymphomas (except Burkitt lymphoma)	Distant	Distant	Distant site(s)/node(s) involved	Blank(s)	Blank(s)	Blank(s)	Blank(s)	NA	NA	NA	NA	Blank(s)	Blank(s)	Blank(s)	Blank(s)	Blank(s)	Blank(s)	NA	NA	NA	98	Unknown or not applicable	None; diagnosed at autopsy		Not recommended	Blank(s)	Blank(s)	Blank(s)	Blank(s)	Blank(s)	Blank(s)	Blank(s)	99	99	N/A
16421870	45-49 years	Male	2011	Kidney and Renal Pelvis	KidneyParenchyma	649	8310	Moderately differentiated; Grade II	Left - origin of primary	Positive histology	8310/3: Clear cell adenocarcinoma, NOS	8140-8389: adenomas and adenocarcinomas	Kidney	VIb Renal carcinomas	Localized	Localized	Localized only	Blank(s)	Blank(s)	Blank(s)	Blank(s)	I	T1a	N0	M0	Blank(s)	Blank(s)	Blank(s)	Blank(s)	Blank(s)	Blank(s)	T1a	N0	M0	0	None	None; diagnosed at autopsy		Not recommended	Blank(s)	Blank(s)	Blank(s)	Blank(s)	Blank(s)	Blank(s)	Blank(s)	98	0	No
16421872	50-54 years	Female	2010	Melanoma of the Skin	MelanomaSkin	445	8720	Unknown	Paired site: midline tumor	Positive histology	8720/3: Malignant melanoma, NOS	8720-8799: nevi and melanomas	Melanoma of the Skin	XId Malignant melanomas	Localized	Localized	Localized only	Blank(s)	Blank(s)	Blank(s)	Blank(s)	INOS	T1NOS	N0	M0	Blank(s)	Blank(s)	Blank(s)	Blank(s)	Blank(s)	Blank(s)	T1NOS	N0	M0	31	Sentinel lymph node biopsy	None; diagnosed at autopsy		Surgery performed	Blank(s)	Blank(s)	Blank(s)	Blank(s)	Blank(s)	Blank(s)	Blank(s)	0	2	No
16421872	60-64 years	Female	2019	Melanoma of the Skin	Blank(s)	443	8742	Blank(s)	Right - origin of primary	Positive histology	8742/3: Lentigo maligna melanoma	8720-8799: nevi and melanomas	Melanoma of the Skin	XId Malignant melanomas	Localized	Blank(s)	Blank(s)	T1a	N0	M0	1A	Blank(s)	Blank(s)	Blank(s)	Blank(s)	Blank(s)	Blank(s)	Blank(s)	Blank(s)	Blank(s)	Blank(s)	Blank(s)	Blank(s)	Blank(s)	32	None	None; diagnosed at autopsy		Surgery performed	Blank(s)	Blank(s)	Blank(s)	Blank(s)	100	0	999	98	0	No
16421887	85+ years	Male	2011	Rectosigmoid Junction	Rectum	199	8140	Moderately differentiated; Grade II	Not a paired site	Positive histology	8140/3: Adenocarcinoma, NOS	8140-8389: adenomas and adenocarcinomas	Rectosigmoid Junction	XIf Other and unspecified carcinomas	Localized	Localized	Localized only	Blank(s)	Blank(s)	Blank(s)	Blank(s)	I	T2	N0	M0	Blank(s)	Blank(s)	Blank(s)	Blank(s)	Blank(s)	Blank(s)	T2	N0	M0	30	4 or more regional lymph nodes removed	None; diagnosed at autopsy		Surgery performed	Blank(s)	Blank(s)	Blank(s)	Blank(s)	Blank(s)	Blank(s)	Blank(s)	0	15	No
16421887	85+ years	Male	2013	Rectum	Rectum	209	8140	Moderately differentiated; Grade II	Not a paired site	Positive histology	8140/3: Adenocarcinoma, NOS	8140-8389: adenomas and adenocarcinomas	Rectum	XIf Other and unspecified carcinomas	Localized	Localized	Localized only	Blank(s)	Blank(s)	Blank(s)	Blank(s)	I	T1	N0	M0	Blank(s)	Blank(s)	Blank(s)	Blank(s)	Blank(s)	Blank(s)	T1	N0	M0	0	None	None; diagnosed at autopsy		Not recommended	Blank(s)	Blank(s)	Blank(s)	Blank(s)	Blank(s)	Blank(s)	Blank(s)	98	0	No
16421904	75-79 years	Female	2011	Lung and Bronchus	Lung	341	8140	Unknown	Right - origin of primary	Positive histology	8140/3: Adenocarcinoma, NOS	8140-8389: adenomas and adenocarcinomas	Lung and Bronchus	XIf Other and unspecified carcinomas	Localized	Localized	Localized only	Blank(s)	Blank(s)	Blank(s)	Blank(s)	IA	T1a	N0	M0	Blank(s)	Blank(s)	Blank(s)	Blank(s)	Blank(s)	Blank(s)	T1	N0	M0	0	Biopsy or aspiration of regional lymph node, NOS	None; diagnosed at autopsy		Not recommended, contraindicated due to other cond; autopsy only (1973-2002)	Blank(s)	Blank(s)	Blank(s)	Blank(s)	Blank(s)	Blank(s)	Blank(s)	0	95	No
16421907	75-79 years	Female	2011	Lung and Bronchus	Lung	341	8255	Poorly differentiated; Grade III	Left - origin of primary	Positive histology	8255/3: Adenocarcinoma with mixed subtypes	8140-8389: adenomas and adenocarcinomas	Lung and Bronchus	XIf Other and unspecified carcinomas	Localized	Localized	Localized only	Blank(s)	Blank(s)	Blank(s)	Blank(s)	IA	T1b	N0	M0	Blank(s)	Blank(s)	Blank(s)	Blank(s)	Blank(s)	Blank(s)	T1	N0	M0	33	4 or more regional lymph nodes removed	None; diagnosed at autopsy		Surgery performed	Blank(s)	Blank(s)	Blank(s)	Blank(s)	Blank(s)	Blank(s)	Blank(s)	0	97	No
16421907	80-84 years	Female	2015	Lung and Bronchus	Lung	341	8140	Unknown	Right - origin of primary	Positive histology	8140/3: Adenocarcinoma, NOS	8140-8389: adenomas and adenocarcinomas	Lung and Bronchus	XIf Other and unspecified carcinomas	Distant	Distant	Distant site(s)/node(s) involved	Blank(s)	Blank(s)	Blank(s)	Blank(s)	IV	T3	N0	M1a	Blank(s)	Blank(s)	Blank(s)	Blank(s)	Blank(s)	Blank(s)	T4	N0	M1	0	None	None; diagnosed at autopsy		Not recommended	Blank(s)	Blank(s)	Blank(s)	Blank(s)	Blank(s)	Blank(s)	Blank(s)	98	0	Yes
16421928	65-69 years	Female	2011	Breast	Breast	503	8500	Poorly differentiated; Grade III	Right - origin of primary	Positive histology	8500/3: Infiltrating duct carcinoma, NOS	8500-8549: ductal and lobular neoplasms	Breast	XIf Other and unspecified carcinomas	Localized	Localized	Localized only	Blank(s)	Blank(s)	Blank(s)	Blank(s)	IA	T1c	N0(i-)	M0	Blank(s)	Blank(s)	Blank(s)	Blank(s)	Blank(s)	Blank(s)	T1c	N0(i-)	M0	22	Unknown or not applicable	None; diagnosed at autopsy		Surgery performed	Blank(s)	Blank(s)	Blank(s)	Blank(s)	Blank(s)	Blank(s)	Blank(s)	0	1	No
16421932	75-79 years	Male	2012	Urinary Bladder	Bladder	679	8130	Poorly differentiated; Grade III	Not a paired site	Positive histology	8130/3: Papillary transitional cell carcinoma	8120-8139: transitional cell papillomas and carcinomas	Urinary Bladder	XIf Other and unspecified carcinomas	Localized	Localized	Localized only	Blank(s)	Blank(s)	Blank(s)	Blank(s)	I	T1	N0	M0	Blank(s)	Blank(s)	Blank(s)	Blank(s)	Blank(s)	Blank(s)	T1	N0	M0	27	None	None; diagnosed at autopsy		Surgery performed	Blank(s)	Blank(s)	Blank(s)	Blank(s)	Blank(s)	Blank(s)	Blank(s)	98	0	No
16421935	65-69 years	Female	2011	Breast	Breast	504	8500	Poorly differentiated; Grade III	Left - origin of primary	Positive histology	8500/3: Infiltrating duct carcinoma, NOS	8500-8549: ductal and lobular neoplasms	Breast	XIf Other and unspecified carcinomas	Localized	Localized	Localized only	Blank(s)	Blank(s)	Blank(s)	Blank(s)	IA	T1c	N0(i-)	M0	Blank(s)	Blank(s)	Blank(s)	Blank(s)	Blank(s)	Blank(s)	T1c	N0(i-)	M0	22	Unknown or not applicable	None; diagnosed at autopsy		Surgery performed	Blank(s)	Blank(s)	Blank(s)	Blank(s)	Blank(s)	Blank(s)	Blank(s)	0	4	No
16421940	50-54 years	Female	2011	Breast	Breast	505	8500	Poorly differentiated; Grade III	Right - origin of primary	Positive histology	8500/3: Infiltrating duct carcinoma, NOS	8500-8549: ductal and lobular neoplasms	Breast	XIf Other and unspecified carcinomas	Localized	Localized	Localized only	Blank(s)	Blank(s)	Blank(s)	Blank(s)	IIA	T2	N0	M0	Blank(s)	Blank(s)	Blank(s)	Blank(s)	Blank(s)	Blank(s)	T2	N0	M0	23	Unknown or not applicable	None; diagnosed at autopsy		Surgery performed	Blank(s)	Blank(s)	Blank(s)	Blank(s)	Blank(s)	Blank(s)	Blank(s)	0	4	No
16421951	65-69 years	Female	2012	Breast	Breast	501	8500	Well differentiated; Grade I	Left - origin of primary	Positive histology	8500/3: Infiltrating duct carcinoma, NOS	8500-8549: ductal and lobular neoplasms	Breast	XIf Other and unspecified carcinomas	Localized	Localized	Localized only	Blank(s)	Blank(s)	Blank(s)	Blank(s)	IA	T1a	N0	M0	Blank(s)	Blank(s)	Blank(s)	Blank(s)	Blank(s)	Blank(s)	T1a	N0	M0	42	Unknown or not applicable	None; diagnosed at autopsy		Surgery performed	Blank(s)	Blank(s)	Blank(s)	Blank(s)	Blank(s)	Blank(s)	Blank(s)	0	2	No
16421953	50-54 years	Female	2011	Breast	Breast	509	8520	Moderately differentiated; Grade II	Left - origin of primary	Positive histology	8520/3: Lobular carcinoma, NOS	8500-8549: ductal and lobular neoplasms	Breast	XIf Other and unspecified carcinomas	Regional	Regional	Regional lymph nodes involved only	Blank(s)	Blank(s)	Blank(s)	Blank(s)	IIIA	T3	N1a	M0	Blank(s)	Blank(s)	Blank(s)	Blank(s)	Blank(s)	Blank(s)	T3	N1a	M0	41	Unknown or not applicable	None; diagnosed at autopsy		Surgery performed	Blank(s)	Blank(s)	Blank(s)	Blank(s)	Blank(s)	Blank(s)	Blank(s)	1	3	No
16421953	50-54 years	Female	2011	Breast	Breast	509	8520	Moderately differentiated; Grade II	Right - origin of primary	Positive histology	8520/3: Lobular carcinoma, NOS	8500-8549: ductal and lobular neoplasms	Breast	XIf Other and unspecified carcinomas	Localized	Localized	Localized only	Blank(s)	Blank(s)	Blank(s)	Blank(s)	IIA	T2	N0(i-)	M0	Blank(s)	Blank(s)	Blank(s)	Blank(s)	Blank(s)	Blank(s)	T2	N0(i-)	M0	51	Unknown or not applicable	None; diagnosed at autopsy		Surgery performed	Blank(s)	Blank(s)	Blank(s)	Blank(s)	Blank(s)	Blank(s)	Blank(s)	0	9	No
16421962	55-59 years	Female	2011	Cervix Uteri	Cervix	539	8140	Well differentiated; Grade I	Not a paired site	Positive histology	8140/3: Adenocarcinoma, NOS	8140-8389: adenomas and adenocarcinomas	Cervix Uteri	XIf Other and unspecified carcinomas	Localized	Localized	Localized only	Blank(s)	Blank(s)	Blank(s)	Blank(s)	IB1	T1b1	N0	M0	Blank(s)	Blank(s)	Blank(s)	Blank(s)	Blank(s)	Blank(s)	T1b1	N0	M0	53	4 or more regional lymph nodes removed	None; diagnosed at autopsy		Surgery performed	Blank(s)	Blank(s)	Blank(s)	Blank(s)	Blank(s)	Blank(s)	Blank(s)	0	21	No
16421962	60-64 years	Female	2013	Anus, Anal Canal and Anorectum	Anus	211	8070	Unknown	Not a paired site	Positive histology	8070/3: Squamous cell carcinoma, NOS	8050-8089: squamous cell neoplasms	Anus, Anal Canal and Anorectum	XIf Other and unspecified carcinomas	Unknown/unstaged	Unknown/unstaged	Unknown/unstaged/unspecified/DCO	Blank(s)	Blank(s)	Blank(s)	Blank(s)	UNK Stage	TX	NX	M0	Blank(s)	Blank(s)	Blank(s)	Blank(s)	Blank(s)	Blank(s)	TX	NX	MX	0	None	None; diagnosed at autopsy		Not recommended	Blank(s)	Blank(s)	Blank(s)	Blank(s)	Blank(s)	Blank(s)	Blank(s)	98	0	Unknown
16421969	65-69 years	Male	2011	Prostate	Prostate	619	8140	Unknown	Not a paired site	Positive histology	8140/3: Adenocarcinoma, NOS	8140-8389: adenomas and adenocarcinomas	Prostate	XIf Other and unspecified carcinomas	Localized	Localized	Localized only	Blank(s)	Blank(s)	Blank(s)	Blank(s)	I	T2NOS	N0	M0	Blank(s)	Blank(s)	Blank(s)	Blank(s)	Blank(s)	Blank(s)	T2NOS	N0	M0	0	None	None; diagnosed at autopsy		Not recommended	Blank(s)	Blank(s)	Blank(s)	Blank(s)	Blank(s)	Blank(s)	Blank(s)	98	0	No
16421969	70-74 years	Male	2017	Esophagus	Esophagus	155	8140	Poorly differentiated; Grade III	Not a paired site	Positive histology	8140/3: Adenocarcinoma, NOS	8140-8389: adenomas and adenocarcinomas	Esophagus	XIf Other and unspecified carcinomas	Distant	Distant	Distant site(s)/node(s) involved	Blank(s)	Blank(s)	Blank(s)	Blank(s)	Blank(s)	Blank(s)	Blank(s)	Blank(s)	c3	p2	p1	Clinical	Pathologic	Pathologic	Blank(s)	Blank(s)	Blank(s)	53	4 or more regional lymph nodes removed	None; diagnosed at autopsy		Surgery performed	Blank(s)	Blank(s)	Blank(s)	Blank(s)	Blank(s)	Blank(s)	46	3	16	No
16421978	65-69 years	Male	2011	Prostate	Prostate	619	8140	Moderately differentiated; Grade II	Not a paired site	Positive histology	8140/3: Adenocarcinoma, NOS	8140-8389: adenomas and adenocarcinomas	Prostate	XIf Other and unspecified carcinomas	Localized	Localized	Localized only	Blank(s)	Blank(s)	Blank(s)	Blank(s)	I	T1c	N0	M0	Blank(s)	Blank(s)	Blank(s)	Blank(s)	Blank(s)	Blank(s)	T1c	N0	M0	0	None	None; diagnosed at autopsy		Not recommended	Blank(s)	Blank(s)	Blank(s)	Blank(s)	Blank(s)	Blank(s)	Blank(s)	98	0	No
16421984	65-69 years	Female	2015	Breast	Breast	506	8500	Moderately differentiated; Grade II	Right - origin of primary	Positive histology	8500/3: Infiltrating duct carcinoma, NOS	8500-8549: ductal and lobular neoplasms	Breast	XIf Other and unspecified carcinomas	Regional	Regional	Regional lymph nodes involved only	Blank(s)	Blank(s)	Blank(s)	Blank(s)	UNK Stage	TX	N1a	M0	Blank(s)	Blank(s)	Blank(s)	Blank(s)	Blank(s)	Blank(s)	TX	N1a	M0	0	Unknown or not applicable	None; diagnosed at autopsy		Not recommended	Blank(s)	Blank(s)	Blank(s)	Blank(s)	Blank(s)	Blank(s)	Blank(s)	3	13	No
16422000	65-69 years	Male	2011	Melanoma of the Skin	MelanomaSkin	446	8720	Unknown	Right - origin of primary	Positive histology	8720/3: Malignant melanoma, NOS	8720-8799: nevi and melanomas	Melanoma of the Skin	XId Malignant melanomas	Localized	Localized	Localized only	Blank(s)	Blank(s)	Blank(s)	Blank(s)	IA	T1a	N0	M0	Blank(s)	Blank(s)	Blank(s)	Blank(s)	Blank(s)	Blank(s)	T1a	N0	M0	31	None	None; diagnosed at autopsy		Surgery performed	Blank(s)	Blank(s)	Blank(s)	Blank(s)	Blank(s)	Blank(s)	Blank(s)	98	0	No
16422000	70-74 years	Male	2019	Lung and Bronchus	Blank(s)	342	8070	Blank(s)	Right - origin of primary	Positive histology	8070/3: Squamous cell carcinoma, NOS	8050-8089: squamous cell neoplasms	Lung and Bronchus	XIf Other and unspecified carcinomas	Localized	Blank(s)	Blank(s)	T1c	N0	M0	1A3	Blank(s)	Blank(s)	Blank(s)	Blank(s)	Blank(s)	Blank(s)	Blank(s)	Blank(s)	Blank(s)	Blank(s)	Blank(s)	Blank(s)	Blank(s)	33	4 or more regional lymph nodes removed	None; diagnosed at autopsy		Surgery performed	Blank(s)	Blank(s)	Blank(s)	Blank(s)	300	0	22	0	17	No
16422003	65-69 years	Male	2011	Urinary Bladder	Bladder	672	8130	Undifferentiated; anaplastic; Grade IV	Not a paired site	Positive histology	8130/3: Papillary transitional cell carcinoma	8120-8139: transitional cell papillomas and carcinomas	Urinary Bladder	XIf Other and unspecified carcinomas	In situ	In situ	In situ	Blank(s)	Blank(s)	Blank(s)	Blank(s)	0a	Ta	N0	M0	Blank(s)	Blank(s)	Blank(s)	Blank(s)	Blank(s)	Blank(s)	Ta	N0	M0	22	None	None; diagnosed at autopsy		Surgery performed	Blank(s)	Blank(s)	Blank(s)	Blank(s)	Blank(s)	Blank(s)	Blank(s)	98	0	No
16422003	65-69 years	Male	2013	Urinary Bladder	Bladder	675	8130	Undifferentiated; anaplastic; Grade IV	Not a paired site	Positive histology	8130/3: Papillary transitional cell carcinoma	8120-8139: transitional cell papillomas and carcinomas	Urinary Bladder	XIf Other and unspecified carcinomas	Localized	Localized	Localized only	Blank(s)	Blank(s)	Blank(s)	Blank(s)	I	T1	N0	M0	Blank(s)	Blank(s)	Blank(s)	Blank(s)	Blank(s)	Blank(s)	T1	N0	M0	71	4 or more regional lymph nodes removed	None; diagnosed at autopsy		Surgery performed	Blank(s)	Blank(s)	Blank(s)	Blank(s)	Blank(s)	Blank(s)	Blank(s)	0	12	No
16422009	60-64 years	Male	2011	Urinary Bladder	Bladder	679	8130	Undifferentiated; anaplastic; Grade IV	Not a paired site	Positive histology	8130/3: Papillary transitional cell carcinoma	8120-8139: transitional cell papillomas and carcinomas	Urinary Bladder	XIf Other and unspecified carcinomas	Localized	Localized	Localized only	Blank(s)	Blank(s)	Blank(s)	Blank(s)	I	T1	N0	M0	Blank(s)	Blank(s)	Blank(s)	Blank(s)	Blank(s)	Blank(s)	T1	N0	M0	27	None	None; diagnosed at autopsy		Surgery performed	Blank(s)	Blank(s)	Blank(s)	Blank(s)	Blank(s)	Blank(s)	Blank(s)	98	0	No
16422014	60-64 years	Male	2019	Lung and Bronchus	Blank(s)	343	8140	Blank(s)	Right - origin of primary	Positive histology	8140/3: Adenocarcinoma, NOS	8140-8389: adenomas and adenocarcinomas	Lung and Bronchus	XIf Other and unspecified carcinomas	Distant	Blank(s)	Blank(s)	T2b	N1	M1c	4B	Blank(s)	Blank(s)	Blank(s)	Blank(s)	Blank(s)	Blank(s)	Blank(s)	Blank(s)	Blank(s)	Blank(s)	Blank(s)	Blank(s)	Blank(s)	0	None	None; diagnosed at autopsy		Not recommended	Blank(s)	Blank(s)	Blank(s)	Blank(s)	300	800	47	98	0	No
16422031	65-69 years	Male	2011	NHL - Nodal	Lymphoma	778	9680	B-cell; pre-B; B-precursor	Not a paired site	Positive histology	9680/3: Diffuse large B-cell lymphoma (DLBCL), NOS	9670-9699: nhl - mature b-cell lymphomas	NHL - Nodal	IIb Non-Hodgkin lymphomas (except Burkitt lymphoma)	Distant	Distant	Distant site(s)/node(s) involved	Blank(s)	Blank(s)	Blank(s)	Blank(s)	IIISA	NA	NA	NA	Blank(s)	Blank(s)	Blank(s)	Blank(s)	Blank(s)	Blank(s)	NA	NA	NA	0	Unknown or not applicable	None; diagnosed at autopsy		Not recommended	Blank(s)	Blank(s)	Blank(s)	Blank(s)	Blank(s)	Blank(s)	Blank(s)	99	99	N/A
16422031	65-69 years	Male	2011	NHL - Nodal	Lymphoma	779	9691	B-cell; pre-B; B-precursor	Not a paired site	Pos hist AND immunophenotyping AND/OR pos genetic studies	9691/3: Follicular lymphoma, grade 2	9670-9699: nhl - mature b-cell lymphomas	NHL - Nodal	IIb Non-Hodgkin lymphomas (except Burkitt lymphoma)	Distant	Distant	Distant site(s)/node(s) involved	Blank(s)	Blank(s)	Blank(s)	Blank(s)	IVA	NA	NA	NA	Blank(s)	Blank(s)	Blank(s)	Blank(s)	Blank(s)	Blank(s)	NA	NA	NA	0	Unknown or not applicable	None; diagnosed at autopsy		Not recommended	Blank(s)	Blank(s)	Blank(s)	Blank(s)	Blank(s)	Blank(s)	Blank(s)	99	99	N/A
16422041	85+ years	Female	2010	Chronic Lymphocytic Leukemia	HemeRetic	421	9823	B-cell; pre-B; B-precursor	Not a paired site	Pos hist AND immunophenotyping AND/OR pos genetic studies	9823/3: Chronic lymphocytic leukemia/small lymphocytic lymphoma	9820-9839: lymphoid leukemias (C42.1)	Chronic Lymphocytic Leukemia	Ia Lymphoid leukemias	Distant	Blank(s)	Distant site(s)/node(s) involved	Blank(s)	Blank(s)	Blank(s)	Blank(s)	NA	NA	NA	NA	Blank(s)	Blank(s)	Blank(s)	Blank(s)	Blank(s)	Blank(s)	NA	NA	NA	98	Unknown or not applicable	None; diagnosed at autopsy		Not recommended	Blank(s)	Blank(s)	Blank(s)	Blank(s)	Blank(s)	Blank(s)	Blank(s)	99	99	N/A
16422041	85+ years	Female	2011	Myeloma	MyelomaPlasmaCellDisorder	421	9732	B-cell; pre-B; B-precursor	Not a paired site	Positive histology	9732/3: Plasma cell myeloma	9730-9739: plasma cell tumors	Myeloma	IIb Non-Hodgkin lymphomas (except Burkitt lymphoma)	Distant	Distant	Distant site(s)/node(s) involved	Blank(s)	Blank(s)	Blank(s)	Blank(s)	NA	NA	NA	NA	Blank(s)	Blank(s)	Blank(s)	Blank(s)	Blank(s)	Blank(s)	NA	NA	NA	98	Unknown or not applicable	None; diagnosed at autopsy		Not recommended	Blank(s)	Blank(s)	Blank(s)	Blank(s)	Blank(s)	Blank(s)	Blank(s)	99	99	N/A
16422051	45-49 years	Male	2011	Melanoma of the Skin	MelanomaSkin	447	8720	Unknown	Right - origin of primary	Positive histology	8720/3: Malignant melanoma, NOS	8720-8799: nevi and melanomas	Melanoma of the Skin	XId Malignant melanomas	Localized	Localized	Localized only	Blank(s)	Blank(s)	Blank(s)	Blank(s)	IA	T1a	N0	M0	Blank(s)	Blank(s)	Blank(s)	Blank(s)	Blank(s)	Blank(s)	T1a	N0	M0	27	None	None; diagnosed at autopsy		Surgery performed	Blank(s)	Blank(s)	Blank(s)	Blank(s)	Blank(s)	Blank(s)	Blank(s)	98	0	No
16422051	50-54 years	Male	2015	Melanoma of the Skin	MelanomaSkin	445	8720	Unknown	Right - origin of primary	Positive histology	8720/3: Malignant melanoma, NOS	8720-8799: nevi and melanomas	Melanoma of the Skin	XId Malignant melanomas	Localized	Localized	Localized only	Blank(s)	Blank(s)	Blank(s)	Blank(s)	IA	T1a	N0	M0	Blank(s)	Blank(s)	Blank(s)	Blank(s)	Blank(s)	Blank(s)	T1a	N0	M0	30	None	None; diagnosed at autopsy		Surgery performed	Blank(s)	Blank(s)	Blank(s)	Blank(s)	Blank(s)	Blank(s)	Blank(s)	98	0	No
16422058	40-44 years	Female	2011	Melanoma of the Skin	MelanomaSkin	449	8720	Unknown	Not a paired site	Positive histology	8720/3: Malignant melanoma, NOS	8720-8799: nevi and melanomas	Melanoma of the Skin	XId Malignant melanomas	Localized	Localized	Localized only	Blank(s)	Blank(s)	Blank(s)	Blank(s)	IA	T1a	N0	M0	Blank(s)	Blank(s)	Blank(s)	Blank(s)	Blank(s)	Blank(s)	T1a	N0	M0	27	None	None; diagnosed at autopsy		Surgery performed	Blank(s)	Blank(s)	Blank(s)	Blank(s)	Blank(s)	Blank(s)	Blank(s)	98	0	No
16422059	65-69 years	Male	2011	Prostate	Prostate	619	8140	Poorly differentiated; Grade III	Not a paired site	Positive histology	8140/3: Adenocarcinoma, NOS	8140-8389: adenomas and adenocarcinomas	Prostate	XIf Other and unspecified carcinomas	Localized	Localized	Localized only	Blank(s)	Blank(s)	Blank(s)	Blank(s)	IIA	T2NOS	N0	M0	Blank(s)	Blank(s)	Blank(s)	Blank(s)	Blank(s)	Blank(s)	T2NOS	N0	M0	0	None	None; diagnosed at autopsy		Not recommended	Blank(s)	Blank(s)	Blank(s)	Blank(s)	Blank(s)	Blank(s)	Blank(s)	98	0	No
16422059	65-69 years	Male	2011	Chronic Lymphocytic Leukemia	HemeRetic	421	9823	B-cell; pre-B; B-precursor	Not a paired site	Positive histology	9823/3: Chronic lymphocytic leukemia/small lymphocytic lymphoma	9820-9839: lymphoid leukemias (C42.1)	Chronic Lymphocytic Leukemia	Ia Lymphoid leukemias	Distant	Blank(s)	Distant site(s)/node(s) involved	Blank(s)	Blank(s)	Blank(s)	Blank(s)	NA	NA	NA	NA	Blank(s)	Blank(s)	Blank(s)	Blank(s)	Blank(s)	Blank(s)	NA	NA	NA	98	Unknown or not applicable	None; diagnosed at autopsy		Not recommended	Blank(s)	Blank(s)	Blank(s)	Blank(s)	Blank(s)	Blank(s)	Blank(s)	99	99	N/A
16422060	45-49 years	Male	2011	Chronic Myeloid Leukemia	HemeRetic	421	9875	Unknown	Not a paired site	Pos hist AND immunophenotyping AND/OR pos genetic studies	9875/3: Chronic myelogenous leukemia, BCR-ABL1 positive	9840-9939: myeloid leukemias (C42.1)	Chronic Myeloid Leukemia	Ic Chronic myeloproliferative diseases	Distant	Blank(s)	Distant site(s)/node(s) involved	Blank(s)	Blank(s)	Blank(s)	Blank(s)	NA	NA	NA	NA	Blank(s)	Blank(s)	Blank(s)	Blank(s)	Blank(s)	Blank(s)	NA	NA	NA	98	Unknown or not applicable	None; diagnosed at autopsy		Not recommended	Blank(s)	Blank(s)	Blank(s)	Blank(s)	Blank(s)	Blank(s)	Blank(s)	99	99	N/A
16422060	50-54 years	Male	2015	Lip	LipLower	1	8070	Unknown	Not a paired site	Positive histology	8070/3: Squamous cell carcinoma, NOS	8050-8089: squamous cell neoplasms	Lip	XIf Other and unspecified carcinomas	Localized	Localized	Localized only	Blank(s)	Blank(s)	Blank(s)	Blank(s)	UNK Stage	TX	NX	M0	Blank(s)	Blank(s)	Blank(s)	Blank(s)	Blank(s)	Blank(s)	TX	NX	M0	22	None	None; diagnosed at autopsy		Surgery performed	Blank(s)	Blank(s)	Blank(s)	Blank(s)	Blank(s)	Blank(s)	Blank(s)	98	0	No
16422065	65-69 years	Female	2011	Melanoma of the Skin	MelanomaSkin	446	8720	Unknown	Left - origin of primary	Positive histology	8720/3: Malignant melanoma, NOS	8720-8799: nevi and melanomas	Melanoma of the Skin	XId Malignant melanomas	Localized	Localized	Localized only	Blank(s)	Blank(s)	Blank(s)	Blank(s)	IIB	T4a	N0	M0	Blank(s)	Blank(s)	Blank(s)	Blank(s)	Blank(s)	Blank(s)	T4a	N0	M0	27	Sentinel lymph node biopsy	None; diagnosed at autopsy		Surgery performed	Blank(s)	Blank(s)	Blank(s)	Blank(s)	Blank(s)	Blank(s)	Blank(s)	0	1	No
16422095	55-59 years	Male	2011	Urinary Bladder	Bladder	679	8130	Unknown	Not a paired site	Positive histology	8130/3: Papillary transitional cell carcinoma	8120-8139: transitional cell papillomas and carcinomas	Urinary Bladder	XIf Other and unspecified carcinomas	In situ	In situ	In situ	Blank(s)	Blank(s)	Blank(s)	Blank(s)	0a	Ta	N0	M0	Blank(s)	Blank(s)	Blank(s)	Blank(s)	Blank(s)	Blank(s)	Ta	N0	M0	22	None	None; diagnosed at autopsy		Surgery performed	Blank(s)	Blank(s)	Blank(s)	Blank(s)	Blank(s)	Blank(s)	Blank(s)	98	0	No
16422107	65-69 years	Male	2011	Miscellaneous	HemeRetic	421	9975	Unknown	Not a paired site	Positive histology	9975/3: Myelodysp./myeloproliferative neoplasm unclass (malig only before 2010)	9970-9979: other hematologic disorders	Miscellaneous	Id Myelodysplastic syndrome and other myeloproliferative diseases	Distant	Blank(s)	Distant site(s)/node(s) involved	Blank(s)	Blank(s)	Blank(s)	Blank(s)	NA	NA	NA	NA	Blank(s)	Blank(s)	Blank(s)	Blank(s)	Blank(s)	Blank(s)	NA	NA	NA	98	Unknown or not applicable	None; diagnosed at autopsy		Not recommended	Blank(s)	Blank(s)	Blank(s)	Blank(s)	Blank(s)	Blank(s)	Blank(s)	99	99	N/A
16422107	65-69 years	Male	2011	Acute Myeloid Leukemia	HemeRetic	421	9895	Unknown	Not a paired site	Positive histology	9895/3: Acute myeloid leukemia with myelodysplasia-related changes	9840-9939: myeloid leukemias (C42.1)	Acute Myeloid Leukemia	Ib Acute myeloid leukemias	Distant	Blank(s)	Distant site(s)/node(s) involved	Blank(s)	Blank(s)	Blank(s)	Blank(s)	NA	NA	NA	NA	Blank(s)	Blank(s)	Blank(s)	Blank(s)	Blank(s)	Blank(s)	NA	NA	NA	98	Unknown or not applicable	None; diagnosed at autopsy		Not recommended	Blank(s)	Blank(s)	Blank(s)	Blank(s)	Blank(s)	Blank(s)	Blank(s)	99	99	N/A
16422107	65-69 years	Male	2011	Other Urinary Organs	UrinaryOther	689	8010	Unknown	Not a paired site	Positive exfoliative cytology, no positive histology	8010/3: Carcinoma, NOS	8010-8049: epithelial neoplasms, NOS	Other Urinary Organs	XIf Other and unspecified carcinomas	Unknown/unstaged	Blank(s)	Unknown/unstaged/unspecified/DCO	Blank(s)	Blank(s)	Blank(s)	Blank(s)	NA	NA	NA	NA	Blank(s)	Blank(s)	Blank(s)	Blank(s)	Blank(s)	Blank(s)	NA	NA	NA	0	None	None; diagnosed at autopsy		Not recommended	Blank(s)	Blank(s)	Blank(s)	Blank(s)	Blank(s)	Blank(s)	Blank(s)	98	0	Unknown
16422122	80-84 years	Female	2010	Melanoma of the Skin	MelanomaSkin	445	8742	Unknown	Paired site: midline tumor	Positive histology	8742/3: Lentigo maligna melanoma	8720-8799: nevi and melanomas	Melanoma of the Skin	XId Malignant melanomas	Localized	Localized	Localized only	Blank(s)	Blank(s)	Blank(s)	Blank(s)	IA	T1a	N0	M0	Blank(s)	Blank(s)	Blank(s)	Blank(s)	Blank(s)	Blank(s)	T1a	N0	M0	34	None	None; diagnosed at autopsy		Surgery performed	Blank(s)	Blank(s)	Blank(s)	Blank(s)	Blank(s)	Blank(s)	Blank(s)	98	0	No
16422126	55-59 years	Male	2011	Melanoma of the Skin	MelanomaSkin	446	8720	Unknown	Right - origin of primary	Positive histology	8720/3: Malignant melanoma, NOS	8720-8799: nevi and melanomas	Melanoma of the Skin	XId Malignant melanomas	Localized	Localized	Localized only	Blank(s)	Blank(s)	Blank(s)	Blank(s)	IB	T1b	N0	M0	Blank(s)	Blank(s)	Blank(s)	Blank(s)	Blank(s)	Blank(s)	T1b	N0	M0	46	None	None; diagnosed at autopsy		Surgery performed	Blank(s)	Blank(s)	Blank(s)	Blank(s)	Blank(s)	Blank(s)	Blank(s)	98	0	No
16422155	85+ years	Male	2015	NHL - Extranodal	Lymphoma	446	9718	T-cell	Right - origin of primary	Pos hist AND immunophenotyping AND/OR pos genetic studies	9718/3: Primary cutaneous anaplastic large cell lymphoma	9700-9719: nhl - mature t and nk-cell lymphomas	NHL - Extranodal	IIb Non-Hodgkin lymphomas (except Burkitt lymphoma)	Localized	Localized	Localized only	Blank(s)	Blank(s)	Blank(s)	Blank(s)	IEA	NA	NA	NA	Blank(s)	Blank(s)	Blank(s)	Blank(s)	Blank(s)	Blank(s)	NA	NA	NA	0	None	None; diagnosed at autopsy		Not recommended	Blank(s)	Blank(s)	Blank(s)	Blank(s)	Blank(s)	Blank(s)	Blank(s)	99	99	N/A
16422180	80-84 years	Female	2011	Breast	Breast	503	8500	Moderately differentiated; Grade II	Left - origin of primary	Positive histology	8500/3: Infiltrating duct carcinoma, NOS	8500-8549: ductal and lobular neoplasms	Breast	XIf Other and unspecified carcinomas	Localized	Localized	Localized only	Blank(s)	Blank(s)	Blank(s)	Blank(s)	IA	T1c	N0(i-)	M0	Blank(s)	Blank(s)	Blank(s)	Blank(s)	Blank(s)	Blank(s)	T1c	N0(i-)	M0	41	Unknown or not applicable	None; diagnosed at autopsy		Surgery performed	Blank(s)	Blank(s)	Blank(s)	Blank(s)	Blank(s)	Blank(s)	Blank(s)	0	2	No
16422185	60-64 years	Female	2011	Breast	Breast	509	8500	Well differentiated; Grade I	Left - origin of primary	Positive histology	8500/3: Infiltrating duct carcinoma, NOS	8500-8549: ductal and lobular neoplasms	Breast	XIf Other and unspecified carcinomas	Localized	Localized	Localized only	Blank(s)	Blank(s)	Blank(s)	Blank(s)	IIA	T2	N0	M0	Blank(s)	Blank(s)	Blank(s)	Blank(s)	Blank(s)	Blank(s)	T2	N0	M0	22	Unknown or not applicable	None; diagnosed at autopsy		Surgery performed	Blank(s)	Blank(s)	Blank(s)	Blank(s)	Blank(s)	Blank(s)	Blank(s)	0	2	No
16422185	60-64 years	Female	2011	Breast	Breast	508	8520	Well differentiated; Grade I	Right - origin of primary	Positive histology	8520/3: Lobular carcinoma, NOS	8500-8549: ductal and lobular neoplasms	Breast	XIf Other and unspecified carcinomas	Localized	Localized	Localized only	Blank(s)	Blank(s)	Blank(s)	Blank(s)	IA	T1c	N0	M0	Blank(s)	Blank(s)	Blank(s)	Blank(s)	Blank(s)	Blank(s)	T1c	N0	M0	22	Unknown or not applicable	None; diagnosed at autopsy		Surgery performed	Blank(s)	Blank(s)	Blank(s)	Blank(s)	Blank(s)	Blank(s)	Blank(s)	0	3	No
16422206	75-79 years	Male	2011	Stomach	Stomach	164	8210	Moderately differentiated; Grade II	Not a paired site	Positive histology	8210/3: Adenocarcinoma in adenomatous polyp	8140-8389: adenomas and adenocarcinomas	Stomach	XIf Other and unspecified carcinomas	Localized	Localized	Localized only	Blank(s)	Blank(s)	Blank(s)	Blank(s)	IA	T1b	N0	M0	Blank(s)	Blank(s)	Blank(s)	Blank(s)	Blank(s)	Blank(s)	T1	N0	M0	30	4 or more regional lymph nodes removed	None; diagnosed at autopsy		Surgery performed	Blank(s)	Blank(s)	Blank(s)	Blank(s)	Blank(s)	Blank(s)	Blank(s)	0	8	No
16422206	75-79 years	Male	2012	Lung and Bronchus	Lung	343	8240	Unknown	Left - origin of primary	Positive histology	8240/3: Carcinoid tumor, NOS	8140-8389: adenomas and adenocarcinomas	Lung and Bronchus	XIf Other and unspecified carcinomas	Unknown/unstaged	Unknown/unstaged	Unknown/unstaged/unspecified/DCO	Blank(s)	Blank(s)	Blank(s)	Blank(s)	UNK Stage	TX	NX	M0	Blank(s)	Blank(s)	Blank(s)	Blank(s)	Blank(s)	Blank(s)	NA	NA	NA	0	None	None; diagnosed at autopsy		Not recommended	Blank(s)	Blank(s)	Blank(s)	Blank(s)	Blank(s)	Blank(s)	Blank(s)	98	0	Unknown
16422206	80-84 years	Male	2016	Lung and Bronchus	Lung	341	8070	Unknown	Right - origin of primary	Positive histology	8070/3: Squamous cell carcinoma, NOS	8050-8089: squamous cell neoplasms	Lung and Bronchus	XIf Other and unspecified carcinomas	Regional	Regional	Regional by direct extension only	Blank(s)	Blank(s)	Blank(s)	Blank(s)	Blank(s)	Blank(s)	Blank(s)	Blank(s)	c3	c0	c0	Clinical	Clinical	Clinical	Blank(s)	Blank(s)	Blank(s)	0	None	None; diagnosed at autopsy		Recommended but not performed, patient refused	Blank(s)	Blank(s)	Blank(s)	Blank(s)	Blank(s)	Blank(s)	999	98	0	No
16422206	85+ years	Male	2017	Other Digestive Organs	DigestiveOther	269	8010	Unknown	Not a paired site	Positive histology	8010/3: Carcinoma, NOS	8010-8049: epithelial neoplasms, NOS	Other Digestive Organs	XIf Other and unspecified carcinomas	Unknown/unstaged	Blank(s)	Unknown/unstaged/unspecified/DCO	Blank(s)	Blank(s)	Blank(s)	Blank(s)	Blank(s)	Blank(s)	Blank(s)	Blank(s)	Not applicable	Not applicable	Not applicable	Blank(s)	Blank(s)	Blank(s)	Blank(s)	Blank(s)	Blank(s)	0	Unknown or not applicable	Non-primary surgical procedure to distant site		Not recommended	Blank(s)	Blank(s)	Blank(s)	Blank(s)	Blank(s)	Blank(s)	999	99	99	Unknown
16422208	70-74 years	Male	2010	Prostate	Prostate	619	8010	Unknown	Not a paired site	Unknown	8010/3: Carcinoma, NOS	8010-8049: epithelial neoplasms, NOS	Prostate	XIf Other and unspecified carcinomas	Unknown/unstaged	Unknown/unstaged	Unknown/unstaged/unspecified/DCO	Blank(s)	Blank(s)	Blank(s)	Blank(s)	UNK Stage	TX	NX	M0	Blank(s)	Blank(s)	Blank(s)	Blank(s)	Blank(s)	Blank(s)	TX	NX	MX	0	None	None; diagnosed at autopsy		Not recommended	Blank(s)	Blank(s)	Blank(s)	Blank(s)	Blank(s)	Blank(s)	Blank(s)	99	99	Unknown
16422208	70-74 years	Male	2013	Sigmoid Colon	Colon	187	8140	Moderately differentiated; Grade II	Not a paired site	Positive histology	8140/3: Adenocarcinoma, NOS	8140-8389: adenomas and adenocarcinomas	Sigmoid Colon	XIf Other and unspecified carcinomas	Unknown/unstaged	Unknown/unstaged	Unknown/unstaged/unspecified/DCO	Blank(s)	Blank(s)	Blank(s)	Blank(s)	UNK Stage	TX	N0	M0	Blank(s)	Blank(s)	Blank(s)	Blank(s)	Blank(s)	Blank(s)	TX	N0	M0	0	None	None; diagnosed at autopsy		Recommended but not performed, patient refused	Blank(s)	Blank(s)	Blank(s)	Blank(s)	Blank(s)	Blank(s)	Blank(s)	98	0	No
16422235	70-74 years	Male	2011	Prostate	Prostate	619	8140	Poorly differentiated; Grade III	Not a paired site	Positive histology	8140/3: Adenocarcinoma, NOS	8140-8389: adenomas and adenocarcinomas	Prostate	XIf Other and unspecified carcinomas	Distant	Distant	Distant site(s)/node(s) involved	Blank(s)	Blank(s)	Blank(s)	Blank(s)	IV	T2c	N0	M1b	Blank(s)	Blank(s)	Blank(s)	Blank(s)	Blank(s)	Blank(s)	T2c	N0	M1b	0	None	None; diagnosed at autopsy		Not recommended	Blank(s)	Blank(s)	Blank(s)	Blank(s)	Blank(s)	Blank(s)	Blank(s)	98	0	No
16422255	65-69 years	Male	2011	Melanoma of the Skin	MelanomaSkin	445	8770	Unknown	Paired site: midline tumor	Positive histology	8770/3: Mixed epithelioid and spindle cell melanoma	8720-8799: nevi and melanomas	Melanoma of the Skin	XId Malignant melanomas	Localized	Localized	Localized only	Blank(s)	Blank(s)	Blank(s)	Blank(s)	IIB	T3b	N0	M0	Blank(s)	Blank(s)	Blank(s)	Blank(s)	Blank(s)	Blank(s)	T3b	N0	M0	31	Sentinel node biopsy and lym nd removed same/unstated time	None; diagnosed at autopsy		Surgery performed	Blank(s)	Blank(s)	Blank(s)	Blank(s)	Blank(s)	Blank(s)	Blank(s)	0	5	No
16422255	65-69 years	Male	2011	Melanoma of the Skin	MelanomaSkin	444	8771	Unknown	Not a paired site	Positive histology	8771/3: Epithelioid cell melanoma	8720-8799: nevi and melanomas	Melanoma of the Skin	XId Malignant melanomas	Localized	Localized	Localized only	Blank(s)	Blank(s)	Blank(s)	Blank(s)	IB	T2a	N0	M0	Blank(s)	Blank(s)	Blank(s)	Blank(s)	Blank(s)	Blank(s)	T2a	N0	M0	31	Sentinel node biopsy and lym nd removed same/unstated time	None; diagnosed at autopsy		Surgery performed	Blank(s)	Blank(s)	Blank(s)	Blank(s)	Blank(s)	Blank(s)	Blank(s)	0	8	No
16422261	55-59 years	Female	2011	Soft Tissue including Heart	SoftTissue	491	9040	Unknown	Left - origin of primary	Positive histology	9040/3: Synovial sarcoma, NOS	9040-9049: synovial-like neoplasms	Soft Tissue including Heart	IXd Other specified soft tissue sarcomas	Localized	Localized	Localized only	Blank(s)	Blank(s)	Blank(s)	Blank(s)	IIA	T1NOS	N0	M0	Blank(s)	Blank(s)	Blank(s)	Blank(s)	Blank(s)	Blank(s)	T1NOS	N0	M0	30	None	None; diagnosed at autopsy		Surgery performed	Blank(s)	Blank(s)	Blank(s)	Blank(s)	Blank(s)	Blank(s)	Blank(s)	98	0	No
16422261	55-59 years	Female	2012	Myeloma	MyelomaPlasmaCellDisorder	421	9732	B-cell; pre-B; B-precursor	Not a paired site	Positive histology	9732/3: Plasma cell myeloma	9730-9739: plasma cell tumors	Myeloma	IIb Non-Hodgkin lymphomas (except Burkitt lymphoma)	Distant	Distant	Distant site(s)/node(s) involved	Blank(s)	Blank(s)	Blank(s)	Blank(s)	NA	NA	NA	NA	Blank(s)	Blank(s)	Blank(s)	Blank(s)	Blank(s)	Blank(s)	NA	NA	NA	98	Unknown or not applicable	None; diagnosed at autopsy		Not recommended	Blank(s)	Blank(s)	Blank(s)	Blank(s)	Blank(s)	Blank(s)	Blank(s)	99	99	N/A
16422268	75-79 years	Female	2011	Breast	Breast	502	8522	Moderately differentiated; Grade II	Left - origin of primary	Positive histology	8522/3: Infiltrating duct and lobular carcinoma	8500-8549: ductal and lobular neoplasms	Breast	XIf Other and unspecified carcinomas	Localized	Localized	Localized only	Blank(s)	Blank(s)	Blank(s)	Blank(s)	IA	T1b	N0	M0	Blank(s)	Blank(s)	Blank(s)	Blank(s)	Blank(s)	Blank(s)	T1b	N0	M0	23	Unknown or not applicable	None; diagnosed at autopsy		Surgery performed	Blank(s)	Blank(s)	Blank(s)	Blank(s)	Blank(s)	Blank(s)	Blank(s)	0	2	No
16422294	75-79 years	Female	2011	Ovary	Ovary	569	8441	Poorly differentiated; Grade III	Left - origin of primary	Positive histology	8441/3: Serous cystadenocarcinoma, NOS	8440-8499: cystic, mucinous and serous neoplasms	Ovary	Xd Gonadal carcinomas	Regional	Regional	Regional by direct extension only	Blank(s)	Blank(s)	Blank(s)	Blank(s)	IIC	T2c	N0	M0	Blank(s)	Blank(s)	Blank(s)	Blank(s)	Blank(s)	Blank(s)	T2c	N0	M0	56	4 or more regional lymph nodes removed	None; diagnosed at autopsy		Surgery performed	Blank(s)	Blank(s)	Blank(s)	Blank(s)	Blank(s)	Blank(s)	Blank(s)	0	10	No
16422309	70-74 years	Male	2011	Prostate	Prostate	619	8140	Poorly differentiated; Grade III	Not a paired site	Positive histology	8140/3: Adenocarcinoma, NOS	8140-8389: adenomas and adenocarcinomas	Prostate	XIf Other and unspecified carcinomas	Localized	Localized	Localized only	Blank(s)	Blank(s)	Blank(s)	Blank(s)	IIB	T1c	N0	M0	Blank(s)	Blank(s)	Blank(s)	Blank(s)	Blank(s)	Blank(s)	T1c	N0	M0	0	None	None; diagnosed at autopsy		Not recommended	Blank(s)	Blank(s)	Blank(s)	Blank(s)	Blank(s)	Blank(s)	Blank(s)	98	0	No
16422309	80-84 years	Male	2019	Pancreas	Blank(s)	250	8500	Blank(s)	Not a paired site	Positive exfoliative cytology, no positive histology	8500/3: Infiltrating duct carcinoma, NOS	8500-8549: ductal and lobular neoplasms	Pancreas	XIf Other and unspecified carcinomas	Regional	Blank(s)	Blank(s)	T4	NX	M0	3	Blank(s)	Blank(s)	Blank(s)	Blank(s)	Blank(s)	Blank(s)	Blank(s)	Blank(s)	Blank(s)	Blank(s)	Blank(s)	Blank(s)	Blank(s)	0	None	None; diagnosed at autopsy		Not recommended	Blank(s)	Blank(s)	Blank(s)	Blank(s)	600	999	46	98	0	No
16422356	55-59 years	Male	2011	Sigmoid Colon	Colon	187	8263	Poorly differentiated; Grade III	Not a paired site	Positive histology	8263/3: Adenocarcinoma in tubulovillous adenoma	8140-8389: adenomas and adenocarcinomas	Sigmoid Colon	XIf Other and unspecified carcinomas	Regional	Regional	Regional by both direct extension and lymph node involvement	Blank(s)	Blank(s)	Blank(s)	Blank(s)	IIIC	T3	N2b	M0	Blank(s)	Blank(s)	Blank(s)	Blank(s)	Blank(s)	Blank(s)	T3	N2	M0	30	4 or more regional lymph nodes removed	None; diagnosed at autopsy		Surgery performed	Blank(s)	Blank(s)	Blank(s)	Blank(s)	Blank(s)	Blank(s)	Blank(s)	28	31	No
16422356	55-59 years	Male	2011	Rectum	Rectum	209	8255	Undifferentiated; anaplastic; Grade IV	Not a paired site	Positive histology	8255/3: Adenocarcinoma with mixed subtypes	8140-8389: adenomas and adenocarcinomas	Rectum	XIf Other and unspecified carcinomas	Distant	Distant	Distant site(s)/node(s) involved	Blank(s)	Blank(s)	Blank(s)	Blank(s)	IVA	T3	N2b	M1a	Blank(s)	Blank(s)	Blank(s)	Blank(s)	Blank(s)	Blank(s)	T3	N2	M1	50	4 or more regional lymph nodes removed	None; diagnosed at autopsy		Surgery performed	Blank(s)	Blank(s)	Blank(s)	Blank(s)	Blank(s)	Blank(s)	Blank(s)	15	17	No
16422392	60-64 years	Female	2011	Corpus Uteri	CorpusSarcoma	542	8890	Undifferentiated; anaplastic; Grade IV	Not a paired site	Positive histology	8890/3: Leiomyosarcoma, NOS	8890-8929: myomatous neoplasms	Corpus Uteri	IXd Other specified soft tissue sarcomas	Localized	Localized	Localized only	Blank(s)	Blank(s)	Blank(s)	Blank(s)	IB	T1b	N0	M0	Blank(s)	Blank(s)	Blank(s)	Blank(s)	Blank(s)	Blank(s)	NA	NA	NA	61	None	None; diagnosed at autopsy		Surgery performed	Blank(s)	Blank(s)	Blank(s)	Blank(s)	Blank(s)	Blank(s)	Blank(s)	98	0	No
16422392	60-64 years	Female	2011	Lung and Bronchus	Lung	343	8246	Well differentiated; Grade I	Right - origin of primary	Positive histology	8246/3: Neuroendocrine carcinoma, NOS	8140-8389: adenomas and adenocarcinomas	Lung and Bronchus	XIf Other and unspecified carcinomas	Localized	Localized	Localized only	Blank(s)	Blank(s)	Blank(s)	Blank(s)	IA	T1a	N0	M0	Blank(s)	Blank(s)	Blank(s)	Blank(s)	Blank(s)	Blank(s)	T1	N0	M0	21	None	None; diagnosed at autopsy		Surgery performed	Blank(s)	Blank(s)	Blank(s)	Blank(s)	Blank(s)	Blank(s)	Blank(s)	98	0	No
16422394	50-54 years	Female	2011	Ovary	Ovary	569	8441	Undifferentiated; anaplastic; Grade IV	Bilateral, single primary	Positive histology	8441/3: Serous cystadenocarcinoma, NOS	8440-8499: cystic, mucinous and serous neoplasms	Ovary	Xd Gonadal carcinomas	Distant	Distant	Distant site(s)/node(s) involved	Blank(s)	Blank(s)	Blank(s)	Blank(s)	IIIC	T3c	N0	M0	Blank(s)	Blank(s)	Blank(s)	Blank(s)	Blank(s)	Blank(s)	T3c	N0	M0	60	None	None; diagnosed at autopsy		Surgery performed	Blank(s)	Blank(s)	Blank(s)	Blank(s)	Blank(s)	Blank(s)	Blank(s)	98	0	No
16422394	50-54 years	Female	2011	Thyroid	Thyroid	739	8260	Unknown	Not a paired site	Positive histology	8260/3: Papillary adenocarcinoma, NOS	8140-8389: adenomas and adenocarcinomas	Thyroid	XIb Thyroid carcinomas	Localized	Localized	Localized only	Blank(s)	Blank(s)	Blank(s)	Blank(s)	I	T1b(m)	N0	M0	Blank(s)	Blank(s)	Blank(s)	Blank(s)	Blank(s)	Blank(s)	T1	N0	M0	50	None	None; diagnosed at autopsy		Surgery performed	Blank(s)	Blank(s)	Blank(s)	Blank(s)	Blank(s)	Blank(s)	Blank(s)	98	0	No
16422404	70-74 years	Male	2007	Kidney and Renal Pelvis	KidneyParenchyma	649	8312	Unknown	Right - origin of primary	Positive histology	8312/3: Renal cell carcinoma	8140-8389: adenomas and adenocarcinomas	Kidney	VIb Renal carcinomas	Localized	Localized	Localized only	Blank(s)	Blank(s)	Blank(s)	Blank(s)	Blank(s)	Blank(s)	Blank(s)	Blank(s)	Blank(s)	Blank(s)	Blank(s)	Blank(s)	Blank(s)	Blank(s)	T1a	N0	M0	15	None	None; diagnosed at autopsy		Surgery performed	Blank(s)	Blank(s)	Blank(s)	Blank(s)	Blank(s)	Blank(s)	Blank(s)	98	0	Blank(s)
16422404	70-74 years	Male	2011	Prostate	Prostate	619	8140	Poorly differentiated; Grade III	Not a paired site	Positive histology	8140/3: Adenocarcinoma, NOS	8140-8389: adenomas and adenocarcinomas	Prostate	XIf Other and unspecified carcinomas	Localized	Localized	Localized only	Blank(s)	Blank(s)	Blank(s)	Blank(s)	IIA	T1c	N0	M0	Blank(s)	Blank(s)	Blank(s)	Blank(s)	Blank(s)	Blank(s)	T1c	N0	M0	0	None	None; diagnosed at autopsy		Not recommended	Blank(s)	Blank(s)	Blank(s)	Blank(s)	Blank(s)	Blank(s)	Blank(s)	98	0	No
16422404	75-79 years	Male	2017	Small Intestine	SmallIntestine	170	8140	Poorly differentiated; Grade III	Not a paired site	Positive histology	8140/3: Adenocarcinoma, NOS	8140-8389: adenomas and adenocarcinomas	Small Intestine	XIf Other and unspecified carcinomas	Regional	Regional	Regional by both direct extension and lymph node involvement	Blank(s)	Blank(s)	Blank(s)	Blank(s)	Blank(s)	Blank(s)	Blank(s)	Blank(s)	p4	p2	c0	Pathologic	Pathologic	Clinical	Blank(s)	Blank(s)	Blank(s)	60	4 or more regional lymph nodes removed	None; diagnosed at autopsy		Surgery performed	Blank(s)	Blank(s)	Blank(s)	Blank(s)	Blank(s)	Blank(s)	40	4	29	No
16422415	85+ years	Female	2011	Urinary Bladder	Bladder	679	8130	Undifferentiated; anaplastic; Grade IV	Not a paired site	Positive histology	8130/3: Papillary transitional cell carcinoma	8120-8139: transitional cell papillomas and carcinomas	Urinary Bladder	XIf Other and unspecified carcinomas	Localized	Localized	Localized only	Blank(s)	Blank(s)	Blank(s)	Blank(s)	I	T1	N0	M0	Blank(s)	Blank(s)	Blank(s)	Blank(s)	Blank(s)	Blank(s)	T1	N0	M0	22	None	None; diagnosed at autopsy		Surgery performed	Blank(s)	Blank(s)	Blank(s)	Blank(s)	Blank(s)	Blank(s)	Blank(s)	98	0	No
16422451	65-69 years	Female	2010	Chronic Lymphocytic Leukemia	HemeRetic	421	9823	B-cell; pre-B; B-precursor	Not a paired site	Positive histology	9823/3: Chronic lymphocytic leukemia/small lymphocytic lymphoma	9820-9839: lymphoid leukemias (C42.1)	Chronic Lymphocytic Leukemia	Ia Lymphoid leukemias	Distant	Blank(s)	Distant site(s)/node(s) involved	Blank(s)	Blank(s)	Blank(s)	Blank(s)	NA	NA	NA	NA	Blank(s)	Blank(s)	Blank(s)	Blank(s)	Blank(s)	Blank(s)	NA	NA	NA	98	Unknown or not applicable	None; diagnosed at autopsy		Not recommended	Blank(s)	Blank(s)	Blank(s)	Blank(s)	Blank(s)	Blank(s)	Blank(s)	99	99	N/A
16422451	65-69 years	Female	2011	NHL - Extranodal	Lymphoma	421	9591	B-cell; pre-B; B-precursor	Not a paired site	Positive histology	9591/3: Non-Hodgkin lymphoma, NOS	9590-9599: malignant lymphomas, NOS or diffuse	NHL - Extranodal	Ia Lymphoid leukemias	Distant	Distant	Distant site(s)/node(s) involved	Blank(s)	Blank(s)	Blank(s)	Blank(s)	IVA	NA	NA	NA	Blank(s)	Blank(s)	Blank(s)	Blank(s)	Blank(s)	Blank(s)	NA	NA	NA	98	Unknown or not applicable	None; diagnosed at autopsy		Not recommended	Blank(s)	Blank(s)	Blank(s)	Blank(s)	Blank(s)	Blank(s)	Blank(s)	99	99	N/A
16422566	70-74 years	Male	2011	Prostate	Prostate	619	8140	Poorly differentiated; Grade III	Not a paired site	Positive histology	8140/3: Adenocarcinoma, NOS	8140-8389: adenomas and adenocarcinomas	Prostate	XIf Other and unspecified carcinomas	Localized	Localized	Localized only	Blank(s)	Blank(s)	Blank(s)	Blank(s)	IIB	T2NOS	N0	M0	Blank(s)	Blank(s)	Blank(s)	Blank(s)	Blank(s)	Blank(s)	T2NOS	N0	M0	0	None	None; diagnosed at autopsy		Not recommended	Blank(s)	Blank(s)	Blank(s)	Blank(s)	Blank(s)	Blank(s)	Blank(s)	98	0	No
16422566	70-74 years	Male	2011	Lung and Bronchus	Lung	343	8255	Moderately differentiated; Grade II	Right - origin of primary	Positive histology	8255/3: Adenocarcinoma with mixed subtypes	8140-8389: adenomas and adenocarcinomas	Lung and Bronchus	XIf Other and unspecified carcinomas	Localized	Localized	Localized only	Blank(s)	Blank(s)	Blank(s)	Blank(s)	IB	T2a	N0	M0	Blank(s)	Blank(s)	Blank(s)	Blank(s)	Blank(s)	Blank(s)	T2	N0	M0	33	4 or more regional lymph nodes removed	None; diagnosed at autopsy		Surgery performed	Blank(s)	Blank(s)	Blank(s)	Blank(s)	Blank(s)	Blank(s)	Blank(s)	0	20	No
16422575	50-54 years	Male	2010	Brain	Brain	711	9451	Undifferentiated; anaplastic; Grade IV	Left - origin of primary	Positive histology	9451/3: Oligodendroglioma, anaplastic	9380-9489: gliomas	Brain	IIId Other gliomas	Localized	Localized	Localized only	Blank(s)	Blank(s)	Blank(s)	Blank(s)	NA	NA	NA	NA	Blank(s)	Blank(s)	Blank(s)	Blank(s)	Blank(s)	Blank(s)	NA	NA	NA	30	Unknown or not applicable	None; diagnosed at autopsy		Surgery performed	Blank(s)	Blank(s)	Blank(s)	Blank(s)	Blank(s)	Blank(s)	Blank(s)	99	99	No
16422575	55-59 years	Male	2014	Ascending Colon	Colon	182	8140	Moderately differentiated; Grade II	Not a paired site	Positive histology	8140/3: Adenocarcinoma, NOS	8140-8389: adenomas and adenocarcinomas	Ascending Colon	XIf Other and unspecified carcinomas	Regional	Regional	Regional lymph nodes involved only	Blank(s)	Blank(s)	Blank(s)	Blank(s)	IIIC	T3	N2b	M0	Blank(s)	Blank(s)	Blank(s)	Blank(s)	Blank(s)	Blank(s)	T3	N2	M0	41	4 or more regional lymph nodes removed	None; diagnosed at autopsy		Surgery performed	Blank(s)	Blank(s)	Blank(s)	Blank(s)	Blank(s)	Blank(s)	Blank(s)	16	19	No
16422590	70-74 years	Male	2011	Prostate	Prostate	619	8140	Moderately differentiated; Grade II	Not a paired site	Positive histology	8140/3: Adenocarcinoma, NOS	8140-8389: adenomas and adenocarcinomas	Prostate	XIf Other and unspecified carcinomas	Localized	Localized	Localized only	Blank(s)	Blank(s)	Blank(s)	Blank(s)	IIA	T1c	N0	M0	Blank(s)	Blank(s)	Blank(s)	Blank(s)	Blank(s)	Blank(s)	T1c	N0	M0	0	None	None; diagnosed at autopsy		Not recommended	Blank(s)	Blank(s)	Blank(s)	Blank(s)	Blank(s)	Blank(s)	Blank(s)	98	0	No
16422590	70-74 years	Male	2011	Ascending Colon	Colon	182	8263	Moderately differentiated; Grade II	Not a paired site	Positive histology	8263/3: Adenocarcinoma in tubulovillous adenoma	8140-8389: adenomas and adenocarcinomas	Ascending Colon	XIf Other and unspecified carcinomas	Localized	Localized	Localized only	Blank(s)	Blank(s)	Blank(s)	Blank(s)	IIA	T3	N0	M0	Blank(s)	Blank(s)	Blank(s)	Blank(s)	Blank(s)	Blank(s)	T3	N0	M0	40	4 or more regional lymph nodes removed	None; diagnosed at autopsy		Surgery performed	Blank(s)	Blank(s)	Blank(s)	Blank(s)	Blank(s)	Blank(s)	Blank(s)	0	16	No
16422597	65-69 years	Male	2010	Prostate	Prostate	619	8140	Moderately differentiated; Grade II	Not a paired site	Positive histology	8140/3: Adenocarcinoma, NOS	8140-8389: adenomas and adenocarcinomas	Prostate	XIf Other and unspecified carcinomas	Localized	Localized	Localized only	Blank(s)	Blank(s)	Blank(s)	Blank(s)	I	T2NOS	N0	M0	Blank(s)	Blank(s)	Blank(s)	Blank(s)	Blank(s)	Blank(s)	T2NOS	N0	M0	0	None	None; diagnosed at autopsy		Not recommended	Blank(s)	Blank(s)	Blank(s)	Blank(s)	Blank(s)	Blank(s)	Blank(s)	98	0	No
16422600	65-69 years	Male	2011	Prostate	Prostate	619	8140	Poorly differentiated; Grade III	Not a paired site	Positive histology	8140/3: Adenocarcinoma, NOS	8140-8389: adenomas and adenocarcinomas	Prostate	XIf Other and unspecified carcinomas	Regional	Regional	Regional by direct extension only	Blank(s)	Blank(s)	Blank(s)	Blank(s)	III	T3a	N0	M0	Blank(s)	Blank(s)	Blank(s)	Blank(s)	Blank(s)	Blank(s)	T3a	N0	M0	50	4 or more regional lymph nodes removed	None; diagnosed at autopsy		Surgery performed	Blank(s)	Blank(s)	Blank(s)	Blank(s)	Blank(s)	Blank(s)	Blank(s)	0	13	No
16422600	75-79 years	Male	2016	Urinary Bladder	Bladder	679	8130	Moderately differentiated; Grade II	Not a paired site	Positive histology	8130/3: Papillary transitional cell carcinoma	8120-8139: transitional cell papillomas and carcinomas	Urinary Bladder	XIf Other and unspecified carcinomas	In situ	In situ	In situ	Blank(s)	Blank(s)	Blank(s)	Blank(s)	Blank(s)	Blank(s)	Blank(s)	Blank(s)	pA	c0	c0	Clinical	Clinical	Clinical	Blank(s)	Blank(s)	Blank(s)	27	None	None; diagnosed at autopsy		Surgery performed	Blank(s)	Blank(s)	Blank(s)	Blank(s)	Blank(s)	Blank(s)	999	98	0	No
16422605	65-69 years	Female	2011	Kidney and Renal Pelvis	KidneyParenchyma	649	8310	Well differentiated; Grade I	Left - origin of primary	Positive histology	8310/3: Clear cell adenocarcinoma, NOS	8140-8389: adenomas and adenocarcinomas	Kidney	VIb Renal carcinomas	Localized	Localized	Localized only	Blank(s)	Blank(s)	Blank(s)	Blank(s)	II	T2b	N0	M0	Blank(s)	Blank(s)	Blank(s)	Blank(s)	Blank(s)	Blank(s)	T2	N0	M0	50	None	None; diagnosed at autopsy		Surgery performed	Blank(s)	Blank(s)	Blank(s)	Blank(s)	Blank(s)	Blank(s)	Blank(s)	98	0	No
16422608	70-74 years	Male	2011	Urinary Bladder	Bladder	679	8130	Unknown	Not a paired site	Positive histology	8130/3: Papillary transitional cell carcinoma	8120-8139: transitional cell papillomas and carcinomas	Urinary Bladder	XIf Other and unspecified carcinomas	In situ	In situ	In situ	Blank(s)	Blank(s)	Blank(s)	Blank(s)	0a	Ta	N0	M0	Blank(s)	Blank(s)	Blank(s)	Blank(s)	Blank(s)	Blank(s)	Ta	N0	M0	27	None	None; diagnosed at autopsy		Surgery performed	Blank(s)	Blank(s)	Blank(s)	Blank(s)	Blank(s)	Blank(s)	Blank(s)	98	0	No
16422608	70-74 years	Male	2014	Chronic Lymphocytic Leukemia	HemeRetic	421	9823	B-cell; pre-B; B-precursor	Not a paired site	Positive histology	9823/3: Chronic lymphocytic leukemia/small lymphocytic lymphoma	9820-9839: lymphoid leukemias (C42.1)	Chronic Lymphocytic Leukemia	Ia Lymphoid leukemias	Distant	Blank(s)	Distant site(s)/node(s) involved	Blank(s)	Blank(s)	Blank(s)	Blank(s)	NA	NA	NA	NA	Blank(s)	Blank(s)	Blank(s)	Blank(s)	Blank(s)	Blank(s)	NA	NA	NA	98	Unknown or not applicable	None; diagnosed at autopsy		Not recommended	Blank(s)	Blank(s)	Blank(s)	Blank(s)	Blank(s)	Blank(s)	Blank(s)	99	99	N/A
16422609	50-54 years	Female	2011	NHL - Extranodal	Lymphoma	119	9680	B-cell; pre-B; B-precursor	Not a paired site	Pos hist AND immunophenotyping AND/OR pos genetic studies	9680/3: Diffuse large B-cell lymphoma (DLBCL), NOS	9670-9699: nhl - mature b-cell lymphomas	NHL - Extranodal	IIb Non-Hodgkin lymphomas (except Burkitt lymphoma)	Regional	Regional	Regional, NOS	Blank(s)	Blank(s)	Blank(s)	Blank(s)	IIEB	NA	NA	NA	Blank(s)	Blank(s)	Blank(s)	Blank(s)	Blank(s)	Blank(s)	NA	NA	NA	0	None	None; diagnosed at autopsy		Not recommended	Blank(s)	Blank(s)	Blank(s)	Blank(s)	Blank(s)	Blank(s)	Blank(s)	99	99	N/A
16422609	55-59 years	Female	2013	NHL - Nodal	Lymphoma	778	9699	B-cell; pre-B; B-precursor	Not a paired site	Pos hist AND immunophenotyping AND/OR pos genetic studies	9699/3: Extranodal marginal zone lymphoma of mucosal-assoc. lymphoid tissue-MALT	9670-9699: nhl - mature b-cell lymphomas	NHL - Nodal	IIb Non-Hodgkin lymphomas (except Burkitt lymphoma)	Regional	Regional	Regional, NOS	Blank(s)	Blank(s)	Blank(s)	Blank(s)	IIA	NA	NA	NA	Blank(s)	Blank(s)	Blank(s)	Blank(s)	Blank(s)	Blank(s)	NA	NA	NA	0	Unknown or not applicable	None; diagnosed at autopsy		Not recommended	Blank(s)	Blank(s)	Blank(s)	Blank(s)	Blank(s)	Blank(s)	Blank(s)	99	99	N/A
16422631	55-59 years	Male	2011	NHL - Extranodal	Lymphoma	19	9673	B-cell; pre-B; B-precursor	Not a paired site	Positive histology	9673/3: Mantle cell lymphoma	9670-9699: nhl - mature b-cell lymphomas	NHL - Extranodal	IIb Non-Hodgkin lymphomas (except Burkitt lymphoma)	Localized	Localized	Localized only	Blank(s)	Blank(s)	Blank(s)	Blank(s)	IEA	NA	NA	NA	Blank(s)	Blank(s)	Blank(s)	Blank(s)	Blank(s)	Blank(s)	NA	NA	NA	27	None	None; diagnosed at autopsy		Surgery performed	Blank(s)	Blank(s)	Blank(s)	Blank(s)	Blank(s)	Blank(s)	Blank(s)	99	99	N/A
16422631	60-64 years	Male	2013	Acute Myeloid Leukemia	HemeRetic	421	9920	Unknown	Not a paired site	Pos hist AND immunophenotyping AND/OR pos genetic studies	9920/3: Therapy-related myeloid neoplasm	9840-9939: myeloid leukemias (C42.1)	Acute Myeloid Leukemia	Ib Acute myeloid leukemias	Distant	Blank(s)	Distant site(s)/node(s) involved	Blank(s)	Blank(s)	Blank(s)	Blank(s)	NA	NA	NA	NA	Blank(s)	Blank(s)	Blank(s)	Blank(s)	Blank(s)	Blank(s)	NA	NA	NA	98	Unknown or not applicable	None; diagnosed at autopsy		Not recommended	Blank(s)	Blank(s)	Blank(s)	Blank(s)	Blank(s)	Blank(s)	Blank(s)	99	99	N/A
16422656	70-74 years	Male	2011	Prostate	Prostate	619	8140	Poorly differentiated; Grade III	Not a paired site	Positive histology	8140/3: Adenocarcinoma, NOS	8140-8389: adenomas and adenocarcinomas	Prostate	XIf Other and unspecified carcinomas	Localized	Localized	Localized only	Blank(s)	Blank(s)	Blank(s)	Blank(s)	IIA	T1c	N0	M0	Blank(s)	Blank(s)	Blank(s)	Blank(s)	Blank(s)	Blank(s)	T1c	N0	M0	0	None	None; diagnosed at autopsy		Not recommended	Blank(s)	Blank(s)	Blank(s)	Blank(s)	Blank(s)	Blank(s)	Blank(s)	98	0	No
16422656	80-84 years	Male	2017	Other Digestive Organs	DigestiveOther	269	8140	Unknown	Not a paired site	Positive histology	8140/3: Adenocarcinoma, NOS	8140-8389: adenomas and adenocarcinomas	Other Digestive Organs	XIf Other and unspecified carcinomas	Distant	Blank(s)	Distant site(s)/node(s) involved	Blank(s)	Blank(s)	Blank(s)	Blank(s)	Blank(s)	Blank(s)	Blank(s)	Blank(s)	Not applicable	Not applicable	Not applicable	Blank(s)	Blank(s)	Blank(s)	Blank(s)	Blank(s)	Blank(s)	0	None	None; diagnosed at autopsy		Not recommended	Blank(s)	Blank(s)	Blank(s)	Blank(s)	Blank(s)	Blank(s)	999	99	99	Unknown
16422664	60-64 years	Female	2011	Cecum	Colon	180	8210	Moderately differentiated; Grade II	Not a paired site	Positive histology	8210/3: Adenocarcinoma in adenomatous polyp	8140-8389: adenomas and adenocarcinomas	Cecum	XIf Other and unspecified carcinomas	Localized	Localized	Localized only	Blank(s)	Blank(s)	Blank(s)	Blank(s)	I	T2	N0	M0	Blank(s)	Blank(s)	Blank(s)	Blank(s)	Blank(s)	Blank(s)	T2	N0	M0	40	4 or more regional lymph nodes removed	None; diagnosed at autopsy		Surgery performed	Blank(s)	Blank(s)	Blank(s)	Blank(s)	Blank(s)	Blank(s)	Blank(s)	0	19	No
16422664	60-64 years	Female	2011	Transverse Colon	Colon	184	8140	Poorly differentiated; Grade III	Not a paired site	Positive histology	8140/3: Adenocarcinoma, NOS	8140-8389: adenomas and adenocarcinomas	Transverse Colon	XIf Other and unspecified carcinomas	Regional	Regional	Regional by direct extension only	Blank(s)	Blank(s)	Blank(s)	Blank(s)	IIC	T4b	N0	M0	Blank(s)	Blank(s)	Blank(s)	Blank(s)	Blank(s)	Blank(s)	T4	N0	M0	40	4 or more regional lymph nodes removed	None; diagnosed at autopsy		Surgery performed	Blank(s)	Blank(s)	Blank(s)	Blank(s)	Blank(s)	Blank(s)	Blank(s)	0	19	No
16422673	65-69 years	Male	2011	Lung and Bronchus	Lung	341	8255	Poorly differentiated; Grade III	Right - origin of primary	Positive histology	8255/3: Adenocarcinoma with mixed subtypes	8140-8389: adenomas and adenocarcinomas	Lung and Bronchus	XIf Other and unspecified carcinomas	Regional	Regional	Regional by both direct extension and lymph node involvement	Blank(s)	Blank(s)	Blank(s)	Blank(s)	IIIA	T3	N1	M0	Blank(s)	Blank(s)	Blank(s)	Blank(s)	Blank(s)	Blank(s)	T3	N1	M0	46	4 or more regional lymph nodes removed	None; diagnosed at autopsy		Surgery performed	Blank(s)	Blank(s)	Blank(s)	Blank(s)	Blank(s)	Blank(s)	Blank(s)	1	5	No
16422673	65-69 years	Male	2011	Lung and Bronchus	Lung	341	8480	Poorly differentiated; Grade III	Right - origin of primary	Positive histology	8480/3: Mucinous adenocarcinoma	8440-8499: cystic, mucinous and serous neoplasms	Lung and Bronchus	XIf Other and unspecified carcinomas	Regional	Regional	Regional by both direct extension and lymph node involvement	Blank(s)	Blank(s)	Blank(s)	Blank(s)	IIA	T2a	N1	M0	Blank(s)	Blank(s)	Blank(s)	Blank(s)	Blank(s)	Blank(s)	T2	N1	M0	33	4 or more regional lymph nodes removed	None; diagnosed at autopsy		Surgery performed	Blank(s)	Blank(s)	Blank(s)	Blank(s)	Blank(s)	Blank(s)	Blank(s)	1	97	No
16422678	40-44 years	Male	2010	Bones and Joints	Bone	414	9181	Moderately differentiated; Grade II	Right - origin of primary	Positive histology	9181/3: Chondroblastic osteosarcoma	9180-9249: osseous and chondromatous neoplasms	Bones and Joints	VIIIa Osteosarcomas	Localized	Blank(s)	Localized only	Blank(s)	Blank(s)	Blank(s)	Blank(s)	IB	T2	N0	M0	Blank(s)	Blank(s)	Blank(s)	Blank(s)	Blank(s)	Blank(s)	T2	N0	M0	53	None	None; diagnosed at autopsy		Surgery performed	Blank(s)	Blank(s)	Blank(s)	Blank(s)	Blank(s)	Blank(s)	Blank(s)	98	0	No
16422684	85+ years	Male	2011	Miscellaneous	HemeRetic	421	9985	Unknown	Not a paired site	Positive histology	9985/3: Refractory cytopenia with multilineage dysplasia	9980-9989: myelodysplastic syndrome	Miscellaneous	Id Myelodysplastic syndrome and other myeloproliferative diseases	Distant	Blank(s)	Distant site(s)/node(s) involved	Blank(s)	Blank(s)	Blank(s)	Blank(s)	NA	NA	NA	NA	Blank(s)	Blank(s)	Blank(s)	Blank(s)	Blank(s)	Blank(s)	NA	NA	NA	98	Unknown or not applicable	None; diagnosed at autopsy		Not recommended	Blank(s)	Blank(s)	Blank(s)	Blank(s)	Blank(s)	Blank(s)	Blank(s)	99	99	N/A
16422684	85+ years	Male	2011	Other Acute Leukemia	HemeRetic	421	9801	Unknown	Not a paired site	Positive histology	9801/3: Acute undifferentiated leukemia	9800-9805: leukemias, NOS	Other Acute Leukemia	Ie Unspecified and other specified leukemias	Distant	Blank(s)	Distant site(s)/node(s) involved	Blank(s)	Blank(s)	Blank(s)	Blank(s)	NA	NA	NA	NA	Blank(s)	Blank(s)	Blank(s)	Blank(s)	Blank(s)	Blank(s)	NA	NA	NA	98	Unknown or not applicable	None; diagnosed at autopsy		Not recommended	Blank(s)	Blank(s)	Blank(s)	Blank(s)	Blank(s)	Blank(s)	Blank(s)	99	99	N/A
16422686	50-54 years	Male	2011	Melanoma of the Skin	MelanomaSkin	446	8720	Unknown	Left - origin of primary	Positive histology	8720/3: Malignant melanoma, NOS	8720-8799: nevi and melanomas	Melanoma of the Skin	XId Malignant melanomas	Regional	Regional	Regional lymph nodes involved only	Blank(s)	Blank(s)	Blank(s)	Blank(s)	IIIA	T2a	N2a	M0	Blank(s)	Blank(s)	Blank(s)	Blank(s)	Blank(s)	Blank(s)	T2a	N2a	M0	46	Sentinel node biopsy and lym nd removed same/unstated time	None; diagnosed at autopsy		Surgery performed	Blank(s)	Blank(s)	Blank(s)	Blank(s)	Blank(s)	Blank(s)	Blank(s)	2	24	No
16422686	55-59 years	Male	2014	Pancreas	PancreasBodyTail	252	8500	Poorly differentiated; Grade III	Not a paired site	Positive histology	8500/3: Infiltrating duct carcinoma, NOS	8500-8549: ductal and lobular neoplasms	Pancreas	XIf Other and unspecified carcinomas	Regional	Regional	Regional lymph nodes involved only	Blank(s)	Blank(s)	Blank(s)	Blank(s)	IIB	T1	N1	M0	Blank(s)	Blank(s)	Blank(s)	Blank(s)	Blank(s)	Blank(s)	T1	N1	M0	36	4 or more regional lymph nodes removed	None; diagnosed at autopsy		Surgery performed	Blank(s)	Blank(s)	Blank(s)	Blank(s)	Blank(s)	Blank(s)	Blank(s)	1	17	No
16422689	65-69 years	Female	2011	Breast	Breast	504	8500	Well differentiated; Grade I	Right - origin of primary	Positive histology	8500/3: Infiltrating duct carcinoma, NOS	8500-8549: ductal and lobular neoplasms	Breast	XIf Other and unspecified carcinomas	Regional	Regional	Regional lymph nodes involved only	Blank(s)	Blank(s)	Blank(s)	Blank(s)	IIA	T1c	N1a	M0	Blank(s)	Blank(s)	Blank(s)	Blank(s)	Blank(s)	Blank(s)	T1c	N1a	M0	51	Unknown or not applicable	None; diagnosed at autopsy		Surgery performed	Blank(s)	Blank(s)	Blank(s)	Blank(s)	Blank(s)	Blank(s)	Blank(s)	2	6	No
16422699	80-84 years	Male	2011	Cecum	Colon	180	8263	Poorly differentiated; Grade III	Not a paired site	Positive histology	8263/3: Adenocarcinoma in tubulovillous adenoma	8140-8389: adenomas and adenocarcinomas	Cecum	XIf Other and unspecified carcinomas	Regional	Regional	Regional by both direct extension and lymph node involvement	Blank(s)	Blank(s)	Blank(s)	Blank(s)	IIIC	T4a	N2b	M0	Blank(s)	Blank(s)	Blank(s)	Blank(s)	Blank(s)	Blank(s)	T4	N2	M0	40	4 or more regional lymph nodes removed	None; diagnosed at autopsy		Surgery performed	Blank(s)	Blank(s)	Blank(s)	Blank(s)	Blank(s)	Blank(s)	Blank(s)	23	34	No
16422699	80-84 years	Male	2011	Rectosigmoid Junction	Rectum	199	8263	Moderately differentiated; Grade II	Not a paired site	Positive histology	8263/3: Adenocarcinoma in tubulovillous adenoma	8140-8389: adenomas and adenocarcinomas	Rectosigmoid Junction	XIf Other and unspecified carcinomas	Regional	Regional	Regional lymph nodes involved only	Blank(s)	Blank(s)	Blank(s)	Blank(s)	IIIA	T1	N1a	M0	Blank(s)	Blank(s)	Blank(s)	Blank(s)	Blank(s)	Blank(s)	T1	N1	M0	30	4 or more regional lymph nodes removed	None; diagnosed at autopsy		Surgery performed	Blank(s)	Blank(s)	Blank(s)	Blank(s)	Blank(s)	Blank(s)	Blank(s)	1	12	No
16422699	80-84 years	Male	2012	Pancreas	PancreasHead	250	8010	Unknown	Not a paired site	Radiography without microscopic confirm	8010/3: Carcinoma, NOS	8010-8049: epithelial neoplasms, NOS	Pancreas	XIf Other and unspecified carcinomas	Distant	Distant	Distant site(s)/node(s) involved	Blank(s)	Blank(s)	Blank(s)	Blank(s)	IV	TX	N0	M1	Blank(s)	Blank(s)	Blank(s)	Blank(s)	Blank(s)	Blank(s)	TX	N0	M1	0	None	None; diagnosed at autopsy		Not recommended	Blank(s)	Blank(s)	Blank(s)	Blank(s)	Blank(s)	Blank(s)	Blank(s)	98	0	Yes
16422704	40-44 years	Female	2011	Breast	Breast	504	8500	Moderately differentiated; Grade II	Left - origin of primary	Positive histology	8500/3: Infiltrating duct carcinoma, NOS	8500-8549: ductal and lobular neoplasms	Breast	XIf Other and unspecified carcinomas	Localized	Localized	Localized only	Blank(s)	Blank(s)	Blank(s)	Blank(s)	IA	T1c	N0	M0	Blank(s)	Blank(s)	Blank(s)	Blank(s)	Blank(s)	Blank(s)	T1c	N0	M0	23	Unknown or not applicable	None; diagnosed at autopsy		Surgery performed	Blank(s)	Blank(s)	Blank(s)	Blank(s)	Blank(s)	Blank(s)	Blank(s)	0	3	No
16422710	55-59 years	Male	2011	Melanoma of the Skin	MelanomaSkin	445	8720	Unknown	Right - origin of primary	Positive histology	8720/3: Malignant melanoma, NOS	8720-8799: nevi and melanomas	Melanoma of the Skin	XId Malignant melanomas	Localized	Localized	Localized only	Blank(s)	Blank(s)	Blank(s)	Blank(s)	IA	T1a	N0	M0	Blank(s)	Blank(s)	Blank(s)	Blank(s)	Blank(s)	Blank(s)	T1a	N0	M0	30	None	None; diagnosed at autopsy		Surgery performed	Blank(s)	Blank(s)	Blank(s)	Blank(s)	Blank(s)	Blank(s)	Blank(s)	98	0	No
16422713	75-79 years	Female	2011	Breast	Breast	509	8523	Well differentiated; Grade I	Right - origin of primary	Positive histology	8523/3: Infiltrating duct mixed with other types of carcinoma	8500-8549: ductal and lobular neoplasms	Breast	XIf Other and unspecified carcinomas	Localized	Localized	Localized only	Blank(s)	Blank(s)	Blank(s)	Blank(s)	IA	T1a	N0	M0	Blank(s)	Blank(s)	Blank(s)	Blank(s)	Blank(s)	Blank(s)	T1a	N0	M0	22	Unknown or not applicable	None; diagnosed at autopsy		Surgery performed	Blank(s)	Blank(s)	Blank(s)	Blank(s)	Blank(s)	Blank(s)	Blank(s)	0	1	No
16422719	55-59 years	Female	2011	Corpus Uteri	CorpusCarcinoma	541	8380	Well differentiated; Grade I	Not a paired site	Positive histology	8380/3: Endometrioid carcinoma	8140-8389: adenomas and adenocarcinomas	Corpus Uteri	XIf Other and unspecified carcinomas	Regional	Regional	Regional by direct extension only	Blank(s)	Blank(s)	Blank(s)	Blank(s)	IA	T1a	N0	M0	Blank(s)	Blank(s)	Blank(s)	Blank(s)	Blank(s)	Blank(s)	T3a	N0	M0	50	4 or more regional lymph nodes removed	None; diagnosed at autopsy		Surgery performed	Blank(s)	Blank(s)	Blank(s)	Blank(s)	Blank(s)	Blank(s)	Blank(s)	0	19	No
16422726	60-64 years	Male	2011	Prostate	Prostate	619	8140	Poorly differentiated; Grade III	Not a paired site	Positive histology	8140/3: Adenocarcinoma, NOS	8140-8389: adenomas and adenocarcinomas	Prostate	XIf Other and unspecified carcinomas	Distant	Distant	Distant site(s)/node(s) involved	Blank(s)	Blank(s)	Blank(s)	Blank(s)	IV	TX	NX	M1b	Blank(s)	Blank(s)	Blank(s)	Blank(s)	Blank(s)	Blank(s)	TX	NX	M1b	0	None	None; diagnosed at autopsy		Not recommended	Blank(s)	Blank(s)	Blank(s)	Blank(s)	Blank(s)	Blank(s)	Blank(s)	98	0	No
16422726	60-64 years	Male	2011	Kidney and Renal Pelvis	KidneyParenchyma	649	8317	Poorly differentiated; Grade III	Right - origin of primary	Positive histology	8317/3: Renal cell carcinoma, chromophobe type	8140-8389: adenomas and adenocarcinomas	Kidney	VIb Renal carcinomas	Regional	Regional	Regional by direct extension only	Blank(s)	Blank(s)	Blank(s)	Blank(s)	III	T3a	N0	M0	Blank(s)	Blank(s)	Blank(s)	Blank(s)	Blank(s)	Blank(s)	T3a	N0	M0	50	None	None; diagnosed at autopsy		Surgery performed	Blank(s)	Blank(s)	Blank(s)	Blank(s)	Blank(s)	Blank(s)	Blank(s)	98	0	No
16422732	65-69 years	Male	2011	Kidney and Renal Pelvis	KidneyParenchyma	649	8310	Moderately differentiated; Grade II	Left - origin of primary	Positive histology	8310/3: Clear cell adenocarcinoma, NOS	8140-8389: adenomas and adenocarcinomas	Kidney	VIb Renal carcinomas	Localized	Localized	Localized only	Blank(s)	Blank(s)	Blank(s)	Blank(s)	I	T1b	N0	M0	Blank(s)	Blank(s)	Blank(s)	Blank(s)	Blank(s)	Blank(s)	T1b	N0	M0	50	None	None; diagnosed at autopsy		Surgery performed	Blank(s)	Blank(s)	Blank(s)	Blank(s)	Blank(s)	Blank(s)	Blank(s)	98	0	No
16422737	75-79 years	Male	2010	Other Biliary	BileDuctsPerihilar	240	8160	Unknown	Not a paired site	Positive histology	8160/3: Cholangiocarcinoma	8140-8389: adenomas and adenocarcinomas	Other Biliary	VIIb Hepatic carcinomas	Distant	Blank(s)	Distant site(s)/node(s) involved	Blank(s)	Blank(s)	Blank(s)	Blank(s)	IVB	TX	N2	M0	Blank(s)	Blank(s)	Blank(s)	Blank(s)	Blank(s)	Blank(s)	TX	N0	M1	0	None	None; diagnosed at autopsy		Not recommended	Blank(s)	Blank(s)	Blank(s)	Blank(s)	Blank(s)	Blank(s)	Blank(s)	98	0	No
16422737	75-79 years	Male	2011	Esophagus	Esophagus	159	8000	Unknown	Not a paired site	Unknown	8000/3: Neoplasm, malignant	8000-8009: unspecified neoplasms	Esophagus	XIIb Other unspecified malignant tumors	Unknown/unstaged	Unknown/unstaged	Unknown/unstaged/unspecified/DCO	Blank(s)	Blank(s)	Blank(s)	Blank(s)	UNK Stage	TX	NX	M0	Blank(s)	Blank(s)	Blank(s)	Blank(s)	Blank(s)	Blank(s)	TX	NX	MX	99	Unknown or not applicable	Unknown; death certificate only		Unknown; death certificate; or autopsy only (2003+)	Blank(s)	Blank(s)	Blank(s)	Blank(s)	Blank(s)	Blank(s)	Blank(s)	99	99	Unknown
16422748	70-74 years	Female	2011	Eye and Orbit	MelanomaChoroid	693	8720	Unknown	Right - origin of primary	Positive histology	8720/3: Malignant melanoma, NOS	8720-8799: nevi and melanomas	Eye and Orbit - Melanoma	XId Malignant melanomas	Unknown/unstaged	Blank(s)	Unknown/unstaged/unspecified/DCO	Blank(s)	Blank(s)	Blank(s)	Blank(s)	UNK Stage	TX	NX	M0	Blank(s)	Blank(s)	Blank(s)	Blank(s)	Blank(s)	Blank(s)	TX	NX	MX	0	None	None; diagnosed at autopsy		Not recommended	Blank(s)	Blank(s)	Blank(s)	Blank(s)	Blank(s)	Blank(s)	Blank(s)	98	0	Unknown
16422748	75-79 years	Female	2019	Thyroid	Blank(s)	739	8010	Blank(s)	Not a paired site	Positive histology	8010/3: Carcinoma, NOS	8010-8049: epithelial neoplasms, NOS	Thyroid	XIb Thyroid carcinomas	Localized	Blank(s)	Blank(s)	T1a	N0b	M0	1	Blank(s)	Blank(s)	Blank(s)	Blank(s)	Blank(s)	Blank(s)	Blank(s)	Blank(s)	Blank(s)	Blank(s)	Blank(s)	Blank(s)	Blank(s)	21	None	None; diagnosed at autopsy		Surgery performed	Blank(s)	Blank(s)	Blank(s)	Blank(s)	100	50	1	98	0	No
16422758	55-59 years	Female	2011	Thyroid	Thyroid	739	8340	Unknown	Not a paired site	Positive histology	8340/3: Papillary carcinoma, follicular variant	8140-8389: adenomas and adenocarcinomas	Thyroid	XIb Thyroid carcinomas	Localized	Localized	Localized only	Blank(s)	Blank(s)	Blank(s)	Blank(s)	II	T2(m)	N0	M0	Blank(s)	Blank(s)	Blank(s)	Blank(s)	Blank(s)	Blank(s)	T2	N0	M0	50	None	None; diagnosed at autopsy		Surgery performed	Blank(s)	Blank(s)	Blank(s)	Blank(s)	Blank(s)	Blank(s)	Blank(s)	98	0	No
16422784	60-64 years	Male	2011	Prostate	Prostate	619	8140	Poorly differentiated; Grade III	Not a paired site	Positive histology	8140/3: Adenocarcinoma, NOS	8140-8389: adenomas and adenocarcinomas	Prostate	XIf Other and unspecified carcinomas	Localized	Localized	Localized only	Blank(s)	Blank(s)	Blank(s)	Blank(s)	IIB	T2c	N0	M0	Blank(s)	Blank(s)	Blank(s)	Blank(s)	Blank(s)	Blank(s)	T2c	N0	M0	50	None	None; diagnosed at autopsy		Surgery performed	Blank(s)	Blank(s)	Blank(s)	Blank(s)	Blank(s)	Blank(s)	Blank(s)	98	0	No
16422791	65-69 years	Male	2012	Lung and Bronchus	Lung	349	8041	Unknown	Only one side - side unspecified	Positive exfoliative cytology, no positive histology	8041/3: Small cell carcinoma, NOS	8010-8049: epithelial neoplasms, NOS	Lung and Bronchus	XIf Other and unspecified carcinomas	Distant	Distant	Distant site(s)/node(s) involved	Blank(s)	Blank(s)	Blank(s)	Blank(s)	IV	TX	N3	M1b	Blank(s)	Blank(s)	Blank(s)	Blank(s)	Blank(s)	Blank(s)	T4	N3	M1	0	None	None; diagnosed at autopsy		Not recommended	Blank(s)	Blank(s)	Blank(s)	Blank(s)	Blank(s)	Blank(s)	Blank(s)	98	0	Yes
16422809	60-64 years	Female	2017	Breast	Breast	509	8500	Poorly differentiated; Grade III	Right - origin of primary	Positive histology	8500/3: Infiltrating duct carcinoma, NOS	8500-8549: ductal and lobular neoplasms	Breast	XIf Other and unspecified carcinomas	Regional	Regional	Regional lymph nodes involved only	Blank(s)	Blank(s)	Blank(s)	Blank(s)	Blank(s)	Blank(s)	Blank(s)	Blank(s)	p2	p1A	c0	Pathologic	Pathologic	Clinical	Blank(s)	Blank(s)	Blank(s)	51	Unknown or not applicable	None; diagnosed at autopsy		Surgery performed	Blank(s)	Blank(s)	Blank(s)	Blank(s)	Blank(s)	Blank(s)	33	1	5	No
16422817	60-64 years	Male	2011	Lung and Bronchus	Lung	349	8560	Undifferentiated; anaplastic; Grade IV	Left - origin of primary	Positive histology	8560/3: Adenosquamous carcinoma	8560-8579: complex epithelial neoplasms	Lung and Bronchus	XIf Other and unspecified carcinomas	Regional	Regional	Regional lymph nodes involved only	Blank(s)	Blank(s)	Blank(s)	Blank(s)	IIA	T1a	N1	M0	Blank(s)	Blank(s)	Blank(s)	Blank(s)	Blank(s)	Blank(s)	T1	N1	M0	33	4 or more regional lymph nodes removed	None; diagnosed at autopsy		Surgery performed	Blank(s)	Blank(s)	Blank(s)	Blank(s)	Blank(s)	Blank(s)	Blank(s)	97	98	No
16422817	70-74 years	Male	2017	Urinary Bladder	Bladder	670	8130	Moderately differentiated; Grade II	Not a paired site	Positive histology	8130/3: Papillary transitional cell carcinoma	8120-8139: transitional cell papillomas and carcinomas	Urinary Bladder	XIf Other and unspecified carcinomas	In situ	In situ	In situ	Blank(s)	Blank(s)	Blank(s)	Blank(s)	Blank(s)	Blank(s)	Blank(s)	Blank(s)	pA	c0	c0	Clinical	Clinical	Clinical	Blank(s)	Blank(s)	Blank(s)	27	None	None; diagnosed at autopsy		Surgery performed	Blank(s)	Blank(s)	Blank(s)	Blank(s)	Blank(s)	Blank(s)	30	98	0	No
16422834	60-64 years	Male	2011	Sigmoid Colon	Colon	187	8140	Moderately differentiated; Grade II	Not a paired site	Positive histology	8140/3: Adenocarcinoma, NOS	8140-8389: adenomas and adenocarcinomas	Sigmoid Colon	XIf Other and unspecified carcinomas	Regional	Regional	Regional by direct extension only	Blank(s)	Blank(s)	Blank(s)	Blank(s)	IIA	T3	N0	M0	Blank(s)	Blank(s)	Blank(s)	Blank(s)	Blank(s)	Blank(s)	T3	N0	M0	30	4 or more regional lymph nodes removed	None; diagnosed at autopsy		Surgery performed	Blank(s)	Blank(s)	Blank(s)	Blank(s)	Blank(s)	Blank(s)	Blank(s)	0	17	No
16422836	75-79 years	Female	2011	Sigmoid Colon	Colon	187	8140	Moderately differentiated; Grade II	Not a paired site	Positive histology	8140/3: Adenocarcinoma, NOS	8140-8389: adenomas and adenocarcinomas	Sigmoid Colon	XIf Other and unspecified carcinomas	Regional	Regional	Regional by both direct extension and lymph node involvement	Blank(s)	Blank(s)	Blank(s)	Blank(s)	IIIB	T4a	N1b	M0	Blank(s)	Blank(s)	Blank(s)	Blank(s)	Blank(s)	Blank(s)	T4	N1	M0	30	4 or more regional lymph nodes removed	None; diagnosed at autopsy		Surgery performed	Blank(s)	Blank(s)	Blank(s)	Blank(s)	Blank(s)	Blank(s)	Blank(s)	2	15	No
16422863	80-84 years	Female	2011	Lung and Bronchus	Lung	342	8550	Moderately differentiated; Grade II	Right - origin of primary	Positive histology	8550/3: Acinar cell carcinoma	8550-8559: acinar cell neoplasms	Lung and Bronchus	XIf Other and unspecified carcinomas	Localized	Localized	Localized only	Blank(s)	Blank(s)	Blank(s)	Blank(s)	IA	T1a	N0	M0	Blank(s)	Blank(s)	Blank(s)	Blank(s)	Blank(s)	Blank(s)	T1	N0	M0	33	4 or more regional lymph nodes removed	None; diagnosed at autopsy		Surgery performed	Blank(s)	Blank(s)	Blank(s)	Blank(s)	Blank(s)	Blank(s)	Blank(s)	0	8	No
16422863	85+ years	Female	2017	Urinary Bladder	Bladder	679	8130	Unknown	Not a paired site	Positive histology	8130/3: Papillary transitional cell carcinoma	8120-8139: transitional cell papillomas and carcinomas	Urinary Bladder	XIf Other and unspecified carcinomas	In situ	In situ	In situ	Blank(s)	Blank(s)	Blank(s)	Blank(s)	Blank(s)	Blank(s)	Blank(s)	Blank(s)	pA	c0	c0	Clinical	Clinical	Clinical	Blank(s)	Blank(s)	Blank(s)	27	None	None; diagnosed at autopsy		Surgery performed	Blank(s)	Blank(s)	Blank(s)	Blank(s)	Blank(s)	Blank(s)	999	98	0	No
16422864	70-74 years	Male	2011	Lung and Bronchus	Lung	343	8140	Well differentiated; Grade I	Left - origin of primary	Positive histology	8140/3: Adenocarcinoma, NOS	8140-8389: adenomas and adenocarcinomas	Lung and Bronchus	XIf Other and unspecified carcinomas	Localized	Localized	Localized only	Blank(s)	Blank(s)	Blank(s)	Blank(s)	IA	T1a	N0	M0	Blank(s)	Blank(s)	Blank(s)	Blank(s)	Blank(s)	Blank(s)	T1	N0	M0	33	4 or more regional lymph nodes removed	None; diagnosed at autopsy		Surgery performed	Blank(s)	Blank(s)	Blank(s)	Blank(s)	Blank(s)	Blank(s)	Blank(s)	0	97	No
16422868	55-59 years	Female	2011	Lung and Bronchus	Lung	343	8140	Unknown	Left - origin of primary	Positive histology	8140/3: Adenocarcinoma, NOS	8140-8389: adenomas and adenocarcinomas	Lung and Bronchus	XIf Other and unspecified carcinomas	Distant	Distant	Distant site(s)/node(s) involved	Blank(s)	Blank(s)	Blank(s)	Blank(s)	IV	T3	N2	M1b	Blank(s)	Blank(s)	Blank(s)	Blank(s)	Blank(s)	Blank(s)	T4	N2	M1	0	None	Non-primary surgical procedure to distant lymph node(s)		Not recommended	Blank(s)	Blank(s)	Blank(s)	Blank(s)	Blank(s)	Blank(s)	Blank(s)	98	0	Unknown
16422868	60-64 years	Female	2015	Acute Myeloid Leukemia	HemeRetic	421	9920	Unknown	Not a paired site	Positive histology	9920/3: Therapy-related myeloid neoplasm	9840-9939: myeloid leukemias (C42.1)	Acute Myeloid Leukemia	Ib Acute myeloid leukemias	Distant	Blank(s)	Distant site(s)/node(s) involved	Blank(s)	Blank(s)	Blank(s)	Blank(s)	NA	NA	NA	NA	Blank(s)	Blank(s)	Blank(s)	Blank(s)	Blank(s)	Blank(s)	NA	NA	NA	98	Unknown or not applicable	None; diagnosed at autopsy		Not recommended	Blank(s)	Blank(s)	Blank(s)	Blank(s)	Blank(s)	Blank(s)	Blank(s)	99	99	N/A
16422893	80-84 years	Male	2011	Pancreas	PancreasHead	250	8000	Unknown	Not a paired site	Radiography without microscopic confirm	8000/3: Neoplasm, malignant	8000-8009: unspecified neoplasms	Pancreas	XIIb Other unspecified malignant tumors	Unknown/unstaged	Unknown/unstaged	Unknown/unstaged/unspecified/DCO	Blank(s)	Blank(s)	Blank(s)	Blank(s)	UNK Stage	TX	N0	M0	Blank(s)	Blank(s)	Blank(s)	Blank(s)	Blank(s)	Blank(s)	TX	N0	M0	0	None	None; diagnosed at autopsy		Not recommended	Blank(s)	Blank(s)	Blank(s)	Blank(s)	Blank(s)	Blank(s)	Blank(s)	98	0	No
16422897	55-59 years	Male	2011	NHL - Nodal	Lymphoma	770	9690	B-cell; pre-B; B-precursor	Not a paired site	Positive histology	9690/3: Follicular lymphoma	9670-9699: nhl - mature b-cell lymphomas	NHL - Nodal	IIb Non-Hodgkin lymphomas (except Burkitt lymphoma)	Localized	Localized	Localized only	Blank(s)	Blank(s)	Blank(s)	Blank(s)	IA	NA	NA	NA	Blank(s)	Blank(s)	Blank(s)	Blank(s)	Blank(s)	Blank(s)	NA	NA	NA	0	Unknown or not applicable	None; diagnosed at autopsy		Not recommended	Blank(s)	Blank(s)	Blank(s)	Blank(s)	Blank(s)	Blank(s)	Blank(s)	99	99	N/A
16422897	65-69 years	Male	2019	Prostate	Blank(s)	619	8140	Blank(s)	Not a paired site	Positive histology	8140/3: Adenocarcinoma, NOS	8140-8389: adenomas and adenocarcinomas	Prostate	XIf Other and unspecified carcinomas	Regional	Blank(s)	Blank(s)	T3a	N1	M0	4A	Blank(s)	Blank(s)	Blank(s)	Blank(s)	Blank(s)	Blank(s)	Blank(s)	Blank(s)	Blank(s)	Blank(s)	Blank(s)	Blank(s)	Blank(s)	50	4 or more regional lymph nodes removed	None; diagnosed at autopsy		Surgery performed	Blank(s)	Blank(s)	Blank(s)	Blank(s)	300	300	999	2	8	No
16422899	65-69 years	Female	2012	Miscellaneous	HemeRetic	421	9989	Unknown	Not a paired site	Clinical diagnosis only	9989/3: Myelodysplastic syndrome, unclassifiable	9980-9989: myelodysplastic syndrome	Miscellaneous	Id Myelodysplastic syndrome and other myeloproliferative diseases	Distant	Blank(s)	Distant site(s)/node(s) involved	Blank(s)	Blank(s)	Blank(s)	Blank(s)	NA	NA	NA	NA	Blank(s)	Blank(s)	Blank(s)	Blank(s)	Blank(s)	Blank(s)	NA	NA	NA	98	Unknown or not applicable	None; diagnosed at autopsy		Not recommended	Blank(s)	Blank(s)	Blank(s)	Blank(s)	Blank(s)	Blank(s)	Blank(s)	99	99	N/A
16422899	65-69 years	Female	2016	Lung and Bronchus	Lung	341	8140	Moderately differentiated; Grade II	Right - origin of primary	Positive histology	8140/3: Adenocarcinoma, NOS	8140-8389: adenomas and adenocarcinomas	Lung and Bronchus	XIf Other and unspecified carcinomas	Distant	Distant	Distant site(s)/node(s) involved	Blank(s)	Blank(s)	Blank(s)	Blank(s)	Blank(s)	Blank(s)	Blank(s)	Blank(s)	c2A	c2	p1B	Clinical	Clinical	Pathologic	Blank(s)	Blank(s)	Blank(s)	0	None	None; diagnosed at autopsy		Not recommended, contraindicated due to other cond; autopsy only (1973-2002)	Blank(s)	Blank(s)	Blank(s)	Blank(s)	Blank(s)	Blank(s)	34	98	0	No
16422910	40-44 years	Female	2011	Breast	Breast	504	8500	Poorly differentiated; Grade III	Right - origin of primary	Positive histology	8500/3: Infiltrating duct carcinoma, NOS	8500-8549: ductal and lobular neoplasms	Breast	XIf Other and unspecified carcinomas	Regional	Regional	Regional lymph nodes involved only	Blank(s)	Blank(s)	Blank(s)	Blank(s)	IIB	T2	N1	M0	Blank(s)	Blank(s)	Blank(s)	Blank(s)	Blank(s)	Blank(s)	T2	N1	M0	22	Unknown or not applicable	None; diagnosed at autopsy		Surgery performed	Blank(s)	Blank(s)	Blank(s)	Blank(s)	Blank(s)	Blank(s)	Blank(s)	1	31	No
16422910	50-54 years	Female	2019	Breast	Blank(s)	504	8500	Blank(s)	Left - origin of primary	Positive histology	8500/3: Infiltrating duct carcinoma, NOS	8500-8549: ductal and lobular neoplasms	Breast	XIf Other and unspecified carcinomas	Regional	Blank(s)	Blank(s)	T4b	N1	M0	3C	Blank(s)	Blank(s)	Blank(s)	Blank(s)	Blank(s)	Blank(s)	Blank(s)	Blank(s)	Blank(s)	Blank(s)	Blank(s)	Blank(s)	Blank(s)	0	Unknown or not applicable	None; diagnosed at autopsy		Not recommended	Blank(s)	Blank(s)	Blank(s)	Blank(s)	450	150	999	95	95	No
16422918	50-54 years	Female	2011	Ovary	Ovary	569	8441	Undifferentiated; anaplastic; Grade IV	Bilateral, single primary	Positive histology	8441/3: Serous cystadenocarcinoma, NOS	8440-8499: cystic, mucinous and serous neoplasms	Ovary	Xd Gonadal carcinomas	Distant	Distant	Distant site(s)/node(s) involved	Blank(s)	Blank(s)	Blank(s)	Blank(s)	IIIC	T3c	N0	M0	Blank(s)	Blank(s)	Blank(s)	Blank(s)	Blank(s)	Blank(s)	T3c	N0	M0	56	1 to 3 regional lymph nodes removed	None; diagnosed at autopsy		Surgery performed	Blank(s)	Blank(s)	Blank(s)	Blank(s)	Blank(s)	Blank(s)	Blank(s)	0	1	No
16422918	55-59 years	Female	2014	Thyroid	Thyroid	739	8330	Unknown	Not a paired site	Positive histology	8330/3: Follicular adenocarcinoma, NOS	8140-8389: adenomas and adenocarcinomas	Thyroid	XIb Thyroid carcinomas	Localized	Localized	Localized only	Blank(s)	Blank(s)	Blank(s)	Blank(s)	II	T2(s)	N0	M0	Blank(s)	Blank(s)	Blank(s)	Blank(s)	Blank(s)	Blank(s)	T2	N0	M0	50	1 to 3 regional lymph nodes removed	None; diagnosed at autopsy		Surgery performed	Blank(s)	Blank(s)	Blank(s)	Blank(s)	Blank(s)	Blank(s)	Blank(s)	0	1	No
16422918	60-64 years	Female	2017	Miscellaneous	HemeRetic	421	9989	Unknown	Not a paired site	Positive histology	9989/3: Myelodysplastic syndrome, unclassifiable	9980-9989: myelodysplastic syndrome	Miscellaneous	Id Myelodysplastic syndrome and other myeloproliferative diseases	Distant	Blank(s)	Distant site(s)/node(s) involved	Blank(s)	Blank(s)	Blank(s)	Blank(s)	Blank(s)	Blank(s)	Blank(s)	Blank(s)	Not applicable	Not applicable	Not applicable	Blank(s)	Blank(s)	Blank(s)	Blank(s)	Blank(s)	Blank(s)	98	Unknown or not applicable	None; diagnosed at autopsy		Not recommended	Blank(s)	Blank(s)	Blank(s)	Blank(s)	Blank(s)	Blank(s)	999	99	99	N/A
16422929	60-64 years	Female	2011	Urinary Bladder	Bladder	679	8130	Undifferentiated; anaplastic; Grade IV	Not a paired site	Positive histology	8130/3: Papillary transitional cell carcinoma	8120-8139: transitional cell papillomas and carcinomas	Urinary Bladder	XIf Other and unspecified carcinomas	Localized	Localized	Localized only	Blank(s)	Blank(s)	Blank(s)	Blank(s)	I	T1	N0	M0	Blank(s)	Blank(s)	Blank(s)	Blank(s)	Blank(s)	Blank(s)	T1	N0	M0	27	None	None; diagnosed at autopsy		Surgery performed	Blank(s)	Blank(s)	Blank(s)	Blank(s)	Blank(s)	Blank(s)	Blank(s)	98	0	No
16422929	60-64 years	Female	2012	Lung and Bronchus	Lung	343	8070	Poorly differentiated; Grade III	Right - origin of primary	Positive histology	8070/3: Squamous cell carcinoma, NOS	8050-8089: squamous cell neoplasms	Lung and Bronchus	XIf Other and unspecified carcinomas	Distant	Distant	Distant site(s)/node(s) involved	Blank(s)	Blank(s)	Blank(s)	Blank(s)	IV	TX	N2	M1b	Blank(s)	Blank(s)	Blank(s)	Blank(s)	Blank(s)	Blank(s)	TX	N2	M1	0	Unknown or not applicable	None; diagnosed at autopsy		Not recommended	Blank(s)	Blank(s)	Blank(s)	Blank(s)	Blank(s)	Blank(s)	Blank(s)	98	0	Unknown
16422934	55-59 years	Female	2010	Breast	Breast	509	8500	Poorly differentiated; Grade III	Right - origin of primary	Positive histology	8500/3: Infiltrating duct carcinoma, NOS	8500-8549: ductal and lobular neoplasms	Breast	XIf Other and unspecified carcinomas	Regional	Regional	Regional by direct extension only	Blank(s)	Blank(s)	Blank(s)	Blank(s)	UNK Stage	TX	N0(i-)	M0	Blank(s)	Blank(s)	Blank(s)	Blank(s)	Blank(s)	Blank(s)	TX	N0(i-)	M0	51	Unknown or not applicable	None; diagnosed at autopsy		Surgery performed	Blank(s)	Blank(s)	Blank(s)	Blank(s)	Blank(s)	Blank(s)	Blank(s)	0	6	No
16422934	60-64 years	Female	2012	Breast	Breast	509	8500	Moderately differentiated; Grade II	Left - origin of primary	Positive histology	8500/3: Infiltrating duct carcinoma, NOS	8500-8549: ductal and lobular neoplasms	Breast	XIf Other and unspecified carcinomas	Regional	Regional	Regional by direct extension only	Blank(s)	Blank(s)	Blank(s)	Blank(s)	IIINOS	T4d	NX	M0	Blank(s)	Blank(s)	Blank(s)	Blank(s)	Blank(s)	Blank(s)	T4d	NX	MX	0	Unknown or not applicable	None; diagnosed at autopsy		Not recommended	Blank(s)	Blank(s)	Blank(s)	Blank(s)	Blank(s)	Blank(s)	Blank(s)	98	0	Unknown
16422946	75-79 years	Male	2011	Miscellaneous	HemeRetic	421	9980	Unknown	Not a paired site	Positive histology	9980/3: Refractory anemia	9980-9989: myelodysplastic syndrome	Miscellaneous	Id Myelodysplastic syndrome and other myeloproliferative diseases	Distant	Blank(s)	Distant site(s)/node(s) involved	Blank(s)	Blank(s)	Blank(s)	Blank(s)	NA	NA	NA	NA	Blank(s)	Blank(s)	Blank(s)	Blank(s)	Blank(s)	Blank(s)	NA	NA	NA	98	Unknown or not applicable	None; diagnosed at autopsy		Not recommended	Blank(s)	Blank(s)	Blank(s)	Blank(s)	Blank(s)	Blank(s)	Blank(s)	99	99	N/A
16422950	65-69 years	Female	2011	Breast	Breast	504	8500	Moderately differentiated; Grade II	Left - origin of primary	Positive histology	8500/3: Infiltrating duct carcinoma, NOS	8500-8549: ductal and lobular neoplasms	Breast	XIf Other and unspecified carcinomas	Localized	Localized	Localized only	Blank(s)	Blank(s)	Blank(s)	Blank(s)	IA	T1b	N0(i-)	M0	Blank(s)	Blank(s)	Blank(s)	Blank(s)	Blank(s)	Blank(s)	T1b	N0(i-)	M0	22	Unknown or not applicable	None; diagnosed at autopsy		Surgery performed	Blank(s)	Blank(s)	Blank(s)	Blank(s)	Blank(s)	Blank(s)	Blank(s)	0	1	No
16422950	75-79 years	Female	2017	Lung and Bronchus	Lung	340	8140	Poorly differentiated; Grade III	Right - origin of primary	Positive histology	8140/3: Adenocarcinoma, NOS	8140-8389: adenomas and adenocarcinomas	Lung and Bronchus	XIf Other and unspecified carcinomas	Distant	Distant	Distant site(s)/node(s) involved	Blank(s)	Blank(s)	Blank(s)	Blank(s)	Blank(s)	Blank(s)	Blank(s)	Blank(s)	c4	c2	c1B	Clinical	Clinical	Clinical	Blank(s)	Blank(s)	Blank(s)	0	None	None; diagnosed at autopsy		Not recommended	Blank(s)	Blank(s)	Blank(s)	Blank(s)	Blank(s)	Blank(s)	70	98	0	No
16422959	65-69 years	Male	2011	Prostate	Prostate	619	8140	Poorly differentiated; Grade III	Not a paired site	Positive histology	8140/3: Adenocarcinoma, NOS	8140-8389: adenomas and adenocarcinomas	Prostate	XIf Other and unspecified carcinomas	Regional	Regional	Regional by direct extension only	Blank(s)	Blank(s)	Blank(s)	Blank(s)	III	T3a	N0	M0	Blank(s)	Blank(s)	Blank(s)	Blank(s)	Blank(s)	Blank(s)	T3a	N0	M0	50	4 or more regional lymph nodes removed	None; diagnosed at autopsy		Surgery performed	Blank(s)	Blank(s)	Blank(s)	Blank(s)	Blank(s)	Blank(s)	Blank(s)	0	9	No
16422959	70-74 years	Male	2013	Urinary Bladder	Bladder	672	8130	Well differentiated; Grade I	Not a paired site	Positive histology	8130/3: Papillary transitional cell carcinoma	8120-8139: transitional cell papillomas and carcinomas	Urinary Bladder	XIf Other and unspecified carcinomas	In situ	In situ	In situ	Blank(s)	Blank(s)	Blank(s)	Blank(s)	0a	Ta	N0	M0	Blank(s)	Blank(s)	Blank(s)	Blank(s)	Blank(s)	Blank(s)	Ta	N0	M0	27	None	None; diagnosed at autopsy		Surgery performed	Blank(s)	Blank(s)	Blank(s)	Blank(s)	Blank(s)	Blank(s)	Blank(s)	98	0	No
16422960	75-79 years	Male	2011	Prostate	Prostate	619	8140	Poorly differentiated; Grade III	Not a paired site	Positive histology	8140/3: Adenocarcinoma, NOS	8140-8389: adenomas and adenocarcinomas	Prostate	XIf Other and unspecified carcinomas	Localized	Localized	Localized only	Blank(s)	Blank(s)	Blank(s)	Blank(s)	IIB	T2a	N0	M0	Blank(s)	Blank(s)	Blank(s)	Blank(s)	Blank(s)	Blank(s)	T2a	N0	M0	0	None	None; diagnosed at autopsy		Not recommended, contraindicated due to other cond; autopsy only (1973-2002)	Blank(s)	Blank(s)	Blank(s)	Blank(s)	Blank(s)	Blank(s)	Blank(s)	98	0	No
16422960	80-84 years	Male	2013	Lung and Bronchus	Lung	349	8000	Unknown	Paired site, but no information concerning laterality	Radiography without microscopic confirm	8000/3: Neoplasm, malignant	8000-8009: unspecified neoplasms	Lung and Bronchus	XIIb Other unspecified malignant tumors	Distant	Distant	Distant site(s)/node(s) involved	Blank(s)	Blank(s)	Blank(s)	Blank(s)	IV	T3	N2	M1b	Blank(s)	Blank(s)	Blank(s)	Blank(s)	Blank(s)	Blank(s)	T4	N2	M1	0	None	None; diagnosed at autopsy		Not recommended	Blank(s)	Blank(s)	Blank(s)	Blank(s)	Blank(s)	Blank(s)	Blank(s)	98	0	Yes
16422963	55-59 years	Male	2011	Melanoma of the Skin	MelanomaSkin	449	8720	Unknown	Not a paired site	Positive histology	8720/3: Malignant melanoma, NOS	8720-8799: nevi and melanomas	Melanoma of the Skin	XId Malignant melanomas	Distant	Distant	Distant site(s)/node(s) involved	Blank(s)	Blank(s)	Blank(s)	Blank(s)	IV	T0	N0	M1a	Blank(s)	Blank(s)	Blank(s)	Blank(s)	Blank(s)	Blank(s)	T0	N0	M1a	0	None	Non-primary surgical procedure to distant site		Not recommended	Blank(s)	Blank(s)	Blank(s)	Blank(s)	Blank(s)	Blank(s)	Blank(s)	98	0	No
16422963	65-69 years	Male	2017	Prostate	Prostate	619	8140	Moderately differentiated; Grade II	Not a paired site	Positive histology	8140/3: Adenocarcinoma, NOS	8140-8389: adenomas and adenocarcinomas	Prostate	XIf Other and unspecified carcinomas	Regional	Regional	Regional by direct extension only	Blank(s)	Blank(s)	Blank(s)	Blank(s)	Blank(s)	Blank(s)	Blank(s)	Blank(s)	p3A	p0	c0	Pathologic	Pathologic	Clinical	Blank(s)	Blank(s)	Blank(s)	50	1 to 3 regional lymph nodes removed	None; diagnosed at autopsy		Surgery performed	Blank(s)	Blank(s)	Blank(s)	Blank(s)	Blank(s)	Blank(s)	999	0	2	No
16422967	75-79 years	Male	2011	Melanoma of the Skin	MelanomaSkin	445	8720	Unknown	Left - origin of primary	Positive histology	8720/3: Malignant melanoma, NOS	8720-8799: nevi and melanomas	Melanoma of the Skin	XId Malignant melanomas	Regional	Regional	Regional lymph nodes involved only	Blank(s)	Blank(s)	Blank(s)	Blank(s)	IIIB	T3b	N1a	M0	Blank(s)	Blank(s)	Blank(s)	Blank(s)	Blank(s)	Blank(s)	T3b	N1a	M0	47	Sentinel lymph node biopsy	None; diagnosed at autopsy		Surgery performed	Blank(s)	Blank(s)	Blank(s)	Blank(s)	Blank(s)	Blank(s)	Blank(s)	1	3	No
16422972	70-74 years	Female	2011	Breast	Breast	509	8500	Moderately differentiated; Grade II	Right - origin of primary	Positive histology	8500/3: Infiltrating duct carcinoma, NOS	8500-8549: ductal and lobular neoplasms	Breast	XIf Other and unspecified carcinomas	Localized	Localized	Localized only	Blank(s)	Blank(s)	Blank(s)	Blank(s)	IA	T1c	N0(i-)	M0	Blank(s)	Blank(s)	Blank(s)	Blank(s)	Blank(s)	Blank(s)	T1c	N0(i-)	M0	41	Unknown or not applicable	None; diagnosed at autopsy		Surgery performed	Blank(s)	Blank(s)	Blank(s)	Blank(s)	Blank(s)	Blank(s)	Blank(s)	0	6	No
16422972	75-79 years	Female	2014	Cecum	Colon	180	8263	Moderately differentiated; Grade II	Not a paired site	Positive histology	8263/3: Adenocarcinoma in tubulovillous adenoma	8140-8389: adenomas and adenocarcinomas	Cecum	XIf Other and unspecified carcinomas	Localized	Localized	Localized only	Blank(s)	Blank(s)	Blank(s)	Blank(s)	IIA	T3	N0	M0	Blank(s)	Blank(s)	Blank(s)	Blank(s)	Blank(s)	Blank(s)	T3	N0	M0	40	4 or more regional lymph nodes removed	None; diagnosed at autopsy		Surgery performed	Blank(s)	Blank(s)	Blank(s)	Blank(s)	Blank(s)	Blank(s)	Blank(s)	0	30	No
16422990	75-79 years	Male	2011	Prostate	Prostate	619	8140	Poorly differentiated; Grade III	Not a paired site	Positive histology	8140/3: Adenocarcinoma, NOS	8140-8389: adenomas and adenocarcinomas	Prostate	XIf Other and unspecified carcinomas	Localized	Localized	Localized only	Blank(s)	Blank(s)	Blank(s)	Blank(s)	IIA	T1c	N0	M0	Blank(s)	Blank(s)	Blank(s)	Blank(s)	Blank(s)	Blank(s)	T1c	N0	M0	0	None	None; diagnosed at autopsy		Not recommended	Blank(s)	Blank(s)	Blank(s)	Blank(s)	Blank(s)	Blank(s)	Blank(s)	98	0	No
16422990	75-79 years	Male	2011	Kidney and Renal Pelvis	KidneyParenchyma	649	8310	Moderately differentiated; Grade II	Left - origin of primary	Positive histology	8310/3: Clear cell adenocarcinoma, NOS	8140-8389: adenomas and adenocarcinomas	Kidney	VIb Renal carcinomas	Localized	Localized	Localized only	Blank(s)	Blank(s)	Blank(s)	Blank(s)	I	T1b	N0	M0	Blank(s)	Blank(s)	Blank(s)	Blank(s)	Blank(s)	Blank(s)	T1b	N0	M0	50	None	None; diagnosed at autopsy		Surgery performed	Blank(s)	Blank(s)	Blank(s)	Blank(s)	Blank(s)	Blank(s)	Blank(s)	98	0	No
16422995	80-84 years	Male	2011	Prostate	Prostate	619	8140	Moderately differentiated; Grade II	Not a paired site	Positive histology	8140/3: Adenocarcinoma, NOS	8140-8389: adenomas and adenocarcinomas	Prostate	XIf Other and unspecified carcinomas	Localized	Localized	Localized only	Blank(s)	Blank(s)	Blank(s)	Blank(s)	I	T1c	N0	M0	Blank(s)	Blank(s)	Blank(s)	Blank(s)	Blank(s)	Blank(s)	T1c	N0	M0	0	None	None; diagnosed at autopsy		Not recommended	Blank(s)	Blank(s)	Blank(s)	Blank(s)	Blank(s)	Blank(s)	Blank(s)	98	0	No
16423003	80-84 years	Female	2011	Cecum	Colon	180	8140	Moderately differentiated; Grade II	Not a paired site	Positive histology	8140/3: Adenocarcinoma, NOS	8140-8389: adenomas and adenocarcinomas	Cecum	XIf Other and unspecified carcinomas	Unknown/unstaged	Unknown/unstaged	Unknown/unstaged/unspecified/DCO	Blank(s)	Blank(s)	Blank(s)	Blank(s)	UNK Stage	TX	N0	M0	Blank(s)	Blank(s)	Blank(s)	Blank(s)	Blank(s)	Blank(s)	TX	N0	M0	0	None	None; diagnosed at autopsy		Recommended but not performed, patient refused	Blank(s)	Blank(s)	Blank(s)	Blank(s)	Blank(s)	Blank(s)	Blank(s)	98	0	No
16423003	80-84 years	Female	2011	Sigmoid Colon	Colon	187	8263	Moderately differentiated; Grade II	Not a paired site	Positive histology	8263/3: Adenocarcinoma in tubulovillous adenoma	8140-8389: adenomas and adenocarcinomas	Sigmoid Colon	XIf Other and unspecified carcinomas	Localized	Localized	Localized only	Blank(s)	Blank(s)	Blank(s)	Blank(s)	I	T1	N0	M0	Blank(s)	Blank(s)	Blank(s)	Blank(s)	Blank(s)	Blank(s)	T1	N0	M0	29	None	None; diagnosed at autopsy		Surgery performed	Blank(s)	Blank(s)	Blank(s)	Blank(s)	Blank(s)	Blank(s)	Blank(s)	98	0	No
16423005	85+ years	Male	2011	Transverse Colon	Colon	184	8140	Moderately differentiated; Grade II	Not a paired site	Positive histology	8140/3: Adenocarcinoma, NOS	8140-8389: adenomas and adenocarcinomas	Transverse Colon	XIf Other and unspecified carcinomas	Regional	Regional	Regional by direct extension only	Blank(s)	Blank(s)	Blank(s)	Blank(s)	IIA	T3	N0	M0	Blank(s)	Blank(s)	Blank(s)	Blank(s)	Blank(s)	Blank(s)	T3	N0	M0	30	4 or more regional lymph nodes removed	None; diagnosed at autopsy		Surgery performed	Blank(s)	Blank(s)	Blank(s)	Blank(s)	Blank(s)	Blank(s)	Blank(s)	0	11	No
16423005	85+ years	Male	2014	Lung and Bronchus	Lung	349	8000	Unknown	Paired site, but no information concerning laterality	Unknown	8000/3: Neoplasm, malignant	8000-8009: unspecified neoplasms	Lung and Bronchus	XIIb Other unspecified malignant tumors	Unknown/unstaged	Unknown/unstaged	Unknown/unstaged/unspecified/DCO	Blank(s)	Blank(s)	Blank(s)	Blank(s)	UNK Stage	TX	NX	M0	Blank(s)	Blank(s)	Blank(s)	Blank(s)	Blank(s)	Blank(s)	TX	NX	MX	99	Unknown or not applicable	Unknown; death certificate only		Unknown; death certificate; or autopsy only (2003+)	Blank(s)	Blank(s)	Blank(s)	Blank(s)	Blank(s)	Blank(s)	Blank(s)	99	99	Unknown
16423010	55-59 years	Female	2011	Liver	Liver	220	8170	Well differentiated; Grade I	Not a paired site	Positive histology	8170/3: Hepatocellular carcinoma, NOS	8140-8389: adenomas and adenocarcinomas	Liver	VIIb Hepatic carcinomas	Localized	Localized	Localized only	Blank(s)	Blank(s)	Blank(s)	Blank(s)	I	T1	N0	M0	Blank(s)	Blank(s)	Blank(s)	Blank(s)	Blank(s)	Blank(s)	T1	N0	M0	14	None	None; diagnosed at autopsy		Surgery performed	Blank(s)	Blank(s)	Blank(s)	Blank(s)	Blank(s)	Blank(s)	Blank(s)	98	0	No
16423010	55-59 years	Female	2013	Other Female Genital Organs	GenitalFemaleOther	579	8140	Unknown	Not a paired site	Positive histology	8140/3: Adenocarcinoma, NOS	8140-8389: adenomas and adenocarcinomas	Other Female Genital Organs	XIf Other and unspecified carcinomas	Distant	Blank(s)	Distant site(s)/node(s) involved	Blank(s)	Blank(s)	Blank(s)	Blank(s)	NA	NA	NA	NA	Blank(s)	Blank(s)	Blank(s)	Blank(s)	Blank(s)	Blank(s)	NA	NA	NA	0	None	None; diagnosed at autopsy		Not recommended	Blank(s)	Blank(s)	Blank(s)	Blank(s)	Blank(s)	Blank(s)	Blank(s)	98	0	No
16423022	85+ years	Male	2011	Lung and Bronchus	Lung	341	8550	Moderately differentiated; Grade II	Left - origin of primary	Positive histology	8550/3: Acinar cell carcinoma	8550-8559: acinar cell neoplasms	Lung and Bronchus	XIf Other and unspecified carcinomas	Localized	Localized	Localized only	Blank(s)	Blank(s)	Blank(s)	Blank(s)	IA	T1b	N0	M0	Blank(s)	Blank(s)	Blank(s)	Blank(s)	Blank(s)	Blank(s)	T1	N0	M0	0	None	None; diagnosed at autopsy		Not recommended	Blank(s)	Blank(s)	Blank(s)	Blank(s)	Blank(s)	Blank(s)	Blank(s)	98	0	No
16423025	80-84 years	Female	2011	Lung and Bronchus	Lung	341	8255	Moderately differentiated; Grade II	Right - origin of primary	Positive histology	8255/3: Adenocarcinoma with mixed subtypes	8140-8389: adenomas and adenocarcinomas	Lung and Bronchus	XIf Other and unspecified carcinomas	Regional	Regional	Regional by direct extension only	Blank(s)	Blank(s)	Blank(s)	Blank(s)	IB	T2a	N0	M0	Blank(s)	Blank(s)	Blank(s)	Blank(s)	Blank(s)	Blank(s)	T2	N0	M0	33	4 or more regional lymph nodes removed	None; diagnosed at autopsy		Surgery performed	Blank(s)	Blank(s)	Blank(s)	Blank(s)	Blank(s)	Blank(s)	Blank(s)	0	7	No
16423025	80-84 years	Female	2014	Lung and Bronchus	Lung	343	8140	Unknown	Right - origin of primary	Positive histology	8140/3: Adenocarcinoma, NOS	8140-8389: adenomas and adenocarcinomas	Lung and Bronchus	XIf Other and unspecified carcinomas	Distant	Distant	Distant site(s)/node(s) involved	Blank(s)	Blank(s)	Blank(s)	Blank(s)	IV	TX	N2	M1b	Blank(s)	Blank(s)	Blank(s)	Blank(s)	Blank(s)	Blank(s)	TX	N2	M1	0	Biopsy or aspiration of regional lymph node, NOS	None; diagnosed at autopsy		Not recommended	Blank(s)	Blank(s)	Blank(s)	Blank(s)	Blank(s)	Blank(s)	Blank(s)	95	95	No
16423039	55-59 years	Female	2011	Breast	Breast	502	8500	Moderately differentiated; Grade II	Left - origin of primary	Positive histology	8500/3: Infiltrating duct carcinoma, NOS	8500-8549: ductal and lobular neoplasms	Breast	XIf Other and unspecified carcinomas	Localized	Localized	Localized only	Blank(s)	Blank(s)	Blank(s)	Blank(s)	IA	T1c	N0	M0	Blank(s)	Blank(s)	Blank(s)	Blank(s)	Blank(s)	Blank(s)	T1c	N0	M0	22	Unknown or not applicable	None; diagnosed at autopsy		Surgery performed	Blank(s)	Blank(s)	Blank(s)	Blank(s)	Blank(s)	Blank(s)	Blank(s)	0	2	No
16423043	70-74 years	Female	2011	Breast	Breast	504	8500	Moderately differentiated; Grade II	Left - origin of primary	Positive histology	8500/3: Infiltrating duct carcinoma, NOS	8500-8549: ductal and lobular neoplasms	Breast	XIf Other and unspecified carcinomas	Localized	Localized	Localized only	Blank(s)	Blank(s)	Blank(s)	Blank(s)	IA	T1a	N0(i-)	M0	Blank(s)	Blank(s)	Blank(s)	Blank(s)	Blank(s)	Blank(s)	T1a	N0(i-)	M0	23	Unknown or not applicable	None; diagnosed at autopsy		Surgery performed	Blank(s)	Blank(s)	Blank(s)	Blank(s)	Blank(s)	Blank(s)	Blank(s)	0	2	No
16423043	75-79 years	Female	2014	Breast	Breast	503	8500	Moderately differentiated; Grade II	Right - origin of primary	Positive histology	8500/3: Infiltrating duct carcinoma, NOS	8500-8549: ductal and lobular neoplasms	Breast	XIf Other and unspecified carcinomas	Localized	Localized	Localized only	Blank(s)	Blank(s)	Blank(s)	Blank(s)	IA	T1b	N0	M0	Blank(s)	Blank(s)	Blank(s)	Blank(s)	Blank(s)	Blank(s)	T1b	N0	M0	22	Unknown or not applicable	None; diagnosed at autopsy		Surgery performed	Blank(s)	Blank(s)	Blank(s)	Blank(s)	Blank(s)	Blank(s)	Blank(s)	0	1	No
16423045	65-69 years	Female	2011	Breast	Breast	504	8500	Poorly differentiated; Grade III	Right - origin of primary	Positive histology	8500/3: Infiltrating duct carcinoma, NOS	8500-8549: ductal and lobular neoplasms	Breast	XIf Other and unspecified carcinomas	Localized	Localized	Localized only	Blank(s)	Blank(s)	Blank(s)	Blank(s)	IA	T1c	N0(i-)	M0	Blank(s)	Blank(s)	Blank(s)	Blank(s)	Blank(s)	Blank(s)	T1c	N0(i-)	M0	24	Unknown or not applicable	None; diagnosed at autopsy		Surgery performed	Blank(s)	Blank(s)	Blank(s)	Blank(s)	Blank(s)	Blank(s)	Blank(s)	0	2	No
16423045	65-69 years	Female	2011	Urinary Bladder	Bladder	679	8070	Moderately differentiated; Grade II	Not a paired site	Positive histology	8070/3: Squamous cell carcinoma, NOS	8050-8089: squamous cell neoplasms	Urinary Bladder	XIf Other and unspecified carcinomas	Unknown/unstaged	Unknown/unstaged	Unknown/unstaged/unspecified/DCO	Blank(s)	Blank(s)	Blank(s)	Blank(s)	UNK Stage	TX	NX	M0	Blank(s)	Blank(s)	Blank(s)	Blank(s)	Blank(s)	Blank(s)	TX	NX	MX	27	None	None; diagnosed at autopsy		Surgery performed	Blank(s)	Blank(s)	Blank(s)	Blank(s)	Blank(s)	Blank(s)	Blank(s)	98	0	Unknown
16423069	85+ years	Female	2010	Breast	Breast	504	8010	Unknown	Right - origin of primary	Radiography without microscopic confirm	8010/3: Carcinoma, NOS	8010-8049: epithelial neoplasms, NOS	Breast	XIf Other and unspecified carcinomas	Regional	Regional	Regional lymph nodes involved only	Blank(s)	Blank(s)	Blank(s)	Blank(s)	IIB	T2	N1	M0	Blank(s)	Blank(s)	Blank(s)	Blank(s)	Blank(s)	Blank(s)	T2	N1	M0	0	Unknown or not applicable	None; diagnosed at autopsy		Not recommended	Blank(s)	Blank(s)	Blank(s)	Blank(s)	Blank(s)	Blank(s)	Blank(s)	98	0	No
16423069	85+ years	Female	2011	Chronic Lymphocytic Leukemia	HemeRetic	421	9823	B-cell; pre-B; B-precursor	Not a paired site	Positive histology	9823/3: Chronic lymphocytic leukemia/small lymphocytic lymphoma	9820-9839: lymphoid leukemias (C42.1)	Chronic Lymphocytic Leukemia	Ia Lymphoid leukemias	Distant	Blank(s)	Distant site(s)/node(s) involved	Blank(s)	Blank(s)	Blank(s)	Blank(s)	NA	NA	NA	NA	Blank(s)	Blank(s)	Blank(s)	Blank(s)	Blank(s)	Blank(s)	NA	NA	NA	98	Unknown or not applicable	None; diagnosed at autopsy		Not recommended	Blank(s)	Blank(s)	Blank(s)	Blank(s)	Blank(s)	Blank(s)	Blank(s)	99	99	N/A
16423078	60-64 years	Female	2011	Corpus Uteri	CorpusCarcinoma	541	8380	Unknown	Not a paired site	Positive histology	8380/3: Endometrioid carcinoma	8140-8389: adenomas and adenocarcinomas	Corpus Uteri	XIf Other and unspecified carcinomas	Localized	Localized	Localized only	Blank(s)	Blank(s)	Blank(s)	Blank(s)	IA	T1a	N0	M0	Blank(s)	Blank(s)	Blank(s)	Blank(s)	Blank(s)	Blank(s)	T1a	N0	M0	50	4 or more regional lymph nodes removed	None; diagnosed at autopsy		Surgery performed	Blank(s)	Blank(s)	Blank(s)	Blank(s)	Blank(s)	Blank(s)	Blank(s)	0	27	No
16423107	60-64 years	Male	2010	Prostate	Prostate	619	8140	Moderately differentiated; Grade II	Not a paired site	Positive histology	8140/3: Adenocarcinoma, NOS	8140-8389: adenomas and adenocarcinomas	Prostate	XIf Other and unspecified carcinomas	Localized	Localized	Localized only	Blank(s)	Blank(s)	Blank(s)	Blank(s)	IIB	T2c	N0	M0	Blank(s)	Blank(s)	Blank(s)	Blank(s)	Blank(s)	Blank(s)	T2c	N0	M0	50	4 or more regional lymph nodes removed	None; diagnosed at autopsy		Surgery performed	Blank(s)	Blank(s)	Blank(s)	Blank(s)	Blank(s)	Blank(s)	Blank(s)	0	8	No
16423128	55-59 years	Male	2011	Appendix	Appendix	181	8243	Poorly differentiated; Grade III	Not a paired site	Positive histology	8243/3: Goblet cell carcinoid	8140-8389: adenomas and adenocarcinomas	Appendix	XIf Other and unspecified carcinomas	Localized	Localized	Localized only	Blank(s)	Blank(s)	Blank(s)	Blank(s)	IIA	T3	N0	M0	Blank(s)	Blank(s)	Blank(s)	Blank(s)	Blank(s)	Blank(s)	NA	NA	NA	30	None	None; diagnosed at autopsy		Surgery performed	Blank(s)	Blank(s)	Blank(s)	Blank(s)	Blank(s)	Blank(s)	Blank(s)	98	0	No
16423130	70-74 years	Male	2011	Prostate	Prostate	619	8140	Poorly differentiated; Grade III	Not a paired site	Positive histology	8140/3: Adenocarcinoma, NOS	8140-8389: adenomas and adenocarcinomas	Prostate	XIf Other and unspecified carcinomas	Localized	Localized	Localized only	Blank(s)	Blank(s)	Blank(s)	Blank(s)	IIA	T2NOS	N0	M0	Blank(s)	Blank(s)	Blank(s)	Blank(s)	Blank(s)	Blank(s)	T2NOS	N0	M0	0	None	None; diagnosed at autopsy		Not recommended	Blank(s)	Blank(s)	Blank(s)	Blank(s)	Blank(s)	Blank(s)	Blank(s)	98	0	No
16423130	75-79 years	Male	2016	Pancreas	PancreasHead	250	8211	Moderately differentiated; Grade II	Not a paired site	Positive histology	8211/3: Tubular adenocarcinoma	8140-8389: adenomas and adenocarcinomas	Pancreas	XIf Other and unspecified carcinomas	Regional	Regional	Regional by both direct extension and lymph node involvement	Blank(s)	Blank(s)	Blank(s)	Blank(s)	Blank(s)	Blank(s)	Blank(s)	Blank(s)	p3	p1	c0	Pathologic	Pathologic	Pathologic	Blank(s)	Blank(s)	Blank(s)	37	4 or more regional lymph nodes removed	None; diagnosed at autopsy		Surgery performed	Blank(s)	Blank(s)	Blank(s)	Blank(s)	Blank(s)	Blank(s)	40	15	17	No
16423130	75-79 years	Male	2019	Lung and Bronchus	Blank(s)	341	8071	Blank(s)	Right - origin of primary	Positive histology	8071/3: Squamous cell carcinoma, keratinizing, NOS	8050-8089: squamous cell neoplasms	Lung and Bronchus	XIf Other and unspecified carcinomas	Regional	Blank(s)	Blank(s)	T2a	N0	M0	1B	Blank(s)	Blank(s)	Blank(s)	Blank(s)	Blank(s)	Blank(s)	Blank(s)	Blank(s)	Blank(s)	Blank(s)	Blank(s)	Blank(s)	Blank(s)	22	4 or more regional lymph nodes removed	None; diagnosed at autopsy		Surgery performed	Blank(s)	Blank(s)	Blank(s)	Blank(s)	450	0	14	0	11	No
16423142	75-79 years	Female	2016	Miscellaneous	HemeRetic	421	9962	Unknown	Not a paired site	Positive laboratory test/marker study	9962/3: Essential thrombocythemia	9950-9969: chronic myeloproliferative disorders (C42.1)	Miscellaneous	Ic Chronic myeloproliferative diseases	Distant	Blank(s)	Distant site(s)/node(s) involved	Blank(s)	Blank(s)	Blank(s)	Blank(s)	Blank(s)	Blank(s)	Blank(s)	Blank(s)	Not applicable	Not applicable	Not applicable	Blank(s)	Blank(s)	Blank(s)	Blank(s)	Blank(s)	Blank(s)	98	Unknown or not applicable	None; diagnosed at autopsy		Not recommended	Blank(s)	Blank(s)	Blank(s)	Blank(s)	Blank(s)	Blank(s)	999	99	99	N/A
16423175	45-49 years	Female	2011	Breast	Breast	509	8520	Well differentiated; Grade I	Left - origin of primary	Positive histology	8520/3: Lobular carcinoma, NOS	8500-8549: ductal and lobular neoplasms	Breast	XIf Other and unspecified carcinomas	Localized	Localized	Localized only	Blank(s)	Blank(s)	Blank(s)	Blank(s)	IA	T1c	N0(i-)	M0	Blank(s)	Blank(s)	Blank(s)	Blank(s)	Blank(s)	Blank(s)	T1c	N0(i-)	M0	41	Unknown or not applicable	None; diagnosed at autopsy		Surgery performed	Blank(s)	Blank(s)	Blank(s)	Blank(s)	Blank(s)	Blank(s)	Blank(s)	0	1	No
16423175	45-49 years	Female	2011	Breast	Breast	504	8541	Well differentiated; Grade I	Right - origin of primary	Positive histology	8541/3: Paget disease and infiltrating ductal carcinoma of breast	8500-8549: ductal and lobular neoplasms	Breast	XIf Other and unspecified carcinomas	Localized	Localized	Localized only	Blank(s)	Blank(s)	Blank(s)	Blank(s)	IA	T1a	N0	M0	Blank(s)	Blank(s)	Blank(s)	Blank(s)	Blank(s)	Blank(s)	T1a	N0	M0	41	Unknown or not applicable	None; diagnosed at autopsy		Surgery performed	Blank(s)	Blank(s)	Blank(s)	Blank(s)	Blank(s)	Blank(s)	Blank(s)	98	0	No
16423188	40-44 years	Female	2011	Ovary	Ovary	569	8380	Poorly differentiated; Grade III	Bilateral, single primary	Positive histology	8380/3: Endometrioid carcinoma	8140-8389: adenomas and adenocarcinomas	Ovary	Xd Gonadal carcinomas	Regional	Regional	Regional by direct extension only	Blank(s)	Blank(s)	Blank(s)	Blank(s)	IC	T1c	N0	M0	Blank(s)	Blank(s)	Blank(s)	Blank(s)	Blank(s)	Blank(s)	T1c	N0	M0	57	4 or more regional lymph nodes removed	None; diagnosed at autopsy		Surgery performed	Blank(s)	Blank(s)	Blank(s)	Blank(s)	Blank(s)	Blank(s)	Blank(s)	0	97	No
16423188	40-44 years	Female	2011	Corpus Uteri	CorpusCarcinoma	541	8380	Unknown	Not a paired site	Positive histology	8380/3: Endometrioid carcinoma	8140-8389: adenomas and adenocarcinomas	Corpus Uteri	XIf Other and unspecified carcinomas	Regional	Regional	Regional by direct extension only	Blank(s)	Blank(s)	Blank(s)	Blank(s)	IA	T1a	N0	M0	Blank(s)	Blank(s)	Blank(s)	Blank(s)	Blank(s)	Blank(s)	T3a	N0	M0	50	4 or more regional lymph nodes removed	None; diagnosed at autopsy		Surgery performed	Blank(s)	Blank(s)	Blank(s)	Blank(s)	Blank(s)	Blank(s)	Blank(s)	0	97	No
16423192	55-59 years	Male	2016	Prostate	Prostate	619	8140	Well differentiated; Grade I	Not a paired site	Positive histology	8140/3: Adenocarcinoma, NOS	8140-8389: adenomas and adenocarcinomas	Prostate	XIf Other and unspecified carcinomas	Localized	Localized	Localized only	Blank(s)	Blank(s)	Blank(s)	Blank(s)	Blank(s)	Blank(s)	Blank(s)	Blank(s)	p2C	p0	c0	Pathologic	Pathologic	Clinical	Blank(s)	Blank(s)	Blank(s)	50	1 to 3 regional lymph nodes removed	None; diagnosed at autopsy		Surgery performed	Blank(s)	Blank(s)	Blank(s)	Blank(s)	Blank(s)	Blank(s)	999	0	1	No
16423226	55-59 years	Female	2011	Melanoma of the Skin	MelanomaSkin	447	8744	Unknown	Left - origin of primary	Positive histology	8744/3: Acral lentiginous melanoma, malignant	8720-8799: nevi and melanomas	Melanoma of the Skin	XId Malignant melanomas	Localized	Localized	Localized only	Blank(s)	Blank(s)	Blank(s)	Blank(s)	IA	T1a	N0	M0	Blank(s)	Blank(s)	Blank(s)	Blank(s)	Blank(s)	Blank(s)	T1a	N0	M0	32	Sentinel lymph node biopsy	None; diagnosed at autopsy		Surgery performed	Blank(s)	Blank(s)	Blank(s)	Blank(s)	Blank(s)	Blank(s)	Blank(s)	0	1	No
16423228	60-64 years	Male	2011	Melanoma of the Skin	MelanomaSkin	446	8720	Unknown	Right - origin of primary	Positive histology	8720/3: Malignant melanoma, NOS	8720-8799: nevi and melanomas	Melanoma of the Skin	XId Malignant melanomas	Localized	Localized	Localized only	Blank(s)	Blank(s)	Blank(s)	Blank(s)	IB	T1b	N0	M0	Blank(s)	Blank(s)	Blank(s)	Blank(s)	Blank(s)	Blank(s)	T1b	N0	M0	33	Sentinel lymph node biopsy	None; diagnosed at autopsy		Surgery performed	Blank(s)	Blank(s)	Blank(s)	Blank(s)	Blank(s)	Blank(s)	Blank(s)	0	3	No
16423228	65-69 years	Male	2013	Prostate	Prostate	619	8140	Poorly differentiated; Grade III	Not a paired site	Positive histology	8140/3: Adenocarcinoma, NOS	8140-8389: adenomas and adenocarcinomas	Prostate	XIf Other and unspecified carcinomas	Distant	Distant	Distant site(s)/node(s) involved	Blank(s)	Blank(s)	Blank(s)	Blank(s)	IV	TX	NX	M1b	Blank(s)	Blank(s)	Blank(s)	Blank(s)	Blank(s)	Blank(s)	TX	NX	M1b	0	None	None; diagnosed at autopsy		Not recommended	Blank(s)	Blank(s)	Blank(s)	Blank(s)	Blank(s)	Blank(s)	Blank(s)	98	0	No
16423228	65-69 years	Male	2014	Prostate	Prostate	619	8246	Unknown	Not a paired site	Positive histology	8246/3: Neuroendocrine carcinoma, NOS	8140-8389: adenomas and adenocarcinomas	Prostate	XIf Other and unspecified carcinomas	Distant	Distant	Distant site(s)/node(s) involved	Blank(s)	Blank(s)	Blank(s)	Blank(s)	IV	TX	NX	M1c	Blank(s)	Blank(s)	Blank(s)	Blank(s)	Blank(s)	Blank(s)	TX	NX	M1c	0	None	None; diagnosed at autopsy		Not recommended	Blank(s)	Blank(s)	Blank(s)	Blank(s)	Blank(s)	Blank(s)	Blank(s)	98	0	No
16423245	65-69 years	Male	2011	Esophagus	Esophagus	155	8140	Poorly differentiated; Grade III	Not a paired site	Positive histology	8140/3: Adenocarcinoma, NOS	8140-8389: adenomas and adenocarcinomas	Esophagus	XIf Other and unspecified carcinomas	Distant	Distant	Distant site(s)/node(s) involved	Blank(s)	Blank(s)	Blank(s)	Blank(s)	IV	T3	N1	M1	Blank(s)	Blank(s)	Blank(s)	Blank(s)	Blank(s)	Blank(s)	T3	N1	M1b	0	None	None; diagnosed at autopsy		Not recommended	Blank(s)	Blank(s)	Blank(s)	Blank(s)	Blank(s)	Blank(s)	Blank(s)	98	0	No
16423245	65-69 years	Male	2011	NHL - Nodal	Lymphoma	779	9695	B-cell; pre-B; B-precursor	Not a paired site	Positive histology	9695/3: Follicular lymphoma, grade 1	9670-9699: nhl - mature b-cell lymphomas	NHL - Nodal	IIb Non-Hodgkin lymphomas (except Burkitt lymphoma)	Distant	Distant	Distant site(s)/node(s) involved	Blank(s)	Blank(s)	Blank(s)	Blank(s)	IVB	NA	NA	NA	Blank(s)	Blank(s)	Blank(s)	Blank(s)	Blank(s)	Blank(s)	NA	NA	NA	0	Unknown or not applicable	None; diagnosed at autopsy		Not recommended	Blank(s)	Blank(s)	Blank(s)	Blank(s)	Blank(s)	Blank(s)	Blank(s)	99	99	N/A
16423257	60-64 years	Female	2011	Breast	Breast	508	8500	Well differentiated; Grade I	Right - origin of primary	Positive histology	8500/3: Infiltrating duct carcinoma, NOS	8500-8549: ductal and lobular neoplasms	Breast	XIf Other and unspecified carcinomas	Localized	Localized	Localized only	Blank(s)	Blank(s)	Blank(s)	Blank(s)	IA	T1c	N0(i-)	M0	Blank(s)	Blank(s)	Blank(s)	Blank(s)	Blank(s)	Blank(s)	T1c	N0(i-)	M0	23	Unknown or not applicable	None; diagnosed at autopsy		Surgery performed	Blank(s)	Blank(s)	Blank(s)	Blank(s)	Blank(s)	Blank(s)	Blank(s)	0	2	No
16423259	50-54 years	Female	2011	Breast	Breast	504	8500	Well differentiated; Grade I	Right - origin of primary	Positive histology	8500/3: Infiltrating duct carcinoma, NOS	8500-8549: ductal and lobular neoplasms	Breast	XIf Other and unspecified carcinomas	Localized	Localized	Localized only	Blank(s)	Blank(s)	Blank(s)	Blank(s)	IA	T1c	N0(i-)	M0	Blank(s)	Blank(s)	Blank(s)	Blank(s)	Blank(s)	Blank(s)	T1c	N0(i-)	M0	22	Unknown or not applicable	None; diagnosed at autopsy		Surgery performed	Blank(s)	Blank(s)	Blank(s)	Blank(s)	Blank(s)	Blank(s)	Blank(s)	0	2	No
16423259	55-59 years	Female	2015	Lung and Bronchus	Lung	341	8140	Unknown	Right - origin of primary	Positive histology	8140/3: Adenocarcinoma, NOS	8140-8389: adenomas and adenocarcinomas	Lung and Bronchus	XIf Other and unspecified carcinomas	Distant	Distant	Distant site(s)/node(s) involved	Blank(s)	Blank(s)	Blank(s)	Blank(s)	IV	T4	N2	M1b	Blank(s)	Blank(s)	Blank(s)	Blank(s)	Blank(s)	Blank(s)	T4	N2	M1	0	None	None; diagnosed at autopsy		Not recommended	Blank(s)	Blank(s)	Blank(s)	Blank(s)	Blank(s)	Blank(s)	Blank(s)	98	0	Yes
16423312	65-69 years	Male	2011	Larynx	LarynxOther	328	8070	Poorly differentiated; Grade III	Not a paired site	Positive histology	8070/3: Squamous cell carcinoma, NOS	8050-8089: squamous cell neoplasms	Larynx	XIf Other and unspecified carcinomas	Distant	Distant	Distant site(s)/node(s) involved	Blank(s)	Blank(s)	Blank(s)	Blank(s)	IVA	T4a	N1	M0	Blank(s)	Blank(s)	Blank(s)	Blank(s)	Blank(s)	Blank(s)	T4a	N1	M0	0	None	None; diagnosed at autopsy		Not recommended	Blank(s)	Blank(s)	Blank(s)	Blank(s)	Blank(s)	Blank(s)	Blank(s)	98	0	No
16423327	75-79 years	Female	2011	Breast	Breast	509	8500	Well differentiated; Grade I	Left - origin of primary	Positive histology	8500/3: Infiltrating duct carcinoma, NOS	8500-8549: ductal and lobular neoplasms	Breast	XIf Other and unspecified carcinomas	Localized	Localized	Localized only	Blank(s)	Blank(s)	Blank(s)	Blank(s)	IIA	T2	N0	M0	Blank(s)	Blank(s)	Blank(s)	Blank(s)	Blank(s)	Blank(s)	T2	N0	M0	23	Unknown or not applicable	None; diagnosed at autopsy		Surgery performed	Blank(s)	Blank(s)	Blank(s)	Blank(s)	Blank(s)	Blank(s)	Blank(s)	0	12	No
16423327	80-84 years	Female	2016	Breast	Breast	504	8500	Moderately differentiated; Grade II	Left - origin of primary	Positive histology	8500/3: Infiltrating duct carcinoma, NOS	8500-8549: ductal and lobular neoplasms	Breast	XIf Other and unspecified carcinomas	Localized	Localized	Localized only	Blank(s)	Blank(s)	Blank(s)	Blank(s)	Blank(s)	Blank(s)	Blank(s)	Blank(s)	p2	c0	c0	Pathologic	Clinical	Clinical	Blank(s)	Blank(s)	Blank(s)	41	Unknown or not applicable	None; diagnosed at autopsy		Surgery performed	Blank(s)	Blank(s)	Blank(s)	Blank(s)	Blank(s)	Blank(s)	30	98	0	No
16423347	45-49 years	Male	2011	Prostate	Prostate	619	8140	Moderately differentiated; Grade II	Not a paired site	Positive histology	8140/3: Adenocarcinoma, NOS	8140-8389: adenomas and adenocarcinomas	Prostate	XIf Other and unspecified carcinomas	Localized	Localized	Localized only	Blank(s)	Blank(s)	Blank(s)	Blank(s)	I	T2NOS	N0	M0	Blank(s)	Blank(s)	Blank(s)	Blank(s)	Blank(s)	Blank(s)	T2NOS	N0	M0	0	None	None; diagnosed at autopsy		Not recommended	Blank(s)	Blank(s)	Blank(s)	Blank(s)	Blank(s)	Blank(s)	Blank(s)	98	0	No
16423347	50-54 years	Male	2017	NHL - Nodal	Lymphoma	779	9688	B-cell; pre-B; B-precursor	Not a paired site	Pos hist AND immunophenotyping AND/OR pos genetic studies	9688/3: T-cell histiocyte-rich large B-cell lymphoma	9670-9699: nhl - mature b-cell lymphomas	NHL - Nodal	IIb Non-Hodgkin lymphomas (except Burkitt lymphoma)	Distant	Distant	Distant site(s)/node(s) involved	Blank(s)	Blank(s)	Blank(s)	Blank(s)	Blank(s)	Blank(s)	Blank(s)	Blank(s)	Not applicable	Not applicable	Not applicable	Blank(s)	Blank(s)	Blank(s)	Blank(s)	Blank(s)	Blank(s)	0	Unknown or not applicable	None; diagnosed at autopsy		Not recommended	Blank(s)	Blank(s)	Blank(s)	Blank(s)	Blank(s)	Blank(s)	999	99	99	No
16423395	65-69 years	Male	2011	Urinary Bladder	Bladder	675	8130	Undifferentiated; anaplastic; Grade IV	Not a paired site	Positive histology	8130/3: Papillary transitional cell carcinoma	8120-8139: transitional cell papillomas and carcinomas	Urinary Bladder	XIf Other and unspecified carcinomas	Localized	Localized	Localized only	Blank(s)	Blank(s)	Blank(s)	Blank(s)	I	T1	N0	M0	Blank(s)	Blank(s)	Blank(s)	Blank(s)	Blank(s)	Blank(s)	T1	N0	M0	27	None	None; diagnosed at autopsy		Surgery performed	Blank(s)	Blank(s)	Blank(s)	Blank(s)	Blank(s)	Blank(s)	Blank(s)	98	0	No
16423399	80-84 years	Female	2011	NHL - Nodal	Lymphoma	774	9680	B-cell; pre-B; B-precursor	Not a paired site	Pos hist AND immunophenotyping AND/OR pos genetic studies	9680/3: Diffuse large B-cell lymphoma (DLBCL), NOS	9670-9699: nhl - mature b-cell lymphomas	NHL - Nodal	IIb Non-Hodgkin lymphomas (except Burkitt lymphoma)	Localized	Localized	Localized only	Blank(s)	Blank(s)	Blank(s)	Blank(s)	I	NA	NA	NA	Blank(s)	Blank(s)	Blank(s)	Blank(s)	Blank(s)	Blank(s)	NA	NA	NA	0	Unknown or not applicable	None; diagnosed at autopsy		Not recommended	Blank(s)	Blank(s)	Blank(s)	Blank(s)	Blank(s)	Blank(s)	Blank(s)	99	99	N/A
16423403	80-84 years	Male	2011	Prostate	Prostate	619	8140	Poorly differentiated; Grade III	Not a paired site	Positive histology	8140/3: Adenocarcinoma, NOS	8140-8389: adenomas and adenocarcinomas	Prostate	XIf Other and unspecified carcinomas	Localized	Localized	Localized only	Blank(s)	Blank(s)	Blank(s)	Blank(s)	IIB	T2c	N0	M0	Blank(s)	Blank(s)	Blank(s)	Blank(s)	Blank(s)	Blank(s)	T2c	N0	M0	0	None	None; diagnosed at autopsy		Not recommended	Blank(s)	Blank(s)	Blank(s)	Blank(s)	Blank(s)	Blank(s)	Blank(s)	98	0	No
16423403	85+ years	Male	2013	Soft Tissue including Heart	SoftTissue	492	8890	Unknown	Left - origin of primary	Positive histology	8890/3: Leiomyosarcoma, NOS	8890-8929: myomatous neoplasms	Soft Tissue including Heart	IXd Other specified soft tissue sarcomas	Localized	Localized	Localized only	Blank(s)	Blank(s)	Blank(s)	Blank(s)	INOS	TX	N0	M0	Blank(s)	Blank(s)	Blank(s)	Blank(s)	Blank(s)	Blank(s)	TX	N0	M0	25	None	None; diagnosed at autopsy		Surgery performed	Blank(s)	Blank(s)	Blank(s)	Blank(s)	Blank(s)	Blank(s)	Blank(s)	98	0	No
16423408	50-54 years	Male	2011	NHL - Nodal	Lymphoma	778	9691	B-cell; pre-B; B-precursor	Not a paired site	Pos hist AND immunophenotyping AND/OR pos genetic studies	9691/3: Follicular lymphoma, grade 2	9670-9699: nhl - mature b-cell lymphomas	NHL - Nodal	IIb Non-Hodgkin lymphomas (except Burkitt lymphoma)	Distant	Distant	Distant site(s)/node(s) involved	Blank(s)	Blank(s)	Blank(s)	Blank(s)	IIIA	NA	NA	NA	Blank(s)	Blank(s)	Blank(s)	Blank(s)	Blank(s)	Blank(s)	NA	NA	NA	0	Unknown or not applicable	None; diagnosed at autopsy		Not recommended	Blank(s)	Blank(s)	Blank(s)	Blank(s)	Blank(s)	Blank(s)	Blank(s)	99	99	N/A
16423408	50-54 years	Male	2012	NHL - Nodal	Lymphoma	770	9680	B-cell; pre-B; B-precursor	Not a paired site	Pos hist AND immunophenotyping AND/OR pos genetic studies	9680/3: Diffuse large B-cell lymphoma (DLBCL), NOS	9670-9699: nhl - mature b-cell lymphomas	NHL - Nodal	IIb Non-Hodgkin lymphomas (except Burkitt lymphoma)	Localized	Localized	Localized only	Blank(s)	Blank(s)	Blank(s)	Blank(s)	IA	NA	NA	NA	Blank(s)	Blank(s)	Blank(s)	Blank(s)	Blank(s)	Blank(s)	NA	NA	NA	0	Unknown or not applicable	None; diagnosed at autopsy		Not recommended	Blank(s)	Blank(s)	Blank(s)	Blank(s)	Blank(s)	Blank(s)	Blank(s)	99	99	N/A
16423419	50-54 years	Male	2013	Urinary Bladder	Bladder	672	8130	Well differentiated; Grade I	Not a paired site	Positive histology	8130/3: Papillary transitional cell carcinoma	8120-8139: transitional cell papillomas and carcinomas	Urinary Bladder	XIf Other and unspecified carcinomas	In situ	In situ	In situ	Blank(s)	Blank(s)	Blank(s)	Blank(s)	0a	Ta	N0	M0	Blank(s)	Blank(s)	Blank(s)	Blank(s)	Blank(s)	Blank(s)	Ta	N0	M0	27	None	None; diagnosed at autopsy		Surgery performed	Blank(s)	Blank(s)	Blank(s)	Blank(s)	Blank(s)	Blank(s)	Blank(s)	98	0	No
16423423	60-64 years	Male	2010	Prostate	Prostate	619	8010	Poorly differentiated; Grade III	Not a paired site	Positive histology	8010/3: Carcinoma, NOS	8010-8049: epithelial neoplasms, NOS	Prostate	XIf Other and unspecified carcinomas	Regional	Regional	Regional by direct extension only	Blank(s)	Blank(s)	Blank(s)	Blank(s)	III	T3a	N0	M0	Blank(s)	Blank(s)	Blank(s)	Blank(s)	Blank(s)	Blank(s)	T3a	N0	M0	0	None	None; diagnosed at autopsy		Not recommended	Blank(s)	Blank(s)	Blank(s)	Blank(s)	Blank(s)	Blank(s)	Blank(s)	98	0	No
16423423	70-74 years	Male	2017	NHL - Nodal	Lymphoma	779	9823	B-cell; pre-B; B-precursor	Not a paired site	Positive histology	9823/3: Chronic lymphocytic leukemia/small lymphocytic lymphoma	9820-9839: lymphoid leukemias (C42.1)	NHL - Nodal	IIb Non-Hodgkin lymphomas (except Burkitt lymphoma)	Distant	Distant	Distant site(s)/node(s) involved	Blank(s)	Blank(s)	Blank(s)	Blank(s)	Blank(s)	Blank(s)	Blank(s)	Blank(s)	Not applicable	Not applicable	Not applicable	Blank(s)	Blank(s)	Blank(s)	Blank(s)	Blank(s)	Blank(s)	0	Unknown or not applicable	None; diagnosed at autopsy		Not recommended	Blank(s)	Blank(s)	Blank(s)	Blank(s)	Blank(s)	Blank(s)	999	99	99	No
16423425	55-59 years	Male	2011	Lung and Bronchus	Lung	343	8071	Well differentiated; Grade I	Right - origin of primary	Positive histology	8071/3: Squamous cell carcinoma, keratinizing, NOS	8050-8089: squamous cell neoplasms	Lung and Bronchus	XIf Other and unspecified carcinomas	Localized	Localized	Localized only	Blank(s)	Blank(s)	Blank(s)	Blank(s)	IB	T2a	N0	M0	Blank(s)	Blank(s)	Blank(s)	Blank(s)	Blank(s)	Blank(s)	T2	N0	M0	0	None	None; diagnosed at autopsy		Not recommended	Blank(s)	Blank(s)	Blank(s)	Blank(s)	Blank(s)	Blank(s)	Blank(s)	98	0	No
16423425	55-59 years	Male	2011	Lung and Bronchus	Lung	341	8070	Unknown	Left - origin of primary	Positive exfoliative cytology, no positive histology	8070/3: Squamous cell carcinoma, NOS	8050-8089: squamous cell neoplasms	Lung and Bronchus	XIf Other and unspecified carcinomas	Regional	Regional	Regional lymph nodes involved only	Blank(s)	Blank(s)	Blank(s)	Blank(s)	IIIA	T2a	N2	M0	Blank(s)	Blank(s)	Blank(s)	Blank(s)	Blank(s)	Blank(s)	T2	N2	M0	0	None	None; diagnosed at autopsy		Not recommended	Blank(s)	Blank(s)	Blank(s)	Blank(s)	Blank(s)	Blank(s)	Blank(s)	98	0	No
16423425	60-64 years	Male	2014	Larynx	LarynxSupraglottic	321	8070	Moderately differentiated; Grade II	Not a paired site	Positive histology	8070/3: Squamous cell carcinoma, NOS	8050-8089: squamous cell neoplasms	Larynx	XIf Other and unspecified carcinomas	Distant	Distant	Distant site(s)/node(s) involved	Blank(s)	Blank(s)	Blank(s)	Blank(s)	IVA	T4a	N1	M0	Blank(s)	Blank(s)	Blank(s)	Blank(s)	Blank(s)	Blank(s)	T4a	N1	M0	0	None	None; diagnosed at autopsy		Not recommended	Blank(s)	Blank(s)	Blank(s)	Blank(s)	Blank(s)	Blank(s)	Blank(s)	98	0	No
16423442	60-64 years	Female	2011	Lung and Bronchus	Lung	341	8013	Unknown	Left - origin of primary	Positive histology	8013/3: Large cell neuroendocrine carcinoma	8010-8049: epithelial neoplasms, NOS	Lung and Bronchus	XIf Other and unspecified carcinomas	Distant	Distant	Distant site(s)/node(s) involved	Blank(s)	Blank(s)	Blank(s)	Blank(s)	IV	T3	N3	M1b	Blank(s)	Blank(s)	Blank(s)	Blank(s)	Blank(s)	Blank(s)	T4	N3	M1	0	Biopsy or aspiration of regional lymph node, NOS	None; diagnosed at autopsy		Not recommended	Blank(s)	Blank(s)	Blank(s)	Blank(s)	Blank(s)	Blank(s)	Blank(s)	95	95	Yes
16423442	60-64 years	Female	2011	Breast	Breast	509	8520	Well differentiated; Grade I	Right - origin of primary	Positive histology	8520/3: Lobular carcinoma, NOS	8500-8549: ductal and lobular neoplasms	Breast	XIf Other and unspecified carcinomas	Distant	Distant	Distant site(s)/node(s) involved	Blank(s)	Blank(s)	Blank(s)	Blank(s)	IV	TX	NX	M1	Blank(s)	Blank(s)	Blank(s)	Blank(s)	Blank(s)	Blank(s)	TX	NX	M1	0	Unknown or not applicable	None; diagnosed at autopsy		Not recommended	Blank(s)	Blank(s)	Blank(s)	Blank(s)	Blank(s)	Blank(s)	Blank(s)	98	0	Unknown
16423456	25-29 years	Female	2011	Melanoma of the Skin	MelanomaSkin	442	8720	Unknown	Right - origin of primary	Positive histology	8720/3: Malignant melanoma, NOS	8720-8799: nevi and melanomas	Melanoma of the Skin	XId Malignant melanomas	Localized	Localized	Localized only	Blank(s)	Blank(s)	Blank(s)	Blank(s)	IB	T2a	N0	M0	Blank(s)	Blank(s)	Blank(s)	Blank(s)	Blank(s)	Blank(s)	T2a	N0	M0	30	Sentinel lymph node biopsy	None; diagnosed at autopsy		Surgery performed	Blank(s)	Blank(s)	Blank(s)	Blank(s)	Blank(s)	Blank(s)	Blank(s)	0	2	No
16423469	50-54 years	Female	2012	Small Intestine	SmallIntestine	171	8140	Moderately differentiated; Grade II	Not a paired site	Positive histology	8140/3: Adenocarcinoma, NOS	8140-8389: adenomas and adenocarcinomas	Small Intestine	XIf Other and unspecified carcinomas	Regional	Regional	Regional by both direct extension and lymph node involvement	Blank(s)	Blank(s)	Blank(s)	Blank(s)	IIIA	T4	N1	M0	Blank(s)	Blank(s)	Blank(s)	Blank(s)	Blank(s)	Blank(s)	T4	N1	M0	30	4 or more regional lymph nodes removed	None; diagnosed at autopsy		Surgery performed	Blank(s)	Blank(s)	Blank(s)	Blank(s)	Blank(s)	Blank(s)	Blank(s)	1	6	No
16423481	60-64 years	Female	2011	Soft Tissue including Heart	SoftTissue	491	8801	Undifferentiated; anaplastic; Grade IV	Right - origin of primary	Positive histology	8801/3: Spindle cell sarcoma	8800-8809: soft tissue tumors and sarcomas, NOS	Soft Tissue including Heart	IXe Unspecified soft tissue sarcomas	Localized	Localized	Localized only	Blank(s)	Blank(s)	Blank(s)	Blank(s)	III	T2a	N0	M0	Blank(s)	Blank(s)	Blank(s)	Blank(s)	Blank(s)	Blank(s)	T2a	N0	M0	25	None	None; diagnosed at autopsy		Surgery performed	Blank(s)	Blank(s)	Blank(s)	Blank(s)	Blank(s)	Blank(s)	Blank(s)	98	0	No
16423481	60-64 years	Female	2014	Soft Tissue including Heart	SoftTissue	491	8801	Undifferentiated; anaplastic; Grade IV	Right - origin of primary	Positive histology	8801/3: Spindle cell sarcoma	8800-8809: soft tissue tumors and sarcomas, NOS	Soft Tissue including Heart	IXe Unspecified soft tissue sarcomas	Localized	Localized	Localized only	Blank(s)	Blank(s)	Blank(s)	Blank(s)	IB	T2NOS	N0	M0	Blank(s)	Blank(s)	Blank(s)	Blank(s)	Blank(s)	Blank(s)	T2NOS	N0	M0	41	None	None; diagnosed at autopsy		Surgery performed	Blank(s)	Blank(s)	Blank(s)	Blank(s)	Blank(s)	Blank(s)	Blank(s)	98	0	No
16423492	80-84 years	Female	2013	Pancreas	PancreasHead	250	8140	Unknown	Not a paired site	Positive histology	8140/3: Adenocarcinoma, NOS	8140-8389: adenomas and adenocarcinomas	Pancreas	XIf Other and unspecified carcinomas	Regional	Regional	Regional by direct extension only	Blank(s)	Blank(s)	Blank(s)	Blank(s)	III	T4	N0	M0	Blank(s)	Blank(s)	Blank(s)	Blank(s)	Blank(s)	Blank(s)	T4	N0	M0	0	Biopsy or aspiration of regional lymph node, NOS	None; diagnosed at autopsy		Not recommended	Blank(s)	Blank(s)	Blank(s)	Blank(s)	Blank(s)	Blank(s)	Blank(s)	0	95	No
16423497	55-59 years	Female	2011	Kidney and Renal Pelvis	KidneyParenchyma	649	8260	Well differentiated; Grade I	Right - origin of primary	Positive histology	8260/3: Papillary adenocarcinoma, NOS	8140-8389: adenomas and adenocarcinomas	Kidney	VIb Renal carcinomas	Localized	Localized	Localized only	Blank(s)	Blank(s)	Blank(s)	Blank(s)	I	T1b	N0	M0	Blank(s)	Blank(s)	Blank(s)	Blank(s)	Blank(s)	Blank(s)	T1b	N0	M0	30	None	None; diagnosed at autopsy		Surgery performed	Blank(s)	Blank(s)	Blank(s)	Blank(s)	Blank(s)	Blank(s)	Blank(s)	98	0	No
16423497	55-59 years	Female	2013	Kidney and Renal Pelvis	KidneyParenchyma	649	8260	Moderately differentiated; Grade II	Left - origin of primary	Positive histology	8260/3: Papillary adenocarcinoma, NOS	8140-8389: adenomas and adenocarcinomas	Kidney	VIb Renal carcinomas	Localized	Localized	Localized only	Blank(s)	Blank(s)	Blank(s)	Blank(s)	I	T1a	N0	M0	Blank(s)	Blank(s)	Blank(s)	Blank(s)	Blank(s)	Blank(s)	T1a	N0	M0	50	None	None; diagnosed at autopsy		Surgery performed	Blank(s)	Blank(s)	Blank(s)	Blank(s)	Blank(s)	Blank(s)	Blank(s)	98	0	No
16423512	60-64 years	Female	2011	Corpus Uteri	CorpusCarcinoma	541	8441	Unknown	Not a paired site	Positive histology	8441/3: Serous cystadenocarcinoma, NOS	8440-8499: cystic, mucinous and serous neoplasms	Corpus Uteri	XIf Other and unspecified carcinomas	Regional	Regional	Regional by direct extension only	Blank(s)	Blank(s)	Blank(s)	Blank(s)	II	T2	N0	M0	Blank(s)	Blank(s)	Blank(s)	Blank(s)	Blank(s)	Blank(s)	T2b	N0	M0	50	4 or more regional lymph nodes removed	None; diagnosed at autopsy		Surgery performed	Blank(s)	Blank(s)	Blank(s)	Blank(s)	Blank(s)	Blank(s)	Blank(s)	0	19	No
16423512	65-69 years	Female	2017	Breast	Breast	504	8500	Poorly differentiated; Grade III	Left - origin of primary	Positive histology	8500/3: Infiltrating duct carcinoma, NOS	8500-8549: ductal and lobular neoplasms	Breast	XIf Other and unspecified carcinomas	Regional	Regional	Regional lymph nodes involved only	Blank(s)	Blank(s)	Blank(s)	Blank(s)	Blank(s)	Blank(s)	Blank(s)	Blank(s)	p1C	p1A	c0	Pathologic	Pathologic	Clinical	Blank(s)	Blank(s)	Blank(s)	30	Unknown or not applicable	None; diagnosed at autopsy		Surgery performed	Blank(s)	Blank(s)	Blank(s)	Blank(s)	Blank(s)	Blank(s)	14	3	12	No
16423518	55-59 years	Female	2011	NHL - Extranodal	Lymphoma	449	9597	B-cell; pre-B; B-precursor	Not a paired site	Pos hist AND immunophenotyping AND/OR pos genetic studies	9597/3: Primary cutaneous follicle centre lymphoma	9590-9599: malignant lymphomas, NOS or diffuse	NHL - Extranodal	IIb Non-Hodgkin lymphomas (except Burkitt lymphoma)	Localized	Localized	Localized only	Blank(s)	Blank(s)	Blank(s)	Blank(s)	IE	NA	NA	NA	Blank(s)	Blank(s)	Blank(s)	Blank(s)	Blank(s)	Blank(s)	NA	NA	NA	0	None	None; diagnosed at autopsy		Not recommended	Blank(s)	Blank(s)	Blank(s)	Blank(s)	Blank(s)	Blank(s)	Blank(s)	99	99	N/A
16423520	85+ years	Female	2011	Rectum	Rectum	209	8140	Moderately differentiated; Grade II	Not a paired site	Positive histology	8140/3: Adenocarcinoma, NOS	8140-8389: adenomas and adenocarcinomas	Rectum	XIf Other and unspecified carcinomas	Regional	Regional	Regional by both direct extension and lymph node involvement	Blank(s)	Blank(s)	Blank(s)	Blank(s)	IIIB	T3	N1NOS	M0	Blank(s)	Blank(s)	Blank(s)	Blank(s)	Blank(s)	Blank(s)	T3	N1	M0	0	None	None; diagnosed at autopsy		Recommended but not performed, patient refused	Blank(s)	Blank(s)	Blank(s)	Blank(s)	Blank(s)	Blank(s)	Blank(s)	98	0	No
16423520	85+ years	Female	2011	NHL - Nodal	Lymphoma	778	9702	T-cell	Not a paired site	Pos hist AND immunophenotyping AND/OR pos genetic studies	9702/3: Peripheral T-cell lymphoma, NOS	9700-9719: nhl - mature t and nk-cell lymphomas	NHL - Nodal	IIb Non-Hodgkin lymphomas (except Burkitt lymphoma)	Distant	Distant	Distant site(s)/node(s) involved	Blank(s)	Blank(s)	Blank(s)	Blank(s)	IIIA	NA	NA	NA	Blank(s)	Blank(s)	Blank(s)	Blank(s)	Blank(s)	Blank(s)	NA	NA	NA	0	Unknown or not applicable	None; diagnosed at autopsy		Not recommended	Blank(s)	Blank(s)	Blank(s)	Blank(s)	Blank(s)	Blank(s)	Blank(s)	99	99	N/A
16423531	75-79 years	Male	2011	Urinary Bladder	Bladder	678	8130	Undifferentiated; anaplastic; Grade IV	Not a paired site	Positive histology	8130/3: Papillary transitional cell carcinoma	8120-8139: transitional cell papillomas and carcinomas	Urinary Bladder	XIf Other and unspecified carcinomas	Localized	Localized	Localized only	Blank(s)	Blank(s)	Blank(s)	Blank(s)	I	T1	N0	M0	Blank(s)	Blank(s)	Blank(s)	Blank(s)	Blank(s)	Blank(s)	T1	N0	M0	27	None	None; diagnosed at autopsy		Surgery performed	Blank(s)	Blank(s)	Blank(s)	Blank(s)	Blank(s)	Blank(s)	Blank(s)	98	0	No
16423535	65-69 years	Male	2011	Thyroid	Thyroid	739	8340	Unknown	Not a paired site	Positive histology	8340/3: Papillary carcinoma, follicular variant	8140-8389: adenomas and adenocarcinomas	Thyroid	XIb Thyroid carcinomas	Localized	Localized	Localized only	Blank(s)	Blank(s)	Blank(s)	Blank(s)	II	T2(s)	N0	M0	Blank(s)	Blank(s)	Blank(s)	Blank(s)	Blank(s)	Blank(s)	T2	N0	M0	50	None	None; diagnosed at autopsy		Surgery performed	Blank(s)	Blank(s)	Blank(s)	Blank(s)	Blank(s)	Blank(s)	Blank(s)	98	0	No
16423535	65-69 years	Male	2011	Prostate	Prostate	619	8140	Poorly differentiated; Grade III	Not a paired site	Positive histology	8140/3: Adenocarcinoma, NOS	8140-8389: adenomas and adenocarcinomas	Prostate	XIf Other and unspecified carcinomas	Localized	Localized	Localized only	Blank(s)	Blank(s)	Blank(s)	Blank(s)	IIA	T2a	N0	M0	Blank(s)	Blank(s)	Blank(s)	Blank(s)	Blank(s)	Blank(s)	T2a	N0	M0	0	None	None; diagnosed at autopsy		Not recommended	Blank(s)	Blank(s)	Blank(s)	Blank(s)	Blank(s)	Blank(s)	Blank(s)	98	0	No
16423537	60-64 years	Male	2011	NHL - Nodal	Lymphoma	779	9699	B-cell; pre-B; B-precursor	Not a paired site	Pos hist AND immunophenotyping AND/OR pos genetic studies	9699/3: Extranodal marginal zone lymphoma of mucosal-assoc. lymphoid tissue-MALT	9670-9699: nhl - mature b-cell lymphomas	NHL - Nodal	IIb Non-Hodgkin lymphomas (except Burkitt lymphoma)	Distant	Distant	Distant site(s)/node(s) involved	Blank(s)	Blank(s)	Blank(s)	Blank(s)	IV	NA	NA	NA	Blank(s)	Blank(s)	Blank(s)	Blank(s)	Blank(s)	Blank(s)	NA	NA	NA	0	Unknown or not applicable	None; diagnosed at autopsy		Not recommended	Blank(s)	Blank(s)	Blank(s)	Blank(s)	Blank(s)	Blank(s)	Blank(s)	99	99	N/A
16423537	65-69 years	Male	2016	NHL - Extranodal	Lymphoma	492	9680	B-cell; pre-B; B-precursor	Right - origin of primary	Pos hist AND immunophenotyping AND/OR pos genetic studies	9680/3: Diffuse large B-cell lymphoma (DLBCL), NOS	9670-9699: nhl - mature b-cell lymphomas	NHL - Extranodal	IIb Non-Hodgkin lymphomas (except Burkitt lymphoma)	Localized	Localized	Localized only	Blank(s)	Blank(s)	Blank(s)	Blank(s)	Blank(s)	Blank(s)	Blank(s)	Blank(s)	Not applicable	Not applicable	Not applicable	Blank(s)	Blank(s)	Blank(s)	Blank(s)	Blank(s)	Blank(s)	0	Unknown or not applicable	None; diagnosed at autopsy		Not recommended	Blank(s)	Blank(s)	Blank(s)	Blank(s)	Blank(s)	Blank(s)	999	99	99	No
16423580	75-79 years	Male	2011	Urinary Bladder	Bladder	679	8130	Unknown	Not a paired site	Positive histology	8130/3: Papillary transitional cell carcinoma	8120-8139: transitional cell papillomas and carcinomas	Urinary Bladder	XIf Other and unspecified carcinomas	In situ	In situ	In situ	Blank(s)	Blank(s)	Blank(s)	Blank(s)	0a	Ta	N0	M0	Blank(s)	Blank(s)	Blank(s)	Blank(s)	Blank(s)	Blank(s)	Ta	N0	M0	22	None	None; diagnosed at autopsy		Surgery performed	Blank(s)	Blank(s)	Blank(s)	Blank(s)	Blank(s)	Blank(s)	Blank(s)	98	0	No
16423580	75-79 years	Male	2011	Prostate	Prostate	619	8140	Poorly differentiated; Grade III	Not a paired site	Positive histology	8140/3: Adenocarcinoma, NOS	8140-8389: adenomas and adenocarcinomas	Prostate	XIf Other and unspecified carcinomas	Localized	Localized	Localized only	Blank(s)	Blank(s)	Blank(s)	Blank(s)	IIA	T2NOS	N0	M0	Blank(s)	Blank(s)	Blank(s)	Blank(s)	Blank(s)	Blank(s)	T2NOS	N0	M0	0	None	None; diagnosed at autopsy		Not recommended	Blank(s)	Blank(s)	Blank(s)	Blank(s)	Blank(s)	Blank(s)	Blank(s)	98	0	No
16423580	75-79 years	Male	2011	Myeloma	MyelomaPlasmaCellDisorder	421	9732	B-cell; pre-B; B-precursor	Not a paired site	Pos hist AND immunophenotyping AND/OR pos genetic studies	9732/3: Plasma cell myeloma	9730-9739: plasma cell tumors	Myeloma	IIb Non-Hodgkin lymphomas (except Burkitt lymphoma)	Distant	Distant	Distant site(s)/node(s) involved	Blank(s)	Blank(s)	Blank(s)	Blank(s)	NA	NA	NA	NA	Blank(s)	Blank(s)	Blank(s)	Blank(s)	Blank(s)	Blank(s)	NA	NA	NA	98	Unknown or not applicable	None; diagnosed at autopsy		Not recommended	Blank(s)	Blank(s)	Blank(s)	Blank(s)	Blank(s)	Blank(s)	Blank(s)	99	99	N/A
16423580	75-79 years	Male	2014	Urinary Bladder	Bladder	672	8130	Undifferentiated; anaplastic; Grade IV	Not a paired site	Positive histology	8130/3: Papillary transitional cell carcinoma	8120-8139: transitional cell papillomas and carcinomas	Urinary Bladder	XIf Other and unspecified carcinomas	Localized	Localized	Localized only	Blank(s)	Blank(s)	Blank(s)	Blank(s)	I	T1	N0	M0	Blank(s)	Blank(s)	Blank(s)	Blank(s)	Blank(s)	Blank(s)	T1	N0	M0	27	None	None; diagnosed at autopsy		Surgery performed	Blank(s)	Blank(s)	Blank(s)	Blank(s)	Blank(s)	Blank(s)	Blank(s)	98	0	No
16423590	75-79 years	Female	2011	Cecum	Colon	180	8140	Undifferentiated; anaplastic; Grade IV	Not a paired site	Positive histology	8140/3: Adenocarcinoma, NOS	8140-8389: adenomas and adenocarcinomas	Cecum	XIf Other and unspecified carcinomas	Localized	Localized	Localized only	Blank(s)	Blank(s)	Blank(s)	Blank(s)	IIA	T3	N0	M0	Blank(s)	Blank(s)	Blank(s)	Blank(s)	Blank(s)	Blank(s)	T3	N0	M0	41	4 or more regional lymph nodes removed	None; diagnosed at autopsy		Surgery performed	Blank(s)	Blank(s)	Blank(s)	Blank(s)	Blank(s)	Blank(s)	Blank(s)	0	16	No
16423590	80-84 years	Female	2013	Lung and Bronchus	Lung	341	8140	Moderately differentiated; Grade II	Right - origin of primary	Positive histology	8140/3: Adenocarcinoma, NOS	8140-8389: adenomas and adenocarcinomas	Lung and Bronchus	XIf Other and unspecified carcinomas	Localized	Localized	Localized only	Blank(s)	Blank(s)	Blank(s)	Blank(s)	IA	T1a	N0	M0	Blank(s)	Blank(s)	Blank(s)	Blank(s)	Blank(s)	Blank(s)	T1	N0	M0	33	4 or more regional lymph nodes removed	None; diagnosed at autopsy		Surgery performed	Blank(s)	Blank(s)	Blank(s)	Blank(s)	Blank(s)	Blank(s)	Blank(s)	0	13	No
16423590	80-84 years	Female	2015	Pancreas	PancreasHead	250	8140	Unknown	Not a paired site	Positive exfoliative cytology, no positive histology	8140/3: Adenocarcinoma, NOS	8140-8389: adenomas and adenocarcinomas	Pancreas	XIf Other and unspecified carcinomas	Regional	Regional	Regional by both direct extension and lymph node involvement	Blank(s)	Blank(s)	Blank(s)	Blank(s)	IIB	T3	N1	M0	Blank(s)	Blank(s)	Blank(s)	Blank(s)	Blank(s)	Blank(s)	T3	N1	M0	0	None	None; diagnosed at autopsy		Not recommended	Blank(s)	Blank(s)	Blank(s)	Blank(s)	Blank(s)	Blank(s)	Blank(s)	98	0	No
16423593	65-69 years	Male	2011	Appendix	Appendix	181	8243	Unknown	Not a paired site	Positive histology	8243/3: Goblet cell carcinoid	8140-8389: adenomas and adenocarcinomas	Appendix	XIf Other and unspecified carcinomas	Localized	Localized	Localized only	Blank(s)	Blank(s)	Blank(s)	Blank(s)	IIA	T3	N0	M0	Blank(s)	Blank(s)	Blank(s)	Blank(s)	Blank(s)	Blank(s)	NA	NA	NA	30	None	None; diagnosed at autopsy		Surgery performed	Blank(s)	Blank(s)	Blank(s)	Blank(s)	Blank(s)	Blank(s)	Blank(s)	98	0	No
16423593	70-74 years	Male	2019	Appendix	Blank(s)	181	8243	Blank(s)	Not a paired site	Positive histology	8243/3: Goblet cell carcinoid	8140-8389: adenomas and adenocarcinomas	Appendix	XIf Other and unspecified carcinomas	Regional	Blank(s)	Blank(s)	T3	N0	M0	2A	Blank(s)	Blank(s)	Blank(s)	Blank(s)	Blank(s)	Blank(s)	Blank(s)	Blank(s)	Blank(s)	Blank(s)	Blank(s)	Blank(s)	Blank(s)	41	1 to 3 regional lymph nodes removed	None; diagnosed at autopsy		Surgery performed	Blank(s)	Blank(s)	Blank(s)	Blank(s)	400	0	22	0	3	No
16423614	65-69 years	Female	2011	Breast	Breast	502	8500	Poorly differentiated; Grade III	Left - origin of primary	Positive histology	8500/3: Infiltrating duct carcinoma, NOS	8500-8549: ductal and lobular neoplasms	Breast	XIf Other and unspecified carcinomas	Localized	Localized	Localized only	Blank(s)	Blank(s)	Blank(s)	Blank(s)	IIA	T2	N0(i-)	M0	Blank(s)	Blank(s)	Blank(s)	Blank(s)	Blank(s)	Blank(s)	T2	N0(i-)	M0	23	Unknown or not applicable	None; diagnosed at autopsy		Surgery performed	Blank(s)	Blank(s)	Blank(s)	Blank(s)	Blank(s)	Blank(s)	Blank(s)	0	5	No
16423623	50-54 years	Female	2011	Breast	Breast	504	8500	Poorly differentiated; Grade III	Left - origin of primary	Positive histology	8500/3: Infiltrating duct carcinoma, NOS	8500-8549: ductal and lobular neoplasms	Breast	XIf Other and unspecified carcinomas	Regional	Regional	Regional lymph nodes involved only	Blank(s)	Blank(s)	Blank(s)	Blank(s)	IIIA	T3	N1a	M0	Blank(s)	Blank(s)	Blank(s)	Blank(s)	Blank(s)	Blank(s)	T3	N1a	M0	51	Unknown or not applicable	None; diagnosed at autopsy		Surgery performed	Blank(s)	Blank(s)	Blank(s)	Blank(s)	Blank(s)	Blank(s)	Blank(s)	2	14	No
16423623	55-59 years	Female	2013	NHL - Nodal	Lymphoma	779	9680	B-cell; pre-B; B-precursor	Not a paired site	Positive histology	9680/3: Diffuse large B-cell lymphoma (DLBCL), NOS	9670-9699: nhl - mature b-cell lymphomas	NHL - Nodal	IIb Non-Hodgkin lymphomas (except Burkitt lymphoma)	Distant	Distant	Distant site(s)/node(s) involved	Blank(s)	Blank(s)	Blank(s)	Blank(s)	IVB	NA	NA	NA	Blank(s)	Blank(s)	Blank(s)	Blank(s)	Blank(s)	Blank(s)	NA	NA	NA	0	Unknown or not applicable	None; diagnosed at autopsy		Not recommended	Blank(s)	Blank(s)	Blank(s)	Blank(s)	Blank(s)	Blank(s)	Blank(s)	99	99	N/A
16423634	65-69 years	Male	2011	Melanoma of the Skin	MelanomaSkin	444	8743	Unknown	Not a paired site	Positive histology	8743/3: Superficial spreading melanoma	8720-8799: nevi and melanomas	Melanoma of the Skin	XId Malignant melanomas	Localized	Localized	Localized only	Blank(s)	Blank(s)	Blank(s)	Blank(s)	IIA	T3a	N0	M0	Blank(s)	Blank(s)	Blank(s)	Blank(s)	Blank(s)	Blank(s)	T3a	N0	M0	30	4 or more regional lymph nodes removed	None; diagnosed at autopsy		Surgery performed	Blank(s)	Blank(s)	Blank(s)	Blank(s)	Blank(s)	Blank(s)	Blank(s)	0	42	No
16423645	65-69 years	Male	2011	Prostate	Prostate	619	8140	Moderately differentiated; Grade II	Not a paired site	Positive histology	8140/3: Adenocarcinoma, NOS	8140-8389: adenomas and adenocarcinomas	Prostate	XIf Other and unspecified carcinomas	Localized	Localized	Localized only	Blank(s)	Blank(s)	Blank(s)	Blank(s)	I	T1c	N0	M0	Blank(s)	Blank(s)	Blank(s)	Blank(s)	Blank(s)	Blank(s)	T1c	N0	M0	0	None	None; diagnosed at autopsy		Not recommended, contraindicated due to other cond; autopsy only (1973-2002)	Blank(s)	Blank(s)	Blank(s)	Blank(s)	Blank(s)	Blank(s)	Blank(s)	98	0	No
16423645	65-69 years	Male	2011	Lung and Bronchus	Lung	343	8140	Unknown	Right - origin of primary	Radiography without microscopic confirm	8140/3: Adenocarcinoma, NOS	8140-8389: adenomas and adenocarcinomas	Lung and Bronchus	XIf Other and unspecified carcinomas	Localized	Localized	Localized only	Blank(s)	Blank(s)	Blank(s)	Blank(s)	IA	T1a	N0	M0	Blank(s)	Blank(s)	Blank(s)	Blank(s)	Blank(s)	Blank(s)	T1	N0	M0	0	None	None; diagnosed at autopsy		Not recommended	Blank(s)	Blank(s)	Blank(s)	Blank(s)	Blank(s)	Blank(s)	Blank(s)	98	0	No
16423652	55-59 years	Female	2011	Corpus Uteri	CorpusCarcinoma	541	8570	Poorly differentiated; Grade III	Not a paired site	Positive histology	8570/3: Adenocarcinoma with squamous metaplasia	8560-8579: complex epithelial neoplasms	Corpus Uteri	XIf Other and unspecified carcinomas	Localized	Localized	Localized only	Blank(s)	Blank(s)	Blank(s)	Blank(s)	IA	T1a	N0	M0	Blank(s)	Blank(s)	Blank(s)	Blank(s)	Blank(s)	Blank(s)	T1b	N0	M0	50	4 or more regional lymph nodes removed	None; diagnosed at autopsy		Surgery performed	Blank(s)	Blank(s)	Blank(s)	Blank(s)	Blank(s)	Blank(s)	Blank(s)	0	20	No
16423652	60-64 years	Female	2016	Lung and Bronchus	Lung	343	8140	Poorly differentiated; Grade III	Left - origin of primary	Positive histology	8140/3: Adenocarcinoma, NOS	8140-8389: adenomas and adenocarcinomas	Lung and Bronchus	XIf Other and unspecified carcinomas	Distant	Distant	Distant site(s)/node(s) involved	Blank(s)	Blank(s)	Blank(s)	Blank(s)	Blank(s)	Blank(s)	Blank(s)	Blank(s)	c3	c1	c1B	Clinical	Clinical	Clinical	Blank(s)	Blank(s)	Blank(s)	0	None	None; diagnosed at autopsy		Not recommended	Blank(s)	Blank(s)	Blank(s)	Blank(s)	Blank(s)	Blank(s)	100	98	0	No
16423657	25-29 years	Female	2011	Hodgkin - Extranodal	Lymphoma	492	9650	Unknown	Right - origin of primary	Positive histology	9650/3: Classical Hodgkin lymphoma	9650-9669: hodgkin lymphomas	Hodgkin - Extranodal	IIa Hodgkin lymphomas	Regional	Regional	Regional, NOS	Blank(s)	Blank(s)	Blank(s)	Blank(s)	IIEA	NA	NA	NA	Blank(s)	Blank(s)	Blank(s)	Blank(s)	Blank(s)	Blank(s)	NA	NA	NA	0	None	None; diagnosed at autopsy		Not recommended	Blank(s)	Blank(s)	Blank(s)	Blank(s)	Blank(s)	Blank(s)	Blank(s)	99	99	N/A
16423661	30-34 years	Female	2011	Melanoma of the Skin	MelanomaSkin	445	8720	Unknown	Left - origin of primary	Positive histology	8720/3: Malignant melanoma, NOS	8720-8799: nevi and melanomas	Melanoma of the Skin	XId Malignant melanomas	Localized	Localized	Localized only	Blank(s)	Blank(s)	Blank(s)	Blank(s)	IB	T2a	N0	M0	Blank(s)	Blank(s)	Blank(s)	Blank(s)	Blank(s)	Blank(s)	T2a	N0	M0	47	Sentinel lymph node biopsy	None; diagnosed at autopsy		Surgery performed	Blank(s)	Blank(s)	Blank(s)	Blank(s)	Blank(s)	Blank(s)	Blank(s)	0	4	No
16423678	50-54 years	Male	2011	NHL - Extranodal	Lymphoma	169	9699	B-cell; pre-B; B-precursor	Not a paired site	Pos hist AND immunophenotyping AND/OR pos genetic studies	9699/3: Extranodal marginal zone lymphoma of mucosal-assoc. lymphoid tissue-MALT	9670-9699: nhl - mature b-cell lymphomas	NHL - Extranodal	IIb Non-Hodgkin lymphomas (except Burkitt lymphoma)	Unknown/unstaged	Unknown/unstaged	Unknown/unstaged/unspecified/DCO	Blank(s)	Blank(s)	Blank(s)	Blank(s)	UNK Stage	NA	NA	NA	Blank(s)	Blank(s)	Blank(s)	Blank(s)	Blank(s)	Blank(s)	NA	NA	NA	0	None	None; diagnosed at autopsy		Not recommended	Blank(s)	Blank(s)	Blank(s)	Blank(s)	Blank(s)	Blank(s)	Blank(s)	99	99	N/A
16423688	75-79 years	Female	2011	NHL - Nodal	Lymphoma	779	9680	B-cell; pre-B; B-precursor	Not a paired site	Pos hist AND immunophenotyping AND/OR pos genetic studies	9680/3: Diffuse large B-cell lymphoma (DLBCL), NOS	9670-9699: nhl - mature b-cell lymphomas	NHL - Nodal	IIb Non-Hodgkin lymphomas (except Burkitt lymphoma)	Distant	Distant	Distant site(s)/node(s) involved	Blank(s)	Blank(s)	Blank(s)	Blank(s)	IIIA	NA	NA	NA	Blank(s)	Blank(s)	Blank(s)	Blank(s)	Blank(s)	Blank(s)	NA	NA	NA	0	Unknown or not applicable	None; diagnosed at autopsy		Not recommended	Blank(s)	Blank(s)	Blank(s)	Blank(s)	Blank(s)	Blank(s)	Blank(s)	99	99	N/A
16423692	55-59 years	Male	2011	NHL - Nodal	Lymphoma	770	9699	B-cell; pre-B; B-precursor	Not a paired site	Pos hist AND immunophenotyping AND/OR pos genetic studies	9699/3: Extranodal marginal zone lymphoma of mucosal-assoc. lymphoid tissue-MALT	9670-9699: nhl - mature b-cell lymphomas	NHL - Nodal	IIb Non-Hodgkin lymphomas (except Burkitt lymphoma)	Localized	Localized	Localized only	Blank(s)	Blank(s)	Blank(s)	Blank(s)	IA	NA	NA	NA	Blank(s)	Blank(s)	Blank(s)	Blank(s)	Blank(s)	Blank(s)	NA	NA	NA	25	Unknown or not applicable	None; diagnosed at autopsy		Surgery performed	Blank(s)	Blank(s)	Blank(s)	Blank(s)	Blank(s)	Blank(s)	Blank(s)	99	99	N/A
16423695	65-69 years	Male	2011	Melanoma of the Skin	MelanomaSkin	445	8720	Unknown	Left - origin of primary	Positive histology	8720/3: Malignant melanoma, NOS	8720-8799: nevi and melanomas	Melanoma of the Skin	XId Malignant melanomas	Localized	Localized	Localized only	Blank(s)	Blank(s)	Blank(s)	Blank(s)	IB	T2a	N0	M0	Blank(s)	Blank(s)	Blank(s)	Blank(s)	Blank(s)	Blank(s)	T2a	N0	M0	46	Sentinel lymph node biopsy	None; diagnosed at autopsy		Surgery performed	Blank(s)	Blank(s)	Blank(s)	Blank(s)	Blank(s)	Blank(s)	Blank(s)	0	3	No
16423695	70-74 years	Male	2015	Urinary Bladder	Bladder	679	8130	Undifferentiated; anaplastic; Grade IV	Not a paired site	Positive histology	8130/3: Papillary transitional cell carcinoma	8120-8139: transitional cell papillomas and carcinomas	Urinary Bladder	XIf Other and unspecified carcinomas	In situ	In situ	In situ	Blank(s)	Blank(s)	Blank(s)	Blank(s)	0a	Ta	N0	M0	Blank(s)	Blank(s)	Blank(s)	Blank(s)	Blank(s)	Blank(s)	Ta	N0	M0	0	None	None; diagnosed at autopsy		Not recommended	Blank(s)	Blank(s)	Blank(s)	Blank(s)	Blank(s)	Blank(s)	Blank(s)	98	0	No
16423727	70-74 years	Male	2011	Stomach	EsophagusGEJunction	160	8144	Moderately differentiated; Grade II	Not a paired site	Positive histology	8144/3: Adenocarcinoma, intestinal type	8140-8389: adenomas and adenocarcinomas	Stomach	XIf Other and unspecified carcinomas	Distant	Distant	Distant site(s)/node(s) involved	Blank(s)	Blank(s)	Blank(s)	Blank(s)	IV	T1NOS	N0	M1	Blank(s)	Blank(s)	Blank(s)	Blank(s)	Blank(s)	Blank(s)	T1	N0	M1	0	None	None; diagnosed at autopsy		Not recommended	Blank(s)	Blank(s)	Blank(s)	Blank(s)	Blank(s)	Blank(s)	Blank(s)	98	0	No
16423727	75-79 years	Male	2014	Stomach	EsophagusGEJunction	160	8140	Moderately differentiated; Grade II	Not a paired site	Positive histology	8140/3: Adenocarcinoma, NOS	8140-8389: adenomas and adenocarcinomas	Stomach	XIf Other and unspecified carcinomas	Localized	Localized	Localized only	Blank(s)	Blank(s)	Blank(s)	Blank(s)	IB	T2	N0	M0	Blank(s)	Blank(s)	Blank(s)	Blank(s)	Blank(s)	Blank(s)	T2a	N0	M0	51	4 or more regional lymph nodes removed	None; diagnosed at autopsy		Surgery performed	Blank(s)	Blank(s)	Blank(s)	Blank(s)	Blank(s)	Blank(s)	Blank(s)	0	16	No
16423733	75-79 years	Male	2011	Sigmoid Colon	Colon	187	8210	Moderately differentiated; Grade II	Not a paired site	Positive histology	8210/3: Adenocarcinoma in adenomatous polyp	8140-8389: adenomas and adenocarcinomas	Sigmoid Colon	XIf Other and unspecified carcinomas	Regional	Regional	Regional lymph nodes involved only	Blank(s)	Blank(s)	Blank(s)	Blank(s)	IIIB	T3	N1c	M0	Blank(s)	Blank(s)	Blank(s)	Blank(s)	Blank(s)	Blank(s)	T3	N1	MX	30	4 or more regional lymph nodes removed	None; diagnosed at autopsy		Surgery performed	Blank(s)	Blank(s)	Blank(s)	Blank(s)	Blank(s)	Blank(s)	Blank(s)	0	23	No
16423735	70-74 years	Male	2011	Descending Colon	Colon	186	8210	Moderately differentiated; Grade II	Not a paired site	Positive histology	8210/3: Adenocarcinoma in adenomatous polyp	8140-8389: adenomas and adenocarcinomas	Descending Colon	XIf Other and unspecified carcinomas	Localized	Localized	Localized only	Blank(s)	Blank(s)	Blank(s)	Blank(s)	I	T1	N0	M0	Blank(s)	Blank(s)	Blank(s)	Blank(s)	Blank(s)	Blank(s)	T1	N0	M0	30	4 or more regional lymph nodes removed	None; diagnosed at autopsy		Surgery performed	Blank(s)	Blank(s)	Blank(s)	Blank(s)	Blank(s)	Blank(s)	Blank(s)	0	14	No
16423735	70-74 years	Male	2013	Lung and Bronchus	Lung	341	8140	Moderately differentiated; Grade II	Right - origin of primary	Positive histology	8140/3: Adenocarcinoma, NOS	8140-8389: adenomas and adenocarcinomas	Lung and Bronchus	XIf Other and unspecified carcinomas	Localized	Localized	Localized only	Blank(s)	Blank(s)	Blank(s)	Blank(s)	IB	T2a	N0	M0	Blank(s)	Blank(s)	Blank(s)	Blank(s)	Blank(s)	Blank(s)	T2	N0	M0	30	4 or more regional lymph nodes removed	None; diagnosed at autopsy		Surgery performed	Blank(s)	Blank(s)	Blank(s)	Blank(s)	Blank(s)	Blank(s)	Blank(s)	0	8	No
16423739	75-79 years	Female	2011	Sigmoid Colon	Colon	187	8261	Moderately differentiated; Grade II	Not a paired site	Positive histology	8261/3: Adenocarcinoma in villous adenoma	8140-8389: adenomas and adenocarcinomas	Sigmoid Colon	XIf Other and unspecified carcinomas	Regional	Regional	Regional by direct extension only	Blank(s)	Blank(s)	Blank(s)	Blank(s)	IIB	T4a	N0	M0	Blank(s)	Blank(s)	Blank(s)	Blank(s)	Blank(s)	Blank(s)	T4	N0	M0	30	4 or more regional lymph nodes removed	None; diagnosed at autopsy		Surgery performed	Blank(s)	Blank(s)	Blank(s)	Blank(s)	Blank(s)	Blank(s)	Blank(s)	0	17	No
16423742	70-74 years	Male	2011	Miscellaneous	HemeRetic	421	9961	Unknown	Not a paired site	Positive histology	9961/3: Primary myelofibrosis	9950-9969: chronic myeloproliferative disorders (C42.1)	Miscellaneous	Ic Chronic myeloproliferative diseases	Distant	Blank(s)	Distant site(s)/node(s) involved	Blank(s)	Blank(s)	Blank(s)	Blank(s)	NA	NA	NA	NA	Blank(s)	Blank(s)	Blank(s)	Blank(s)	Blank(s)	Blank(s)	NA	NA	NA	98	Unknown or not applicable	None; diagnosed at autopsy		Not recommended	Blank(s)	Blank(s)	Blank(s)	Blank(s)	Blank(s)	Blank(s)	Blank(s)	99	99	N/A
16423742	75-79 years	Male	2013	Acute Myeloid Leukemia	HemeRetic	421	9895	Unknown	Not a paired site	Positive histology	9895/3: Acute myeloid leukemia with myelodysplasia-related changes	9840-9939: myeloid leukemias (C42.1)	Acute Myeloid Leukemia	Ib Acute myeloid leukemias	Distant	Blank(s)	Distant site(s)/node(s) involved	Blank(s)	Blank(s)	Blank(s)	Blank(s)	NA	NA	NA	NA	Blank(s)	Blank(s)	Blank(s)	Blank(s)	Blank(s)	Blank(s)	NA	NA	NA	98	Unknown or not applicable	None; diagnosed at autopsy		Not recommended	Blank(s)	Blank(s)	Blank(s)	Blank(s)	Blank(s)	Blank(s)	Blank(s)	99	99	N/A
16423771	70-74 years	Female	2011	Breast	Breast	504	8500	Moderately differentiated; Grade II	Right - origin of primary	Positive histology	8500/3: Infiltrating duct carcinoma, NOS	8500-8549: ductal and lobular neoplasms	Breast	XIf Other and unspecified carcinomas	Localized	Localized	Localized only	Blank(s)	Blank(s)	Blank(s)	Blank(s)	IA	T1a	N0(i-)	M0	Blank(s)	Blank(s)	Blank(s)	Blank(s)	Blank(s)	Blank(s)	T1a	N0(i-)	M0	23	Unknown or not applicable	None; diagnosed at autopsy		Surgery performed	Blank(s)	Blank(s)	Blank(s)	Blank(s)	Blank(s)	Blank(s)	Blank(s)	0	1	No
16423771	75-79 years	Female	2017	Breast	Breast	508	8500	Moderately differentiated; Grade II	Left - origin of primary	Positive histology	8500/3: Infiltrating duct carcinoma, NOS	8500-8549: ductal and lobular neoplasms	Breast	XIf Other and unspecified carcinomas	Localized	Localized	Localized only	Blank(s)	Blank(s)	Blank(s)	Blank(s)	Blank(s)	Blank(s)	Blank(s)	Blank(s)	p1C	p0	c0	Pathologic	Pathologic	Clinical	Blank(s)	Blank(s)	Blank(s)	23	Unknown or not applicable	None; diagnosed at autopsy		Surgery performed	Blank(s)	Blank(s)	Blank(s)	Blank(s)	Blank(s)	Blank(s)	20	0	4	No
16423777	55-59 years	Female	2011	Breast	Breast	504	8500	Well differentiated; Grade I	Right - origin of primary	Positive histology	8500/3: Infiltrating duct carcinoma, NOS	8500-8549: ductal and lobular neoplasms	Breast	XIf Other and unspecified carcinomas	Localized	Localized	Localized only	Blank(s)	Blank(s)	Blank(s)	Blank(s)	IA	T1b	N0(i-)	M0	Blank(s)	Blank(s)	Blank(s)	Blank(s)	Blank(s)	Blank(s)	T1b	N0(i-)	M0	22	Unknown or not applicable	None; diagnosed at autopsy		Surgery performed	Blank(s)	Blank(s)	Blank(s)	Blank(s)	Blank(s)	Blank(s)	Blank(s)	0	3	No
16423777	60-64 years	Female	2016	Lung and Bronchus	Lung	343	8046	Poorly differentiated; Grade III	Left - origin of primary	Positive histology	8046/3: Non-small cell carcinoma	8010-8049: epithelial neoplasms, NOS	Lung and Bronchus	XIf Other and unspecified carcinomas	Localized	Localized	Localized only	Blank(s)	Blank(s)	Blank(s)	Blank(s)	Blank(s)	Blank(s)	Blank(s)	Blank(s)	p1B	p0	c0	Pathologic	Pathologic	Clinical	Blank(s)	Blank(s)	Blank(s)	33	4 or more regional lymph nodes removed	None; diagnosed at autopsy		Surgery performed	Blank(s)	Blank(s)	Blank(s)	Blank(s)	Blank(s)	Blank(s)	22	0	20	No
16423788	20-24 years	Male	2011	Testis	Testis	629	9061	Unknown	Right - origin of primary	Positive histology	9061/3: Seminoma, NOS	9060-9099: germ cell neoplasms	Testis	Xc Malignant gonadal germ cell tumors	Not coded - Testis	Localized	Localized only	Blank(s)	Blank(s)	Blank(s)	Blank(s)	IA	T1	N0	M0	Blank(s)	Blank(s)	Blank(s)	Blank(s)	Blank(s)	Blank(s)	T1	N0	M0	40	4 or more regional lymph nodes removed	None; diagnosed at autopsy		Surgery performed	Blank(s)	Blank(s)	Blank(s)	Blank(s)	Blank(s)	Blank(s)	Blank(s)	0	34	No
16423788	20-24 years	Male	2011	Testis	Testis	629	9070	Unknown	Left - origin of primary	Positive histology	9070/3: Embryonal carcinoma, NOS	9060-9099: germ cell neoplasms	Testis	Xc Malignant gonadal germ cell tumors	Not coded - Testis	Regional	Regional lymph nodes involved only	Blank(s)	Blank(s)	Blank(s)	Blank(s)	IIA	T2	N1	M0	Blank(s)	Blank(s)	Blank(s)	Blank(s)	Blank(s)	Blank(s)	T2	N1	M0	40	4 or more regional lymph nodes removed	None; diagnosed at autopsy		Surgery performed	Blank(s)	Blank(s)	Blank(s)	Blank(s)	Blank(s)	Blank(s)	Blank(s)	3	32	No
16423839	75-79 years	Female	2019	Breast	Blank(s)	501	8500	Blank(s)	Left - origin of primary	Positive histology	8500/3: Infiltrating duct carcinoma, NOS	8500-8549: ductal and lobular neoplasms	Breast	XIf Other and unspecified carcinomas	Localized	Blank(s)	Blank(s)	T1c	N0	M0	1A	Blank(s)	Blank(s)	Blank(s)	Blank(s)	Blank(s)	Blank(s)	Blank(s)	Blank(s)	Blank(s)	Blank(s)	Blank(s)	Blank(s)	Blank(s)	22	Unknown or not applicable	None; diagnosed at autopsy		Surgery performed	Blank(s)	Blank(s)	Blank(s)	Blank(s)	100	70	11	0	6	No
16423850	50-54 years	Male	2011	Melanoma of the Skin	MelanomaSkin	445	8720	Unknown	Right - origin of primary	Positive histology	8720/3: Malignant melanoma, NOS	8720-8799: nevi and melanomas	Melanoma of the Skin	XId Malignant melanomas	Localized	Localized	Localized only	Blank(s)	Blank(s)	Blank(s)	Blank(s)	IB	T1b	N0	M0	Blank(s)	Blank(s)	Blank(s)	Blank(s)	Blank(s)	Blank(s)	T1b	N0	M0	46	Sentinel lymph node biopsy	None; diagnosed at autopsy		Surgery performed	Blank(s)	Blank(s)	Blank(s)	Blank(s)	Blank(s)	Blank(s)	Blank(s)	0	2	No
16423850	60-64 years	Male	2017	Prostate	Prostate	619	8140	Moderately differentiated; Grade II	Not a paired site	Positive histology	8140/3: Adenocarcinoma, NOS	8140-8389: adenomas and adenocarcinomas	Prostate	XIf Other and unspecified carcinomas	Localized	Localized	Localized only	Blank(s)	Blank(s)	Blank(s)	Blank(s)	Blank(s)	Blank(s)	Blank(s)	Blank(s)	p2C	p0	c0	Pathologic	Pathologic	Clinical	Blank(s)	Blank(s)	Blank(s)	50	4 or more regional lymph nodes removed	None; diagnosed at autopsy		Surgery performed	Blank(s)	Blank(s)	Blank(s)	Blank(s)	Blank(s)	Blank(s)	999	0	21	No
16423878	65-69 years	Female	2011	Corpus Uteri	CorpusCarcinoma	541	8380	Unknown	Not a paired site	Positive histology	8380/3: Endometrioid carcinoma	8140-8389: adenomas and adenocarcinomas	Corpus Uteri	XIf Other and unspecified carcinomas	Localized	Localized	Localized only	Blank(s)	Blank(s)	Blank(s)	Blank(s)	IA	T1a	N0	M0	Blank(s)	Blank(s)	Blank(s)	Blank(s)	Blank(s)	Blank(s)	T1a	N0	M0	50	4 or more regional lymph nodes removed	None; diagnosed at autopsy		Surgery performed	Blank(s)	Blank(s)	Blank(s)	Blank(s)	Blank(s)	Blank(s)	Blank(s)	0	9	No
16423878	65-69 years	Female	2012	Other Biliary	BiliaryOther	249	8500	Unknown	Not a paired site	Positive histology	8500/3: Infiltrating duct carcinoma, NOS	8500-8549: ductal and lobular neoplasms	Other Biliary	XIf Other and unspecified carcinomas	Distant	Blank(s)	Distant site(s)/node(s) involved	Blank(s)	Blank(s)	Blank(s)	Blank(s)	NA	NA	NA	NA	Blank(s)	Blank(s)	Blank(s)	Blank(s)	Blank(s)	Blank(s)	TX	NX	M1	0	None	None; diagnosed at autopsy		Not recommended	Blank(s)	Blank(s)	Blank(s)	Blank(s)	Blank(s)	Blank(s)	Blank(s)	98	0	Yes
16423880	55-59 years	Male	2011	Prostate	Prostate	619	8140	Moderately differentiated; Grade II	Not a paired site	Positive histology	8140/3: Adenocarcinoma, NOS	8140-8389: adenomas and adenocarcinomas	Prostate	XIf Other and unspecified carcinomas	Localized	Localized	Localized only	Blank(s)	Blank(s)	Blank(s)	Blank(s)	IIA	T2NOS	N0	M0	Blank(s)	Blank(s)	Blank(s)	Blank(s)	Blank(s)	Blank(s)	T2NOS	N0	M0	0	None	None; diagnosed at autopsy		Not recommended	Blank(s)	Blank(s)	Blank(s)	Blank(s)	Blank(s)	Blank(s)	Blank(s)	98	0	No
16423880	55-59 years	Male	2013	Melanoma of the Skin	MelanomaSkin	445	8721	Unknown	Right - origin of primary	Positive histology	8721/3: Nodular melanoma	8720-8799: nevi and melanomas	Melanoma of the Skin	XId Malignant melanomas	Localized	Localized	Localized only	Blank(s)	Blank(s)	Blank(s)	Blank(s)	IIA	T3a	N0	M0	Blank(s)	Blank(s)	Blank(s)	Blank(s)	Blank(s)	Blank(s)	T3a	N0	M0	47	Sentinel lymph node biopsy	None; diagnosed at autopsy		Surgery performed	Blank(s)	Blank(s)	Blank(s)	Blank(s)	Blank(s)	Blank(s)	Blank(s)	0	4	No
16423896	50-54 years	Male	2011	Retroperitoneum	Retroperitoneum	480	8858	Poorly differentiated; Grade III	Not a paired site	Positive histology	8858/3: Dedifferentiated liposarcoma	8850-8889: lipomatous neoplasms	Retroperitoneum	IXd Other specified soft tissue sarcomas	Localized	Blank(s)	Localized only	Blank(s)	Blank(s)	Blank(s)	Blank(s)	IIB	T2b	N0	M0	Blank(s)	Blank(s)	Blank(s)	Blank(s)	Blank(s)	Blank(s)	T2b	N0	M0	60	None	None; diagnosed at autopsy		Surgery performed	Blank(s)	Blank(s)	Blank(s)	Blank(s)	Blank(s)	Blank(s)	Blank(s)	98	0	No
16423896	50-54 years	Male	2012	Retroperitoneum	Retroperitoneum	480	8858	Undifferentiated; anaplastic; Grade IV	Not a paired site	Positive histology	8858/3: Dedifferentiated liposarcoma	8850-8889: lipomatous neoplasms	Retroperitoneum	IXd Other specified soft tissue sarcomas	Localized	Blank(s)	Localized only	Blank(s)	Blank(s)	Blank(s)	Blank(s)	UNK Stage	T2b	NX	M0	Blank(s)	Blank(s)	Blank(s)	Blank(s)	Blank(s)	Blank(s)	T2b	NX	MX	60	None	None; diagnosed at autopsy		Surgery performed	Blank(s)	Blank(s)	Blank(s)	Blank(s)	Blank(s)	Blank(s)	Blank(s)	98	0	Unknown
16423896	55-59 years	Male	2012	Small Intestine	NETSmallIntestine	172	8240	Well differentiated; Grade I	Not a paired site	Positive histology	8240/3: Carcinoid tumor, NOS	8140-8389: adenomas and adenocarcinomas	Small Intestine	XIf Other and unspecified carcinomas	Localized	Localized	Localized only	Blank(s)	Blank(s)	Blank(s)	Blank(s)	I	T1	N0	M0	Blank(s)	Blank(s)	Blank(s)	Blank(s)	Blank(s)	Blank(s)	NA	NA	NA	30	1 to 3 regional lymph nodes removed	None; diagnosed at autopsy		Surgery performed	Blank(s)	Blank(s)	Blank(s)	Blank(s)	Blank(s)	Blank(s)	Blank(s)	0	1	No
16423899	70-74 years	Male	2011	NHL - Extranodal	Lymphoma	493	9680	B-cell; pre-B; B-precursor	Not a paired site	Positive histology	9680/3: Diffuse large B-cell lymphoma (DLBCL), NOS	9670-9699: nhl - mature b-cell lymphomas	NHL - Extranodal	IIb Non-Hodgkin lymphomas (except Burkitt lymphoma)	Localized	Localized	Localized only	Blank(s)	Blank(s)	Blank(s)	Blank(s)	IEA	NA	NA	NA	Blank(s)	Blank(s)	Blank(s)	Blank(s)	Blank(s)	Blank(s)	NA	NA	NA	0	Unknown or not applicable	None; diagnosed at autopsy		Not recommended	Blank(s)	Blank(s)	Blank(s)	Blank(s)	Blank(s)	Blank(s)	Blank(s)	99	99	N/A
16423899	70-74 years	Male	2011	Kidney and Renal Pelvis	KidneyParenchyma	649	8312	Unknown	Right - origin of primary	Radiography without microscopic confirm	8312/3: Renal cell carcinoma	8140-8389: adenomas and adenocarcinomas	Kidney	VIb Renal carcinomas	Unknown/unstaged	Unknown/unstaged	Unknown/unstaged/unspecified/DCO	Blank(s)	Blank(s)	Blank(s)	Blank(s)	UNK Stage	TX	NX	M0	Blank(s)	Blank(s)	Blank(s)	Blank(s)	Blank(s)	Blank(s)	TX	NX	MX	0	None	None; diagnosed at autopsy		Not recommended	Blank(s)	Blank(s)	Blank(s)	Blank(s)	Blank(s)	Blank(s)	Blank(s)	98	0	Unknown
16423907	50-54 years	Male	2011	Larynx	LarynxOther	329	8071	Well differentiated; Grade I	Not a paired site	Positive histology	8071/3: Squamous cell carcinoma, keratinizing, NOS	8050-8089: squamous cell neoplasms	Larynx	XIf Other and unspecified carcinomas	Distant	Distant	Distant site(s)/node(s) involved	Blank(s)	Blank(s)	Blank(s)	Blank(s)	IVA	T4a	N2a	M0	Blank(s)	Blank(s)	Blank(s)	Blank(s)	Blank(s)	Blank(s)	T4a	N2a	M0	42	4 or more regional lymph nodes removed	None; diagnosed at autopsy		Surgery performed	Blank(s)	Blank(s)	Blank(s)	Blank(s)	Blank(s)	Blank(s)	Blank(s)	5	11	No
16423907	60-64 years	Male	2019	Descending Colon	Blank(s)	186	8140	Blank(s)	Not a paired site	Positive histology	8140/3: Adenocarcinoma, NOS	8140-8389: adenomas and adenocarcinomas	Descending Colon	XIf Other and unspecified carcinomas	Distant	Blank(s)	Blank(s)	T3	N1a	M1a	4A	Blank(s)	Blank(s)	Blank(s)	Blank(s)	Blank(s)	Blank(s)	Blank(s)	Blank(s)	Blank(s)	Blank(s)	Blank(s)	Blank(s)	Blank(s)	30	4 or more regional lymph nodes removed	None; diagnosed at autopsy		Surgery performed	Blank(s)	Blank(s)	Blank(s)	Blank(s)	400	300	89	1	18	No
16423928	55-59 years	Female	2011	Cecum	Colon	180	8261	Poorly differentiated; Grade III	Not a paired site	Positive histology	8261/3: Adenocarcinoma in villous adenoma	8140-8389: adenomas and adenocarcinomas	Cecum	XIf Other and unspecified carcinomas	Regional	Regional	Regional lymph nodes involved only	Blank(s)	Blank(s)	Blank(s)	Blank(s)	IIIC	T3	N2b	M0	Blank(s)	Blank(s)	Blank(s)	Blank(s)	Blank(s)	Blank(s)	T3	N2	M0	40	4 or more regional lymph nodes removed	None; diagnosed at autopsy		Surgery performed	Blank(s)	Blank(s)	Blank(s)	Blank(s)	Blank(s)	Blank(s)	Blank(s)	7	25	No
16423928	60-64 years	Female	2015	NHL - Nodal	Lymphoma	779	9691	B-cell; pre-B; B-precursor	Not a paired site	Pos hist AND immunophenotyping AND/OR pos genetic studies	9691/3: Follicular lymphoma, grade 2	9670-9699: nhl - mature b-cell lymphomas	NHL - Nodal	IIb Non-Hodgkin lymphomas (except Burkitt lymphoma)	Unknown/unstaged	Unknown/unstaged	Unknown/unstaged/unspecified/DCO	Blank(s)	Blank(s)	Blank(s)	Blank(s)	UNK Stage	NA	NA	NA	Blank(s)	Blank(s)	Blank(s)	Blank(s)	Blank(s)	Blank(s)	NA	NA	NA	0	Unknown or not applicable	None; diagnosed at autopsy		Not recommended	Blank(s)	Blank(s)	Blank(s)	Blank(s)	Blank(s)	Blank(s)	Blank(s)	99	99	N/A
16423957	75-79 years	Male	2011	Lung and Bronchus	Lung	341	8550	Moderately differentiated; Grade II	Left - origin of primary	Positive histology	8550/3: Acinar cell carcinoma	8550-8559: acinar cell neoplasms	Lung and Bronchus	XIf Other and unspecified carcinomas	Localized	Localized	Localized only	Blank(s)	Blank(s)	Blank(s)	Blank(s)	IA	T1a	N0	M0	Blank(s)	Blank(s)	Blank(s)	Blank(s)	Blank(s)	Blank(s)	T1	N0	M0	33	4 or more regional lymph nodes removed	None; diagnosed at autopsy		Surgery performed	Blank(s)	Blank(s)	Blank(s)	Blank(s)	Blank(s)	Blank(s)	Blank(s)	0	5	No
16423957	80-84 years	Male	2013	Lung and Bronchus	Lung	341	8140	Well differentiated; Grade I	Right - origin of primary	Positive histology	8140/3: Adenocarcinoma, NOS	8140-8389: adenomas and adenocarcinomas	Lung and Bronchus	XIf Other and unspecified carcinomas	Localized	Localized	Localized only	Blank(s)	Blank(s)	Blank(s)	Blank(s)	IA	T1a	N0	M0	Blank(s)	Blank(s)	Blank(s)	Blank(s)	Blank(s)	Blank(s)	T1	N0	M0	0	None	None; diagnosed at autopsy		Not recommended	Blank(s)	Blank(s)	Blank(s)	Blank(s)	Blank(s)	Blank(s)	Blank(s)	98	0	No
16423973	50-54 years	Female	2011	Breast	Breast	504	8500	Poorly differentiated; Grade III	Left - origin of primary	Positive histology	8500/3: Infiltrating duct carcinoma, NOS	8500-8549: ductal and lobular neoplasms	Breast	XIf Other and unspecified carcinomas	Regional	Regional	Regional lymph nodes involved only	Blank(s)	Blank(s)	Blank(s)	Blank(s)	IIIA	T2	N2a	M0	Blank(s)	Blank(s)	Blank(s)	Blank(s)	Blank(s)	Blank(s)	T2	N2a	M0	51	Unknown or not applicable	None; diagnosed at autopsy		Surgery performed	Blank(s)	Blank(s)	Blank(s)	Blank(s)	Blank(s)	Blank(s)	Blank(s)	7	12	No
16423973	60-64 years	Female	2019	Small Intestine	Blank(s)	179	8249	Blank(s)	Not a paired site	Positive histology	8249/3: Atypical carcinoid tumor	8140-8389: adenomas and adenocarcinomas	Small Intestine	XIf Other and unspecified carcinomas	Regional	Blank(s)	Blank(s)	88	88	88	88	Blank(s)	Blank(s)	Blank(s)	Blank(s)	Blank(s)	Blank(s)	Blank(s)	Blank(s)	Blank(s)	Blank(s)	Blank(s)	Blank(s)	Blank(s)	30	4 or more regional lymph nodes removed	None; diagnosed at autopsy		Surgery performed	Blank(s)	Blank(s)	Blank(s)	Blank(s)	300	300	20	2	13	No
16423975	60-64 years	Female	2011	Breast	Breast	508	8500	Poorly differentiated; Grade III	Right - origin of primary	Positive histology	8500/3: Infiltrating duct carcinoma, NOS	8500-8549: ductal and lobular neoplasms	Breast	XIf Other and unspecified carcinomas	Regional	Regional	Regional lymph nodes involved only	Blank(s)	Blank(s)	Blank(s)	Blank(s)	IIA	T1c	N1a	M0	Blank(s)	Blank(s)	Blank(s)	Blank(s)	Blank(s)	Blank(s)	T1c	N1a	M0	22	Unknown or not applicable	None; diagnosed at autopsy		Surgery performed	Blank(s)	Blank(s)	Blank(s)	Blank(s)	Blank(s)	Blank(s)	Blank(s)	1	2	No
16423975	60-64 years	Female	2011	Breast	Breast	504	8500	Well differentiated; Grade I	Left - origin of primary	Positive histology	8500/3: Infiltrating duct carcinoma, NOS	8500-8549: ductal and lobular neoplasms	Breast	XIf Other and unspecified carcinomas	Localized	Localized	Localized only	Blank(s)	Blank(s)	Blank(s)	Blank(s)	IA	T1c	N0	M0	Blank(s)	Blank(s)	Blank(s)	Blank(s)	Blank(s)	Blank(s)	T1c	N0	M0	22	Unknown or not applicable	None; diagnosed at autopsy		Surgery performed	Blank(s)	Blank(s)	Blank(s)	Blank(s)	Blank(s)	Blank(s)	Blank(s)	0	1	No
16423975	70-74 years	Female	2019	Acute Myeloid Leukemia	Blank(s)	421	9920	Blank(s)	Not a paired site	Pos hist AND immunophenotyping AND/OR pos genetic studies	9920/3: Therapy-related myeloid neoplasm	9840-9939: myeloid leukemias (C42.1)	Acute Myeloid Leukemia	Ib Acute myeloid leukemias	Distant	Blank(s)	Blank(s)	88	88	88	88	Blank(s)	Blank(s)	Blank(s)	Blank(s)	Blank(s)	Blank(s)	Blank(s)	Blank(s)	Blank(s)	Blank(s)	Blank(s)	Blank(s)	Blank(s)	98	Unknown or not applicable	None; diagnosed at autopsy		Not recommended	Blank(s)	Blank(s)	Blank(s)	Blank(s)	700	888	999	99	99	N/A
16423992	45-49 years	Female	2011	Breast	Breast	505	8503	Moderately differentiated; Grade II	Right - origin of primary	Positive histology	8503/3: Intraductal papillary adenocarcinoma with invasion	8500-8549: ductal and lobular neoplasms	Breast	XIf Other and unspecified carcinomas	Localized	Localized	Localized only	Blank(s)	Blank(s)	Blank(s)	Blank(s)	IA	T1c	N0(i-)	M0	Blank(s)	Blank(s)	Blank(s)	Blank(s)	Blank(s)	Blank(s)	T1c	N0(i-)	M0	22	Unknown or not applicable	None; diagnosed at autopsy		Surgery performed	Blank(s)	Blank(s)	Blank(s)	Blank(s)	Blank(s)	Blank(s)	Blank(s)	0	3	No
16423995	70-74 years	Female	2011	Breast	Breast	508	8500	Moderately differentiated; Grade II	Right - origin of primary	Positive histology	8500/3: Infiltrating duct carcinoma, NOS	8500-8549: ductal and lobular neoplasms	Breast	XIf Other and unspecified carcinomas	Localized	Localized	Localized only	Blank(s)	Blank(s)	Blank(s)	Blank(s)	IA	T1c	N0	M0	Blank(s)	Blank(s)	Blank(s)	Blank(s)	Blank(s)	Blank(s)	T1c	N0	M0	22	Unknown or not applicable	None; diagnosed at autopsy		Surgery performed	Blank(s)	Blank(s)	Blank(s)	Blank(s)	Blank(s)	Blank(s)	Blank(s)	0	3	No
16423995	75-79 years	Female	2015	Breast	Breast	508	8500	Well differentiated; Grade I	Left - origin of primary	Positive histology	8500/3: Infiltrating duct carcinoma, NOS	8500-8549: ductal and lobular neoplasms	Breast	XIf Other and unspecified carcinomas	Localized	Localized	Localized only	Blank(s)	Blank(s)	Blank(s)	Blank(s)	IA	T1b	N0	M0	Blank(s)	Blank(s)	Blank(s)	Blank(s)	Blank(s)	Blank(s)	T1b	N0	M0	22	Unknown or not applicable	None; diagnosed at autopsy		Surgery performed	Blank(s)	Blank(s)	Blank(s)	Blank(s)	Blank(s)	Blank(s)	Blank(s)	0	3	No
16424003	60-64 years	Female	2011	Breast	Breast	508	8520	Moderately differentiated; Grade II	Right - origin of primary	Positive histology	8520/3: Lobular carcinoma, NOS	8500-8549: ductal and lobular neoplasms	Breast	XIf Other and unspecified carcinomas	Localized	Localized	Localized only	Blank(s)	Blank(s)	Blank(s)	Blank(s)	UNK Stage	TX	N0(i-)	M0	Blank(s)	Blank(s)	Blank(s)	Blank(s)	Blank(s)	Blank(s)	TX	N0(i-)	M0	23	Unknown or not applicable	None; diagnosed at autopsy		Surgery performed	Blank(s)	Blank(s)	Blank(s)	Blank(s)	Blank(s)	Blank(s)	Blank(s)	0	2	No
16424005	70-74 years	Female	2011	Breast	Breast	508	8500	Well differentiated; Grade I	Left - origin of primary	Positive histology	8500/3: Infiltrating duct carcinoma, NOS	8500-8549: ductal and lobular neoplasms	Breast	XIf Other and unspecified carcinomas	Localized	Localized	Localized only	Blank(s)	Blank(s)	Blank(s)	Blank(s)	IA	T1c	N0	M0	Blank(s)	Blank(s)	Blank(s)	Blank(s)	Blank(s)	Blank(s)	T1c	N0	M0	41	Unknown or not applicable	None; diagnosed at autopsy		Surgery performed	Blank(s)	Blank(s)	Blank(s)	Blank(s)	Blank(s)	Blank(s)	Blank(s)	0	2	No
16424009	60-64 years	Male	2011	Prostate	Prostate	619	8140	Moderately differentiated; Grade II	Not a paired site	Positive histology	8140/3: Adenocarcinoma, NOS	8140-8389: adenomas and adenocarcinomas	Prostate	XIf Other and unspecified carcinomas	Localized	Localized	Localized only	Blank(s)	Blank(s)	Blank(s)	Blank(s)	I	T2NOS	N0	M0	Blank(s)	Blank(s)	Blank(s)	Blank(s)	Blank(s)	Blank(s)	T2NOS	N0	M0	0	None	None; diagnosed at autopsy		Not recommended	Blank(s)	Blank(s)	Blank(s)	Blank(s)	Blank(s)	Blank(s)	Blank(s)	98	0	No
16424021	85+ years	Male	2011	Other Non-Epithelial Skin	Skin	443	8560	Unknown	Left - origin of primary	Positive histology	8560/3: Adenosquamous carcinoma	8560-8579: complex epithelial neoplasms	Other Non-Epithelial Skin	XIe Skin carcinomas	Localized	Blank(s)	Localized only	Blank(s)	Blank(s)	Blank(s)	Blank(s)	UNK Stage	TX	N0	M0	Blank(s)	Blank(s)	Blank(s)	Blank(s)	Blank(s)	Blank(s)	TX	N0	M0	30	None	None; diagnosed at autopsy		Surgery performed	Blank(s)	Blank(s)	Blank(s)	Blank(s)	Blank(s)	Blank(s)	Blank(s)	98	0	No
16424024	70-74 years	Male	2011	Prostate	Prostate	619	8140	Poorly differentiated; Grade III	Not a paired site	Positive histology	8140/3: Adenocarcinoma, NOS	8140-8389: adenomas and adenocarcinomas	Prostate	XIf Other and unspecified carcinomas	Localized	Localized	Localized only	Blank(s)	Blank(s)	Blank(s)	Blank(s)	I	T2a	N0	M0	Blank(s)	Blank(s)	Blank(s)	Blank(s)	Blank(s)	Blank(s)	T2a	N0	M0	50	4 or more regional lymph nodes removed	None; diagnosed at autopsy		Surgery performed	Blank(s)	Blank(s)	Blank(s)	Blank(s)	Blank(s)	Blank(s)	Blank(s)	0	8	No
16424024	75-79 years	Male	2017	Mesothelioma	Pleura	384	9053	Unknown	Right - origin of primary	Positive exfoliative cytology, no positive histology	9053/3: Mesothelioma, biphasic, malignant	9050-9059: mesothelial neoplasms	Mesothelioma	XIIa Other specified malignant tumors	Localized	Blank(s)	Localized only	Blank(s)	Blank(s)	Blank(s)	Blank(s)	Blank(s)	Blank(s)	Blank(s)	Blank(s)	c1	c0	c0	Clinical	Clinical	Clinical	Blank(s)	Blank(s)	Blank(s)	0	None	None; diagnosed at autopsy		Not recommended	Blank(s)	Blank(s)	Blank(s)	Blank(s)	Blank(s)	Blank(s)	999	98	0	No
16424031	65-69 years	Female	2011	Breast	Breast	502	8500	Well differentiated; Grade I	Left - origin of primary	Positive histology	8500/3: Infiltrating duct carcinoma, NOS	8500-8549: ductal and lobular neoplasms	Breast	XIf Other and unspecified carcinomas	Localized	Localized	Localized only	Blank(s)	Blank(s)	Blank(s)	Blank(s)	IA	T1c	N0	M0	Blank(s)	Blank(s)	Blank(s)	Blank(s)	Blank(s)	Blank(s)	T1c	N0	M0	41	Unknown or not applicable	None; diagnosed at autopsy		Surgery performed	Blank(s)	Blank(s)	Blank(s)	Blank(s)	Blank(s)	Blank(s)	Blank(s)	0	3	No
16424044	50-54 years	Female	2011	Breast	Breast	508	8000	Unknown	Right - origin of primary	Positive histology	8000/3: Neoplasm, malignant	8000-8009: unspecified neoplasms	Breast	XIIb Other unspecified malignant tumors	Distant	Distant	Distant site(s)/node(s) involved	Blank(s)	Blank(s)	Blank(s)	Blank(s)	IV	TX	N0	M1	Blank(s)	Blank(s)	Blank(s)	Blank(s)	Blank(s)	Blank(s)	TX	N0	M1	0	Unknown or not applicable	None; diagnosed at autopsy		Not recommended	Blank(s)	Blank(s)	Blank(s)	Blank(s)	Blank(s)	Blank(s)	Blank(s)	98	0	Yes
16424044	50-54 years	Female	2011	Breast	Breast	509	8500	Poorly differentiated; Grade III	Left - origin of primary	Positive histology	8500/3: Infiltrating duct carcinoma, NOS	8500-8549: ductal and lobular neoplasms	Breast	XIf Other and unspecified carcinomas	Distant	Distant	Distant site(s)/node(s) involved	Blank(s)	Blank(s)	Blank(s)	Blank(s)	IV	T3	N0	M1	Blank(s)	Blank(s)	Blank(s)	Blank(s)	Blank(s)	Blank(s)	T3	N0	M1	0	Unknown or not applicable	None; diagnosed at autopsy		Not recommended	Blank(s)	Blank(s)	Blank(s)	Blank(s)	Blank(s)	Blank(s)	Blank(s)	98	0	Yes
16424138	60-64 years	Male	2011	Brain	Brain	712	9440	Unknown	Left - origin of primary	Positive histology	9440/3: Glioblastoma, NOS	9380-9489: gliomas	Brain	IIIb Astrocytomas	Localized	Localized	Localized only	Blank(s)	Blank(s)	Blank(s)	Blank(s)	NA	NA	NA	NA	Blank(s)	Blank(s)	Blank(s)	Blank(s)	Blank(s)	Blank(s)	NA	NA	NA	20	Unknown or not applicable	None; diagnosed at autopsy		Surgery performed	Blank(s)	Blank(s)	Blank(s)	Blank(s)	Blank(s)	Blank(s)	Blank(s)	99	99	No
16424138	60-64 years	Male	2011	Urinary Bladder	Bladder	670	8130	Unknown	Not a paired site	Positive histology	8130/3: Papillary transitional cell carcinoma	8120-8139: transitional cell papillomas and carcinomas	Urinary Bladder	XIf Other and unspecified carcinomas	In situ	In situ	In situ	Blank(s)	Blank(s)	Blank(s)	Blank(s)	0a	Ta	N0	M0	Blank(s)	Blank(s)	Blank(s)	Blank(s)	Blank(s)	Blank(s)	Ta	N0	M0	27	None	None; diagnosed at autopsy		Surgery performed	Blank(s)	Blank(s)	Blank(s)	Blank(s)	Blank(s)	Blank(s)	Blank(s)	98	0	No
16424164	60-64 years	Male	2011	Melanoma of the Skin	MelanomaSkin	445	8721	Unknown	Right - origin of primary	Positive histology	8721/3: Nodular melanoma	8720-8799: nevi and melanomas	Melanoma of the Skin	XId Malignant melanomas	Localized	Localized	Localized only	Blank(s)	Blank(s)	Blank(s)	Blank(s)	IB	T1b	N0	M0	Blank(s)	Blank(s)	Blank(s)	Blank(s)	Blank(s)	Blank(s)	T1NOS	N0	M0	31	None	None; diagnosed at autopsy		Surgery performed	Blank(s)	Blank(s)	Blank(s)	Blank(s)	Blank(s)	Blank(s)	Blank(s)	98	0	No
16424164	65-69 years	Male	2015	Ureter	KidneyRenalPelvis	669	8130	Undifferentiated; anaplastic; Grade IV	Left - origin of primary	Positive histology	8130/3: Papillary transitional cell carcinoma	8120-8139: transitional cell papillomas and carcinomas	Ureter	XIf Other and unspecified carcinomas	Localized	Blank(s)	Localized only	Blank(s)	Blank(s)	Blank(s)	Blank(s)	II	T2	N0	M0	Blank(s)	Blank(s)	Blank(s)	Blank(s)	Blank(s)	Blank(s)	T2	N0	M0	30	1 to 3 regional lymph nodes removed	None; diagnosed at autopsy		Surgery performed	Blank(s)	Blank(s)	Blank(s)	Blank(s)	Blank(s)	Blank(s)	Blank(s)	0	2	No
16424164	65-69 years	Male	2016	Other Non-Epithelial Skin	MerkelCellSkin	446	8247	Unknown	Left - origin of primary	Positive histology	8247/3: Merkel cell carcinoma	8140-8389: adenomas and adenocarcinomas	Other Non-Epithelial Skin	XIe Skin carcinomas	Localized	Blank(s)	Localized only	Blank(s)	Blank(s)	Blank(s)	Blank(s)	Blank(s)	Blank(s)	Blank(s)	Blank(s)	p1	p0	c0	Pathologic	Pathologic	Clinical	Blank(s)	Blank(s)	Blank(s)	32	Sentinel lymph node biopsy	None; diagnosed at autopsy		Surgery performed	Blank(s)	Blank(s)	Blank(s)	Blank(s)	Blank(s)	Blank(s)	3	0	3	No
16424173	55-59 years	Male	2011	Chronic Myeloid Leukemia	HemeRetic	421	9875	Unknown	Not a paired site	Pos hist AND immunophenotyping AND/OR pos genetic studies	9875/3: Chronic myelogenous leukemia, BCR-ABL1 positive	9840-9939: myeloid leukemias (C42.1)	Chronic Myeloid Leukemia	Ic Chronic myeloproliferative diseases	Distant	Blank(s)	Distant site(s)/node(s) involved	Blank(s)	Blank(s)	Blank(s)	Blank(s)	NA	NA	NA	NA	Blank(s)	Blank(s)	Blank(s)	Blank(s)	Blank(s)	Blank(s)	NA	NA	NA	98	Unknown or not applicable	None; diagnosed at autopsy		Not recommended	Blank(s)	Blank(s)	Blank(s)	Blank(s)	Blank(s)	Blank(s)	Blank(s)	99	99	N/A
16424184	60-64 years	Male	2012	Prostate	Prostate	619	8140	Moderately differentiated; Grade II	Not a paired site	Positive histology	8140/3: Adenocarcinoma, NOS	8140-8389: adenomas and adenocarcinomas	Prostate	XIf Other and unspecified carcinomas	Localized	Localized	Localized only	Blank(s)	Blank(s)	Blank(s)	Blank(s)	I	T2NOS	N0	M0	Blank(s)	Blank(s)	Blank(s)	Blank(s)	Blank(s)	Blank(s)	T2NOS	N0	M0	0	None	None; diagnosed at autopsy		Not recommended	Blank(s)	Blank(s)	Blank(s)	Blank(s)	Blank(s)	Blank(s)	Blank(s)	98	0	No
16424209	30-34 years	Female	2011	Cervix Uteri	Cervix	539	8140	Unknown	Not a paired site	Positive histology	8140/3: Adenocarcinoma, NOS	8140-8389: adenomas and adenocarcinomas	Cervix Uteri	XIf Other and unspecified carcinomas	Localized	Localized	Localized only	Blank(s)	Blank(s)	Blank(s)	Blank(s)	IA1	T1a1	N0	M0	Blank(s)	Blank(s)	Blank(s)	Blank(s)	Blank(s)	Blank(s)	T1a1	N0	M0	21	None	None; diagnosed at autopsy		Surgery performed	Blank(s)	Blank(s)	Blank(s)	Blank(s)	Blank(s)	Blank(s)	Blank(s)	98	0	No
16424229	65-69 years	Male	2011	Urinary Bladder	Bladder	679	8130	Unknown	Not a paired site	Positive histology	8130/3: Papillary transitional cell carcinoma	8120-8139: transitional cell papillomas and carcinomas	Urinary Bladder	XIf Other and unspecified carcinomas	In situ	In situ	In situ	Blank(s)	Blank(s)	Blank(s)	Blank(s)	0a	Ta	N0	M0	Blank(s)	Blank(s)	Blank(s)	Blank(s)	Blank(s)	Blank(s)	Ta	N0	M0	27	None	None; diagnosed at autopsy		Surgery performed	Blank(s)	Blank(s)	Blank(s)	Blank(s)	Blank(s)	Blank(s)	Blank(s)	98	0	No
16424231	75-79 years	Male	2011	Prostate	Prostate	619	8140	Poorly differentiated; Grade III	Not a paired site	Positive histology	8140/3: Adenocarcinoma, NOS	8140-8389: adenomas and adenocarcinomas	Prostate	XIf Other and unspecified carcinomas	Localized	Localized	Localized only	Blank(s)	Blank(s)	Blank(s)	Blank(s)	IIA	T2NOS	N0	M0	Blank(s)	Blank(s)	Blank(s)	Blank(s)	Blank(s)	Blank(s)	T2NOS	N0	M0	0	None	None; diagnosed at autopsy		Not recommended	Blank(s)	Blank(s)	Blank(s)	Blank(s)	Blank(s)	Blank(s)	Blank(s)	98	0	No
16424231	80-84 years	Male	2016	Lung and Bronchus	Lung	341	8041	Unknown	Right - origin of primary	Positive histology	8041/3: Small cell carcinoma, NOS	8010-8049: epithelial neoplasms, NOS	Lung and Bronchus	XIf Other and unspecified carcinomas	Distant	Distant	Distant site(s)/node(s) involved	Blank(s)	Blank(s)	Blank(s)	Blank(s)	Blank(s)	Blank(s)	Blank(s)	Blank(s)	c4	c3	p1B	Clinical	Clinical	Pathologic	Blank(s)	Blank(s)	Blank(s)	0	None	None; diagnosed at autopsy		Not recommended	Blank(s)	Blank(s)	Blank(s)	Blank(s)	Blank(s)	Blank(s)	70	98	0	No
16424241	80-84 years	Female	2011	Urinary Bladder	Bladder	679	8130	Unknown	Not a paired site	Positive histology	8130/3: Papillary transitional cell carcinoma	8120-8139: transitional cell papillomas and carcinomas	Urinary Bladder	XIf Other and unspecified carcinomas	In situ	In situ	In situ	Blank(s)	Blank(s)	Blank(s)	Blank(s)	0a	Ta	N0	M0	Blank(s)	Blank(s)	Blank(s)	Blank(s)	Blank(s)	Blank(s)	Ta	N0	M0	22	None	None; diagnosed at autopsy		Surgery performed	Blank(s)	Blank(s)	Blank(s)	Blank(s)	Blank(s)	Blank(s)	Blank(s)	98	0	No
16424266	70-74 years	Female	2011	Breast	Breast	504	8520	Moderately differentiated; Grade II	Left - origin of primary	Positive histology	8520/3: Lobular carcinoma, NOS	8500-8549: ductal and lobular neoplasms	Breast	XIf Other and unspecified carcinomas	Localized	Localized	Localized only	Blank(s)	Blank(s)	Blank(s)	Blank(s)	IA	T1b	N0	M0	Blank(s)	Blank(s)	Blank(s)	Blank(s)	Blank(s)	Blank(s)	T1b	N0	M0	23	Unknown or not applicable	None; diagnosed at autopsy		Surgery performed	Blank(s)	Blank(s)	Blank(s)	Blank(s)	Blank(s)	Blank(s)	Blank(s)	0	2	No
16424279	60-64 years	Female	2011	Breast	Breast	508	8500	Moderately differentiated; Grade II	Right - origin of primary	Positive histology	8500/3: Infiltrating duct carcinoma, NOS	8500-8549: ductal and lobular neoplasms	Breast	XIf Other and unspecified carcinomas	Localized	Localized	Localized only	Blank(s)	Blank(s)	Blank(s)	Blank(s)	IA	T1b	N0	M0	Blank(s)	Blank(s)	Blank(s)	Blank(s)	Blank(s)	Blank(s)	T1b	N0	M0	23	Unknown or not applicable	None; diagnosed at autopsy		Surgery performed	Blank(s)	Blank(s)	Blank(s)	Blank(s)	Blank(s)	Blank(s)	Blank(s)	0	1	No
16424279	65-69 years	Female	2017	Breast	Breast	509	8503	Moderately differentiated; Grade II	Right - origin of primary	Positive histology	8503/3: Intraductal papillary adenocarcinoma with invasion	8500-8549: ductal and lobular neoplasms	Breast	XIf Other and unspecified carcinomas	Localized	Localized	Localized only	Blank(s)	Blank(s)	Blank(s)	Blank(s)	Blank(s)	Blank(s)	Blank(s)	Blank(s)	c1B	c0	c0	Clinical	Clinical	Clinical	Blank(s)	Blank(s)	Blank(s)	41	Unknown or not applicable	None; diagnosed at autopsy		Surgery performed	Blank(s)	Blank(s)	Blank(s)	Blank(s)	Blank(s)	Blank(s)	7	0	1	No
16424312	60-64 years	Female	2017	Breast	Breast	504	8520	Well differentiated; Grade I	Left - origin of primary	Positive histology	8520/3: Lobular carcinoma, NOS	8500-8549: ductal and lobular neoplasms	Breast	XIf Other and unspecified carcinomas	Regional	Regional	Regional lymph nodes involved only	Blank(s)	Blank(s)	Blank(s)	Blank(s)	Blank(s)	Blank(s)	Blank(s)	Blank(s)	p2	p3A	c0	Pathologic	Pathologic	Clinical	Blank(s)	Blank(s)	Blank(s)	52	Unknown or not applicable	None; diagnosed at autopsy		Surgery performed	Blank(s)	Blank(s)	Blank(s)	Blank(s)	Blank(s)	Blank(s)	28	10	14	No
16424346	50-54 years	Female	2011	Melanoma of the Skin	MelanomaSkin	445	8720	Unknown	Paired site: midline tumor	Positive histology	8720/3: Malignant melanoma, NOS	8720-8799: nevi and melanomas	Melanoma of the Skin	XId Malignant melanomas	Localized	Localized	Localized only	Blank(s)	Blank(s)	Blank(s)	Blank(s)	IA	T1a	N0	M0	Blank(s)	Blank(s)	Blank(s)	Blank(s)	Blank(s)	Blank(s)	T1a	N0	M0	46	None	None; diagnosed at autopsy		Surgery performed	Blank(s)	Blank(s)	Blank(s)	Blank(s)	Blank(s)	Blank(s)	Blank(s)	98	0	No
16424346	55-59 years	Female	2014	Breast	Breast	502	8500	Poorly differentiated; Grade III	Left - origin of primary	Positive histology	8500/3: Infiltrating duct carcinoma, NOS	8500-8549: ductal and lobular neoplasms	Breast	XIf Other and unspecified carcinomas	Localized	Localized	Localized only	Blank(s)	Blank(s)	Blank(s)	Blank(s)	IIA	T2	N0(i-)	M0	Blank(s)	Blank(s)	Blank(s)	Blank(s)	Blank(s)	Blank(s)	T2	N0(i-)	M0	23	Unknown or not applicable	None; diagnosed at autopsy		Surgery performed	Blank(s)	Blank(s)	Blank(s)	Blank(s)	Blank(s)	Blank(s)	Blank(s)	0	1	No
16424367	60-64 years	Female	2011	Corpus Uteri	CorpusCarcinoma	541	8380	Unknown	Not a paired site	Positive histology	8380/3: Endometrioid carcinoma	8140-8389: adenomas and adenocarcinomas	Corpus Uteri	XIf Other and unspecified carcinomas	Localized	Localized	Localized only	Blank(s)	Blank(s)	Blank(s)	Blank(s)	IB	T1b	N0	M0	Blank(s)	Blank(s)	Blank(s)	Blank(s)	Blank(s)	Blank(s)	T1c	N0	M0	50	None	None; diagnosed at autopsy		Surgery performed	Blank(s)	Blank(s)	Blank(s)	Blank(s)	Blank(s)	Blank(s)	Blank(s)	98	0	No
16424367	60-64 years	Female	2011	Urinary Bladder	Bladder	679	8130	Unknown	Not a paired site	Positive histology	8130/3: Papillary transitional cell carcinoma	8120-8139: transitional cell papillomas and carcinomas	Urinary Bladder	XIf Other and unspecified carcinomas	In situ	In situ	In situ	Blank(s)	Blank(s)	Blank(s)	Blank(s)	0a	Ta	N0	M0	Blank(s)	Blank(s)	Blank(s)	Blank(s)	Blank(s)	Blank(s)	Ta	N0	M0	27	None	None; diagnosed at autopsy		Surgery performed	Blank(s)	Blank(s)	Blank(s)	Blank(s)	Blank(s)	Blank(s)	Blank(s)	98	0	No
16424370	65-69 years	Male	2011	Larynx	LarynxGlottic	320	8070	Moderately differentiated; Grade II	Not a paired site	Positive histology	8070/3: Squamous cell carcinoma, NOS	8050-8089: squamous cell neoplasms	Larynx	XIf Other and unspecified carcinomas	Localized	Localized	Localized only	Blank(s)	Blank(s)	Blank(s)	Blank(s)	I	T1NOS	N0	M0	Blank(s)	Blank(s)	Blank(s)	Blank(s)	Blank(s)	Blank(s)	T1NOS	N0	M0	27	None	None; diagnosed at autopsy		Surgery performed	Blank(s)	Blank(s)	Blank(s)	Blank(s)	Blank(s)	Blank(s)	Blank(s)	98	0	No
16424370	75-79 years	Male	2019	Myeloma	Blank(s)	421	9732	Blank(s)	Not a paired site	Pos hist AND immunophenotyping AND/OR pos genetic studies	9732/3: Plasma cell myeloma	9730-9739: plasma cell tumors	Myeloma	IIb Non-Hodgkin lymphomas (except Burkitt lymphoma)	Distant	Blank(s)	Blank(s)	88	88	88	88	Blank(s)	Blank(s)	Blank(s)	Blank(s)	Blank(s)	Blank(s)	Blank(s)	Blank(s)	Blank(s)	Blank(s)	Blank(s)	Blank(s)	Blank(s)	98	Unknown or not applicable	None; diagnosed at autopsy		Not recommended	Blank(s)	Blank(s)	Blank(s)	Blank(s)	700	888	999	99	99	N/A
16424379	65-69 years	Female	2011	Corpus Uteri	CorpusCarcinoma	541	8441	Unknown	Not a paired site	Positive histology	8441/3: Serous cystadenocarcinoma, NOS	8440-8499: cystic, mucinous and serous neoplasms	Corpus Uteri	XIf Other and unspecified carcinomas	Localized	Localized	Localized only	Blank(s)	Blank(s)	Blank(s)	Blank(s)	IA	T1a	N0	M0	Blank(s)	Blank(s)	Blank(s)	Blank(s)	Blank(s)	Blank(s)	T1b	N0	M0	50	4 or more regional lymph nodes removed	None; diagnosed at autopsy		Surgery performed	Blank(s)	Blank(s)	Blank(s)	Blank(s)	Blank(s)	Blank(s)	Blank(s)	0	23	No
16424379	70-74 years	Female	2013	Brain	Brain	712	9451	Undifferentiated; anaplastic; Grade IV	Left - origin of primary	Positive histology	9451/3: Oligodendroglioma, anaplastic	9380-9489: gliomas	Brain	IIId Other gliomas	Localized	Localized	Localized only	Blank(s)	Blank(s)	Blank(s)	Blank(s)	NA	NA	NA	NA	Blank(s)	Blank(s)	Blank(s)	Blank(s)	Blank(s)	Blank(s)	NA	NA	NA	21	Unknown or not applicable	None; diagnosed at autopsy		Surgery performed	Blank(s)	Blank(s)	Blank(s)	Blank(s)	Blank(s)	Blank(s)	Blank(s)	99	99	No
16424381	55-59 years	Male	2011	Rectosigmoid Junction	Rectum	199	8140	Poorly differentiated; Grade III	Not a paired site	Positive histology	8140/3: Adenocarcinoma, NOS	8140-8389: adenomas and adenocarcinomas	Rectosigmoid Junction	XIf Other and unspecified carcinomas	Regional	Regional	Regional lymph nodes involved only	Blank(s)	Blank(s)	Blank(s)	Blank(s)	IIIA	T1	N2a	M0	Blank(s)	Blank(s)	Blank(s)	Blank(s)	Blank(s)	Blank(s)	T1	N2	M0	30	4 or more regional lymph nodes removed	None; diagnosed at autopsy		Surgery performed	Blank(s)	Blank(s)	Blank(s)	Blank(s)	Blank(s)	Blank(s)	Blank(s)	4	10	No
16424381	55-59 years	Male	2012	Rectosigmoid Junction	Rectum	199	8140	Unknown	Not a paired site	Positive histology	8140/3: Adenocarcinoma, NOS	8140-8389: adenomas and adenocarcinomas	Rectosigmoid Junction	XIf Other and unspecified carcinomas	Distant	Distant	Distant site(s)/node(s) involved	Blank(s)	Blank(s)	Blank(s)	Blank(s)	IVA	TX	N0	M1a	Blank(s)	Blank(s)	Blank(s)	Blank(s)	Blank(s)	Blank(s)	TX	N0	M1	0	None	Non-primary surgical procedure to other regional sites		Not recommended	Blank(s)	Blank(s)	Blank(s)	Blank(s)	Blank(s)	Blank(s)	Blank(s)	98	0	No
16424427	65-69 years	Male	2011	Prostate	Prostate	619	8140	Poorly differentiated; Grade III	Not a paired site	Positive histology	8140/3: Adenocarcinoma, NOS	8140-8389: adenomas and adenocarcinomas	Prostate	XIf Other and unspecified carcinomas	Distant	Distant	Distant site(s)/node(s) involved	Blank(s)	Blank(s)	Blank(s)	Blank(s)	IV	T2NOS	N0	M1b	Blank(s)	Blank(s)	Blank(s)	Blank(s)	Blank(s)	Blank(s)	T2NOS	N0	M1b	0	None	None; diagnosed at autopsy		Not recommended, contraindicated due to other cond; autopsy only (1973-2002)	Blank(s)	Blank(s)	Blank(s)	Blank(s)	Blank(s)	Blank(s)	Blank(s)	98	0	No
16424427	65-69 years	Male	2011	Lung and Bronchus	Lung	343	8140	Moderately differentiated; Grade II	Right - origin of primary	Positive histology	8140/3: Adenocarcinoma, NOS	8140-8389: adenomas and adenocarcinomas	Lung and Bronchus	XIf Other and unspecified carcinomas	Localized	Localized	Localized only	Blank(s)	Blank(s)	Blank(s)	Blank(s)	IA	T1b	N0	M0	Blank(s)	Blank(s)	Blank(s)	Blank(s)	Blank(s)	Blank(s)	T1	N0	M0	33	Number of regional lymph nodes removed unknown	None; diagnosed at autopsy		Surgery performed	Blank(s)	Blank(s)	Blank(s)	Blank(s)	Blank(s)	Blank(s)	Blank(s)	0	98	No
16424450	75-79 years	Male	2011	NHL - Nodal	Lymphoma	778	9699	B-cell; pre-B; B-precursor	Not a paired site	Pos hist AND immunophenotyping AND/OR pos genetic studies	9699/3: Extranodal marginal zone lymphoma of mucosal-assoc. lymphoid tissue-MALT	9670-9699: nhl - mature b-cell lymphomas	NHL - Nodal	IIb Non-Hodgkin lymphomas (except Burkitt lymphoma)	Regional	Regional	Regional, NOS	Blank(s)	Blank(s)	Blank(s)	Blank(s)	IIA	NA	NA	NA	Blank(s)	Blank(s)	Blank(s)	Blank(s)	Blank(s)	Blank(s)	NA	NA	NA	0	Unknown or not applicable	None; diagnosed at autopsy		Not recommended	Blank(s)	Blank(s)	Blank(s)	Blank(s)	Blank(s)	Blank(s)	Blank(s)	99	99	N/A
16424450	80-84 years	Male	2012	NHL - Extranodal	Lymphoma	169	9680	B-cell; pre-B; B-precursor	Not a paired site	Positive histology	9680/3: Diffuse large B-cell lymphoma (DLBCL), NOS	9670-9699: nhl - mature b-cell lymphomas	NHL - Extranodal	IIb Non-Hodgkin lymphomas (except Burkitt lymphoma)	Localized	Localized	Localized only	Blank(s)	Blank(s)	Blank(s)	Blank(s)	IE	NA	NA	NA	Blank(s)	Blank(s)	Blank(s)	Blank(s)	Blank(s)	Blank(s)	NA	NA	NA	0	None	None; diagnosed at autopsy		Not recommended	Blank(s)	Blank(s)	Blank(s)	Blank(s)	Blank(s)	Blank(s)	Blank(s)	99	99	N/A
16424459	50-54 years	Male	2010	Miscellaneous	HemeRetic	421	9975	Unknown	Not a paired site	Positive histology	9975/3: Myelodysp./myeloproliferative neoplasm unclass (malig only before 2010)	9970-9979: other hematologic disorders	Miscellaneous	Id Myelodysplastic syndrome and other myeloproliferative diseases	Distant	Blank(s)	Distant site(s)/node(s) involved	Blank(s)	Blank(s)	Blank(s)	Blank(s)	NA	NA	NA	NA	Blank(s)	Blank(s)	Blank(s)	Blank(s)	Blank(s)	Blank(s)	NA	NA	NA	98	Unknown or not applicable	None; diagnosed at autopsy		Not recommended	Blank(s)	Blank(s)	Blank(s)	Blank(s)	Blank(s)	Blank(s)	Blank(s)	99	99	N/A
16424459	55-59 years	Male	2013	Lung and Bronchus	Lung	341	8070	Poorly differentiated; Grade III	Left - origin of primary	Positive histology	8070/3: Squamous cell carcinoma, NOS	8050-8089: squamous cell neoplasms	Lung and Bronchus	XIf Other and unspecified carcinomas	Regional	Regional	Regional by direct extension only	Blank(s)	Blank(s)	Blank(s)	Blank(s)	IB	T2a	N0	M0	Blank(s)	Blank(s)	Blank(s)	Blank(s)	Blank(s)	Blank(s)	T2	N0	M0	56	4 or more regional lymph nodes removed	None; diagnosed at autopsy		Surgery performed	Blank(s)	Blank(s)	Blank(s)	Blank(s)	Blank(s)	Blank(s)	Blank(s)	0	11	No
16424461	75-79 years	Male	2011	Lung and Bronchus	Lung	349	8041	Unknown	Paired site, but no information concerning laterality	Positive histology	8041/3: Small cell carcinoma, NOS	8010-8049: epithelial neoplasms, NOS	Lung and Bronchus	XIf Other and unspecified carcinomas	Distant	Distant	Distant site(s)/node(s) involved	Blank(s)	Blank(s)	Blank(s)	Blank(s)	IV	TX	NX	M1b	Blank(s)	Blank(s)	Blank(s)	Blank(s)	Blank(s)	Blank(s)	TX	NX	M1	0	None	None; diagnosed at autopsy		Not recommended	Blank(s)	Blank(s)	Blank(s)	Blank(s)	Blank(s)	Blank(s)	Blank(s)	98	0	Unknown
16424461	75-79 years	Male	2011	Tongue	TongueBase	19	8072	Moderately differentiated; Grade II	Not a paired site	Positive histology	8072/3: Squamous cell carcinoma, large cell, nonkeratinizing, NOS	8050-8089: squamous cell neoplasms	Tongue	XIf Other and unspecified carcinomas	Regional	Regional	Regional lymph nodes involved only	Blank(s)	Blank(s)	Blank(s)	Blank(s)	IVA	T1	N2b	M0	Blank(s)	Blank(s)	Blank(s)	Blank(s)	Blank(s)	Blank(s)	T1	N2b	M0	0	None	None; diagnosed at autopsy		Not recommended	Blank(s)	Blank(s)	Blank(s)	Blank(s)	Blank(s)	Blank(s)	Blank(s)	98	0	No
16424495	50-54 years	Female	2011	Melanoma of the Skin	MelanomaSkin	446	8743	Unknown	Right - origin of primary	Positive histology	8743/3: Superficial spreading melanoma	8720-8799: nevi and melanomas	Melanoma of the Skin	XId Malignant melanomas	Localized	Localized	Localized only	Blank(s)	Blank(s)	Blank(s)	Blank(s)	IB	T1b	N0	M0	Blank(s)	Blank(s)	Blank(s)	Blank(s)	Blank(s)	Blank(s)	T1b	N0	M0	31	Sentinel lymph node biopsy	None; diagnosed at autopsy		Surgery performed	Blank(s)	Blank(s)	Blank(s)	Blank(s)	Blank(s)	Blank(s)	Blank(s)	0	1	No
16424495	60-64 years	Female	2019	Breast	Blank(s)	502	8500	Blank(s)	Left - origin of primary	Positive histology	8500/3: Infiltrating duct carcinoma, NOS	8500-8549: ductal and lobular neoplasms	Breast	XIf Other and unspecified carcinomas	Localized	Blank(s)	Blank(s)	T1b	N0	M0	1A	Blank(s)	Blank(s)	Blank(s)	Blank(s)	Blank(s)	Blank(s)	Blank(s)	Blank(s)	Blank(s)	Blank(s)	Blank(s)	Blank(s)	Blank(s)	22	Unknown or not applicable	None; diagnosed at autopsy		Surgery performed	Blank(s)	Blank(s)	Blank(s)	Blank(s)	100	70	6	0	3	No
16424504	55-59 years	Male	2011	Urinary Bladder	Bladder	679	8120	Undifferentiated; anaplastic; Grade IV	Not a paired site	Positive histology	8120/3: Transitional cell carcinoma, NOS	8120-8139: transitional cell papillomas and carcinomas	Urinary Bladder	XIf Other and unspecified carcinomas	Regional	Regional	Regional lymph nodes involved only	Blank(s)	Blank(s)	Blank(s)	Blank(s)	IV	T2a	N1	M0	Blank(s)	Blank(s)	Blank(s)	Blank(s)	Blank(s)	Blank(s)	T2a	N1	M0	71	4 or more regional lymph nodes removed	None; diagnosed at autopsy		Surgery performed	Blank(s)	Blank(s)	Blank(s)	Blank(s)	Blank(s)	Blank(s)	Blank(s)	1	13	No
16424504	60-64 years	Male	2017	Larynx	LarynxGlottic	320	8070	Moderately differentiated; Grade II	Not a paired site	Positive histology	8070/3: Squamous cell carcinoma, NOS	8050-8089: squamous cell neoplasms	Larynx	XIf Other and unspecified carcinomas	Localized	Localized	Localized only	Blank(s)	Blank(s)	Blank(s)	Blank(s)	Blank(s)	Blank(s)	Blank(s)	Blank(s)	c1A	c0	c0	Clinical	Clinical	Clinical	Blank(s)	Blank(s)	Blank(s)	0	Biopsy or aspiration of regional lymph node, NOS	None; diagnosed at autopsy		Not recommended	Blank(s)	Blank(s)	Blank(s)	Blank(s)	Blank(s)	Blank(s)	999	0	95	No
16424510	80-84 years	Male	2011	Lung and Bronchus	Lung	341	8070	Poorly differentiated; Grade III	Left - origin of primary	Positive histology	8070/3: Squamous cell carcinoma, NOS	8050-8089: squamous cell neoplasms	Lung and Bronchus	XIf Other and unspecified carcinomas	Regional	Regional	Regional by direct extension only	Blank(s)	Blank(s)	Blank(s)	Blank(s)	IB	T2a	N0	M0	Blank(s)	Blank(s)	Blank(s)	Blank(s)	Blank(s)	Blank(s)	T2	N0	M0	33	4 or more regional lymph nodes removed	None; diagnosed at autopsy		Surgery performed	Blank(s)	Blank(s)	Blank(s)	Blank(s)	Blank(s)	Blank(s)	Blank(s)	0	11	No
16424510	80-84 years	Male	2011	Rectosigmoid Junction	Rectum	199	8140	Unknown	Not a paired site	Positive histology	8140/3: Adenocarcinoma, NOS	8140-8389: adenomas and adenocarcinomas	Rectosigmoid Junction	XIf Other and unspecified carcinomas	Distant	Distant	Distant site(s)/node(s) involved	Blank(s)	Blank(s)	Blank(s)	Blank(s)	IVA	T0	NX	M1a	Blank(s)	Blank(s)	Blank(s)	Blank(s)	Blank(s)	Blank(s)	T0	NX	M1	0	None	None; diagnosed at autopsy		Not recommended	Blank(s)	Blank(s)	Blank(s)	Blank(s)	Blank(s)	Blank(s)	Blank(s)	98	0	Unknown
16424520	60-64 years	Male	2011	Esophagus	Esophagus	158	8070	Moderately differentiated; Grade II	Not a paired site	Positive histology	8070/3: Squamous cell carcinoma, NOS	8050-8089: squamous cell neoplasms	Esophagus	XIf Other and unspecified carcinomas	Localized	Localized	Localized only	Blank(s)	Blank(s)	Blank(s)	Blank(s)	IB	T1NOS	N0	M0	Blank(s)	Blank(s)	Blank(s)	Blank(s)	Blank(s)	Blank(s)	T1	N0	M0	27	None	None; diagnosed at autopsy		Surgery performed	Blank(s)	Blank(s)	Blank(s)	Blank(s)	Blank(s)	Blank(s)	Blank(s)	98	0	No
16424520	60-64 years	Male	2011	NHL - Extranodal	Lymphoma	413	9690	B-cell; pre-B; B-precursor	Not a paired site	Pos hist AND immunophenotyping AND/OR pos genetic studies	9690/3: Follicular lymphoma	9670-9699: nhl - mature b-cell lymphomas	NHL - Extranodal	IIb Non-Hodgkin lymphomas (except Burkitt lymphoma)	Localized	Localized	Localized only	Blank(s)	Blank(s)	Blank(s)	Blank(s)	IE	NA	NA	NA	Blank(s)	Blank(s)	Blank(s)	Blank(s)	Blank(s)	Blank(s)	NA	NA	NA	0	Unknown or not applicable	None; diagnosed at autopsy		Not recommended	Blank(s)	Blank(s)	Blank(s)	Blank(s)	Blank(s)	Blank(s)	Blank(s)	99	99	N/A
16424535	70-74 years	Male	2011	Rectum	Rectum	209	8140	Moderately differentiated; Grade II	Not a paired site	Positive histology	8140/3: Adenocarcinoma, NOS	8140-8389: adenomas and adenocarcinomas	Rectum	XIf Other and unspecified carcinomas	Regional	Regional	Regional by direct extension only	Blank(s)	Blank(s)	Blank(s)	Blank(s)	IIB	T4a	N0	M0	Blank(s)	Blank(s)	Blank(s)	Blank(s)	Blank(s)	Blank(s)	T4	N0	M0	30	4 or more regional lymph nodes removed	None; diagnosed at autopsy		Surgery performed	Blank(s)	Blank(s)	Blank(s)	Blank(s)	Blank(s)	Blank(s)	Blank(s)	0	10	No
16424535	70-74 years	Male	2011	Prostate	Prostate	619	8140	Poorly differentiated; Grade III	Not a paired site	Positive histology	8140/3: Adenocarcinoma, NOS	8140-8389: adenomas and adenocarcinomas	Prostate	XIf Other and unspecified carcinomas	Localized	Localized	Localized only	Blank(s)	Blank(s)	Blank(s)	Blank(s)	IIA	T1c	N0	M0	Blank(s)	Blank(s)	Blank(s)	Blank(s)	Blank(s)	Blank(s)	T1c	N0	M0	0	None	None; diagnosed at autopsy		Not recommended	Blank(s)	Blank(s)	Blank(s)	Blank(s)	Blank(s)	Blank(s)	Blank(s)	98	0	No
16424557	75-79 years	Female	2011	Lung and Bronchus	Lung	341	8140	Moderately differentiated; Grade II	Right - origin of primary	Positive histology	8140/3: Adenocarcinoma, NOS	8140-8389: adenomas and adenocarcinomas	Lung and Bronchus	XIf Other and unspecified carcinomas	Localized	Localized	Localized only	Blank(s)	Blank(s)	Blank(s)	Blank(s)	IB	T2a	N0	M0	Blank(s)	Blank(s)	Blank(s)	Blank(s)	Blank(s)	Blank(s)	T2	N0	M0	0	None	None; diagnosed at autopsy		Not recommended, contraindicated due to other cond; autopsy only (1973-2002)	Blank(s)	Blank(s)	Blank(s)	Blank(s)	Blank(s)	Blank(s)	Blank(s)	98	0	No
16424557	75-79 years	Female	2011	Lung and Bronchus	Lung	341	8070	Unknown	Left - origin of primary	Positive histology	8070/3: Squamous cell carcinoma, NOS	8050-8089: squamous cell neoplasms	Lung and Bronchus	XIf Other and unspecified carcinomas	Localized	Localized	Localized only	Blank(s)	Blank(s)	Blank(s)	Blank(s)	IA	T1a	N0	M0	Blank(s)	Blank(s)	Blank(s)	Blank(s)	Blank(s)	Blank(s)	T1	N0	M0	0	None	None; diagnosed at autopsy		Not recommended, contraindicated due to other cond; autopsy only (1973-2002)	Blank(s)	Blank(s)	Blank(s)	Blank(s)	Blank(s)	Blank(s)	Blank(s)	98	0	No
16424558	65-69 years	Female	2011	Lung and Bronchus	Lung	342	8046	Unknown	Right - origin of primary	Positive histology	8046/3: Non-small cell carcinoma	8010-8049: epithelial neoplasms, NOS	Lung and Bronchus	XIf Other and unspecified carcinomas	Regional	Regional	Regional lymph nodes involved only	Blank(s)	Blank(s)	Blank(s)	Blank(s)	UNK Stage	TX	N1	M0	Blank(s)	Blank(s)	Blank(s)	Blank(s)	Blank(s)	Blank(s)	TX	N1	M0	0	None	None; diagnosed at autopsy		Not recommended	Blank(s)	Blank(s)	Blank(s)	Blank(s)	Blank(s)	Blank(s)	Blank(s)	98	0	No
16424558	65-69 years	Female	2011	Pancreas	PancreasHead	250	8010	Unknown	Not a paired site	Radiography without microscopic confirm	8010/3: Carcinoma, NOS	8010-8049: epithelial neoplasms, NOS	Pancreas	XIf Other and unspecified carcinomas	Distant	Distant	Distant site(s)/node(s) involved	Blank(s)	Blank(s)	Blank(s)	Blank(s)	IV	TX	NX	M1	Blank(s)	Blank(s)	Blank(s)	Blank(s)	Blank(s)	Blank(s)	TX	NX	M1	0	None	None; diagnosed at autopsy		Not recommended	Blank(s)	Blank(s)	Blank(s)	Blank(s)	Blank(s)	Blank(s)	Blank(s)	98	0	No
16424581	70-74 years	Male	2012	Prostate	Prostate	619	8140	Poorly differentiated; Grade III	Not a paired site	Positive histology	8140/3: Adenocarcinoma, NOS	8140-8389: adenomas and adenocarcinomas	Prostate	XIf Other and unspecified carcinomas	Regional	Regional	Regional by direct extension only	Blank(s)	Blank(s)	Blank(s)	Blank(s)	III	T3a	N0	M0	Blank(s)	Blank(s)	Blank(s)	Blank(s)	Blank(s)	Blank(s)	T3a	N0	M0	50	4 or more regional lymph nodes removed	None; diagnosed at autopsy		Surgery performed	Blank(s)	Blank(s)	Blank(s)	Blank(s)	Blank(s)	Blank(s)	Blank(s)	0	9	No
16424581	75-79 years	Male	2016	Tongue	TongueBase	19	8083	Poorly differentiated; Grade III	Not a paired site	Positive histology	8083/3: Basaloid squamous cell carcinoma	8050-8089: squamous cell neoplasms	Tongue	XIf Other and unspecified carcinomas	Regional	Regional	Regional lymph nodes involved only	Blank(s)	Blank(s)	Blank(s)	Blank(s)	Blank(s)	Blank(s)	Blank(s)	Blank(s)	p1	p2A	c0	Pathologic	Pathologic	Clinical	Blank(s)	Blank(s)	Blank(s)	30	4 or more regional lymph nodes removed	None; diagnosed at autopsy		Surgery performed	Blank(s)	Blank(s)	Blank(s)	Blank(s)	Blank(s)	Blank(s)	16	1	20	No
16424593	65-69 years	Female	2011	Breast	Breast	504	8500	Well differentiated; Grade I	Left - origin of primary	Positive histology	8500/3: Infiltrating duct carcinoma, NOS	8500-8549: ductal and lobular neoplasms	Breast	XIf Other and unspecified carcinomas	Localized	Localized	Localized only	Blank(s)	Blank(s)	Blank(s)	Blank(s)	IA	T1b	N0(i-)	M0	Blank(s)	Blank(s)	Blank(s)	Blank(s)	Blank(s)	Blank(s)	T1b	N0(i-)	M0	23	Unknown or not applicable	None; diagnosed at autopsy		Surgery performed	Blank(s)	Blank(s)	Blank(s)	Blank(s)	Blank(s)	Blank(s)	Blank(s)	0	2	No
16424593	70-74 years	Female	2019	Breast	Blank(s)	508	8500	Blank(s)	Right - origin of primary	Positive histology	8500/3: Infiltrating duct carcinoma, NOS	8500-8549: ductal and lobular neoplasms	Breast	XIf Other and unspecified carcinomas	Localized	Blank(s)	Blank(s)	T1c	N0	M0	1A	Blank(s)	Blank(s)	Blank(s)	Blank(s)	Blank(s)	Blank(s)	Blank(s)	Blank(s)	Blank(s)	Blank(s)	Blank(s)	Blank(s)	Blank(s)	42	Unknown or not applicable	None; diagnosed at autopsy		Surgery performed	Blank(s)	Blank(s)	Blank(s)	Blank(s)	100	70	11	0	1	No
16424622	65-69 years	Female	2011	Lung and Bronchus	Lung	343	8140	Well differentiated; Grade I	Right - origin of primary	Positive histology	8140/3: Adenocarcinoma, NOS	8140-8389: adenomas and adenocarcinomas	Lung and Bronchus	XIf Other and unspecified carcinomas	Regional	Regional	Regional by direct extension only	Blank(s)	Blank(s)	Blank(s)	Blank(s)	IIB	T3	N0	M0	Blank(s)	Blank(s)	Blank(s)	Blank(s)	Blank(s)	Blank(s)	T4	N0	M0	30	1 to 3 regional lymph nodes removed	None; diagnosed at autopsy		Surgery performed	Blank(s)	Blank(s)	Blank(s)	Blank(s)	Blank(s)	Blank(s)	Blank(s)	0	3	No
16424622	70-74 years	Female	2016	Lung and Bronchus	Lung	342	8140	Unknown	Right - origin of primary	Radiography without microscopic confirm	8140/3: Adenocarcinoma, NOS	8140-8389: adenomas and adenocarcinomas	Lung and Bronchus	XIf Other and unspecified carcinomas	Localized	Localized	Localized only	Blank(s)	Blank(s)	Blank(s)	Blank(s)	Blank(s)	Blank(s)	Blank(s)	Blank(s)	c1A	c0	c0	Clinical	Clinical	Clinical	Blank(s)	Blank(s)	Blank(s)	0	None	None; diagnosed at autopsy		Not recommended	Blank(s)	Blank(s)	Blank(s)	Blank(s)	Blank(s)	Blank(s)	5	98	0	No
16424625	25-29 years	Female	2014	Corpus Uteri	CorpusCarcinoma	541	8380	Unknown	Not a paired site	Positive histology	8380/3: Endometrioid carcinoma	8140-8389: adenomas and adenocarcinomas	Corpus Uteri	XIf Other and unspecified carcinomas	Localized	Localized	Localized only	Blank(s)	Blank(s)	Blank(s)	Blank(s)	IA	T1a	N0	M0	Blank(s)	Blank(s)	Blank(s)	Blank(s)	Blank(s)	Blank(s)	T1a	N0	M0	50	1 to 3 regional lymph nodes removed	None; diagnosed at autopsy		Surgery performed	Blank(s)	Blank(s)	Blank(s)	Blank(s)	Blank(s)	Blank(s)	Blank(s)	0	2	No
16424642	40-44 years	Female	2011	Corpus Uteri	CorpusCarcinoma	541	8380	Unknown	Not a paired site	Positive histology	8380/3: Endometrioid carcinoma	8140-8389: adenomas and adenocarcinomas	Corpus Uteri	XIf Other and unspecified carcinomas	Localized	Localized	Localized only	Blank(s)	Blank(s)	Blank(s)	Blank(s)	UNK Stage	T1NOS	NX	M0	Blank(s)	Blank(s)	Blank(s)	Blank(s)	Blank(s)	Blank(s)	T1NOS	NX	MX	20	None	None; diagnosed at autopsy		Surgery performed	Blank(s)	Blank(s)	Blank(s)	Blank(s)	Blank(s)	Blank(s)	Blank(s)	98	0	Unknown
16424663	40-44 years	Female	2011	Ovary	Ovary	569	8620	Unknown	Right - origin of primary	Positive histology	8620/3: Granulosa cell tumor, malignant	8590-8679: specialized gonadal neoplasms	Ovary	Xe Other and unspecified malignant gonadal tumors	Regional	Regional	Regional by direct extension only	Blank(s)	Blank(s)	Blank(s)	Blank(s)	IC	T1c	N0	M0	Blank(s)	Blank(s)	Blank(s)	Blank(s)	Blank(s)	Blank(s)	T1c	N0	M0	52	None	None; diagnosed at autopsy		Surgery performed	Blank(s)	Blank(s)	Blank(s)	Blank(s)	Blank(s)	Blank(s)	Blank(s)	98	0	No
16424664	55-59 years	Male	2011	Prostate	Prostate	619	8140	Moderately differentiated; Grade II	Not a paired site	Positive histology	8140/3: Adenocarcinoma, NOS	8140-8389: adenomas and adenocarcinomas	Prostate	XIf Other and unspecified carcinomas	Regional	Regional	Regional by direct extension only	Blank(s)	Blank(s)	Blank(s)	Blank(s)	III	T3b	N0	M0	Blank(s)	Blank(s)	Blank(s)	Blank(s)	Blank(s)	Blank(s)	T3b	N0	M0	50	None	None; diagnosed at autopsy		Surgery performed	Blank(s)	Blank(s)	Blank(s)	Blank(s)	Blank(s)	Blank(s)	Blank(s)	98	0	No
16424664	60-64 years	Male	2015	Esophagus	Esophagus	155	8140	Poorly differentiated; Grade III	Not a paired site	Positive histology	8140/3: Adenocarcinoma, NOS	8140-8389: adenomas and adenocarcinomas	Esophagus	XIf Other and unspecified carcinomas	Regional	Regional	Regional by both direct extension and lymph node involvement	Blank(s)	Blank(s)	Blank(s)	Blank(s)	IIIA	T3	N1	M0	Blank(s)	Blank(s)	Blank(s)	Blank(s)	Blank(s)	Blank(s)	T3	N1	M0	53	4 or more regional lymph nodes removed	None; diagnosed at autopsy		Surgery performed	Blank(s)	Blank(s)	Blank(s)	Blank(s)	Blank(s)	Blank(s)	Blank(s)	2	27	No
16424688	80-84 years	Male	2011	Melanoma of the Skin	MelanomaSkin	446	8720	Unknown	Left - origin of primary	Positive histology	8720/3: Malignant melanoma, NOS	8720-8799: nevi and melanomas	Melanoma of the Skin	XId Malignant melanomas	Regional	Regional	Regional lymph nodes involved only	Blank(s)	Blank(s)	Blank(s)	Blank(s)	IIIA	T1a	N1a	M0	Blank(s)	Blank(s)	Blank(s)	Blank(s)	Blank(s)	Blank(s)	T1a	N1a	M0	30	Sentinel node biopsy and lym nd removed different times	None; diagnosed at autopsy		Surgery performed	Blank(s)	Blank(s)	Blank(s)	Blank(s)	Blank(s)	Blank(s)	Blank(s)	1	10	No
16424693	85+ years	Female	2011	Urinary Bladder	Bladder	674	8120	Unknown	Not a paired site	Positive histology	8120/3: Transitional cell carcinoma, NOS	8120-8139: transitional cell papillomas and carcinomas	Urinary Bladder	XIf Other and unspecified carcinomas	In situ	In situ	In situ	Blank(s)	Blank(s)	Blank(s)	Blank(s)	0is	Tis	N0	M0	Blank(s)	Blank(s)	Blank(s)	Blank(s)	Blank(s)	Blank(s)	Tis	N0	M0	27	None	None; diagnosed at autopsy		Surgery performed	Blank(s)	Blank(s)	Blank(s)	Blank(s)	Blank(s)	Blank(s)	Blank(s)	98	0	No
16424693	85+ years	Female	2012	Urinary Bladder	Bladder	676	8120	Undifferentiated; anaplastic; Grade IV	Not a paired site	Positive histology	8120/3: Transitional cell carcinoma, NOS	8120-8139: transitional cell papillomas and carcinomas	Urinary Bladder	XIf Other and unspecified carcinomas	Localized	Localized	Localized only	Blank(s)	Blank(s)	Blank(s)	Blank(s)	II	T2a	N0	M0	Blank(s)	Blank(s)	Blank(s)	Blank(s)	Blank(s)	Blank(s)	T2a	N0	M0	27	None	None; diagnosed at autopsy		Surgery performed	Blank(s)	Blank(s)	Blank(s)	Blank(s)	Blank(s)	Blank(s)	Blank(s)	98	0	No
16424700	75-79 years	Female	2011	Melanoma of the Skin	MelanomaSkin	447	8720	Unknown	Left - origin of primary	Positive histology	8720/3: Malignant melanoma, NOS	8720-8799: nevi and melanomas	Melanoma of the Skin	XId Malignant melanomas	Localized	Localized	Localized only	Blank(s)	Blank(s)	Blank(s)	Blank(s)	IA	T1a	N0	M0	Blank(s)	Blank(s)	Blank(s)	Blank(s)	Blank(s)	Blank(s)	T1a	N0	M0	30	None	None; diagnosed at autopsy		Surgery performed	Blank(s)	Blank(s)	Blank(s)	Blank(s)	Blank(s)	Blank(s)	Blank(s)	98	0	No
16424717	75-79 years	Male	2009	Melanoma of the Skin	MelanomaSkin	443	8720	Unknown	Right - origin of primary	Positive histology	8720/3: Malignant melanoma, NOS	8720-8799: nevi and melanomas	Melanoma of the Skin	XId Malignant melanomas	Unknown/unstaged	Unknown/unstaged	Unknown/unstaged/unspecified/DCO	Blank(s)	Blank(s)	Blank(s)	Blank(s)	Blank(s)	Blank(s)	Blank(s)	Blank(s)	Blank(s)	Blank(s)	Blank(s)	Blank(s)	Blank(s)	Blank(s)	TX	NX	MX	90	None	None; diagnosed at autopsy		Surgery performed	Blank(s)	Blank(s)	Blank(s)	Blank(s)	Blank(s)	Blank(s)	Blank(s)	98	0	Blank(s)
16424717	80-84 years	Male	2011	NHL - Extranodal	Lymphoma	713	9680	B-cell; pre-B; B-precursor	Left - origin of primary	Pos hist AND immunophenotyping AND/OR pos genetic studies	9680/3: Diffuse large B-cell lymphoma (DLBCL), NOS	9670-9699: nhl - mature b-cell lymphomas	NHL - Extranodal	IIb Non-Hodgkin lymphomas (except Burkitt lymphoma)	Localized	Localized	Localized only	Blank(s)	Blank(s)	Blank(s)	Blank(s)	IEA	NA	NA	NA	Blank(s)	Blank(s)	Blank(s)	Blank(s)	Blank(s)	Blank(s)	NA	NA	NA	20	Unknown or not applicable	None; diagnosed at autopsy		Surgery performed	Blank(s)	Blank(s)	Blank(s)	Blank(s)	Blank(s)	Blank(s)	Blank(s)	99	99	N/A
16424721	50-54 years	Male	2011	Prostate	Prostate	619	8140	Poorly differentiated; Grade III	Not a paired site	Positive histology	8140/3: Adenocarcinoma, NOS	8140-8389: adenomas and adenocarcinomas	Prostate	XIf Other and unspecified carcinomas	Distant	Distant	Distant site(s)/node(s) involved	Blank(s)	Blank(s)	Blank(s)	Blank(s)	IV	T3b	N1	M1b	Blank(s)	Blank(s)	Blank(s)	Blank(s)	Blank(s)	Blank(s)	T3b	N1	M1b	0	None	None; diagnosed at autopsy		Not recommended	Blank(s)	Blank(s)	Blank(s)	Blank(s)	Blank(s)	Blank(s)	Blank(s)	98	0	No
16424721	55-59 years	Male	2013	Prostate	Prostate	619	8246	Unknown	Not a paired site	Positive histology	8246/3: Neuroendocrine carcinoma, NOS	8140-8389: adenomas and adenocarcinomas	Prostate	XIf Other and unspecified carcinomas	Distant	Distant	Distant site(s)/node(s) involved	Blank(s)	Blank(s)	Blank(s)	Blank(s)	IV	TX	NX	M1a	Blank(s)	Blank(s)	Blank(s)	Blank(s)	Blank(s)	Blank(s)	TX	NX	M1a	0	None	None; diagnosed at autopsy		Not recommended	Blank(s)	Blank(s)	Blank(s)	Blank(s)	Blank(s)	Blank(s)	Blank(s)	98	0	Unknown
16424751	65-69 years	Male	2011	Prostate	Prostate	619	8140	Poorly differentiated; Grade III	Not a paired site	Positive histology	8140/3: Adenocarcinoma, NOS	8140-8389: adenomas and adenocarcinomas	Prostate	XIf Other and unspecified carcinomas	Localized	Localized	Localized only	Blank(s)	Blank(s)	Blank(s)	Blank(s)	IIB	T2c	N0	M0	Blank(s)	Blank(s)	Blank(s)	Blank(s)	Blank(s)	Blank(s)	T2c	N0	M0	0	None	None; diagnosed at autopsy		Not recommended, contraindicated due to other cond; autopsy only (1973-2002)	Blank(s)	Blank(s)	Blank(s)	Blank(s)	Blank(s)	Blank(s)	Blank(s)	98	0	No
16424751	70-74 years	Male	2014	Esophagus	Esophagus	155	8140	Poorly differentiated; Grade III	Not a paired site	Positive histology	8140/3: Adenocarcinoma, NOS	8140-8389: adenomas and adenocarcinomas	Esophagus	XIf Other and unspecified carcinomas	Localized	Localized	Localized only	Blank(s)	Blank(s)	Blank(s)	Blank(s)	IIA	T2	N0	M0	Blank(s)	Blank(s)	Blank(s)	Blank(s)	Blank(s)	Blank(s)	T2	N0	M0	0	None	None; diagnosed at autopsy		Recommended but not performed, patient refused	Blank(s)	Blank(s)	Blank(s)	Blank(s)	Blank(s)	Blank(s)	Blank(s)	98	0	No
16424754	60-64 years	Male	2011	Prostate	Prostate	619	8140	Poorly differentiated; Grade III	Not a paired site	Positive histology	8140/3: Adenocarcinoma, NOS	8140-8389: adenomas and adenocarcinomas	Prostate	XIf Other and unspecified carcinomas	Localized	Localized	Localized only	Blank(s)	Blank(s)	Blank(s)	Blank(s)	IIB	T2c	N0	M0	Blank(s)	Blank(s)	Blank(s)	Blank(s)	Blank(s)	Blank(s)	T2c	N0	M0	50	4 or more regional lymph nodes removed	None; diagnosed at autopsy		Surgery performed	Blank(s)	Blank(s)	Blank(s)	Blank(s)	Blank(s)	Blank(s)	Blank(s)	0	11	No
16424754	65-69 years	Male	2015	Urinary Bladder	Bladder	679	8130	Poorly differentiated; Grade III	Not a paired site	Positive histology	8130/3: Papillary transitional cell carcinoma	8120-8139: transitional cell papillomas and carcinomas	Urinary Bladder	XIf Other and unspecified carcinomas	Localized	Localized	Localized only	Blank(s)	Blank(s)	Blank(s)	Blank(s)	I	T1	N0	M0	Blank(s)	Blank(s)	Blank(s)	Blank(s)	Blank(s)	Blank(s)	T1	N0	M0	22	None	None; diagnosed at autopsy		Surgery performed	Blank(s)	Blank(s)	Blank(s)	Blank(s)	Blank(s)	Blank(s)	Blank(s)	98	0	No
16424757	60-64 years	Male	2011	Prostate	Prostate	619	8140	Poorly differentiated; Grade III	Not a paired site	Positive histology	8140/3: Adenocarcinoma, NOS	8140-8389: adenomas and adenocarcinomas	Prostate	XIf Other and unspecified carcinomas	Localized	Localized	Localized only	Blank(s)	Blank(s)	Blank(s)	Blank(s)	IIA	T2a	N0	M0	Blank(s)	Blank(s)	Blank(s)	Blank(s)	Blank(s)	Blank(s)	T2a	N0	M0	50	4 or more regional lymph nodes removed	None; diagnosed at autopsy		Surgery performed	Blank(s)	Blank(s)	Blank(s)	Blank(s)	Blank(s)	Blank(s)	Blank(s)	0	4	No
16424761	70-74 years	Male	2011	Prostate	Prostate	619	8140	Moderately differentiated; Grade II	Not a paired site	Positive histology	8140/3: Adenocarcinoma, NOS	8140-8389: adenomas and adenocarcinomas	Prostate	XIf Other and unspecified carcinomas	Localized	Localized	Localized only	Blank(s)	Blank(s)	Blank(s)	Blank(s)	I	T2NOS	N0	M0	Blank(s)	Blank(s)	Blank(s)	Blank(s)	Blank(s)	Blank(s)	T2NOS	N0	M0	0	None	None; diagnosed at autopsy		Not recommended	Blank(s)	Blank(s)	Blank(s)	Blank(s)	Blank(s)	Blank(s)	Blank(s)	98	0	No
16424776	50-54 years	Female	2015	Brain	Brain	711	9440	Unknown	Left - origin of primary	Positive histology	9440/3: Glioblastoma, NOS	9380-9489: gliomas	Brain	IIIb Astrocytomas	Regional	Regional	Regional, NOS	Blank(s)	Blank(s)	Blank(s)	Blank(s)	NA	NA	NA	NA	Blank(s)	Blank(s)	Blank(s)	Blank(s)	Blank(s)	Blank(s)	NA	NA	NA	20	Unknown or not applicable	None; diagnosed at autopsy		Surgery performed	Blank(s)	Blank(s)	Blank(s)	Blank(s)	Blank(s)	Blank(s)	Blank(s)	99	99	No
16424799	70-74 years	Male	2011	Prostate	Prostate	619	8140	Moderately differentiated; Grade II	Not a paired site	Positive histology	8140/3: Adenocarcinoma, NOS	8140-8389: adenomas and adenocarcinomas	Prostate	XIf Other and unspecified carcinomas	Localized	Localized	Localized only	Blank(s)	Blank(s)	Blank(s)	Blank(s)	I	T2NOS	N0	M0	Blank(s)	Blank(s)	Blank(s)	Blank(s)	Blank(s)	Blank(s)	T2NOS	N0	M0	0	None	None; diagnosed at autopsy		Not recommended	Blank(s)	Blank(s)	Blank(s)	Blank(s)	Blank(s)	Blank(s)	Blank(s)	98	0	No
16424808	65-69 years	Male	2011	Prostate	Prostate	619	8140	Moderately differentiated; Grade II	Not a paired site	Positive histology	8140/3: Adenocarcinoma, NOS	8140-8389: adenomas and adenocarcinomas	Prostate	XIf Other and unspecified carcinomas	Localized	Localized	Localized only	Blank(s)	Blank(s)	Blank(s)	Blank(s)	IIA	T1c	N0	M0	Blank(s)	Blank(s)	Blank(s)	Blank(s)	Blank(s)	Blank(s)	T1c	N0	M0	0	None	None; diagnosed at autopsy		Not recommended	Blank(s)	Blank(s)	Blank(s)	Blank(s)	Blank(s)	Blank(s)	Blank(s)	98	0	No
16424808	70-74 years	Male	2014	NHL - Nodal	Lymphoma	422	9716	T-cell	Not a paired site	Positive histology	9716/3: Hepatosplenic T-cell lymphoma	9700-9719: nhl - mature t and nk-cell lymphomas	NHL - Nodal	IIb Non-Hodgkin lymphomas (except Burkitt lymphoma)	Distant	Distant	Distant site(s)/node(s) involved	Blank(s)	Blank(s)	Blank(s)	Blank(s)	IVB	NA	NA	NA	Blank(s)	Blank(s)	Blank(s)	Blank(s)	Blank(s)	Blank(s)	NA	NA	NA	0	Unknown or not applicable	None; diagnosed at autopsy		Not recommended	Blank(s)	Blank(s)	Blank(s)	Blank(s)	Blank(s)	Blank(s)	Blank(s)	99	99	N/A
16424833	65-69 years	Male	2011	Prostate	Prostate	619	8140	Poorly differentiated; Grade III	Not a paired site	Positive histology	8140/3: Adenocarcinoma, NOS	8140-8389: adenomas and adenocarcinomas	Prostate	XIf Other and unspecified carcinomas	Localized	Localized	Localized only	Blank(s)	Blank(s)	Blank(s)	Blank(s)	IIB	T2c	N0	M0	Blank(s)	Blank(s)	Blank(s)	Blank(s)	Blank(s)	Blank(s)	T2c	N0	M0	80	4 or more regional lymph nodes removed	None; diagnosed at autopsy		Surgery performed	Blank(s)	Blank(s)	Blank(s)	Blank(s)	Blank(s)	Blank(s)	Blank(s)	0	6	No
16424833	65-69 years	Male	2011	Urinary Bladder	Bladder	675	8130	Unknown	Not a paired site	Positive histology	8130/3: Papillary transitional cell carcinoma	8120-8139: transitional cell papillomas and carcinomas	Urinary Bladder	XIf Other and unspecified carcinomas	In situ	In situ	In situ	Blank(s)	Blank(s)	Blank(s)	Blank(s)	0a	Ta	N0	M0	Blank(s)	Blank(s)	Blank(s)	Blank(s)	Blank(s)	Blank(s)	Ta	N0	M0	27	None	None; diagnosed at autopsy		Surgery performed	Blank(s)	Blank(s)	Blank(s)	Blank(s)	Blank(s)	Blank(s)	Blank(s)	98	0	No
16424838	55-59 years	Male	2011	Melanoma of the Skin	MelanomaSkin	445	8743	Unknown	Right - origin of primary	Positive histology	8743/3: Superficial spreading melanoma	8720-8799: nevi and melanomas	Melanoma of the Skin	XId Malignant melanomas	Localized	Localized	Localized only	Blank(s)	Blank(s)	Blank(s)	Blank(s)	IIA	T3a	N0	M0	Blank(s)	Blank(s)	Blank(s)	Blank(s)	Blank(s)	Blank(s)	T3a	N0	M0	47	Sentinel lymph node biopsy	None; diagnosed at autopsy		Surgery performed	Blank(s)	Blank(s)	Blank(s)	Blank(s)	Blank(s)	Blank(s)	Blank(s)	0	1	No
16424845	60-64 years	Male	2011	Stomach	EsophagusGEJunction	160	8490	Poorly differentiated; Grade III	Not a paired site	Positive histology	8490/3: Signet ring cell carcinoma	8440-8499: cystic, mucinous and serous neoplasms	Stomach	XIf Other and unspecified carcinomas	Regional	Regional	Regional by both direct extension and lymph node involvement	Blank(s)	Blank(s)	Blank(s)	Blank(s)	IIIA	T3	N1	M0	Blank(s)	Blank(s)	Blank(s)	Blank(s)	Blank(s)	Blank(s)	T2b	N1	M0	51	4 or more regional lymph nodes removed	None; diagnosed at autopsy		Surgery performed	Blank(s)	Blank(s)	Blank(s)	Blank(s)	Blank(s)	Blank(s)	Blank(s)	0	21	No
16424845	60-64 years	Male	2011	Esophagus	Esophagus	159	8480	Unknown	Not a paired site	Positive histology	8480/3: Mucinous adenocarcinoma	8440-8499: cystic, mucinous and serous neoplasms	Esophagus	XIf Other and unspecified carcinomas	Unknown/unstaged	Unknown/unstaged	Unknown/unstaged/unspecified/DCO	Blank(s)	Blank(s)	Blank(s)	Blank(s)	UNK Stage	TX	NX	M0	Blank(s)	Blank(s)	Blank(s)	Blank(s)	Blank(s)	Blank(s)	TX	NX	MX	0	None	None; diagnosed at autopsy		Not recommended	Blank(s)	Blank(s)	Blank(s)	Blank(s)	Blank(s)	Blank(s)	Blank(s)	98	0	Unknown
16424862	80-84 years	Male	2013	NHL - Extranodal	Lymphoma	100	9680	B-cell; pre-B; B-precursor	Not a paired site	Positive histology	9680/3: Diffuse large B-cell lymphoma (DLBCL), NOS	9670-9699: nhl - mature b-cell lymphomas	NHL - Extranodal	IIb Non-Hodgkin lymphomas (except Burkitt lymphoma)	Regional	Regional	Regional, NOS	Blank(s)	Blank(s)	Blank(s)	Blank(s)	IIA	NA	NA	NA	Blank(s)	Blank(s)	Blank(s)	Blank(s)	Blank(s)	Blank(s)	NA	NA	NA	0	Unknown or not applicable	None; diagnosed at autopsy		Not recommended	Blank(s)	Blank(s)	Blank(s)	Blank(s)	Blank(s)	Blank(s)	Blank(s)	99	99	N/A
16424862	85+ years	Male	2014	Kaposi Sarcoma	KaposiSarcoma	446	9140	Unknown	Left - origin of primary	Positive histology	9140/3: Kaposi sarcoma	9120-9169: blood vessel tumors	Kaposi Sarcoma	IXc Kaposi sarcoma	Localized	Blank(s)	Localized only	Blank(s)	Blank(s)	Blank(s)	Blank(s)	NA	NA	NA	NA	Blank(s)	Blank(s)	Blank(s)	Blank(s)	Blank(s)	Blank(s)	NA	NA	NA	31	None	None; diagnosed at autopsy		Surgery performed	Blank(s)	Blank(s)	Blank(s)	Blank(s)	Blank(s)	Blank(s)	Blank(s)	98	0	N/A
16424893	45-49 years	Female	2011	Breast	Breast	509	8520	Well differentiated; Grade I	Right - origin of primary	Positive histology	8520/3: Lobular carcinoma, NOS	8500-8549: ductal and lobular neoplasms	Breast	XIf Other and unspecified carcinomas	Localized	Localized	Localized only	Blank(s)	Blank(s)	Blank(s)	Blank(s)	IA	T1c	N0(i+)	M0	Blank(s)	Blank(s)	Blank(s)	Blank(s)	Blank(s)	Blank(s)	T1c	N0(i+)	M0	41	Unknown or not applicable	None; diagnosed at autopsy		Surgery performed	Blank(s)	Blank(s)	Blank(s)	Blank(s)	Blank(s)	Blank(s)	Blank(s)	0	4	No
16424923	85+ years	Male	2011	Melanoma of the Skin	MelanomaSkin	447	8743	Unknown	Left - origin of primary	Positive histology	8743/3: Superficial spreading melanoma	8720-8799: nevi and melanomas	Melanoma of the Skin	XId Malignant melanomas	Localized	Localized	Localized only	Blank(s)	Blank(s)	Blank(s)	Blank(s)	IIA	T2b	N0	M0	Blank(s)	Blank(s)	Blank(s)	Blank(s)	Blank(s)	Blank(s)	T2b	N0	M0	32	None	None; diagnosed at autopsy		Surgery performed	Blank(s)	Blank(s)	Blank(s)	Blank(s)	Blank(s)	Blank(s)	Blank(s)	98	0	No
16424923	85+ years	Male	2013	Urinary Bladder	Bladder	675	8130	Well differentiated; Grade I	Not a paired site	Positive histology	8130/3: Papillary transitional cell carcinoma	8120-8139: transitional cell papillomas and carcinomas	Urinary Bladder	XIf Other and unspecified carcinomas	In situ	In situ	In situ	Blank(s)	Blank(s)	Blank(s)	Blank(s)	0a	Ta	N0	M0	Blank(s)	Blank(s)	Blank(s)	Blank(s)	Blank(s)	Blank(s)	Ta	N0	M0	27	None	None; diagnosed at autopsy		Surgery performed	Blank(s)	Blank(s)	Blank(s)	Blank(s)	Blank(s)	Blank(s)	Blank(s)	98	0	No
16424923	85+ years	Male	2013	Urinary Bladder	Bladder	679	8130	Poorly differentiated; Grade III	Not a paired site	Positive histology	8130/3: Papillary transitional cell carcinoma	8120-8139: transitional cell papillomas and carcinomas	Urinary Bladder	XIf Other and unspecified carcinomas	Localized	Localized	Localized only	Blank(s)	Blank(s)	Blank(s)	Blank(s)	I	T1	N0	M0	Blank(s)	Blank(s)	Blank(s)	Blank(s)	Blank(s)	Blank(s)	T1	N0	M0	27	None	None; diagnosed at autopsy		Surgery performed	Blank(s)	Blank(s)	Blank(s)	Blank(s)	Blank(s)	Blank(s)	Blank(s)	98	0	No
16424923	85+ years	Male	2014	Prostate	Prostate	619	8140	Unknown	Not a paired site	Positive histology	8140/3: Adenocarcinoma, NOS	8140-8389: adenomas and adenocarcinomas	Prostate	XIf Other and unspecified carcinomas	Distant	Distant	Distant site(s)/node(s) involved	Blank(s)	Blank(s)	Blank(s)	Blank(s)	IV	TX	N0	M1b	Blank(s)	Blank(s)	Blank(s)	Blank(s)	Blank(s)	Blank(s)	TX	N0	M1b	0	None	None; diagnosed at autopsy		Not recommended	Blank(s)	Blank(s)	Blank(s)	Blank(s)	Blank(s)	Blank(s)	Blank(s)	98	0	No
16424935	65-69 years	Male	2011	Prostate	Prostate	619	8140	Moderately differentiated; Grade II	Not a paired site	Positive histology	8140/3: Adenocarcinoma, NOS	8140-8389: adenomas and adenocarcinomas	Prostate	XIf Other and unspecified carcinomas	Localized	Localized	Localized only	Blank(s)	Blank(s)	Blank(s)	Blank(s)	I	T1c	N0	M0	Blank(s)	Blank(s)	Blank(s)	Blank(s)	Blank(s)	Blank(s)	T1c	N0	M0	0	None	None; diagnosed at autopsy		Not recommended	Blank(s)	Blank(s)	Blank(s)	Blank(s)	Blank(s)	Blank(s)	Blank(s)	98	0	No
16424939	70-74 years	Female	2011	Miscellaneous	HemeRetic	421	9985	Unknown	Not a paired site	Pos hist AND immunophenotyping AND/OR pos genetic studies	9985/3: Refractory cytopenia with multilineage dysplasia	9980-9989: myelodysplastic syndrome	Miscellaneous	Id Myelodysplastic syndrome and other myeloproliferative diseases	Distant	Blank(s)	Distant site(s)/node(s) involved	Blank(s)	Blank(s)	Blank(s)	Blank(s)	NA	NA	NA	NA	Blank(s)	Blank(s)	Blank(s)	Blank(s)	Blank(s)	Blank(s)	NA	NA	NA	98	Unknown or not applicable	None; diagnosed at autopsy		Not recommended	Blank(s)	Blank(s)	Blank(s)	Blank(s)	Blank(s)	Blank(s)	Blank(s)	99	99	N/A
16424939	70-74 years	Female	2014	Acute Myeloid Leukemia	HemeRetic	421	9861	Unknown	Not a paired site	Pos hist AND immunophenotyping AND/OR pos genetic studies	9861/3: Acute myeloid leukemia, NOS	9840-9939: myeloid leukemias (C42.1)	Acute Myeloid Leukemia	Ib Acute myeloid leukemias	Distant	Blank(s)	Distant site(s)/node(s) involved	Blank(s)	Blank(s)	Blank(s)	Blank(s)	NA	NA	NA	NA	Blank(s)	Blank(s)	Blank(s)	Blank(s)	Blank(s)	Blank(s)	NA	NA	NA	98	Unknown or not applicable	None; diagnosed at autopsy		Not recommended	Blank(s)	Blank(s)	Blank(s)	Blank(s)	Blank(s)	Blank(s)	Blank(s)	99	99	N/A
16424977	30-34 years	Male	2011	Melanoma of the Skin	MelanomaSkin	449	8721	Unknown	Not a paired site	Positive histology	8721/3: Nodular melanoma	8720-8799: nevi and melanomas	Melanoma of the Skin	XId Malignant melanomas	Distant	Distant	Distant site(s)/node(s) involved	Blank(s)	Blank(s)	Blank(s)	Blank(s)	IV	T0	N1NOS	M1c	Blank(s)	Blank(s)	Blank(s)	Blank(s)	Blank(s)	Blank(s)	T0	N1NOS	M1c	0	None	None; diagnosed at autopsy		Not recommended	Blank(s)	Blank(s)	Blank(s)	Blank(s)	Blank(s)	Blank(s)	Blank(s)	98	0	No
16424986	75-79 years	Male	2011	Prostate	Prostate	619	8140	Poorly differentiated; Grade III	Not a paired site	Positive histology	8140/3: Adenocarcinoma, NOS	8140-8389: adenomas and adenocarcinomas	Prostate	XIf Other and unspecified carcinomas	Localized	Localized	Localized only	Blank(s)	Blank(s)	Blank(s)	Blank(s)	IIA	T2b	N0	M0	Blank(s)	Blank(s)	Blank(s)	Blank(s)	Blank(s)	Blank(s)	T2b	N0	M0	0	None	None; diagnosed at autopsy		Not recommended	Blank(s)	Blank(s)	Blank(s)	Blank(s)	Blank(s)	Blank(s)	Blank(s)	98	0	No
16424999	50-54 years	Male	2009	NHL - Nodal	Lymphoma	779	9670	B-cell; pre-B; B-precursor	Not a paired site	Positive histology	9670/3: Malignant lymphoma, small B lymphocytic, NOS (OBS 2012+) see 9823/3	9670-9699: nhl - mature b-cell lymphomas	NHL - Nodal	IIb Non-Hodgkin lymphomas (except Burkitt lymphoma)	Distant	Distant	Distant site(s)/node(s) involved	Blank(s)	Blank(s)	Blank(s)	Blank(s)	Blank(s)	Blank(s)	Blank(s)	Blank(s)	Blank(s)	Blank(s)	Blank(s)	Blank(s)	Blank(s)	Blank(s)	NA	NA	NA	0	Unknown or not applicable	None; diagnosed at autopsy		Not recommended	Blank(s)	Blank(s)	Blank(s)	Blank(s)	Blank(s)	Blank(s)	Blank(s)	99	99	Blank(s)
16424999	60-64 years	Male	2019	Lung and Bronchus	Blank(s)	341	8046	Blank(s)	Right - origin of primary	Positive histology	8046/3: Non-small cell carcinoma	8010-8049: epithelial neoplasms, NOS	Lung and Bronchus	XIf Other and unspecified carcinomas	Unknown/unstaged	Blank(s)	Blank(s)	88	88	88	88	Blank(s)	Blank(s)	Blank(s)	Blank(s)	Blank(s)	Blank(s)	Blank(s)	Blank(s)	Blank(s)	Blank(s)	Blank(s)	Blank(s)	Blank(s)	0	None	None; diagnosed at autopsy		Not recommended	Blank(s)	Blank(s)	Blank(s)	Blank(s)	999	999	999	98	0	No
16425018	55-59 years	Male	2011	Melanoma of the Skin	MelanomaSkin	445	8743	Unknown	Paired site: midline tumor	Positive histology	8743/3: Superficial spreading melanoma	8720-8799: nevi and melanomas	Melanoma of the Skin	XId Malignant melanomas	Localized	Localized	Localized only	Blank(s)	Blank(s)	Blank(s)	Blank(s)	IA	T1a	N0	M0	Blank(s)	Blank(s)	Blank(s)	Blank(s)	Blank(s)	Blank(s)	T1a	N0	M0	46	None	None; diagnosed at autopsy		Surgery performed	Blank(s)	Blank(s)	Blank(s)	Blank(s)	Blank(s)	Blank(s)	Blank(s)	98	0	No
16425018	60-64 years	Male	2017	Prostate	Prostate	619	8140	Poorly differentiated; Grade III	Not a paired site	Positive histology	8140/3: Adenocarcinoma, NOS	8140-8389: adenomas and adenocarcinomas	Prostate	XIf Other and unspecified carcinomas	Distant	Distant	Distant site(s)/node(s) involved	Blank(s)	Blank(s)	Blank(s)	Blank(s)	Blank(s)	Blank(s)	Blank(s)	Blank(s)	c2C	cX	c1B	Clinical	Clinical	Clinical	Blank(s)	Blank(s)	Blank(s)	0	None	None; diagnosed at autopsy		Not recommended	Blank(s)	Blank(s)	Blank(s)	Blank(s)	Blank(s)	Blank(s)	999	98	0	No
16425022	60-64 years	Male	2011	Tonsil	Oropharynx	99	8070	Poorly differentiated; Grade III	Left - origin of primary	Positive histology	8070/3: Squamous cell carcinoma, NOS	8050-8089: squamous cell neoplasms	Tonsil	XIf Other and unspecified carcinomas	Regional	Blank(s)	Regional lymph nodes involved only	Blank(s)	Blank(s)	Blank(s)	Blank(s)	IVA	T2	N2b	M0	Blank(s)	Blank(s)	Blank(s)	Blank(s)	Blank(s)	Blank(s)	T2	N2b	M0	31	4 or more regional lymph nodes removed	None; diagnosed at autopsy		Surgery performed	Blank(s)	Blank(s)	Blank(s)	Blank(s)	Blank(s)	Blank(s)	Blank(s)	4	25	No
16425022	65-69 years	Male	2017	Prostate	Prostate	619	8140	Moderately differentiated; Grade II	Not a paired site	Positive histology	8140/3: Adenocarcinoma, NOS	8140-8389: adenomas and adenocarcinomas	Prostate	XIf Other and unspecified carcinomas	Regional	Regional	Regional by direct extension only	Blank(s)	Blank(s)	Blank(s)	Blank(s)	Blank(s)	Blank(s)	Blank(s)	Blank(s)	p3A	c0	c0	Pathologic	Clinical	Clinical	Blank(s)	Blank(s)	Blank(s)	50	None	None; diagnosed at autopsy		Surgery performed	Blank(s)	Blank(s)	Blank(s)	Blank(s)	Blank(s)	Blank(s)	999	98	0	No
16425043	40-44 years	Female	2011	Breast	Breast	504	8500	Poorly differentiated; Grade III	Left - origin of primary	Positive histology	8500/3: Infiltrating duct carcinoma, NOS	8500-8549: ductal and lobular neoplasms	Breast	XIf Other and unspecified carcinomas	Regional	Regional	Regional lymph nodes involved only	Blank(s)	Blank(s)	Blank(s)	Blank(s)	IB	T1c	N1mi	M0	Blank(s)	Blank(s)	Blank(s)	Blank(s)	Blank(s)	Blank(s)	T1c	N1mi	M0	23	Unknown or not applicable	None; diagnosed at autopsy		Surgery performed	Blank(s)	Blank(s)	Blank(s)	Blank(s)	Blank(s)	Blank(s)	Blank(s)	1	4	No
16425044	55-59 years	Male	2010	Rectum	Rectum	209	8210	Poorly differentiated; Grade III	Not a paired site	Positive histology	8210/3: Adenocarcinoma in adenomatous polyp	8140-8389: adenomas and adenocarcinomas	Rectum	XIf Other and unspecified carcinomas	Localized	Localized	Localized only	Blank(s)	Blank(s)	Blank(s)	Blank(s)	I	T1	N0	M0	Blank(s)	Blank(s)	Blank(s)	Blank(s)	Blank(s)	Blank(s)	T1	N0	M0	30	4 or more regional lymph nodes removed	None; diagnosed at autopsy		Surgery performed	Blank(s)	Blank(s)	Blank(s)	Blank(s)	Blank(s)	Blank(s)	Blank(s)	0	12	No
16425044	55-59 years	Male	2011	Urinary Bladder	Bladder	679	8130	Unknown	Not a paired site	Positive histology	8130/3: Papillary transitional cell carcinoma	8120-8139: transitional cell papillomas and carcinomas	Urinary Bladder	XIf Other and unspecified carcinomas	In situ	In situ	In situ	Blank(s)	Blank(s)	Blank(s)	Blank(s)	0a	Ta	N0	M0	Blank(s)	Blank(s)	Blank(s)	Blank(s)	Blank(s)	Blank(s)	Ta	N0	M0	27	None	None; diagnosed at autopsy		Surgery performed	Blank(s)	Blank(s)	Blank(s)	Blank(s)	Blank(s)	Blank(s)	Blank(s)	98	0	No
16425048	75-79 years	Female	2015	Breast	Breast	502	8500	Well differentiated; Grade I	Right - origin of primary	Positive histology	8500/3: Infiltrating duct carcinoma, NOS	8500-8549: ductal and lobular neoplasms	Breast	XIf Other and unspecified carcinomas	Localized	Localized	Localized only	Blank(s)	Blank(s)	Blank(s)	Blank(s)	IA	T1a	N0	M0	Blank(s)	Blank(s)	Blank(s)	Blank(s)	Blank(s)	Blank(s)	T1a	N0	M0	22	Unknown or not applicable	None; diagnosed at autopsy		Surgery performed	Blank(s)	Blank(s)	Blank(s)	Blank(s)	Blank(s)	Blank(s)	Blank(s)	0	4	No
16425057	65-69 years	Male	2010	Chronic Lymphocytic Leukemia	HemeRetic	421	9823	B-cell; pre-B; B-precursor	Not a paired site	Pos hist AND immunophenotyping AND/OR pos genetic studies	9823/3: Chronic lymphocytic leukemia/small lymphocytic lymphoma	9820-9839: lymphoid leukemias (C42.1)	Chronic Lymphocytic Leukemia	Ia Lymphoid leukemias	Distant	Blank(s)	Distant site(s)/node(s) involved	Blank(s)	Blank(s)	Blank(s)	Blank(s)	NA	NA	NA	NA	Blank(s)	Blank(s)	Blank(s)	Blank(s)	Blank(s)	Blank(s)	NA	NA	NA	98	Unknown or not applicable	None; diagnosed at autopsy		Not recommended	Blank(s)	Blank(s)	Blank(s)	Blank(s)	Blank(s)	Blank(s)	Blank(s)	99	99	N/A
16425057	65-69 years	Male	2011	Hepatic Flexure	Colon	183	8140	Moderately differentiated; Grade II	Not a paired site	Positive histology	8140/3: Adenocarcinoma, NOS	8140-8389: adenomas and adenocarcinomas	Hepatic Flexure	XIf Other and unspecified carcinomas	Localized	Localized	Localized only	Blank(s)	Blank(s)	Blank(s)	Blank(s)	I	T2	N0	M0	Blank(s)	Blank(s)	Blank(s)	Blank(s)	Blank(s)	Blank(s)	T2	N0	M0	40	4 or more regional lymph nodes removed	None; diagnosed at autopsy		Surgery performed	Blank(s)	Blank(s)	Blank(s)	Blank(s)	Blank(s)	Blank(s)	Blank(s)	0	35	No
16425114	75-79 years	Male	2011	Myeloma	MyelomaPlasmaCellDisorder	421	9732	B-cell; pre-B; B-precursor	Not a paired site	Positive histology	9732/3: Plasma cell myeloma	9730-9739: plasma cell tumors	Myeloma	IIb Non-Hodgkin lymphomas (except Burkitt lymphoma)	Distant	Distant	Distant site(s)/node(s) involved	Blank(s)	Blank(s)	Blank(s)	Blank(s)	NA	NA	NA	NA	Blank(s)	Blank(s)	Blank(s)	Blank(s)	Blank(s)	Blank(s)	NA	NA	NA	98	Unknown or not applicable	None; diagnosed at autopsy		Not recommended	Blank(s)	Blank(s)	Blank(s)	Blank(s)	Blank(s)	Blank(s)	Blank(s)	99	99	N/A
16425125	65-69 years	Male	2010	Lung and Bronchus	Lung	349	8010	Unknown	Left - origin of primary	Positive histology	8010/3: Carcinoma, NOS	8010-8049: epithelial neoplasms, NOS	Lung and Bronchus	XIf Other and unspecified carcinomas	Unknown/unstaged	Unknown/unstaged	Unknown/unstaged/unspecified/DCO	Blank(s)	Blank(s)	Blank(s)	Blank(s)	OCCULT	TX	N0	M0	Blank(s)	Blank(s)	Blank(s)	Blank(s)	Blank(s)	Blank(s)	TX	N0	M0	30	Unknown or not applicable	None; diagnosed at autopsy		Surgery performed	Blank(s)	Blank(s)	Blank(s)	Blank(s)	Blank(s)	Blank(s)	Blank(s)	99	99	No
16425125	70-74 years	Male	2013	Rectum	NETRectum	209	8240	Well differentiated; Grade I	Not a paired site	Positive histology	8240/3: Carcinoid tumor, NOS	8140-8389: adenomas and adenocarcinomas	Rectum	XIf Other and unspecified carcinomas	Localized	Localized	Localized only	Blank(s)	Blank(s)	Blank(s)	Blank(s)	I	T1a	N0	M0	Blank(s)	Blank(s)	Blank(s)	Blank(s)	Blank(s)	Blank(s)	NA	NA	NA	27	None	None; diagnosed at autopsy		Surgery performed	Blank(s)	Blank(s)	Blank(s)	Blank(s)	Blank(s)	Blank(s)	Blank(s)	98	0	No
16425133	55-59 years	Male	2011	Thyroid	Thyroid	739	8260	Unknown	Not a paired site	Positive histology	8260/3: Papillary adenocarcinoma, NOS	8140-8389: adenomas and adenocarcinomas	Thyroid	XIb Thyroid carcinomas	Localized	Localized	Localized only	Blank(s)	Blank(s)	Blank(s)	Blank(s)	I	T1a(s)	N0	M0	Blank(s)	Blank(s)	Blank(s)	Blank(s)	Blank(s)	Blank(s)	T1	N0	M0	23	None	None; diagnosed at autopsy		Surgery performed	Blank(s)	Blank(s)	Blank(s)	Blank(s)	Blank(s)	Blank(s)	Blank(s)	98	0	No
16425133	65-69 years	Male	2019	Melanoma of the Skin	Blank(s)	447	8744	Blank(s)	Right - origin of primary	Positive histology	8744/3: Acral lentiginous melanoma, malignant	8720-8799: nevi and melanomas	Melanoma of the Skin	XId Malignant melanomas	Localized	Blank(s)	Blank(s)	T1a	N0	M0	1A	Blank(s)	Blank(s)	Blank(s)	Blank(s)	Blank(s)	Blank(s)	Blank(s)	Blank(s)	Blank(s)	Blank(s)	Blank(s)	Blank(s)	Blank(s)	30	None	None; diagnosed at autopsy		Surgery performed	Blank(s)	Blank(s)	Blank(s)	Blank(s)	200	0	999	98	0	No
16425158	60-64 years	Male	2011	Thyroid	Thyroid	739	8343	Unknown	Not a paired site	Positive histology	8343/3: Papillary carcinoma, encapsulated	8140-8389: adenomas and adenocarcinomas	Thyroid	XIb Thyroid carcinomas	Localized	Localized	Localized only	Blank(s)	Blank(s)	Blank(s)	Blank(s)	I	T1b(m)	N0	M0	Blank(s)	Blank(s)	Blank(s)	Blank(s)	Blank(s)	Blank(s)	T1	N0	M0	50	1 to 3 regional lymph nodes removed	None; diagnosed at autopsy		Surgery performed	Blank(s)	Blank(s)	Blank(s)	Blank(s)	Blank(s)	Blank(s)	Blank(s)	0	2	No
16425185	55-59 years	Female	2011	Lung and Bronchus	Lung	340	8070	Moderately differentiated; Grade II	Left - origin of primary	Positive histology	8070/3: Squamous cell carcinoma, NOS	8050-8089: squamous cell neoplasms	Lung and Bronchus	XIf Other and unspecified carcinomas	Regional	Regional	Regional by both direct extension and lymph node involvement	Blank(s)	Blank(s)	Blank(s)	Blank(s)	IIA	T2a	N1	M0	Blank(s)	Blank(s)	Blank(s)	Blank(s)	Blank(s)	Blank(s)	T2	N1	M0	25	4 or more regional lymph nodes removed	None; diagnosed at autopsy		Surgery performed	Blank(s)	Blank(s)	Blank(s)	Blank(s)	Blank(s)	Blank(s)	Blank(s)	1	98	No
16425185	55-59 years	Female	2011	Anus, Anal Canal and Anorectum	Anus	210	8070	Unknown	Not a paired site	Positive histology	8070/3: Squamous cell carcinoma, NOS	8050-8089: squamous cell neoplasms	Anus, Anal Canal and Anorectum	XIf Other and unspecified carcinomas	Localized	Localized	Localized only	Blank(s)	Blank(s)	Blank(s)	Blank(s)	II	T2	N0	M0	Blank(s)	Blank(s)	Blank(s)	Blank(s)	Blank(s)	Blank(s)	T2	N0	M0	27	None	None; diagnosed at autopsy		Surgery performed	Blank(s)	Blank(s)	Blank(s)	Blank(s)	Blank(s)	Blank(s)	Blank(s)	98	0	No
16425187	85+ years	Female	2009	Lung and Bronchus	Lung	341	8140	Unknown	Left - origin of primary	Positive exfoliative cytology, no positive histology	8140/3: Adenocarcinoma, NOS	8140-8389: adenomas and adenocarcinomas	Lung and Bronchus	XIf Other and unspecified carcinomas	Localized	Localized	Localized only	Blank(s)	Blank(s)	Blank(s)	Blank(s)	Blank(s)	Blank(s)	Blank(s)	Blank(s)	Blank(s)	Blank(s)	Blank(s)	Blank(s)	Blank(s)	Blank(s)	T1	N0	M0	0	None	None; diagnosed at autopsy		Not recommended	Blank(s)	Blank(s)	Blank(s)	Blank(s)	Blank(s)	Blank(s)	Blank(s)	98	0	Blank(s)
16425187	85+ years	Female	2011	Kidney and Renal Pelvis	KidneyParenchyma	649	8312	Unknown	Paired site, but no information concerning laterality	Radiography without microscopic confirm	8312/3: Renal cell carcinoma	8140-8389: adenomas and adenocarcinomas	Kidney	VIb Renal carcinomas	Unknown/unstaged	Unknown/unstaged	Unknown/unstaged/unspecified/DCO	Blank(s)	Blank(s)	Blank(s)	Blank(s)	UNK Stage	TX	NX	M0	Blank(s)	Blank(s)	Blank(s)	Blank(s)	Blank(s)	Blank(s)	TX	NX	MX	0	None	None; diagnosed at autopsy		Not recommended	Blank(s)	Blank(s)	Blank(s)	Blank(s)	Blank(s)	Blank(s)	Blank(s)	98	0	Unknown
16425193	70-74 years	Male	2010	Prostate	Prostate	619	8140	Moderately differentiated; Grade II	Not a paired site	Positive histology	8140/3: Adenocarcinoma, NOS	8140-8389: adenomas and adenocarcinomas	Prostate	XIf Other and unspecified carcinomas	Localized	Localized	Localized only	Blank(s)	Blank(s)	Blank(s)	Blank(s)	I	T2NOS	N0	M0	Blank(s)	Blank(s)	Blank(s)	Blank(s)	Blank(s)	Blank(s)	T2NOS	N0	M0	14	None	None; diagnosed at autopsy		Surgery performed	Blank(s)	Blank(s)	Blank(s)	Blank(s)	Blank(s)	Blank(s)	Blank(s)	98	0	No
16425193	75-79 years	Male	2016	Penis	Penis	609	8070	Unknown	Not a paired site	Positive histology	8070/3: Squamous cell carcinoma, NOS	8050-8089: squamous cell neoplasms	Penis	XIe Skin carcinomas	Localized	Blank(s)	Localized only	Blank(s)	Blank(s)	Blank(s)	Blank(s)	Blank(s)	Blank(s)	Blank(s)	Blank(s)	p1A	c0	c0	Pathologic	Clinical	Clinical	Blank(s)	Blank(s)	Blank(s)	30	None	None; diagnosed at autopsy		Surgery performed	Blank(s)	Blank(s)	Blank(s)	Blank(s)	Blank(s)	Blank(s)	990	98	0	No
16425222	85+ years	Female	2013	Lung and Bronchus	Lung	341	8010	Unknown	Left - origin of primary	Radiography without microscopic confirm	8010/3: Carcinoma, NOS	8010-8049: epithelial neoplasms, NOS	Lung and Bronchus	XIf Other and unspecified carcinomas	Distant	Distant	Distant site(s)/node(s) involved	Blank(s)	Blank(s)	Blank(s)	Blank(s)	IV	T1b	N2	M1b	Blank(s)	Blank(s)	Blank(s)	Blank(s)	Blank(s)	Blank(s)	T4	N2	M1	0	None	None; diagnosed at autopsy		Not recommended	Blank(s)	Blank(s)	Blank(s)	Blank(s)	Blank(s)	Blank(s)	Blank(s)	98	0	Yes
16425234	50-54 years	Female	2011	Breast	Breast	504	8500	Moderately differentiated; Grade II	Right - origin of primary	Positive histology	8500/3: Infiltrating duct carcinoma, NOS	8500-8549: ductal and lobular neoplasms	Breast	XIf Other and unspecified carcinomas	Regional	Regional	Regional lymph nodes involved only	Blank(s)	Blank(s)	Blank(s)	Blank(s)	IIB	T2	N1a	M0	Blank(s)	Blank(s)	Blank(s)	Blank(s)	Blank(s)	Blank(s)	T2	N1a	M0	51	Unknown or not applicable	None; diagnosed at autopsy		Surgery performed	Blank(s)	Blank(s)	Blank(s)	Blank(s)	Blank(s)	Blank(s)	Blank(s)	1	25	No
16425260	50-54 years	Female	2019	Breast	Blank(s)	509	8520	Blank(s)	Right - origin of primary	Positive histology	8520/3: Lobular carcinoma, NOS	8500-8549: ductal and lobular neoplasms	Breast	XIf Other and unspecified carcinomas	Regional	Blank(s)	Blank(s)	T2	N1a	M0	1B	Blank(s)	Blank(s)	Blank(s)	Blank(s)	Blank(s)	Blank(s)	Blank(s)	Blank(s)	Blank(s)	Blank(s)	Blank(s)	Blank(s)	Blank(s)	30	Unknown or not applicable	None; diagnosed at autopsy		Surgery performed	Blank(s)	Blank(s)	Blank(s)	Blank(s)	100	200	33	1	7	No
16425268	70-74 years	Female	2011	Stomach	EsophagusGEJunction	160	8140	Poorly differentiated; Grade III	Not a paired site	Positive histology	8140/3: Adenocarcinoma, NOS	8140-8389: adenomas and adenocarcinomas	Stomach	XIf Other and unspecified carcinomas	Regional	Regional	Regional by both direct extension and lymph node involvement	Blank(s)	Blank(s)	Blank(s)	Blank(s)	IIIA	T3	N1	M0	Blank(s)	Blank(s)	Blank(s)	Blank(s)	Blank(s)	Blank(s)	T2b	N1	M0	51	4 or more regional lymph nodes removed	None; diagnosed at autopsy		Surgery performed	Blank(s)	Blank(s)	Blank(s)	Blank(s)	Blank(s)	Blank(s)	Blank(s)	0	21	No
16425268	80-84 years	Female	2019	Lung and Bronchus	Blank(s)	341	8070	Blank(s)	Right - origin of primary	Positive histology	8070/3: Squamous cell carcinoma, NOS	8050-8089: squamous cell neoplasms	Lung and Bronchus	XIf Other and unspecified carcinomas	Distant	Blank(s)	Blank(s)	T4	N2	M1c	4B	Blank(s)	Blank(s)	Blank(s)	Blank(s)	Blank(s)	Blank(s)	Blank(s)	Blank(s)	Blank(s)	Blank(s)	Blank(s)	Blank(s)	Blank(s)	0	None	None; diagnosed at autopsy		Not recommended	Blank(s)	Blank(s)	Blank(s)	Blank(s)	700	400	35	98	0	No
16425270	85+ years	Female	2011	Breast	Breast	502	8500	Moderately differentiated; Grade II	Right - origin of primary	Positive histology	8500/3: Infiltrating duct carcinoma, NOS	8500-8549: ductal and lobular neoplasms	Breast	XIf Other and unspecified carcinomas	Localized	Localized	Localized only	Blank(s)	Blank(s)	Blank(s)	Blank(s)	IA	T1c	N0	M0	Blank(s)	Blank(s)	Blank(s)	Blank(s)	Blank(s)	Blank(s)	T1c	N0	M0	22	Unknown or not applicable	None; diagnosed at autopsy		Surgery performed	Blank(s)	Blank(s)	Blank(s)	Blank(s)	Blank(s)	Blank(s)	Blank(s)	0	4	No
16425270	85+ years	Female	2013	Other Non-Epithelial Skin	MerkelCellSkin	443	8247	Unknown	Left - origin of primary	Positive histology	8247/3: Merkel cell carcinoma	8140-8389: adenomas and adenocarcinomas	Other Non-Epithelial Skin	XIe Skin carcinomas	Localized	Blank(s)	Localized only	Blank(s)	Blank(s)	Blank(s)	Blank(s)	IB	T1	N0	M0	Blank(s)	Blank(s)	Blank(s)	Blank(s)	Blank(s)	Blank(s)	T1	N0	M0	27	None	None; diagnosed at autopsy		Surgery performed	Blank(s)	Blank(s)	Blank(s)	Blank(s)	Blank(s)	Blank(s)	Blank(s)	98	0	No
16425280	70-74 years	Male	2011	Prostate	Prostate	619	8140	Poorly differentiated; Grade III	Not a paired site	Positive histology	8140/3: Adenocarcinoma, NOS	8140-8389: adenomas and adenocarcinomas	Prostate	XIf Other and unspecified carcinomas	Regional	Regional	Regional by direct extension only	Blank(s)	Blank(s)	Blank(s)	Blank(s)	IV	T4	NX	M0	Blank(s)	Blank(s)	Blank(s)	Blank(s)	Blank(s)	Blank(s)	T4	NX	M0	0	None	None; diagnosed at autopsy		Not recommended	Blank(s)	Blank(s)	Blank(s)	Blank(s)	Blank(s)	Blank(s)	Blank(s)	98	0	No
16425280	75-79 years	Male	2016	Cecum	Colon	180	8263	Well differentiated; Grade I	Not a paired site	Positive histology	8263/3: Adenocarcinoma in tubulovillous adenoma	8140-8389: adenomas and adenocarcinomas	Cecum	XIf Other and unspecified carcinomas	Localized	Localized	Localized only	Blank(s)	Blank(s)	Blank(s)	Blank(s)	Blank(s)	Blank(s)	Blank(s)	Blank(s)	p1	p0	c0	Pathologic	Pathologic	Clinical	Blank(s)	Blank(s)	Blank(s)	40	4 or more regional lymph nodes removed	None; diagnosed at autopsy		Surgery performed	Blank(s)	Blank(s)	Blank(s)	Blank(s)	Blank(s)	Blank(s)	22	0	18	No
16425285	60-64 years	Female	2011	Breast	Breast	504	8480	Well differentiated; Grade I	Left - origin of primary	Positive histology	8480/3: Mucinous adenocarcinoma	8440-8499: cystic, mucinous and serous neoplasms	Breast	XIf Other and unspecified carcinomas	Localized	Localized	Localized only	Blank(s)	Blank(s)	Blank(s)	Blank(s)	IA	T1a	N0(i-)	M0	Blank(s)	Blank(s)	Blank(s)	Blank(s)	Blank(s)	Blank(s)	T1a	N0(i-)	M0	22	Unknown or not applicable	None; diagnosed at autopsy		Surgery performed	Blank(s)	Blank(s)	Blank(s)	Blank(s)	Blank(s)	Blank(s)	Blank(s)	0	3	No
16425290	40-44 years	Female	2011	Breast	Breast	504	8520	Moderately differentiated; Grade II	Right - origin of primary	Positive histology	8520/3: Lobular carcinoma, NOS	8500-8549: ductal and lobular neoplasms	Breast	XIf Other and unspecified carcinomas	Localized	Localized	Localized only	Blank(s)	Blank(s)	Blank(s)	Blank(s)	IA	T1c	N0	M0	Blank(s)	Blank(s)	Blank(s)	Blank(s)	Blank(s)	Blank(s)	T1c	N0	M0	41	Unknown or not applicable	None; diagnosed at autopsy		Surgery performed	Blank(s)	Blank(s)	Blank(s)	Blank(s)	Blank(s)	Blank(s)	Blank(s)	0	2	No
16425306	80-84 years	Female	2011	Breast	Breast	504	8520	Moderately differentiated; Grade II	Left - origin of primary	Positive histology	8520/3: Lobular carcinoma, NOS	8500-8549: ductal and lobular neoplasms	Breast	XIf Other and unspecified carcinomas	Localized	Localized	Localized only	Blank(s)	Blank(s)	Blank(s)	Blank(s)	IIA	T2	N0	M0	Blank(s)	Blank(s)	Blank(s)	Blank(s)	Blank(s)	Blank(s)	T2	N0	M0	23	Unknown or not applicable	None; diagnosed at autopsy		Surgery performed	Blank(s)	Blank(s)	Blank(s)	Blank(s)	Blank(s)	Blank(s)	Blank(s)	0	6	No
16425306	80-84 years	Female	2011	Breast	Breast	503	8500	Moderately differentiated; Grade II	Right - origin of primary	Positive histology	8500/3: Infiltrating duct carcinoma, NOS	8500-8549: ductal and lobular neoplasms	Breast	XIf Other and unspecified carcinomas	Localized	Localized	Localized only	Blank(s)	Blank(s)	Blank(s)	Blank(s)	UNK Stage	TX	N0	M0	Blank(s)	Blank(s)	Blank(s)	Blank(s)	Blank(s)	Blank(s)	TX	N0	M0	23	Unknown or not applicable	None; diagnosed at autopsy		Surgery performed	Blank(s)	Blank(s)	Blank(s)	Blank(s)	Blank(s)	Blank(s)	Blank(s)	0	3	No
16425315	50-54 years	Female	2011	Rectum	Rectum	209	8140	Unknown	Not a paired site	Positive histology	8140/3: Adenocarcinoma, NOS	8140-8389: adenomas and adenocarcinomas	Rectum	XIf Other and unspecified carcinomas	Localized	Localized	Localized only	Blank(s)	Blank(s)	Blank(s)	Blank(s)	I	T1	N0	M0	Blank(s)	Blank(s)	Blank(s)	Blank(s)	Blank(s)	Blank(s)	T1	N0	M0	30	4 or more regional lymph nodes removed	None; diagnosed at autopsy		Surgery performed	Blank(s)	Blank(s)	Blank(s)	Blank(s)	Blank(s)	Blank(s)	Blank(s)	0	7	No
16425315	50-54 years	Female	2012	Breast	Breast	504	8500	Well differentiated; Grade I	Left - origin of primary	Positive histology	8500/3: Infiltrating duct carcinoma, NOS	8500-8549: ductal and lobular neoplasms	Breast	XIf Other and unspecified carcinomas	Localized	Localized	Localized only	Blank(s)	Blank(s)	Blank(s)	Blank(s)	IA	T1a	N0	M0	Blank(s)	Blank(s)	Blank(s)	Blank(s)	Blank(s)	Blank(s)	T1a	N0	M0	49	Unknown or not applicable	None; diagnosed at autopsy		Surgery performed	Blank(s)	Blank(s)	Blank(s)	Blank(s)	Blank(s)	Blank(s)	Blank(s)	0	3	No
16425318	60-64 years	Male	2011	NHL - Extranodal	Lymphoma	80	9691	B-cell; pre-B; B-precursor	Right - origin of primary	Positive histology	9691/3: Follicular lymphoma, grade 2	9670-9699: nhl - mature b-cell lymphomas	NHL - Extranodal	IIb Non-Hodgkin lymphomas (except Burkitt lymphoma)	Distant	Distant	Distant site(s)/node(s) involved	Blank(s)	Blank(s)	Blank(s)	Blank(s)	III	NA	NA	NA	Blank(s)	Blank(s)	Blank(s)	Blank(s)	Blank(s)	Blank(s)	NA	NA	NA	0	None	None; diagnosed at autopsy		Not recommended	Blank(s)	Blank(s)	Blank(s)	Blank(s)	Blank(s)	Blank(s)	Blank(s)	99	99	N/A
16425318	60-64 years	Male	2014	NHL - Nodal	Lymphoma	779	9680	B-cell; pre-B; B-precursor	Not a paired site	Pos hist AND immunophenotyping AND/OR pos genetic studies	9680/3: Diffuse large B-cell lymphoma (DLBCL), NOS	9670-9699: nhl - mature b-cell lymphomas	NHL - Nodal	IIb Non-Hodgkin lymphomas (except Burkitt lymphoma)	Distant	Distant	Distant site(s)/node(s) involved	Blank(s)	Blank(s)	Blank(s)	Blank(s)	IVB	NA	NA	NA	Blank(s)	Blank(s)	Blank(s)	Blank(s)	Blank(s)	Blank(s)	NA	NA	NA	0	Unknown or not applicable	None; diagnosed at autopsy		Not recommended	Blank(s)	Blank(s)	Blank(s)	Blank(s)	Blank(s)	Blank(s)	Blank(s)	99	99	N/A
16425328	65-69 years	Female	2015	Breast	Breast	508	8500	Moderately differentiated; Grade II	Right - origin of primary	Positive histology	8500/3: Infiltrating duct carcinoma, NOS	8500-8549: ductal and lobular neoplasms	Breast	XIf Other and unspecified carcinomas	Localized	Localized	Localized only	Blank(s)	Blank(s)	Blank(s)	Blank(s)	IA	T1c	N0	M0	Blank(s)	Blank(s)	Blank(s)	Blank(s)	Blank(s)	Blank(s)	T1c	N0	M0	41	Unknown or not applicable	None; diagnosed at autopsy		Surgery performed	Blank(s)	Blank(s)	Blank(s)	Blank(s)	Blank(s)	Blank(s)	Blank(s)	0	4	No
16425339	70-74 years	Female	2011	Breast	Breast	509	8520	Well differentiated; Grade I	Right - origin of primary	Positive histology	8520/3: Lobular carcinoma, NOS	8500-8549: ductal and lobular neoplasms	Breast	XIf Other and unspecified carcinomas	Localized	Localized	Localized only	Blank(s)	Blank(s)	Blank(s)	Blank(s)	IA	T1b	N0(i-)	M0	Blank(s)	Blank(s)	Blank(s)	Blank(s)	Blank(s)	Blank(s)	T1b	N0(i-)	M0	22	Unknown or not applicable	None; diagnosed at autopsy		Surgery performed	Blank(s)	Blank(s)	Blank(s)	Blank(s)	Blank(s)	Blank(s)	Blank(s)	0	2	No
16425339	75-79 years	Female	2015	Kidney and Renal Pelvis	KidneyParenchyma	649	8310	Poorly differentiated; Grade III	Left - origin of primary	Positive histology	8310/3: Clear cell adenocarcinoma, NOS	8140-8389: adenomas and adenocarcinomas	Kidney	VIb Renal carcinomas	Localized	Localized	Localized only	Blank(s)	Blank(s)	Blank(s)	Blank(s)	I	T1b	N0	M0	Blank(s)	Blank(s)	Blank(s)	Blank(s)	Blank(s)	Blank(s)	T1b	N0	M0	50	None	None; diagnosed at autopsy		Surgery performed	Blank(s)	Blank(s)	Blank(s)	Blank(s)	Blank(s)	Blank(s)	Blank(s)	98	0	No
16425360	50-54 years	Female	2011	Miscellaneous	HemeRetic	421	9983	Unknown	Not a paired site	Positive histology	9983/3: Refractory anemia with excess blasts	9980-9989: myelodysplastic syndrome	Miscellaneous	Id Myelodysplastic syndrome and other myeloproliferative diseases	Distant	Blank(s)	Distant site(s)/node(s) involved	Blank(s)	Blank(s)	Blank(s)	Blank(s)	NA	NA	NA	NA	Blank(s)	Blank(s)	Blank(s)	Blank(s)	Blank(s)	Blank(s)	NA	NA	NA	98	Unknown or not applicable	None; diagnosed at autopsy		Not recommended	Blank(s)	Blank(s)	Blank(s)	Blank(s)	Blank(s)	Blank(s)	Blank(s)	99	99	N/A
16425360	50-54 years	Female	2011	Acute Myeloid Leukemia	HemeRetic	421	9861	Unknown	Not a paired site	Positive histology	9861/3: Acute myeloid leukemia, NOS	9840-9939: myeloid leukemias (C42.1)	Acute Myeloid Leukemia	Ib Acute myeloid leukemias	Distant	Blank(s)	Distant site(s)/node(s) involved	Blank(s)	Blank(s)	Blank(s)	Blank(s)	NA	NA	NA	NA	Blank(s)	Blank(s)	Blank(s)	Blank(s)	Blank(s)	Blank(s)	NA	NA	NA	98	Unknown or not applicable	None; diagnosed at autopsy		Not recommended	Blank(s)	Blank(s)	Blank(s)	Blank(s)	Blank(s)	Blank(s)	Blank(s)	99	99	N/A
16425377	60-64 years	Male	2010	Chronic Lymphocytic Leukemia	HemeRetic	421	9823	B-cell; pre-B; B-precursor	Not a paired site	Positive histology	9823/3: Chronic lymphocytic leukemia/small lymphocytic lymphoma	9820-9839: lymphoid leukemias (C42.1)	Chronic Lymphocytic Leukemia	Ia Lymphoid leukemias	Distant	Blank(s)	Distant site(s)/node(s) involved	Blank(s)	Blank(s)	Blank(s)	Blank(s)	NA	NA	NA	NA	Blank(s)	Blank(s)	Blank(s)	Blank(s)	Blank(s)	Blank(s)	NA	NA	NA	98	Unknown or not applicable	None; diagnosed at autopsy		Not recommended	Blank(s)	Blank(s)	Blank(s)	Blank(s)	Blank(s)	Blank(s)	Blank(s)	99	99	N/A
16425377	65-69 years	Male	2015	Other Lymphocytic Leukemia	HemeRetic	421	9940	B-cell; pre-B; B-precursor	Not a paired site	Pos hist AND immunophenotyping AND/OR pos genetic studies	9940/3: Hairy cell leukemia	9940-9949: other leukemias (C42.1)	Other Lymphocytic Leukemia	Ia Lymphoid leukemias	Distant	Blank(s)	Distant site(s)/node(s) involved	Blank(s)	Blank(s)	Blank(s)	Blank(s)	NA	NA	NA	NA	Blank(s)	Blank(s)	Blank(s)	Blank(s)	Blank(s)	Blank(s)	NA	NA	NA	98	Unknown or not applicable	None; diagnosed at autopsy		Not recommended	Blank(s)	Blank(s)	Blank(s)	Blank(s)	Blank(s)	Blank(s)	Blank(s)	99	99	N/A
16425381	65-69 years	Male	2011	Prostate	Prostate	619	8140	Poorly differentiated; Grade III	Not a paired site	Positive histology	8140/3: Adenocarcinoma, NOS	8140-8389: adenomas and adenocarcinomas	Prostate	XIf Other and unspecified carcinomas	Localized	Localized	Localized only	Blank(s)	Blank(s)	Blank(s)	Blank(s)	IIA	T2b	N0	M0	Blank(s)	Blank(s)	Blank(s)	Blank(s)	Blank(s)	Blank(s)	T2b	N0	M0	0	None	None; diagnosed at autopsy		Not recommended	Blank(s)	Blank(s)	Blank(s)	Blank(s)	Blank(s)	Blank(s)	Blank(s)	98	0	No
16425383	60-64 years	Male	2011	Large Intestine, NOS	Colon	189	8263	Well differentiated; Grade I	Not a paired site	Positive histology	8263/3: Adenocarcinoma in tubulovillous adenoma	8140-8389: adenomas and adenocarcinomas	Large Intestine, NOS	XIf Other and unspecified carcinomas	Localized	Localized	Localized only	Blank(s)	Blank(s)	Blank(s)	Blank(s)	I	T1	N0	M0	Blank(s)	Blank(s)	Blank(s)	Blank(s)	Blank(s)	Blank(s)	T1	N0	M0	30	4 or more regional lymph nodes removed	None; diagnosed at autopsy		Surgery performed	Blank(s)	Blank(s)	Blank(s)	Blank(s)	Blank(s)	Blank(s)	Blank(s)	0	13	No
16425383	60-64 years	Male	2012	Prostate	Prostate	619	8140	Moderately differentiated; Grade II	Not a paired site	Positive histology	8140/3: Adenocarcinoma, NOS	8140-8389: adenomas and adenocarcinomas	Prostate	XIf Other and unspecified carcinomas	Localized	Localized	Localized only	Blank(s)	Blank(s)	Blank(s)	Blank(s)	I	T2NOS	N0	M0	Blank(s)	Blank(s)	Blank(s)	Blank(s)	Blank(s)	Blank(s)	T2NOS	N0	M0	0	None	None; diagnosed at autopsy		Not recommended	Blank(s)	Blank(s)	Blank(s)	Blank(s)	Blank(s)	Blank(s)	Blank(s)	98	0	No
16425397	55-59 years	Female	2011	NHL - Extranodal	Lymphoma	119	9680	B-cell; pre-B; B-precursor	Not a paired site	Pos hist AND immunophenotyping AND/OR pos genetic studies	9680/3: Diffuse large B-cell lymphoma (DLBCL), NOS	9670-9699: nhl - mature b-cell lymphomas	NHL - Extranodal	IIb Non-Hodgkin lymphomas (except Burkitt lymphoma)	Regional	Regional	Regional, NOS	Blank(s)	Blank(s)	Blank(s)	Blank(s)	IIEA	NA	NA	NA	Blank(s)	Blank(s)	Blank(s)	Blank(s)	Blank(s)	Blank(s)	NA	NA	NA	0	None	None; diagnosed at autopsy		Not recommended	Blank(s)	Blank(s)	Blank(s)	Blank(s)	Blank(s)	Blank(s)	Blank(s)	99	99	N/A
16425397	60-64 years	Female	2017	NHL - Nodal	Lymphoma	778	9698	B-cell; pre-B; B-precursor	Not a paired site	Pos hist AND immunophenotyping AND/OR pos genetic studies	9698/3: Follicular lymphoma, grade 3	9670-9699: nhl - mature b-cell lymphomas	NHL - Nodal	IIb Non-Hodgkin lymphomas (except Burkitt lymphoma)	Distant	Distant	Distant site(s)/node(s) involved	Blank(s)	Blank(s)	Blank(s)	Blank(s)	Blank(s)	Blank(s)	Blank(s)	Blank(s)	Not applicable	Not applicable	Not applicable	Blank(s)	Blank(s)	Blank(s)	Blank(s)	Blank(s)	Blank(s)	0	Unknown or not applicable	None; diagnosed at autopsy		Not recommended	Blank(s)	Blank(s)	Blank(s)	Blank(s)	Blank(s)	Blank(s)	999	99	99	Unknown
16425432	85+ years	Female	2011	Melanoma of the Skin	MelanomaSkin	446	8742	Unknown	Left - origin of primary	Positive histology	8742/3: Lentigo maligna melanoma	8720-8799: nevi and melanomas	Melanoma of the Skin	XId Malignant melanomas	Localized	Localized	Localized only	Blank(s)	Blank(s)	Blank(s)	Blank(s)	IA	T1a	N0	M0	Blank(s)	Blank(s)	Blank(s)	Blank(s)	Blank(s)	Blank(s)	T1a	N0	M0	32	None	None; diagnosed at autopsy		Surgery performed	Blank(s)	Blank(s)	Blank(s)	Blank(s)	Blank(s)	Blank(s)	Blank(s)	98	0	No
16425442	70-74 years	Male	2011	Urinary Bladder	Bladder	679	8120	Undifferentiated; anaplastic; Grade IV	Not a paired site	Positive histology	8120/3: Transitional cell carcinoma, NOS	8120-8139: transitional cell papillomas and carcinomas	Urinary Bladder	XIf Other and unspecified carcinomas	Regional	Regional	Regional by direct extension only	Blank(s)	Blank(s)	Blank(s)	Blank(s)	III	T3a	N0	M0	Blank(s)	Blank(s)	Blank(s)	Blank(s)	Blank(s)	Blank(s)	T3a	N0	M0	70	4 or more regional lymph nodes removed	None; diagnosed at autopsy		Surgery performed	Blank(s)	Blank(s)	Blank(s)	Blank(s)	Blank(s)	Blank(s)	Blank(s)	0	11	No
16425442	75-79 years	Male	2017	Lung and Bronchus	Lung	343	8000	Unknown	Right - origin of primary	Radiography without microscopic confirm	8000/3: Neoplasm, malignant	8000-8009: unspecified neoplasms	Lung and Bronchus	XIIb Other unspecified malignant tumors	Unknown/unstaged	Unknown/unstaged	Unknown/unstaged/unspecified/DCO	Blank(s)	Blank(s)	Blank(s)	Blank(s)	Blank(s)	Blank(s)	Blank(s)	Blank(s)	c1B	cX	c0	Clinical	Clinical	Clinical	Blank(s)	Blank(s)	Blank(s)	0	None	None; diagnosed at autopsy		Not recommended	Blank(s)	Blank(s)	Blank(s)	Blank(s)	Blank(s)	Blank(s)	30	98	0	No
16425495	85+ years	Female	2011	Rectosigmoid Junction	Rectum	199	8263	Well differentiated; Grade I	Not a paired site	Positive histology	8263/3: Adenocarcinoma in tubulovillous adenoma	8140-8389: adenomas and adenocarcinomas	Rectosigmoid Junction	XIf Other and unspecified carcinomas	Localized	Localized	Localized only	Blank(s)	Blank(s)	Blank(s)	Blank(s)	I	T2	N0	M0	Blank(s)	Blank(s)	Blank(s)	Blank(s)	Blank(s)	Blank(s)	T2	N0	M0	30	1 to 3 regional lymph nodes removed	None; diagnosed at autopsy		Surgery performed	Blank(s)	Blank(s)	Blank(s)	Blank(s)	Blank(s)	Blank(s)	Blank(s)	0	2	No
16425495	85+ years	Female	2015	Sigmoid Colon	Colon	187	8263	Moderately differentiated; Grade II	Not a paired site	Positive histology	8263/3: Adenocarcinoma in tubulovillous adenoma	8140-8389: adenomas and adenocarcinomas	Sigmoid Colon	XIf Other and unspecified carcinomas	Distant	Distant	Distant site(s)/node(s) involved	Blank(s)	Blank(s)	Blank(s)	Blank(s)	IIIC	T4b	N1b	M0	Blank(s)	Blank(s)	Blank(s)	Blank(s)	Blank(s)	Blank(s)	T4	N1	M0	32	1 to 3 regional lymph nodes removed	None; diagnosed at autopsy		Surgery performed	Blank(s)	Blank(s)	Blank(s)	Blank(s)	Blank(s)	Blank(s)	Blank(s)	2	9	No
16425495	85+ years	Female	2015	Small Intestine	SmallIntestine	179	8480	Moderately differentiated; Grade II	Not a paired site	Positive histology	8480/3: Mucinous adenocarcinoma	8440-8499: cystic, mucinous and serous neoplasms	Small Intestine	XIf Other and unspecified carcinomas	Regional	Regional	Regional by direct extension only	Blank(s)	Blank(s)	Blank(s)	Blank(s)	IIB	T4	N0	M0	Blank(s)	Blank(s)	Blank(s)	Blank(s)	Blank(s)	Blank(s)	T4	N0	M0	30	None	None; diagnosed at autopsy		Surgery performed	Blank(s)	Blank(s)	Blank(s)	Blank(s)	Blank(s)	Blank(s)	Blank(s)	98	0	No
16425504	80-84 years	Female	2011	Breast	Breast	508	8500	Moderately differentiated; Grade II	Left - origin of primary	Positive histology	8500/3: Infiltrating duct carcinoma, NOS	8500-8549: ductal and lobular neoplasms	Breast	XIf Other and unspecified carcinomas	Regional	Regional	Regional by both direct extension and lymph node involvement	Blank(s)	Blank(s)	Blank(s)	Blank(s)	IIIC	T4b	N3a	M0	Blank(s)	Blank(s)	Blank(s)	Blank(s)	Blank(s)	Blank(s)	T4b	N3a	M0	51	Unknown or not applicable	None; diagnosed at autopsy		Surgery performed	Blank(s)	Blank(s)	Blank(s)	Blank(s)	Blank(s)	Blank(s)	Blank(s)	13	14	No
16425504	80-84 years	Female	2011	Lung and Bronchus	Lung	341	8140	Unknown	Right - origin of primary	Positive histology	8140/3: Adenocarcinoma, NOS	8140-8389: adenomas and adenocarcinomas	Lung and Bronchus	XIf Other and unspecified carcinomas	Distant	Distant	Distant site(s)/node(s) involved	Blank(s)	Blank(s)	Blank(s)	Blank(s)	IIIB	T1b	N3	M0	Blank(s)	Blank(s)	Blank(s)	Blank(s)	Blank(s)	Blank(s)	T1	N3	M0	0	Biopsy or aspiration of regional lymph node, NOS	None; diagnosed at autopsy		Not recommended	Blank(s)	Blank(s)	Blank(s)	Blank(s)	Blank(s)	Blank(s)	Blank(s)	95	95	No
16425504	80-84 years	Female	2012	Small Intestine	SmallIntestine	170	8010	Poorly differentiated; Grade III	Not a paired site	Positive histology	8010/3: Carcinoma, NOS	8010-8049: epithelial neoplasms, NOS	Small Intestine	XIf Other and unspecified carcinomas	Distant	Distant	Distant site(s)/node(s) involved	Blank(s)	Blank(s)	Blank(s)	Blank(s)	IV	TX	NX	M1	Blank(s)	Blank(s)	Blank(s)	Blank(s)	Blank(s)	Blank(s)	TX	NX	M1	0	None	None; diagnosed at autopsy		Not recommended	Blank(s)	Blank(s)	Blank(s)	Blank(s)	Blank(s)	Blank(s)	Blank(s)	98	0	Unknown
16425521	60-64 years	Female	2011	Breast	Breast	508	8500	Moderately differentiated; Grade II	Right - origin of primary	Positive histology	8500/3: Infiltrating duct carcinoma, NOS	8500-8549: ductal and lobular neoplasms	Breast	XIf Other and unspecified carcinomas	Localized	Localized	Localized only	Blank(s)	Blank(s)	Blank(s)	Blank(s)	IA	T1b	N0(i-)	M0	Blank(s)	Blank(s)	Blank(s)	Blank(s)	Blank(s)	Blank(s)	T1b	N0(i-)	M0	22	Unknown or not applicable	None; diagnosed at autopsy		Surgery performed	Blank(s)	Blank(s)	Blank(s)	Blank(s)	Blank(s)	Blank(s)	Blank(s)	0	1	No
16425521	60-64 years	Female	2011	Breast	Breast	502	8500	Moderately differentiated; Grade II	Left - origin of primary	Positive histology	8500/3: Infiltrating duct carcinoma, NOS	8500-8549: ductal and lobular neoplasms	Breast	XIf Other and unspecified carcinomas	Localized	Localized	Localized only	Blank(s)	Blank(s)	Blank(s)	Blank(s)	IA	T1c	N0(i-)	M0	Blank(s)	Blank(s)	Blank(s)	Blank(s)	Blank(s)	Blank(s)	T1c	N0(i-)	M0	22	Unknown or not applicable	None; diagnosed at autopsy		Surgery performed	Blank(s)	Blank(s)	Blank(s)	Blank(s)	Blank(s)	Blank(s)	Blank(s)	0	1	No
16425522	65-69 years	Male	2011	Myeloma	MyelomaPlasmaCellDisorder	421	9732	B-cell; pre-B; B-precursor	Not a paired site	Positive histology	9732/3: Plasma cell myeloma	9730-9739: plasma cell tumors	Myeloma	IIb Non-Hodgkin lymphomas (except Burkitt lymphoma)	Distant	Distant	Distant site(s)/node(s) involved	Blank(s)	Blank(s)	Blank(s)	Blank(s)	NA	NA	NA	NA	Blank(s)	Blank(s)	Blank(s)	Blank(s)	Blank(s)	Blank(s)	NA	NA	NA	98	Unknown or not applicable	None; diagnosed at autopsy		Not recommended	Blank(s)	Blank(s)	Blank(s)	Blank(s)	Blank(s)	Blank(s)	Blank(s)	99	99	N/A
16425522	75-79 years	Male	2019	Miscellaneous	Blank(s)	421	9985	Blank(s)	Not a paired site	Pos hist AND immunophenotyping AND/OR pos genetic studies	9985/3: Refractory cytopenia with multilineage dysplasia	9980-9989: myelodysplastic syndrome	Miscellaneous	Id Myelodysplastic syndrome and other myeloproliferative diseases	Distant	Blank(s)	Blank(s)	88	88	88	88	Blank(s)	Blank(s)	Blank(s)	Blank(s)	Blank(s)	Blank(s)	Blank(s)	Blank(s)	Blank(s)	Blank(s)	Blank(s)	Blank(s)	Blank(s)	98	Unknown or not applicable	None; diagnosed at autopsy		Not recommended	Blank(s)	Blank(s)	Blank(s)	Blank(s)	700	888	999	99	99	N/A
16425525	60-64 years	Male	2011	Melanoma of the Skin	MelanomaSkin	445	8743	Unknown	Right - origin of primary	Positive histology	8743/3: Superficial spreading melanoma	8720-8799: nevi and melanomas	Melanoma of the Skin	XId Malignant melanomas	Localized	Localized	Localized only	Blank(s)	Blank(s)	Blank(s)	Blank(s)	IB	T1b	N0	M0	Blank(s)	Blank(s)	Blank(s)	Blank(s)	Blank(s)	Blank(s)	T1a	N0	M0	32	Sentinel lymph node biopsy	None; diagnosed at autopsy		Surgery performed	Blank(s)	Blank(s)	Blank(s)	Blank(s)	Blank(s)	Blank(s)	Blank(s)	0	1	No
16425525	65-69 years	Male	2019	Melanoma of the Skin	Blank(s)	445	8720	Blank(s)	Right - origin of primary	Positive histology	8720/3: Malignant melanoma, NOS	8720-8799: nevi and melanomas	Melanoma of the Skin	XId Malignant melanomas	Localized	Blank(s)	Blank(s)	T1a	N0	M0	1A	Blank(s)	Blank(s)	Blank(s)	Blank(s)	Blank(s)	Blank(s)	Blank(s)	Blank(s)	Blank(s)	Blank(s)	Blank(s)	Blank(s)	Blank(s)	30	None	None; diagnosed at autopsy		Surgery performed	Blank(s)	Blank(s)	Blank(s)	Blank(s)	100	0	999	98	0	No
16425530	55-59 years	Male	2011	Prostate	Prostate	619	8140	Poorly differentiated; Grade III	Not a paired site	Positive histology	8140/3: Adenocarcinoma, NOS	8140-8389: adenomas and adenocarcinomas	Prostate	XIf Other and unspecified carcinomas	Localized	Localized	Localized only	Blank(s)	Blank(s)	Blank(s)	Blank(s)	IIA	T1c	N0	M0	Blank(s)	Blank(s)	Blank(s)	Blank(s)	Blank(s)	Blank(s)	T1c	N0	M0	0	None	None; diagnosed at autopsy		Not recommended	Blank(s)	Blank(s)	Blank(s)	Blank(s)	Blank(s)	Blank(s)	Blank(s)	98	0	No
16425538	70-74 years	Female	2011	Hypopharynx	Hypopharynx	139	8070	Moderately differentiated; Grade II	Not a paired site	Positive histology	8070/3: Squamous cell carcinoma, NOS	8050-8089: squamous cell neoplasms	Hypopharynx	XIf Other and unspecified carcinomas	Regional	Blank(s)	Regional by both direct extension and lymph node involvement	Blank(s)	Blank(s)	Blank(s)	Blank(s)	IVA	T2	N2b	M0	Blank(s)	Blank(s)	Blank(s)	Blank(s)	Blank(s)	Blank(s)	T2	N2b	M0	0	None	None; diagnosed at autopsy		Not recommended	Blank(s)	Blank(s)	Blank(s)	Blank(s)	Blank(s)	Blank(s)	Blank(s)	98	0	No
16425538	75-79 years	Female	2015	Lung and Bronchus	Lung	341	8140	Unknown	Left - origin of primary	Positive histology	8140/3: Adenocarcinoma, NOS	8140-8389: adenomas and adenocarcinomas	Lung and Bronchus	XIf Other and unspecified carcinomas	Distant	Distant	Distant site(s)/node(s) involved	Blank(s)	Blank(s)	Blank(s)	Blank(s)	IV	T1a	NX	M1a	Blank(s)	Blank(s)	Blank(s)	Blank(s)	Blank(s)	Blank(s)	T4	NX	M0	0	None	None; diagnosed at autopsy		Not recommended	Blank(s)	Blank(s)	Blank(s)	Blank(s)	Blank(s)	Blank(s)	Blank(s)	98	0	No
16425547	70-74 years	Male	2011	Sigmoid Colon	Colon	187	8140	Moderately differentiated; Grade II	Not a paired site	Positive histology	8140/3: Adenocarcinoma, NOS	8140-8389: adenomas and adenocarcinomas	Sigmoid Colon	XIf Other and unspecified carcinomas	Regional	Regional	Regional by direct extension only	Blank(s)	Blank(s)	Blank(s)	Blank(s)	IIA	T3	N0	M0	Blank(s)	Blank(s)	Blank(s)	Blank(s)	Blank(s)	Blank(s)	T3	N0	M0	30	4 or more regional lymph nodes removed	None; diagnosed at autopsy		Surgery performed	Blank(s)	Blank(s)	Blank(s)	Blank(s)	Blank(s)	Blank(s)	Blank(s)	0	12	No
16425547	70-74 years	Male	2011	Rectum	Rectum	209	8263	Moderately differentiated; Grade II	Not a paired site	Positive histology	8263/3: Adenocarcinoma in tubulovillous adenoma	8140-8389: adenomas and adenocarcinomas	Rectum	XIf Other and unspecified carcinomas	Localized	Localized	Localized only	Blank(s)	Blank(s)	Blank(s)	Blank(s)	I	T2	N0	M0	Blank(s)	Blank(s)	Blank(s)	Blank(s)	Blank(s)	Blank(s)	T2	N0	M0	30	4 or more regional lymph nodes removed	None; diagnosed at autopsy		Surgery performed	Blank(s)	Blank(s)	Blank(s)	Blank(s)	Blank(s)	Blank(s)	Blank(s)	0	8	No
16425549	50-54 years	Female	2011	Sigmoid Colon	Colon	187	8140	Moderately differentiated; Grade II	Not a paired site	Positive histology	8140/3: Adenocarcinoma, NOS	8140-8389: adenomas and adenocarcinomas	Sigmoid Colon	XIf Other and unspecified carcinomas	Localized	Localized	Localized only	Blank(s)	Blank(s)	Blank(s)	Blank(s)	I	T1	N0	M0	Blank(s)	Blank(s)	Blank(s)	Blank(s)	Blank(s)	Blank(s)	T1	N0	M0	30	4 or more regional lymph nodes removed	None; diagnosed at autopsy		Surgery performed	Blank(s)	Blank(s)	Blank(s)	Blank(s)	Blank(s)	Blank(s)	Blank(s)	0	18	No
16425549	55-59 years	Female	2015	Chronic Lymphocytic Leukemia	HemeRetic	421	9823	B-cell; pre-B; B-precursor	Not a paired site	Pos hist AND immunophenotyping AND/OR pos genetic studies	9823/3: Chronic lymphocytic leukemia/small lymphocytic lymphoma	9820-9839: lymphoid leukemias (C42.1)	Chronic Lymphocytic Leukemia	Ia Lymphoid leukemias	Distant	Blank(s)	Distant site(s)/node(s) involved	Blank(s)	Blank(s)	Blank(s)	Blank(s)	NA	NA	NA	NA	Blank(s)	Blank(s)	Blank(s)	Blank(s)	Blank(s)	Blank(s)	NA	NA	NA	98	Unknown or not applicable	None; diagnosed at autopsy		Not recommended	Blank(s)	Blank(s)	Blank(s)	Blank(s)	Blank(s)	Blank(s)	Blank(s)	99	99	N/A
16425562	75-79 years	Male	2011	Liver	Liver	220	8170	Moderately differentiated; Grade II	Not a paired site	Positive histology	8170/3: Hepatocellular carcinoma, NOS	8140-8389: adenomas and adenocarcinomas	Liver	VIIb Hepatic carcinomas	Regional	Regional	Regional by direct extension only	Blank(s)	Blank(s)	Blank(s)	Blank(s)	IIIB	T3b	N0	M0	Blank(s)	Blank(s)	Blank(s)	Blank(s)	Blank(s)	Blank(s)	T3	N0	M0	0	None	None; diagnosed at autopsy		Not recommended	Blank(s)	Blank(s)	Blank(s)	Blank(s)	Blank(s)	Blank(s)	Blank(s)	98	0	No
16425562	85+ years	Male	2017	Other Non-Epithelial Skin	Skin	443	8830	Unknown	Right - origin of primary	Positive histology	8830/3: Malignant fibrous histiocytoma	8810-8839: fibromatous neoplasms	Other Non-Epithelial Skin	IXd Other specified soft tissue sarcomas	Unknown/unstaged	Blank(s)	Unknown/unstaged/unspecified/DCO	Blank(s)	Blank(s)	Blank(s)	Blank(s)	Blank(s)	Blank(s)	Blank(s)	Blank(s)	Not applicable	Not applicable	Not applicable	Blank(s)	Blank(s)	Blank(s)	Blank(s)	Blank(s)	Blank(s)	30	None	None; diagnosed at autopsy		Surgery performed	Blank(s)	Blank(s)	Blank(s)	Blank(s)	Blank(s)	Blank(s)	999	98	0	Unknown
16425568	60-64 years	Male	2011	Myeloma	MyelomaPlasmaCellDisorder	421	9732	B-cell; pre-B; B-precursor	Not a paired site	Positive histology	9732/3: Plasma cell myeloma	9730-9739: plasma cell tumors	Myeloma	IIb Non-Hodgkin lymphomas (except Burkitt lymphoma)	Distant	Distant	Distant site(s)/node(s) involved	Blank(s)	Blank(s)	Blank(s)	Blank(s)	NA	NA	NA	NA	Blank(s)	Blank(s)	Blank(s)	Blank(s)	Blank(s)	Blank(s)	NA	NA	NA	98	Unknown or not applicable	None; diagnosed at autopsy		Not recommended	Blank(s)	Blank(s)	Blank(s)	Blank(s)	Blank(s)	Blank(s)	Blank(s)	99	99	N/A
16425591	60-64 years	Female	2015	Breast	Breast	503	8500	Well differentiated; Grade I	Right - origin of primary	Positive histology	8500/3: Infiltrating duct carcinoma, NOS	8500-8549: ductal and lobular neoplasms	Breast	XIf Other and unspecified carcinomas	Localized	Localized	Localized only	Blank(s)	Blank(s)	Blank(s)	Blank(s)	IA	T1b	N0	M0	Blank(s)	Blank(s)	Blank(s)	Blank(s)	Blank(s)	Blank(s)	T1b	N0	M0	41	Unknown or not applicable	None; diagnosed at autopsy		Surgery performed	Blank(s)	Blank(s)	Blank(s)	Blank(s)	Blank(s)	Blank(s)	Blank(s)	0	1	No
16425592	80-84 years	Male	2011	Urinary Bladder	Bladder	679	8130	Unknown	Not a paired site	Positive histology	8130/3: Papillary transitional cell carcinoma	8120-8139: transitional cell papillomas and carcinomas	Urinary Bladder	XIf Other and unspecified carcinomas	In situ	In situ	In situ	Blank(s)	Blank(s)	Blank(s)	Blank(s)	0a	Ta	N0	M0	Blank(s)	Blank(s)	Blank(s)	Blank(s)	Blank(s)	Blank(s)	Ta	N0	M0	22	None	None; diagnosed at autopsy		Surgery performed	Blank(s)	Blank(s)	Blank(s)	Blank(s)	Blank(s)	Blank(s)	Blank(s)	98	0	No
16425592	80-84 years	Male	2013	Other Biliary	AmpullaVater	241	8263	Moderately differentiated; Grade II	Not a paired site	Positive histology	8263/3: Adenocarcinoma in tubulovillous adenoma	8140-8389: adenomas and adenocarcinomas	Other Biliary	XIf Other and unspecified carcinomas	Localized	Blank(s)	Localized only	Blank(s)	Blank(s)	Blank(s)	Blank(s)	IA	T1	N0	M0	Blank(s)	Blank(s)	Blank(s)	Blank(s)	Blank(s)	Blank(s)	T1	N0	M0	20	None	None; diagnosed at autopsy		Surgery performed	Blank(s)	Blank(s)	Blank(s)	Blank(s)	Blank(s)	Blank(s)	Blank(s)	98	0	No
16425611	65-69 years	Male	2011	Soft Tissue including Heart	SoftTissue	492	8811	Moderately differentiated; Grade II	Left - origin of primary	Positive histology	8811/3: Fibromyxosarcoma	8810-8839: fibromatous neoplasms	Soft Tissue including Heart	IXb Fibrosarcomas, peripheral nerve sheath tumors and oth fibrous neoplasms	Localized	Localized	Localized only	Blank(s)	Blank(s)	Blank(s)	Blank(s)	UNK Stage	T2NOS	NX	M0	Blank(s)	Blank(s)	Blank(s)	Blank(s)	Blank(s)	Blank(s)	T2NOS	NX	M0	30	None	None; diagnosed at autopsy		Surgery performed	Blank(s)	Blank(s)	Blank(s)	Blank(s)	Blank(s)	Blank(s)	Blank(s)	98	0	No
16425611	65-69 years	Male	2011	Lung and Bronchus	Lung	343	8140	Moderately differentiated; Grade II	Right - origin of primary	Positive histology	8140/3: Adenocarcinoma, NOS	8140-8389: adenomas and adenocarcinomas	Lung and Bronchus	XIf Other and unspecified carcinomas	Localized	Localized	Localized only	Blank(s)	Blank(s)	Blank(s)	Blank(s)	IA	T1a	N0	M0	Blank(s)	Blank(s)	Blank(s)	Blank(s)	Blank(s)	Blank(s)	T1	N0	M0	33	Number of regional lymph nodes removed unknown	None; diagnosed at autopsy		Surgery performed	Blank(s)	Blank(s)	Blank(s)	Blank(s)	Blank(s)	Blank(s)	Blank(s)	0	97	No
16425613	55-59 years	Female	2011	Cervix Uteri	Cervix	530	8140	Moderately differentiated; Grade II	Not a paired site	Positive histology	8140/3: Adenocarcinoma, NOS	8140-8389: adenomas and adenocarcinomas	Cervix Uteri	XIf Other and unspecified carcinomas	Unknown/unstaged	Unknown/unstaged	Unknown/unstaged/unspecified/DCO	Blank(s)	Blank(s)	Blank(s)	Blank(s)	UNK Stage	TX	NX	M0	Blank(s)	Blank(s)	Blank(s)	Blank(s)	Blank(s)	Blank(s)	TX	NX	MX	0	None	None; diagnosed at autopsy		Not recommended	Blank(s)	Blank(s)	Blank(s)	Blank(s)	Blank(s)	Blank(s)	Blank(s)	98	0	Unknown
16425613	55-59 years	Female	2013	Corpus Uteri	CorpusCarcinoma	541	8380	Unknown	Not a paired site	Positive histology	8380/3: Endometrioid carcinoma	8140-8389: adenomas and adenocarcinomas	Corpus Uteri	XIf Other and unspecified carcinomas	Regional	Regional	Regional by direct extension only	Blank(s)	Blank(s)	Blank(s)	Blank(s)	II	T2	N0	M0	Blank(s)	Blank(s)	Blank(s)	Blank(s)	Blank(s)	Blank(s)	T2b	N0	M0	50	None	None; diagnosed at autopsy		Surgery performed	Blank(s)	Blank(s)	Blank(s)	Blank(s)	Blank(s)	Blank(s)	Blank(s)	98	0	No
16425620	65-69 years	Female	2011	Corpus Uteri	CorpusCarcinoma	541	8380	Unknown	Not a paired site	Positive histology	8380/3: Endometrioid carcinoma	8140-8389: adenomas and adenocarcinomas	Corpus Uteri	XIf Other and unspecified carcinomas	Localized	Localized	Localized only	Blank(s)	Blank(s)	Blank(s)	Blank(s)	IA	T1a	N0	M0	Blank(s)	Blank(s)	Blank(s)	Blank(s)	Blank(s)	Blank(s)	T1a	N0	M0	50	None	None; diagnosed at autopsy		Surgery performed	Blank(s)	Blank(s)	Blank(s)	Blank(s)	Blank(s)	Blank(s)	Blank(s)	98	0	No
16425620	70-74 years	Female	2015	Breast	Breast	504	8500	Well differentiated; Grade I	Right - origin of primary	Positive histology	8500/3: Infiltrating duct carcinoma, NOS	8500-8549: ductal and lobular neoplasms	Breast	XIf Other and unspecified carcinomas	Localized	Localized	Localized only	Blank(s)	Blank(s)	Blank(s)	Blank(s)	IA	T1c	N0	M0	Blank(s)	Blank(s)	Blank(s)	Blank(s)	Blank(s)	Blank(s)	T1c	N0	M0	22	Unknown or not applicable	None; diagnosed at autopsy		Surgery performed	Blank(s)	Blank(s)	Blank(s)	Blank(s)	Blank(s)	Blank(s)	Blank(s)	0	1	No
16425623	40-44 years	Male	2011	Kidney and Renal Pelvis	KidneyParenchyma	649	8255	Poorly differentiated; Grade III	Left - origin of primary	Positive histology	8255/3: Adenocarcinoma with mixed subtypes	8140-8389: adenomas and adenocarcinomas	Kidney	Not classified by ICCC or in situ	Regional	Regional	Regional by direct extension only	Blank(s)	Blank(s)	Blank(s)	Blank(s)	III	T3a	N0	M0	Blank(s)	Blank(s)	Blank(s)	Blank(s)	Blank(s)	Blank(s)	T3a	N0	M0	50	None	None; diagnosed at autopsy		Surgery performed	Blank(s)	Blank(s)	Blank(s)	Blank(s)	Blank(s)	Blank(s)	Blank(s)	98	0	No
16425623	40-44 years	Male	2011	Kidney and Renal Pelvis	KidneyParenchyma	649	8255	Poorly differentiated; Grade III	Right - origin of primary	Positive histology	8255/3: Adenocarcinoma with mixed subtypes	8140-8389: adenomas and adenocarcinomas	Kidney	Not classified by ICCC or in situ	Localized	Localized	Localized only	Blank(s)	Blank(s)	Blank(s)	Blank(s)	I	T1a	N0	M0	Blank(s)	Blank(s)	Blank(s)	Blank(s)	Blank(s)	Blank(s)	T1a	N0	M0	50	None	None; diagnosed at autopsy		Surgery performed	Blank(s)	Blank(s)	Blank(s)	Blank(s)	Blank(s)	Blank(s)	Blank(s)	98	0	No
16425624	45-49 years	Female	2011	Corpus Uteri	CorpusCarcinoma	541	8380	Undifferentiated; anaplastic; Grade IV	Not a paired site	Positive histology	8380/3: Endometrioid carcinoma	8140-8389: adenomas and adenocarcinomas	Corpus Uteri	XIf Other and unspecified carcinomas	Regional	Regional	Regional by direct extension only	Blank(s)	Blank(s)	Blank(s)	Blank(s)	IA	T1a	N0	M0	Blank(s)	Blank(s)	Blank(s)	Blank(s)	Blank(s)	Blank(s)	T3a	N0	M0	50	4 or more regional lymph nodes removed	None; diagnosed at autopsy		Surgery performed	Blank(s)	Blank(s)	Blank(s)	Blank(s)	Blank(s)	Blank(s)	Blank(s)	0	9	No
16425626	85+ years	Female	2011	Retroperitoneum	Retroperitoneum	480	8480	Unknown	Not a paired site	Positive histology	8480/3: Mucinous adenocarcinoma	8440-8499: cystic, mucinous and serous neoplasms	Retroperitoneum	XIf Other and unspecified carcinomas	Regional	Blank(s)	Regional by direct extension only	Blank(s)	Blank(s)	Blank(s)	Blank(s)	NA	NA	NA	NA	Blank(s)	Blank(s)	Blank(s)	Blank(s)	Blank(s)	Blank(s)	NA	NA	NA	0	None	None; diagnosed at autopsy		Not recommended	Blank(s)	Blank(s)	Blank(s)	Blank(s)	Blank(s)	Blank(s)	Blank(s)	98	0	No
16425640	30-34 years	Male	2011	Lung and Bronchus	Lung	342	8253	Well differentiated; Grade I	Right - origin of primary	Positive histology	8253/3: Bronchiolo-alveolar carcinoma, mucinous	8140-8389: adenomas and adenocarcinomas	Lung and Bronchus	XIf Other and unspecified carcinomas	Distant	Distant	Distant site(s)/node(s) involved	Blank(s)	Blank(s)	Blank(s)	Blank(s)	IV	T4	N0	M1a	Blank(s)	Blank(s)	Blank(s)	Blank(s)	Blank(s)	Blank(s)	T2	N0	M1	21	None	None; diagnosed at autopsy		Surgery performed	Blank(s)	Blank(s)	Blank(s)	Blank(s)	Blank(s)	Blank(s)	Blank(s)	98	0	Yes
16425640	35-39 years	Male	2014	Lung and Bronchus	Lung	342	8253	Unknown	Right - origin of primary	Positive histology	8253/3: Bronchiolo-alveolar carcinoma, mucinous	8140-8389: adenomas and adenocarcinomas	Lung and Bronchus	XIf Other and unspecified carcinomas	Unknown/unstaged	Unknown/unstaged	Unknown/unstaged/unspecified/DCO	Blank(s)	Blank(s)	Blank(s)	Blank(s)	UNK Stage	TX	NX	M0	Blank(s)	Blank(s)	Blank(s)	Blank(s)	Blank(s)	Blank(s)	TX	NX	MX	0	None	None; diagnosed at autopsy		Not recommended	Blank(s)	Blank(s)	Blank(s)	Blank(s)	Blank(s)	Blank(s)	Blank(s)	98	0	Unknown
16425659	65-69 years	Female	2011	Esophagus	Esophagus	153	8070	Poorly differentiated; Grade III	Not a paired site	Positive histology	8070/3: Squamous cell carcinoma, NOS	8050-8089: squamous cell neoplasms	Esophagus	XIf Other and unspecified carcinomas	Unknown/unstaged	Unknown/unstaged	Unknown/unstaged/unspecified/DCO	Blank(s)	Blank(s)	Blank(s)	Blank(s)	UNK Stage	TX	NX	M0	Blank(s)	Blank(s)	Blank(s)	Blank(s)	Blank(s)	Blank(s)	TX	NX	M0	0	None	None; diagnosed at autopsy		Not recommended	Blank(s)	Blank(s)	Blank(s)	Blank(s)	Blank(s)	Blank(s)	Blank(s)	98	0	No
16425672	55-59 years	Male	2011	Melanoma of the Skin	MelanomaSkin	446	8720	Unknown	Left - origin of primary	Positive histology	8720/3: Malignant melanoma, NOS	8720-8799: nevi and melanomas	Melanoma of the Skin	XId Malignant melanomas	Localized	Localized	Localized only	Blank(s)	Blank(s)	Blank(s)	Blank(s)	IB	T2a	N0	M0	Blank(s)	Blank(s)	Blank(s)	Blank(s)	Blank(s)	Blank(s)	T2a	N0	M0	30	Sentinel lymph node biopsy	None; diagnosed at autopsy		Surgery performed	Blank(s)	Blank(s)	Blank(s)	Blank(s)	Blank(s)	Blank(s)	Blank(s)	0	2	No
16425692	55-59 years	Male	2011	Prostate	Prostate	619	8140	Moderately differentiated; Grade II	Not a paired site	Positive histology	8140/3: Adenocarcinoma, NOS	8140-8389: adenomas and adenocarcinomas	Prostate	XIf Other and unspecified carcinomas	Localized	Localized	Localized only	Blank(s)	Blank(s)	Blank(s)	Blank(s)	I	T2NOS	N0	M0	Blank(s)	Blank(s)	Blank(s)	Blank(s)	Blank(s)	Blank(s)	T2NOS	N0	M0	0	None	None; diagnosed at autopsy		Not recommended	Blank(s)	Blank(s)	Blank(s)	Blank(s)	Blank(s)	Blank(s)	Blank(s)	98	0	No
16425692	60-64 years	Male	2013	Kidney and Renal Pelvis	KidneyParenchyma	649	8310	Poorly differentiated; Grade III	Left - origin of primary	Positive histology	8310/3: Clear cell adenocarcinoma, NOS	8140-8389: adenomas and adenocarcinomas	Kidney	VIb Renal carcinomas	Localized	Localized	Localized only	Blank(s)	Blank(s)	Blank(s)	Blank(s)	I	T1a	N0	M0	Blank(s)	Blank(s)	Blank(s)	Blank(s)	Blank(s)	Blank(s)	T1a	N0	M0	30	None	None; diagnosed at autopsy		Surgery performed	Blank(s)	Blank(s)	Blank(s)	Blank(s)	Blank(s)	Blank(s)	Blank(s)	98	0	No
16425706	60-64 years	Male	2010	Melanoma of the Skin	MelanomaSkin	445	8720	Unknown	Paired site, but no information concerning laterality	Positive histology	8720/3: Malignant melanoma, NOS	8720-8799: nevi and melanomas	Melanoma of the Skin	XId Malignant melanomas	Unknown/unstaged	Unknown/unstaged	Unknown/unstaged/unspecified/DCO	Blank(s)	Blank(s)	Blank(s)	Blank(s)	UNK Stage	TX	NX	M0	Blank(s)	Blank(s)	Blank(s)	Blank(s)	Blank(s)	Blank(s)	TX	NX	MX	90	Unknown or not applicable	Unknown; death certificate only		Surgery performed	Blank(s)	Blank(s)	Blank(s)	Blank(s)	Blank(s)	Blank(s)	Blank(s)	99	99	Unknown
16425706	65-69 years	Male	2015	Urinary Bladder	Bladder	679	8130	Undifferentiated; anaplastic; Grade IV	Not a paired site	Positive histology	8130/3: Papillary transitional cell carcinoma	8120-8139: transitional cell papillomas and carcinomas	Urinary Bladder	XIf Other and unspecified carcinomas	In situ	In situ	In situ	Blank(s)	Blank(s)	Blank(s)	Blank(s)	0a	Ta	N0	M0	Blank(s)	Blank(s)	Blank(s)	Blank(s)	Blank(s)	Blank(s)	Ta	N0	M0	27	None	None; diagnosed at autopsy		Surgery performed	Blank(s)	Blank(s)	Blank(s)	Blank(s)	Blank(s)	Blank(s)	Blank(s)	98	0	No
16425727	55-59 years	Male	2011	Liver	Liver	220	8170	Unknown	Not a paired site	Positive histology	8170/3: Hepatocellular carcinoma, NOS	8140-8389: adenomas and adenocarcinomas	Liver	VIIb Hepatic carcinomas	Regional	Regional	Regional by direct extension only	Blank(s)	Blank(s)	Blank(s)	Blank(s)	UNK Stage	T2	NX	M0	Blank(s)	Blank(s)	Blank(s)	Blank(s)	Blank(s)	Blank(s)	T2	NX	MX	0	None	None; diagnosed at autopsy		Not recommended	Blank(s)	Blank(s)	Blank(s)	Blank(s)	Blank(s)	Blank(s)	Blank(s)	98	0	Unknown
16425760	50-54 years	Female	2011	Breast	Breast	502	8500	Poorly differentiated; Grade III	Left - origin of primary	Positive histology	8500/3: Infiltrating duct carcinoma, NOS	8500-8549: ductal and lobular neoplasms	Breast	XIf Other and unspecified carcinomas	Localized	Localized	Localized only	Blank(s)	Blank(s)	Blank(s)	Blank(s)	IIA	T2	N0(i-)	M0	Blank(s)	Blank(s)	Blank(s)	Blank(s)	Blank(s)	Blank(s)	T2	N0(i-)	M0	22	Unknown or not applicable	None; diagnosed at autopsy		Surgery performed	Blank(s)	Blank(s)	Blank(s)	Blank(s)	Blank(s)	Blank(s)	Blank(s)	0	1	No
16425760	55-59 years	Female	2015	Other Non-Epithelial Skin	Skin	440	8413	Unknown	Not a paired site	Positive histology	8413/3: Eccrine adenocarcinoma	8390-8429: adnexal and skin appendage neoplasms	Other Non-Epithelial Skin	XIe Skin carcinomas	Regional	Blank(s)	Regional by direct extension only	Blank(s)	Blank(s)	Blank(s)	Blank(s)	II	T2	N0	M0	Blank(s)	Blank(s)	Blank(s)	Blank(s)	Blank(s)	Blank(s)	T4	N0	M0	32	None	None; diagnosed at autopsy		Surgery performed	Blank(s)	Blank(s)	Blank(s)	Blank(s)	Blank(s)	Blank(s)	Blank(s)	98	0	No
16425760	55-59 years	Female	2017	Breast	Breast	504	8500	Poorly differentiated; Grade III	Left - origin of primary	Positive histology	8500/3: Infiltrating duct carcinoma, NOS	8500-8549: ductal and lobular neoplasms	Breast	XIf Other and unspecified carcinomas	Regional	Regional	Regional by both direct extension and lymph node involvement	Blank(s)	Blank(s)	Blank(s)	Blank(s)	Blank(s)	Blank(s)	Blank(s)	Blank(s)	c2	p1A	c0	Clinical	Pathologic	Clinical	Blank(s)	Blank(s)	Blank(s)	43	Unknown or not applicable	None; diagnosed at autopsy		Surgery performed	Blank(s)	Blank(s)	Blank(s)	Blank(s)	Blank(s)	Blank(s)	41	1	3	No
16425772	35-39 years	Female	2011	Breast	Breast	504	8500	Moderately differentiated; Grade II	Left - origin of primary	Positive histology	8500/3: Infiltrating duct carcinoma, NOS	8500-8549: ductal and lobular neoplasms	Breast	XIf Other and unspecified carcinomas	Localized	Localized	Localized only	Blank(s)	Blank(s)	Blank(s)	Blank(s)	IA	T1c	N0	M0	Blank(s)	Blank(s)	Blank(s)	Blank(s)	Blank(s)	Blank(s)	T1c	N0	M0	51	Unknown or not applicable	None; diagnosed at autopsy		Surgery performed	Blank(s)	Blank(s)	Blank(s)	Blank(s)	Blank(s)	Blank(s)	Blank(s)	0	7	No
16425772	45-49 years	Female	2019	Corpus Uteri	Blank(s)	541	8380	Blank(s)	Not a paired site	Positive histology	8380/3: Endometrioid carcinoma	8140-8389: adenomas and adenocarcinomas	Corpus Uteri	XIf Other and unspecified carcinomas	Localized	Blank(s)	Blank(s)	T1a	N0	M0	1A	Blank(s)	Blank(s)	Blank(s)	Blank(s)	Blank(s)	Blank(s)	Blank(s)	Blank(s)	Blank(s)	Blank(s)	Blank(s)	Blank(s)	Blank(s)	50	Sentinel lymph node biopsy	None; diagnosed at autopsy		Surgery performed	Blank(s)	Blank(s)	Blank(s)	Blank(s)	100	0	24	0	3	No
[truncated: 99,291 more rows]
[truncated: 17 more columns]
