# Supplementary material for: Lobar or sublobar resection for early-stage second primary lung cancer ≤ 3 cm in size: a SEER population-based study
Source: J Cancer Res Clin Oncol. 2023 Sep 19;149(18):16679–90. doi: 10.1007/s00432-023-05396-5 (PMC10645613; doi:10.1007/s00432-023-05396-5)
Supplement: Supplementary file 6 — Supplementary file6 (XLSX 7929 KB) [file 432_2023_5396_MOESM6_ESM.xlsx]

## Sheet: Sheet1
Patient ID	Age recode with <1 year olds	Sex	Year of diagnosis	Site recode ICD-O-3/WHO 2008	TNM 7/CS v0204+ Schema (thru 2017)	Primary Site	Histologic Type ICD-O-3	Grade (thru 2017)	Laterality	Diagnostic Confirmation	ICD-O-3 Hist/behav, malignant	Histology recode - broad groupings	Site recode ICD-O-3/WHO 2008 (for SIRs)	ICCC site recode 3rd edition/IARC 2017	Combined Summary Stage (2004+)	Summary stage 2000 (1998-2017)	SEER Combined Summary Stage 2000 (2004-2017)	Derived EOD 2018 T (2018+)	Derived EOD 2018 N (2018+)	Derived EOD 2018 M (2018+)	Derived EOD 2018 Stage Group (2018+)	Derived AJCC Stage Group, 7th ed (2010-2015)	Derived AJCC T, 7th ed (2010-2015)	Derived AJCC N, 7th ed (2010-2015)	Derived AJCC M, 7th ed (2010-2015)	Derived SEER Combined T (2016-2017)	Derived SEER Combined N (2016-2017)	Derived SEER Combined M (2016-2017)	Derived SEER Combined T Src (2016-2017)	Derived SEER Combined N Src (2016-2017)	Derived SEER Combined M Src (2016-2017)	Derived AJCC T, 6th ed (2004-2015)	Derived AJCC N, 6th ed (2004-2015)	Derived AJCC M, 6th ed (2004-2015)	RX Summ--Surg Prim Site (1998+)	RX Summ--Scope Reg LN Sur (2003+)	RX Summ--Surg Oth Reg/Dis (2003+)		Reason no cancer-directed surgery	Scope of reg lymph nd surg (1998-2002)	RX Summ--Reg LN Examined (1998-2002)	Surgery of oth reg/dis sites (1998-2002)	Site specific surgery (1973-1997 varying detail by year and site)	EOD Primary Tumor (2018+)	EOD Regional Nodes (2018+)	Tumor Size Summary (2016+)	Regional nodes positive (1988+)	Regional nodes examined (1988+)	SEER Combined Mets at DX-lung (2010+)
21990525	60-64 years	Male	2009	Melanoma of the Skin	MelanomaSkin	445	8772	Unknown	Left - origin of primary	Positive histology	8772/3: Spindle cell melanoma, NOS	8720-8799: nevi and melanomas	Melanoma of the Skin	XId Malignant melanomas	Localized	Localized	Localized only	Blank(s)	Blank(s)	Blank(s)	Blank(s)	Blank(s)	Blank(s)	Blank(s)	Blank(s)	Blank(s)	Blank(s)	Blank(s)	Blank(s)	Blank(s)	Blank(s)	T4a	N0	M0	46	Sentinel lymph node biopsy	None; diagnosed at autopsy		Surgery performed	Blank(s)	Blank(s)	Blank(s)	Blank(s)	Blank(s)	Blank(s)	Blank(s)	0	5	Blank(s)
21990525	65-69 years	Male	2015	Melanoma of the Skin	MelanomaSkin	445	8742	Unknown	Right - origin of primary	Positive histology	8742/3: Lentigo maligna melanoma	8720-8799: nevi and melanomas	Melanoma of the Skin	XId Malignant melanomas	Localized	Localized	Localized only	Blank(s)	Blank(s)	Blank(s)	Blank(s)	IA	T1a	N0	M0	Blank(s)	Blank(s)	Blank(s)	Blank(s)	Blank(s)	Blank(s)	T1a	N0	M0	46	None	None; diagnosed at autopsy		Surgery performed	Blank(s)	Blank(s)	Blank(s)	Blank(s)	Blank(s)	Blank(s)	Blank(s)	98	0	No
21990528	65-69 years	Male	2007	Melanoma of the Skin	MelanomaSkin	446	8720	Unknown	Left - origin of primary	Positive histology	8720/3: Malignant melanoma, NOS	8720-8799: nevi and melanomas	Melanoma of the Skin	XId Malignant melanomas	Localized	Localized	Localized only	Blank(s)	Blank(s)	Blank(s)	Blank(s)	Blank(s)	Blank(s)	Blank(s)	Blank(s)	Blank(s)	Blank(s)	Blank(s)	Blank(s)	Blank(s)	Blank(s)	T1a	N0	M0	31	None	None; diagnosed at autopsy		Surgery performed	Blank(s)	Blank(s)	Blank(s)	Blank(s)	Blank(s)	Blank(s)	Blank(s)	98	0	Blank(s)
21990528	70-74 years	Male	2015	Prostate	Prostate	619	8140	Moderately differentiated; Grade II	Not a paired site	Positive histology	8140/3: Adenocarcinoma, NOS	8140-8389: adenomas and adenocarcinomas	Prostate	XIf Other and unspecified carcinomas	Localized	Localized	Localized only	Blank(s)	Blank(s)	Blank(s)	Blank(s)	IIA	T1c	N0	M0	Blank(s)	Blank(s)	Blank(s)	Blank(s)	Blank(s)	Blank(s)	T1c	N0	M0	0	None	None; diagnosed at autopsy		Not recommended	Blank(s)	Blank(s)	Blank(s)	Blank(s)	Blank(s)	Blank(s)	Blank(s)	98	0	No
21990528	70-74 years	Male	2017	Tonsil	Oropharynx	99	8072	Unknown	Right - origin of primary	Positive histology	8072/3: Squamous cell carcinoma, large cell, nonkeratinizing, NOS	8050-8089: squamous cell neoplasms	Tonsil	XIf Other and unspecified carcinomas	Regional	Blank(s)	Regional lymph nodes involved only	Blank(s)	Blank(s)	Blank(s)	Blank(s)	Blank(s)	Blank(s)	Blank(s)	Blank(s)	c2	c1	c0	Clinical	Clinical	Clinical	Blank(s)	Blank(s)	Blank(s)	0	None	None; diagnosed at autopsy		Not recommended	Blank(s)	Blank(s)	Blank(s)	Blank(s)	Blank(s)	Blank(s)	21	98	0	No
21990530	65-69 years	Female	2007	Melanoma of the Skin	MelanomaSkin	447	8720	Unknown	Right - origin of primary	Positive histology	8720/3: Malignant melanoma, NOS	8720-8799: nevi and melanomas	Melanoma of the Skin	XId Malignant melanomas	Localized	Localized	Localized only	Blank(s)	Blank(s)	Blank(s)	Blank(s)	Blank(s)	Blank(s)	Blank(s)	Blank(s)	Blank(s)	Blank(s)	Blank(s)	Blank(s)	Blank(s)	Blank(s)	TX	N0	M0	30	None	None; diagnosed at autopsy		Surgery performed	Blank(s)	Blank(s)	Blank(s)	Blank(s)	Blank(s)	Blank(s)	Blank(s)	98	0	Blank(s)
21990530	75-79 years	Female	2014	Breast	Breast	503	8500	Moderately differentiated; Grade II	Right - origin of primary	Positive histology	8500/3: Infiltrating duct carcinoma, NOS	8500-8549: ductal and lobular neoplasms	Breast	XIf Other and unspecified carcinomas	Localized	Localized	Localized only	Blank(s)	Blank(s)	Blank(s)	Blank(s)	IA	T1c	N0(i-)	M0	Blank(s)	Blank(s)	Blank(s)	Blank(s)	Blank(s)	Blank(s)	T1c	N0(i-)	M0	22	Unknown or not applicable	None; diagnosed at autopsy		Surgery performed	Blank(s)	Blank(s)	Blank(s)	Blank(s)	Blank(s)	Blank(s)	Blank(s)	0	1	No
21990545	70-74 years	Male	2010	Prostate	Prostate	619	8140	Unknown	Not a paired site	Positive histology	8140/3: Adenocarcinoma, NOS	8140-8389: adenomas and adenocarcinomas	Prostate	XIf Other and unspecified carcinomas	Unknown/unstaged	Unknown/unstaged	Unknown/unstaged/unspecified/DCO	Blank(s)	Blank(s)	Blank(s)	Blank(s)	UNK Stage	TX	NX	M0	Blank(s)	Blank(s)	Blank(s)	Blank(s)	Blank(s)	Blank(s)	TX	NX	MX	90	Unknown or not applicable	None; diagnosed at autopsy		Surgery performed	Blank(s)	Blank(s)	Blank(s)	Blank(s)	Blank(s)	Blank(s)	Blank(s)	99	99	Unknown
21990552	35-39 years	Male	2007	Melanoma of the Skin	MelanomaSkin	446	8720	Unknown	Right - origin of primary	Positive histology	8720/3: Malignant melanoma, NOS	8720-8799: nevi and melanomas	Melanoma of the Skin	XId Malignant melanomas	Localized	Localized	Localized only	Blank(s)	Blank(s)	Blank(s)	Blank(s)	Blank(s)	Blank(s)	Blank(s)	Blank(s)	Blank(s)	Blank(s)	Blank(s)	Blank(s)	Blank(s)	Blank(s)	TX	N0	M0	30	None	None; diagnosed at autopsy		Surgery performed	Blank(s)	Blank(s)	Blank(s)	Blank(s)	Blank(s)	Blank(s)	Blank(s)	98	0	Blank(s)
21990552	45-49 years	Male	2017	Melanoma of the Skin	MelanomaSkin	445	8743	Unknown	Left - origin of primary	Positive histology	8743/3: Superficial spreading melanoma	8720-8799: nevi and melanomas	Melanoma of the Skin	XId Malignant melanomas	Localized	Localized	Localized only	Blank(s)	Blank(s)	Blank(s)	Blank(s)	Blank(s)	Blank(s)	Blank(s)	Blank(s)	p1A	c0	c0	Pathologic	Clinical	Clinical	Blank(s)	Blank(s)	Blank(s)	31	None	None; diagnosed at autopsy		Surgery performed	Blank(s)	Blank(s)	Blank(s)	Blank(s)	Blank(s)	Blank(s)	999	98	0	No
21990565	70-74 years	Female	2008	Melanoma of the Skin	MelanomaSkin	444	8742	Unknown	Not a paired site	Positive histology	8742/3: Lentigo maligna melanoma	8720-8799: nevi and melanomas	Melanoma of the Skin	XId Malignant melanomas	Localized	Localized	Localized only	Blank(s)	Blank(s)	Blank(s)	Blank(s)	Blank(s)	Blank(s)	Blank(s)	Blank(s)	Blank(s)	Blank(s)	Blank(s)	Blank(s)	Blank(s)	Blank(s)	T2a	N0	M0	31	Sentinel lymph node biopsy	None; diagnosed at autopsy		Surgery performed	Blank(s)	Blank(s)	Blank(s)	Blank(s)	Blank(s)	Blank(s)	Blank(s)	0	98	Blank(s)
21990593	35-39 years	Male	2011	Melanoma of the Skin	MelanomaSkin	445	8743	Unknown	Right - origin of primary	Positive histology	8743/3: Superficial spreading melanoma	8720-8799: nevi and melanomas	Melanoma of the Skin	XId Malignant melanomas	Localized	Localized	Localized only	Blank(s)	Blank(s)	Blank(s)	Blank(s)	IA	T1a	N0	M0	Blank(s)	Blank(s)	Blank(s)	Blank(s)	Blank(s)	Blank(s)	T1a	N0	M0	45	None	None; diagnosed at autopsy		Surgery performed	Blank(s)	Blank(s)	Blank(s)	Blank(s)	Blank(s)	Blank(s)	Blank(s)	98	0	No
21990610	50-54 years	Female	2010	Breast	Breast	508	8500	Moderately differentiated; Grade II	Left - origin of primary	Positive histology	8500/3: Infiltrating duct carcinoma, NOS	8500-8549: ductal and lobular neoplasms	Breast	XIf Other and unspecified carcinomas	Localized	Localized	Localized only	Blank(s)	Blank(s)	Blank(s)	Blank(s)	IA	T1c	N0	M0	Blank(s)	Blank(s)	Blank(s)	Blank(s)	Blank(s)	Blank(s)	T1c	N0	M0	45	Unknown or not applicable	None; diagnosed at autopsy		Surgery performed	Blank(s)	Blank(s)	Blank(s)	Blank(s)	Blank(s)	Blank(s)	Blank(s)	0	7	No
21990613	65-69 years	Male	2015	Melanoma of the Skin	MelanomaSkin	445	8720	Unknown	Right - origin of primary	Positive histology	8720/3: Malignant melanoma, NOS	8720-8799: nevi and melanomas	Melanoma of the Skin	XId Malignant melanomas	Localized	Localized	Localized only	Blank(s)	Blank(s)	Blank(s)	Blank(s)	IA	T1a	N0	M0	Blank(s)	Blank(s)	Blank(s)	Blank(s)	Blank(s)	Blank(s)	T1a	N0	M0	31	None	None; diagnosed at autopsy		Surgery performed	Blank(s)	Blank(s)	Blank(s)	Blank(s)	Blank(s)	Blank(s)	Blank(s)	98	0	No
21990615	65-69 years	Female	2017	NHL - Nodal	Lymphoma	778	9690	B-cell; pre-B; B-precursor	Not a paired site	Pos hist AND immunophenotyping AND/OR pos genetic studies	9690/3: Follicular lymphoma	9670-9699: nhl - mature b-cell lymphomas	NHL - Nodal	IIb Non-Hodgkin lymphomas (except Burkitt lymphoma)	Regional	Regional	Regional, NOS	Blank(s)	Blank(s)	Blank(s)	Blank(s)	Blank(s)	Blank(s)	Blank(s)	Blank(s)	Not applicable	Not applicable	Not applicable	Blank(s)	Blank(s)	Blank(s)	Blank(s)	Blank(s)	Blank(s)	0	Unknown or not applicable	None; diagnosed at autopsy		Not recommended	Blank(s)	Blank(s)	Blank(s)	Blank(s)	Blank(s)	Blank(s)	999	99	99	No
21990714	85+ years	Male	2007	Lung and Bronchus	Lung	341	8140	Unknown	Left - origin of primary	Positive histology	8140/3: Adenocarcinoma, NOS	8140-8389: adenomas and adenocarcinomas	Lung and Bronchus	XIf Other and unspecified carcinomas	Distant	Distant	Distant site(s)/node(s) involved	Blank(s)	Blank(s)	Blank(s)	Blank(s)	Blank(s)	Blank(s)	Blank(s)	Blank(s)	Blank(s)	Blank(s)	Blank(s)	Blank(s)	Blank(s)	Blank(s)	TX	N2	M1	0	None	None; diagnosed at autopsy		Not recommended	Blank(s)	Blank(s)	Blank(s)	Blank(s)	Blank(s)	Blank(s)	Blank(s)	98	0	Blank(s)
21990789	85+ years	Female	2006	Kidney and Renal Pelvis	KidneyParenchyma	649	8312	Unknown	Paired site, but no information concerning laterality	Radiography without microscopic confirm	8312/3: Renal cell carcinoma	8140-8389: adenomas and adenocarcinomas	Kidney	VIb Renal carcinomas	Unknown/unstaged	Unknown/unstaged	Unknown/unstaged/unspecified/DCO	Blank(s)	Blank(s)	Blank(s)	Blank(s)	Blank(s)	Blank(s)	Blank(s)	Blank(s)	Blank(s)	Blank(s)	Blank(s)	Blank(s)	Blank(s)	Blank(s)	TX	NX	MX	0	None	None; diagnosed at autopsy		Recommended but not performed, unknown reason	Blank(s)	Blank(s)	Blank(s)	Blank(s)	Blank(s)	Blank(s)	Blank(s)	98	0	Blank(s)
21990827	55-59 years	Male	2007	Acute Myeloid Leukemia	HemeRetic	421	9861	Unknown	Not a paired site	Positive histology	9861/3: Acute myeloid leukemia, NOS	9840-9939: myeloid leukemias (C42.1)	Acute Myeloid Leukemia	Ib Acute myeloid leukemias	Distant	Blank(s)	Distant site(s)/node(s) involved	Blank(s)	Blank(s)	Blank(s)	Blank(s)	Blank(s)	Blank(s)	Blank(s)	Blank(s)	Blank(s)	Blank(s)	Blank(s)	Blank(s)	Blank(s)	Blank(s)	NA	NA	NA	98	Unknown or not applicable	None; diagnosed at autopsy		Not recommended	Blank(s)	Blank(s)	Blank(s)	Blank(s)	Blank(s)	Blank(s)	Blank(s)	99	99	Blank(s)
21990827	55-59 years	Male	2007	Chronic Lymphocytic Leukemia	HemeRetic	421	9823	Unknown	Not a paired site	Positive histology	9823/3: Chronic lymphocytic leukemia/small lymphocytic lymphoma	9820-9839: lymphoid leukemias (C42.1)	Chronic Lymphocytic Leukemia	Ia Lymphoid leukemias	Distant	Blank(s)	Distant site(s)/node(s) involved	Blank(s)	Blank(s)	Blank(s)	Blank(s)	Blank(s)	Blank(s)	Blank(s)	Blank(s)	Blank(s)	Blank(s)	Blank(s)	Blank(s)	Blank(s)	Blank(s)	NA	NA	NA	98	Unknown or not applicable	None; diagnosed at autopsy		Not recommended	Blank(s)	Blank(s)	Blank(s)	Blank(s)	Blank(s)	Blank(s)	Blank(s)	99	99	Blank(s)
21990889	75-79 years	Female	2009	NHL - Nodal	Lymphoma	778	9691	B-cell; pre-B; B-precursor	Not a paired site	Positive histology	9691/3: Follicular lymphoma, grade 2	9670-9699: nhl - mature b-cell lymphomas	NHL - Nodal	IIb Non-Hodgkin lymphomas (except Burkitt lymphoma)	Regional	Regional	Regional, NOS	Blank(s)	Blank(s)	Blank(s)	Blank(s)	Blank(s)	Blank(s)	Blank(s)	Blank(s)	Blank(s)	Blank(s)	Blank(s)	Blank(s)	Blank(s)	Blank(s)	NA	NA	NA	0	Unknown or not applicable	None; diagnosed at autopsy		Not recommended	Blank(s)	Blank(s)	Blank(s)	Blank(s)	Blank(s)	Blank(s)	Blank(s)	99	99	Blank(s)
21990889	75-79 years	Female	2009	Other Biliary	AmpullaVater	241	8140	Well differentiated; Grade I	Not a paired site	Positive histology	8140/3: Adenocarcinoma, NOS	8140-8389: adenomas and adenocarcinomas	Other Biliary	XIf Other and unspecified carcinomas	Regional	Blank(s)	Regional by both direct extension and lymph node involvement	Blank(s)	Blank(s)	Blank(s)	Blank(s)	Blank(s)	Blank(s)	Blank(s)	Blank(s)	Blank(s)	Blank(s)	Blank(s)	Blank(s)	Blank(s)	Blank(s)	T3	N1	M0	30	4 or more regional lymph nodes removed	None; diagnosed at autopsy		Surgery performed	Blank(s)	Blank(s)	Blank(s)	Blank(s)	Blank(s)	Blank(s)	Blank(s)	2	6	Blank(s)
21990908	65-69 years	Male	2009	NHL - Nodal	Lymphoma	778	9691	Unknown	Not a paired site	Positive histology	9691/3: Follicular lymphoma, grade 2	9670-9699: nhl - mature b-cell lymphomas	NHL - Nodal	IIb Non-Hodgkin lymphomas (except Burkitt lymphoma)	Distant	Distant	Distant site(s)/node(s) involved	Blank(s)	Blank(s)	Blank(s)	Blank(s)	Blank(s)	Blank(s)	Blank(s)	Blank(s)	Blank(s)	Blank(s)	Blank(s)	Blank(s)	Blank(s)	Blank(s)	NA	NA	NA	0	Unknown or not applicable	None; diagnosed at autopsy		Not recommended	Blank(s)	Blank(s)	Blank(s)	Blank(s)	Blank(s)	Blank(s)	Blank(s)	99	99	Blank(s)
21990908	65-69 years	Male	2010	Prostate	Prostate	619	8140	Poorly differentiated; Grade III	Not a paired site	Positive histology	8140/3: Adenocarcinoma, NOS	8140-8389: adenomas and adenocarcinomas	Prostate	XIf Other and unspecified carcinomas	Localized	Localized	Localized only	Blank(s)	Blank(s)	Blank(s)	Blank(s)	IIB	T2c	N0	M0	Blank(s)	Blank(s)	Blank(s)	Blank(s)	Blank(s)	Blank(s)	T2c	N0	M0	50	None	None; diagnosed at autopsy		Surgery performed	Blank(s)	Blank(s)	Blank(s)	Blank(s)	Blank(s)	Blank(s)	Blank(s)	98	0	No
21990910	50-54 years	Female	2009	NHL - Nodal	Lymphoma	779	9691	B-cell; pre-B; B-precursor	Not a paired site	Positive histology	9691/3: Follicular lymphoma, grade 2	9670-9699: nhl - mature b-cell lymphomas	NHL - Nodal	IIb Non-Hodgkin lymphomas (except Burkitt lymphoma)	Distant	Distant	Distant site(s)/node(s) involved	Blank(s)	Blank(s)	Blank(s)	Blank(s)	Blank(s)	Blank(s)	Blank(s)	Blank(s)	Blank(s)	Blank(s)	Blank(s)	Blank(s)	Blank(s)	Blank(s)	NA	NA	NA	0	Unknown or not applicable	None; diagnosed at autopsy		Not recommended	Blank(s)	Blank(s)	Blank(s)	Blank(s)	Blank(s)	Blank(s)	Blank(s)	99	99	Blank(s)
21990910	50-54 years	Female	2012	Melanoma of the Skin	MelanomaSkin	447	8720	Unknown	Left - origin of primary	Positive histology	8720/3: Malignant melanoma, NOS	8720-8799: nevi and melanomas	Melanoma of the Skin	XId Malignant melanomas	Localized	Localized	Localized only	Blank(s)	Blank(s)	Blank(s)	Blank(s)	IB	T1b	N0	M0	Blank(s)	Blank(s)	Blank(s)	Blank(s)	Blank(s)	Blank(s)	T1a	N0	M0	27	None	None; diagnosed at autopsy		Surgery performed	Blank(s)	Blank(s)	Blank(s)	Blank(s)	Blank(s)	Blank(s)	Blank(s)	98	0	No
21990915	85+ years	Female	2019	Urinary Bladder	Blank(s)	672	8130	Blank(s)	Not a paired site	Positive histology	8130/3: Papillary transitional cell carcinoma	8120-8139: transitional cell papillomas and carcinomas	Urinary Bladder	XIf Other and unspecified carcinomas	In situ	Blank(s)	Blank(s)	Ta	N0	M0	0a	Blank(s)	Blank(s)	Blank(s)	Blank(s)	Blank(s)	Blank(s)	Blank(s)	Blank(s)	Blank(s)	Blank(s)	Blank(s)	Blank(s)	Blank(s)	27	None	None; diagnosed at autopsy		Surgery performed	Blank(s)	Blank(s)	Blank(s)	Blank(s)	0	0	18	98	0	No
21990962	65-69 years	Male	2009	Sigmoid Colon	Colon	187	8140	Moderately differentiated; Grade II	Not a paired site	Positive histology	8140/3: Adenocarcinoma, NOS	8140-8389: adenomas and adenocarcinomas	Sigmoid Colon	XIf Other and unspecified carcinomas	Regional	Regional	Regional lymph nodes involved only	Blank(s)	Blank(s)	Blank(s)	Blank(s)	Blank(s)	Blank(s)	Blank(s)	Blank(s)	Blank(s)	Blank(s)	Blank(s)	Blank(s)	Blank(s)	Blank(s)	T2	N2	M0	30	4 or more regional lymph nodes removed	None; diagnosed at autopsy		Surgery performed	Blank(s)	Blank(s)	Blank(s)	Blank(s)	Blank(s)	Blank(s)	Blank(s)	13	20	Blank(s)
21990962	70-74 years	Male	2011	Rectum	Rectum	209	8140	Moderately differentiated; Grade II	Not a paired site	Positive histology	8140/3: Adenocarcinoma, NOS	8140-8389: adenomas and adenocarcinomas	Rectum	XIf Other and unspecified carcinomas	Distant	Distant	Distant site(s)/node(s) involved	Blank(s)	Blank(s)	Blank(s)	Blank(s)	IVB	T3	N2a	M1b	Blank(s)	Blank(s)	Blank(s)	Blank(s)	Blank(s)	Blank(s)	T3	N2	M1	70	4 or more regional lymph nodes removed	None; diagnosed at autopsy		Surgery performed	Blank(s)	Blank(s)	Blank(s)	Blank(s)	Blank(s)	Blank(s)	Blank(s)	4	13	No
21990962	70-74 years	Male	2013	Acute Myeloid Leukemia	HemeRetic	421	9861	Unknown	Not a paired site	Positive histology	9861/3: Acute myeloid leukemia, NOS	9840-9939: myeloid leukemias (C42.1)	Acute Myeloid Leukemia	Ib Acute myeloid leukemias	Distant	Blank(s)	Distant site(s)/node(s) involved	Blank(s)	Blank(s)	Blank(s)	Blank(s)	NA	NA	NA	NA	Blank(s)	Blank(s)	Blank(s)	Blank(s)	Blank(s)	Blank(s)	NA	NA	NA	98	Unknown or not applicable	None; diagnosed at autopsy		Not recommended	Blank(s)	Blank(s)	Blank(s)	Blank(s)	Blank(s)	Blank(s)	Blank(s)	99	99	N/A
21990977	75-79 years	Male	2009	Prostate	Prostate	619	8140	Poorly differentiated; Grade III	Not a paired site	Positive histology	8140/3: Adenocarcinoma, NOS	8140-8389: adenomas and adenocarcinomas	Prostate	XIf Other and unspecified carcinomas	Localized	Localized	Localized only	Blank(s)	Blank(s)	Blank(s)	Blank(s)	Blank(s)	Blank(s)	Blank(s)	Blank(s)	Blank(s)	Blank(s)	Blank(s)	Blank(s)	Blank(s)	Blank(s)	T2a	N0	M0	50	4 or more regional lymph nodes removed	None; diagnosed at autopsy		Surgery performed	Blank(s)	Blank(s)	Blank(s)	Blank(s)	Blank(s)	Blank(s)	Blank(s)	0	11	Blank(s)
21990980	70-74 years	Male	2009	Liver	Liver	220	8170	Poorly differentiated; Grade III	Not a paired site	Positive histology	8170/3: Hepatocellular carcinoma, NOS	8140-8389: adenomas and adenocarcinomas	Liver	VIIb Hepatic carcinomas	Localized	Localized	Localized only	Blank(s)	Blank(s)	Blank(s)	Blank(s)	Blank(s)	Blank(s)	Blank(s)	Blank(s)	Blank(s)	Blank(s)	Blank(s)	Blank(s)	Blank(s)	Blank(s)	T2	N0	M0	22	None	None; diagnosed at autopsy		Surgery performed	Blank(s)	Blank(s)	Blank(s)	Blank(s)	Blank(s)	Blank(s)	Blank(s)	98	0	Blank(s)
21990980	75-79 years	Male	2011	Kidney and Renal Pelvis	KidneyParenchyma	649	8260	Unknown	Right - origin of primary	Positive histology	8260/3: Papillary adenocarcinoma, NOS	8140-8389: adenomas and adenocarcinomas	Kidney	VIb Renal carcinomas	Localized	Localized	Localized only	Blank(s)	Blank(s)	Blank(s)	Blank(s)	I	T1a	N0	M0	Blank(s)	Blank(s)	Blank(s)	Blank(s)	Blank(s)	Blank(s)	T1a	N0	M0	0	None	None; diagnosed at autopsy		Recommended but not performed, unknown reason	Blank(s)	Blank(s)	Blank(s)	Blank(s)	Blank(s)	Blank(s)	Blank(s)	98	0	No
21990980	75-79 years	Male	2012	Urinary Bladder	Bladder	676	8130	Well differentiated; Grade I	Not a paired site	Positive histology	8130/3: Papillary transitional cell carcinoma	8120-8139: transitional cell papillomas and carcinomas	Urinary Bladder	XIf Other and unspecified carcinomas	In situ	In situ	In situ	Blank(s)	Blank(s)	Blank(s)	Blank(s)	0a	Ta	N0	M0	Blank(s)	Blank(s)	Blank(s)	Blank(s)	Blank(s)	Blank(s)	Ta	N0	M0	27	None	None; diagnosed at autopsy		Surgery performed	Blank(s)	Blank(s)	Blank(s)	Blank(s)	Blank(s)	Blank(s)	Blank(s)	98	0	No
21990996	80-84 years	Male	2008	Urinary Bladder	Bladder	672	8130	Poorly differentiated; Grade III	Not a paired site	Positive histology	8130/3: Papillary transitional cell carcinoma	8120-8139: transitional cell papillomas and carcinomas	Urinary Bladder	XIf Other and unspecified carcinomas	Localized	Localized	Localized only	Blank(s)	Blank(s)	Blank(s)	Blank(s)	Blank(s)	Blank(s)	Blank(s)	Blank(s)	Blank(s)	Blank(s)	Blank(s)	Blank(s)	Blank(s)	Blank(s)	T1	N0	M0	0	None	None; diagnosed at autopsy		Not recommended	Blank(s)	Blank(s)	Blank(s)	Blank(s)	Blank(s)	Blank(s)	Blank(s)	98	0	Blank(s)
21990996	80-84 years	Male	2009	Kidney and Renal Pelvis	KidneyRenalPelvis	659	8130	Undifferentiated; anaplastic; Grade IV	Right - origin of primary	Positive histology	8130/3: Papillary transitional cell carcinoma	8120-8139: transitional cell papillomas and carcinomas	Renal Pelvis	XIf Other and unspecified carcinomas	Localized	Localized	Localized only	Blank(s)	Blank(s)	Blank(s)	Blank(s)	Blank(s)	Blank(s)	Blank(s)	Blank(s)	Blank(s)	Blank(s)	Blank(s)	Blank(s)	Blank(s)	Blank(s)	T2	N0	M0	40	None	None; diagnosed at autopsy		Surgery performed	Blank(s)	Blank(s)	Blank(s)	Blank(s)	Blank(s)	Blank(s)	Blank(s)	98	0	Blank(s)
21991006	50-54 years	Male	2009	Tongue	TongueAnterior	29	8070	Moderately differentiated; Grade II	Not a paired site	Positive histology	8070/3: Squamous cell carcinoma, NOS	8050-8089: squamous cell neoplasms	Tongue	XIf Other and unspecified carcinomas	Localized	Localized	Localized only	Blank(s)	Blank(s)	Blank(s)	Blank(s)	Blank(s)	Blank(s)	Blank(s)	Blank(s)	Blank(s)	Blank(s)	Blank(s)	Blank(s)	Blank(s)	Blank(s)	T2	N0	M0	30	4 or more regional lymph nodes removed	None; diagnosed at autopsy		Surgery performed	Blank(s)	Blank(s)	Blank(s)	Blank(s)	Blank(s)	Blank(s)	Blank(s)	0	26	Blank(s)
21991006	55-59 years	Male	2016	Gum and Other Mouth	GumLower	62	8071	Moderately differentiated; Grade II	Not a paired site	Positive histology	8071/3: Squamous cell carcinoma, keratinizing, NOS	8050-8089: squamous cell neoplasms	Gum and Other Mouth	XIf Other and unspecified carcinomas	Regional	Blank(s)	Regional by direct extension only	Blank(s)	Blank(s)	Blank(s)	Blank(s)	Blank(s)	Blank(s)	Blank(s)	Blank(s)	p4A	p0	c0	Pathologic	Pathologic	Clinical	Blank(s)	Blank(s)	Blank(s)	42	4 or more regional lymph nodes removed	None; diagnosed at autopsy		Surgery performed	Blank(s)	Blank(s)	Blank(s)	Blank(s)	Blank(s)	Blank(s)	35	0	9	No
21991008	75-79 years	Male	2009	Lip	LipLower	1	8070	Well differentiated; Grade I	Not a paired site	Positive histology	8070/3: Squamous cell carcinoma, NOS	8050-8089: squamous cell neoplasms	Lip	XIf Other and unspecified carcinomas	Localized	Localized	Localized only	Blank(s)	Blank(s)	Blank(s)	Blank(s)	Blank(s)	Blank(s)	Blank(s)	Blank(s)	Blank(s)	Blank(s)	Blank(s)	Blank(s)	Blank(s)	Blank(s)	T1	N0	M0	30	4 or more regional lymph nodes removed	None; diagnosed at autopsy		Surgery performed	Blank(s)	Blank(s)	Blank(s)	Blank(s)	Blank(s)	Blank(s)	Blank(s)	0	5	Blank(s)
21991008	75-79 years	Male	2009	NHL - Nodal	Lymphoma	778	9702	T-cell	Not a paired site	Positive histology	9702/3: Peripheral T-cell lymphoma, NOS	9700-9719: nhl - mature t and nk-cell lymphomas	NHL - Nodal	IIb Non-Hodgkin lymphomas (except Burkitt lymphoma)	Distant	Distant	Distant site(s)/node(s) involved	Blank(s)	Blank(s)	Blank(s)	Blank(s)	Blank(s)	Blank(s)	Blank(s)	Blank(s)	Blank(s)	Blank(s)	Blank(s)	Blank(s)	Blank(s)	Blank(s)	NA	NA	NA	0	Unknown or not applicable	None; diagnosed at autopsy		Not recommended	Blank(s)	Blank(s)	Blank(s)	Blank(s)	Blank(s)	Blank(s)	Blank(s)	99	99	Blank(s)
21991014	75-79 years	Female	2009	Pancreas	PancreasBodyTail	251	8140	Unknown	Not a paired site	Positive exfoliative cytology, no positive histology	8140/3: Adenocarcinoma, NOS	8140-8389: adenomas and adenocarcinomas	Pancreas	XIf Other and unspecified carcinomas	Regional	Regional	Regional by direct extension only	Blank(s)	Blank(s)	Blank(s)	Blank(s)	Blank(s)	Blank(s)	Blank(s)	Blank(s)	Blank(s)	Blank(s)	Blank(s)	Blank(s)	Blank(s)	Blank(s)	T4	N0	M0	0	None	None; diagnosed at autopsy		Not recommended	Blank(s)	Blank(s)	Blank(s)	Blank(s)	Blank(s)	Blank(s)	Blank(s)	98	0	Blank(s)
21991016	55-59 years	Male	2009	NHL - Nodal	Lymphoma	778	9670	B-cell; pre-B; B-precursor	Not a paired site	Positive histology	9670/3: Malignant lymphoma, small B lymphocytic, NOS (OBS 2012+) see 9823/3	9670-9699: nhl - mature b-cell lymphomas	NHL - Nodal	IIb Non-Hodgkin lymphomas (except Burkitt lymphoma)	Distant	Distant	Distant site(s)/node(s) involved	Blank(s)	Blank(s)	Blank(s)	Blank(s)	Blank(s)	Blank(s)	Blank(s)	Blank(s)	Blank(s)	Blank(s)	Blank(s)	Blank(s)	Blank(s)	Blank(s)	NA	NA	NA	0	Unknown or not applicable	None; diagnosed at autopsy		Not recommended	Blank(s)	Blank(s)	Blank(s)	Blank(s)	Blank(s)	Blank(s)	Blank(s)	99	99	Blank(s)
21991016	60-64 years	Male	2010	Brain	Brain	712	9440	Unknown	Right - origin of primary	Positive histology	9440/3: Glioblastoma, NOS	9380-9489: gliomas	Brain	IIIb Astrocytomas	Distant	Distant	Distant site(s)/node(s) involved	Blank(s)	Blank(s)	Blank(s)	Blank(s)	NA	NA	NA	NA	Blank(s)	Blank(s)	Blank(s)	Blank(s)	Blank(s)	Blank(s)	NA	NA	NA	21	Unknown or not applicable	None; diagnosed at autopsy		Surgery performed	Blank(s)	Blank(s)	Blank(s)	Blank(s)	Blank(s)	Blank(s)	Blank(s)	99	99	No
21991018	60-64 years	Female	2009	Corpus Uteri	CorpusCarcinoma	541	8380	Moderately differentiated; Grade II	Not a paired site	Positive histology	8380/3: Endometrioid carcinoma	8140-8389: adenomas and adenocarcinomas	Corpus Uteri	XIf Other and unspecified carcinomas	Localized	Localized	Localized only	Blank(s)	Blank(s)	Blank(s)	Blank(s)	Blank(s)	Blank(s)	Blank(s)	Blank(s)	Blank(s)	Blank(s)	Blank(s)	Blank(s)	Blank(s)	Blank(s)	T1b	N0	M0	50	None	None; diagnosed at autopsy		Surgery performed	Blank(s)	Blank(s)	Blank(s)	Blank(s)	Blank(s)	Blank(s)	Blank(s)	98	0	Blank(s)
21991018	70-74 years	Female	2019	Breast	Blank(s)	504	8520	Blank(s)	Left - origin of primary	Positive histology	8520/3: Lobular carcinoma, NOS	8500-8549: ductal and lobular neoplasms	Breast	XIf Other and unspecified carcinomas	Regional	Blank(s)	Blank(s)	T3	N1a	M0	1B	Blank(s)	Blank(s)	Blank(s)	Blank(s)	Blank(s)	Blank(s)	Blank(s)	Blank(s)	Blank(s)	Blank(s)	Blank(s)	Blank(s)	Blank(s)	23	Unknown or not applicable	None; diagnosed at autopsy		Surgery performed	Blank(s)	Blank(s)	Blank(s)	Blank(s)	200	200	66	1	2	No
21991047	70-74 years	Male	2009	Rectum	Rectum	209	8140	Moderately differentiated; Grade II	Not a paired site	Positive histology	8140/3: Adenocarcinoma, NOS	8140-8389: adenomas and adenocarcinomas	Rectum	XIf Other and unspecified carcinomas	Regional	Regional	Regional by direct extension only	Blank(s)	Blank(s)	Blank(s)	Blank(s)	Blank(s)	Blank(s)	Blank(s)	Blank(s)	Blank(s)	Blank(s)	Blank(s)	Blank(s)	Blank(s)	Blank(s)	T3	N0	M0	50	4 or more regional lymph nodes removed	None; diagnosed at autopsy		Surgery performed	Blank(s)	Blank(s)	Blank(s)	Blank(s)	Blank(s)	Blank(s)	Blank(s)	0	16	Blank(s)
21991047	70-74 years	Male	2009	NHL - Nodal	Lymphoma	778	9691	Unknown	Not a paired site	Positive histology	9691/3: Follicular lymphoma, grade 2	9670-9699: nhl - mature b-cell lymphomas	NHL - Nodal	IIb Non-Hodgkin lymphomas (except Burkitt lymphoma)	Distant	Distant	Distant site(s)/node(s) involved	Blank(s)	Blank(s)	Blank(s)	Blank(s)	Blank(s)	Blank(s)	Blank(s)	Blank(s)	Blank(s)	Blank(s)	Blank(s)	Blank(s)	Blank(s)	Blank(s)	NA	NA	NA	0	Unknown or not applicable	None; diagnosed at autopsy		Not recommended	Blank(s)	Blank(s)	Blank(s)	Blank(s)	Blank(s)	Blank(s)	Blank(s)	99	99	Blank(s)
21991047	75-79 years	Male	2013	NHL - Nodal	Lymphoma	771	9680	B-cell; pre-B; B-precursor	Not a paired site	Positive histology	9680/3: Diffuse large B-cell lymphoma (DLBCL), NOS	9670-9699: nhl - mature b-cell lymphomas	NHL - Nodal	IIb Non-Hodgkin lymphomas (except Burkitt lymphoma)	Unknown/unstaged	Unknown/unstaged	Unknown/unstaged/unspecified/DCO	Blank(s)	Blank(s)	Blank(s)	Blank(s)	UNK Stage	NA	NA	NA	Blank(s)	Blank(s)	Blank(s)	Blank(s)	Blank(s)	Blank(s)	NA	NA	NA	0	Unknown or not applicable	None; diagnosed at autopsy		Not recommended	Blank(s)	Blank(s)	Blank(s)	Blank(s)	Blank(s)	Blank(s)	Blank(s)	99	99	N/A
21991047	75-79 years	Male	2015	Transverse Colon	Colon	184	8140	Unknown	Not a paired site	Positive histology	8140/3: Adenocarcinoma, NOS	8140-8389: adenomas and adenocarcinomas	Transverse Colon	XIf Other and unspecified carcinomas	Unknown/unstaged	Unknown/unstaged	Unknown/unstaged/unspecified/DCO	Blank(s)	Blank(s)	Blank(s)	Blank(s)	UNK Stage	TX	N0	M0	Blank(s)	Blank(s)	Blank(s)	Blank(s)	Blank(s)	Blank(s)	TX	N0	M0	40	4 or more regional lymph nodes removed	None; diagnosed at autopsy		Surgery performed	Blank(s)	Blank(s)	Blank(s)	Blank(s)	Blank(s)	Blank(s)	Blank(s)	0	5	No
21991061	45-49 years	Female	2009	Breast	Breast	503	8500	Poorly differentiated; Grade III	Left - origin of primary	Positive histology	8500/3: Infiltrating duct carcinoma, NOS	8500-8549: ductal and lobular neoplasms	Breast	XIf Other and unspecified carcinomas	Regional	Regional	Regional lymph nodes involved only	Blank(s)	Blank(s)	Blank(s)	Blank(s)	Blank(s)	Blank(s)	Blank(s)	Blank(s)	Blank(s)	Blank(s)	Blank(s)	Blank(s)	Blank(s)	Blank(s)	T1c	N1a	M0	22	Unknown or not applicable	None; diagnosed at autopsy		Surgery performed	Blank(s)	Blank(s)	Blank(s)	Blank(s)	Blank(s)	Blank(s)	Blank(s)	3	16	Blank(s)
21991096	55-59 years	Male	2019	Kidney and Renal Pelvis	Blank(s)	649	8310	Blank(s)	Right - origin of primary	Positive histology	8310/3: Clear cell adenocarcinoma, NOS	8140-8389: adenomas and adenocarcinomas	Kidney	VIb Renal carcinomas	Localized	Blank(s)	Blank(s)	T1a	N0	M0	1	Blank(s)	Blank(s)	Blank(s)	Blank(s)	Blank(s)	Blank(s)	Blank(s)	Blank(s)	Blank(s)	Blank(s)	Blank(s)	Blank(s)	Blank(s)	50	None	None; diagnosed at autopsy		Surgery performed	Blank(s)	Blank(s)	Blank(s)	Blank(s)	100	0	30	98	0	No
21991108	50-54 years	Female	2009	Breast	Breast	504	8500	Moderately differentiated; Grade II	Right - origin of primary	Positive histology	8500/3: Infiltrating duct carcinoma, NOS	8500-8549: ductal and lobular neoplasms	Breast	XIf Other and unspecified carcinomas	Localized	Localized	Localized only	Blank(s)	Blank(s)	Blank(s)	Blank(s)	Blank(s)	Blank(s)	Blank(s)	Blank(s)	Blank(s)	Blank(s)	Blank(s)	Blank(s)	Blank(s)	Blank(s)	T2	N0	M0	21	Unknown or not applicable	None; diagnosed at autopsy		Surgery performed	Blank(s)	Blank(s)	Blank(s)	Blank(s)	Blank(s)	Blank(s)	Blank(s)	0	7	Blank(s)
21991108	55-59 years	Female	2015	Lung and Bronchus	Lung	341	8041	Undifferentiated; anaplastic; Grade IV	Right - origin of primary	Positive histology	8041/3: Small cell carcinoma, NOS	8010-8049: epithelial neoplasms, NOS	Lung and Bronchus	XIf Other and unspecified carcinomas	Regional	Regional	Regional by both direct extension and lymph node involvement	Blank(s)	Blank(s)	Blank(s)	Blank(s)	IIIA	T3	N2	M0	Blank(s)	Blank(s)	Blank(s)	Blank(s)	Blank(s)	Blank(s)	T2	N2	M0	0	None	None; diagnosed at autopsy		Not recommended	Blank(s)	Blank(s)	Blank(s)	Blank(s)	Blank(s)	Blank(s)	Blank(s)	98	0	No
21991154	50-54 years	Female	2009	Lung and Bronchus	Lung	343	8046	Poorly differentiated; Grade III	Left - origin of primary	Positive histology	8046/3: Non-small cell carcinoma	8010-8049: epithelial neoplasms, NOS	Lung and Bronchus	XIf Other and unspecified carcinomas	Regional	Regional	Regional lymph nodes involved only	Blank(s)	Blank(s)	Blank(s)	Blank(s)	Blank(s)	Blank(s)	Blank(s)	Blank(s)	Blank(s)	Blank(s)	Blank(s)	Blank(s)	Blank(s)	Blank(s)	T2	N2	M0	0	None	None; diagnosed at autopsy		Not recommended	Blank(s)	Blank(s)	Blank(s)	Blank(s)	Blank(s)	Blank(s)	Blank(s)	98	0	Blank(s)
21991154	50-54 years	Female	2010	Breast	Breast	502	8500	Moderately differentiated; Grade II	Right - origin of primary	Positive histology	8500/3: Infiltrating duct carcinoma, NOS	8500-8549: ductal and lobular neoplasms	Breast	XIf Other and unspecified carcinomas	Localized	Localized	Localized only	Blank(s)	Blank(s)	Blank(s)	Blank(s)	IA	T1c	N0	M0	Blank(s)	Blank(s)	Blank(s)	Blank(s)	Blank(s)	Blank(s)	T1c	N0	M0	0	Unknown or not applicable	None; diagnosed at autopsy		Not recommended	Blank(s)	Blank(s)	Blank(s)	Blank(s)	Blank(s)	Blank(s)	Blank(s)	98	0	No
21991174	60-64 years	Female	2009	Corpus Uteri	CorpusCarcinoma	541	8441	Poorly differentiated; Grade III	Not a paired site	Positive histology	8441/3: Serous cystadenocarcinoma, NOS	8440-8499: cystic, mucinous and serous neoplasms	Corpus Uteri	XIf Other and unspecified carcinomas	Regional	Regional	Regional by direct extension only	Blank(s)	Blank(s)	Blank(s)	Blank(s)	Blank(s)	Blank(s)	Blank(s)	Blank(s)	Blank(s)	Blank(s)	Blank(s)	Blank(s)	Blank(s)	Blank(s)	T2b	N0	M0	50	None	None; diagnosed at autopsy		Surgery performed	Blank(s)	Blank(s)	Blank(s)	Blank(s)	Blank(s)	Blank(s)	Blank(s)	98	0	Blank(s)
21991202	40-44 years	Female	2009	Lung and Bronchus	Lung	341	8012	Unknown	Right - origin of primary	Positive histology	8012/3: Large cell carcinoma, NOS	8010-8049: epithelial neoplasms, NOS	Lung and Bronchus	XIf Other and unspecified carcinomas	Regional	Regional	Regional by both direct extension and lymph node involvement	Blank(s)	Blank(s)	Blank(s)	Blank(s)	Blank(s)	Blank(s)	Blank(s)	Blank(s)	Blank(s)	Blank(s)	Blank(s)	Blank(s)	Blank(s)	Blank(s)	T4	N2	M0	0	Biopsy or aspiration of regional lymph node, NOS	None; diagnosed at autopsy		Not recommended	Blank(s)	Blank(s)	Blank(s)	Blank(s)	Blank(s)	Blank(s)	Blank(s)	95	95	Blank(s)
21991224	70-74 years	Female	2009	Ovary	Ovary	569	8010	Poorly differentiated; Grade III	Paired site, but no information concerning laterality	Positive histology	8010/3: Carcinoma, NOS	8010-8049: epithelial neoplasms, NOS	Ovary	Xd Gonadal carcinomas	Distant	Distant	Distant site(s)/node(s) involved	Blank(s)	Blank(s)	Blank(s)	Blank(s)	Blank(s)	Blank(s)	Blank(s)	Blank(s)	Blank(s)	Blank(s)	Blank(s)	Blank(s)	Blank(s)	Blank(s)	T3c	N1	M1	0	None	None; diagnosed at autopsy		Not recommended	Blank(s)	Blank(s)	Blank(s)	Blank(s)	Blank(s)	Blank(s)	Blank(s)	98	0	Blank(s)
21991224	70-74 years	Female	2009	Lung and Bronchus	Lung	341	8140	Unknown	Right - origin of primary	Positive histology	8140/3: Adenocarcinoma, NOS	8140-8389: adenomas and adenocarcinomas	Lung and Bronchus	XIf Other and unspecified carcinomas	Distant	Distant	Distant site(s)/node(s) involved	Blank(s)	Blank(s)	Blank(s)	Blank(s)	Blank(s)	Blank(s)	Blank(s)	Blank(s)	Blank(s)	Blank(s)	Blank(s)	Blank(s)	Blank(s)	Blank(s)	T2	N1	M1	0	None	None; diagnosed at autopsy		Not recommended	Blank(s)	Blank(s)	Blank(s)	Blank(s)	Blank(s)	Blank(s)	Blank(s)	98	0	Blank(s)
21991228	70-74 years	Male	2009	Ascending Colon	Colon	182	8210	Moderately differentiated; Grade II	Not a paired site	Positive histology	8210/3: Adenocarcinoma in adenomatous polyp	8140-8389: adenomas and adenocarcinomas	Ascending Colon	XIf Other and unspecified carcinomas	Regional	Regional	Regional by direct extension only	Blank(s)	Blank(s)	Blank(s)	Blank(s)	Blank(s)	Blank(s)	Blank(s)	Blank(s)	Blank(s)	Blank(s)	Blank(s)	Blank(s)	Blank(s)	Blank(s)	T3	N0	M0	40	4 or more regional lymph nodes removed	None; diagnosed at autopsy		Surgery performed	Blank(s)	Blank(s)	Blank(s)	Blank(s)	Blank(s)	Blank(s)	Blank(s)	0	12	Blank(s)
21991266	30-34 years	Female	2009	Chronic Myeloid Leukemia	HemeRetic	421	9863	Unknown	Not a paired site	Positive histology	9863/3: Chronic myeloid leukemia, NOS	9840-9939: myeloid leukemias (C42.1)	Chronic Myeloid Leukemia	Ic Chronic myeloproliferative diseases	Distant	Blank(s)	Distant site(s)/node(s) involved	Blank(s)	Blank(s)	Blank(s)	Blank(s)	Blank(s)	Blank(s)	Blank(s)	Blank(s)	Blank(s)	Blank(s)	Blank(s)	Blank(s)	Blank(s)	Blank(s)	NA	NA	NA	98	Unknown or not applicable	None; diagnosed at autopsy		Not recommended	Blank(s)	Blank(s)	Blank(s)	Blank(s)	Blank(s)	Blank(s)	Blank(s)	99	99	Blank(s)
21991266	35-39 years	Female	2011	Acute Myeloid Leukemia	HemeRetic	421	9861	Unknown	Not a paired site	Positive histology	9861/3: Acute myeloid leukemia, NOS	9840-9939: myeloid leukemias (C42.1)	Acute Myeloid Leukemia	Ib Acute myeloid leukemias	Distant	Blank(s)	Distant site(s)/node(s) involved	Blank(s)	Blank(s)	Blank(s)	Blank(s)	NA	NA	NA	NA	Blank(s)	Blank(s)	Blank(s)	Blank(s)	Blank(s)	Blank(s)	NA	NA	NA	98	Unknown or not applicable	None; diagnosed at autopsy		Not recommended	Blank(s)	Blank(s)	Blank(s)	Blank(s)	Blank(s)	Blank(s)	Blank(s)	99	99	N/A
21991268	75-79 years	Male	2009	Large Intestine, NOS	Colon	189	8140	Unknown	Not a paired site	Positive histology	8140/3: Adenocarcinoma, NOS	8140-8389: adenomas and adenocarcinomas	Large Intestine, NOS	XIf Other and unspecified carcinomas	Distant	Distant	Distant site(s)/node(s) involved	Blank(s)	Blank(s)	Blank(s)	Blank(s)	Blank(s)	Blank(s)	Blank(s)	Blank(s)	Blank(s)	Blank(s)	Blank(s)	Blank(s)	Blank(s)	Blank(s)	TX	N0	M1	0	None	Non-primary surgical procedure to distant site		Not recommended	Blank(s)	Blank(s)	Blank(s)	Blank(s)	Blank(s)	Blank(s)	Blank(s)	98	0	Blank(s)
21991271	40-44 years	Male	2007	Melanoma of the Skin	MelanomaSkin	446	8742	Unknown	Left - origin of primary	Positive histology	8742/3: Lentigo maligna melanoma	8720-8799: nevi and melanomas	Melanoma of the Skin	XId Malignant melanomas	Localized	Localized	Localized only	Blank(s)	Blank(s)	Blank(s)	Blank(s)	Blank(s)	Blank(s)	Blank(s)	Blank(s)	Blank(s)	Blank(s)	Blank(s)	Blank(s)	Blank(s)	Blank(s)	T1a	N0	M0	27	None	None; diagnosed at autopsy		Surgery performed	Blank(s)	Blank(s)	Blank(s)	Blank(s)	Blank(s)	Blank(s)	Blank(s)	98	0	Blank(s)
21991271	50-54 years	Male	2016	Melanoma of the Skin	MelanomaSkin	445	8743	Unknown	Right - origin of primary	Positive histology	8743/3: Superficial spreading melanoma	8720-8799: nevi and melanomas	Melanoma of the Skin	XId Malignant melanomas	Localized	Localized	Localized only	Blank(s)	Blank(s)	Blank(s)	Blank(s)	Blank(s)	Blank(s)	Blank(s)	Blank(s)	p1A	c0	c0	Pathologic	Clinical	Clinical	Blank(s)	Blank(s)	Blank(s)	31	None	None; diagnosed at autopsy		Surgery performed	Blank(s)	Blank(s)	Blank(s)	Blank(s)	Blank(s)	Blank(s)	999	98	0	No
21991274	75-79 years	Male	2008	Prostate	Prostate	619	8140	Poorly differentiated; Grade III	Not a paired site	Positive histology	8140/3: Adenocarcinoma, NOS	8140-8389: adenomas and adenocarcinomas	Prostate	XIf Other and unspecified carcinomas	Localized	Localized	Localized only	Blank(s)	Blank(s)	Blank(s)	Blank(s)	Blank(s)	Blank(s)	Blank(s)	Blank(s)	Blank(s)	Blank(s)	Blank(s)	Blank(s)	Blank(s)	Blank(s)	T1c	N0	M0	0	None	None; diagnosed at autopsy		Not recommended	Blank(s)	Blank(s)	Blank(s)	Blank(s)	Blank(s)	Blank(s)	Blank(s)	98	0	Blank(s)
21991274	80-84 years	Male	2013	Gum and Other Mouth	BuccalMucosa	60	8071	Well differentiated; Grade I	Right - origin of primary	Positive histology	8071/3: Squamous cell carcinoma, keratinizing, NOS	8050-8089: squamous cell neoplasms	Gum and Other Mouth	XIf Other and unspecified carcinomas	Regional	Blank(s)	Regional by direct extension only	Blank(s)	Blank(s)	Blank(s)	Blank(s)	II	T2	N0	M0	Blank(s)	Blank(s)	Blank(s)	Blank(s)	Blank(s)	Blank(s)	T2	N0	M0	0	None	None; diagnosed at autopsy		Not recommended, contraindicated due to other cond; autopsy only (1973-2002)	Blank(s)	Blank(s)	Blank(s)	Blank(s)	Blank(s)	Blank(s)	Blank(s)	98	0	No
21991344	75-79 years	Female	2015	Breast	Breast	509	8000	Unknown	Paired site, but no information concerning laterality	Unknown	8000/3: Neoplasm, malignant	8000-8009: unspecified neoplasms	Breast	XIIb Other unspecified malignant tumors	Unknown/unstaged	Unknown/unstaged	Unknown/unstaged/unspecified/DCO	Blank(s)	Blank(s)	Blank(s)	Blank(s)	UNK Stage	TX	NX	M0	Blank(s)	Blank(s)	Blank(s)	Blank(s)	Blank(s)	Blank(s)	TX	NX	MX	99	Unknown or not applicable	Unknown; death certificate only		Unknown; death certificate; or autopsy only (2003+)	Blank(s)	Blank(s)	Blank(s)	Blank(s)	Blank(s)	Blank(s)	Blank(s)	99	99	Unknown
21991345	55-59 years	Male	2009	Sigmoid Colon	Colon	187	8010	Moderately differentiated; Grade II	Not a paired site	Positive histology	8010/3: Carcinoma, NOS	8010-8049: epithelial neoplasms, NOS	Sigmoid Colon	XIf Other and unspecified carcinomas	Localized	Localized	Localized only	Blank(s)	Blank(s)	Blank(s)	Blank(s)	Blank(s)	Blank(s)	Blank(s)	Blank(s)	Blank(s)	Blank(s)	Blank(s)	Blank(s)	Blank(s)	Blank(s)	Tis	N0	M0	30	4 or more regional lymph nodes removed	None; diagnosed at autopsy		Surgery performed	Blank(s)	Blank(s)	Blank(s)	Blank(s)	Blank(s)	Blank(s)	Blank(s)	0	11	Blank(s)
21991357	60-64 years	Male	2012	Acute Myeloid Leukemia	HemeRetic	421	9861	B-cell; pre-B; B-precursor	Not a paired site	Positive histology	9861/3: Acute myeloid leukemia, NOS	9840-9939: myeloid leukemias (C42.1)	Acute Myeloid Leukemia	Ib Acute myeloid leukemias	Distant	Blank(s)	Distant site(s)/node(s) involved	Blank(s)	Blank(s)	Blank(s)	Blank(s)	NA	NA	NA	NA	Blank(s)	Blank(s)	Blank(s)	Blank(s)	Blank(s)	Blank(s)	NA	NA	NA	98	Unknown or not applicable	None; diagnosed at autopsy		Not recommended	Blank(s)	Blank(s)	Blank(s)	Blank(s)	Blank(s)	Blank(s)	Blank(s)	99	99	N/A
21991383	60-64 years	Male	2008	Prostate	Prostate	619	8140	Moderately differentiated; Grade II	Not a paired site	Positive histology	8140/3: Adenocarcinoma, NOS	8140-8389: adenomas and adenocarcinomas	Prostate	XIf Other and unspecified carcinomas	Localized	Localized	Localized only	Blank(s)	Blank(s)	Blank(s)	Blank(s)	Blank(s)	Blank(s)	Blank(s)	Blank(s)	Blank(s)	Blank(s)	Blank(s)	Blank(s)	Blank(s)	Blank(s)	T1c	N0	M0	0	None	None; diagnosed at autopsy		Not recommended	Blank(s)	Blank(s)	Blank(s)	Blank(s)	Blank(s)	Blank(s)	Blank(s)	98	0	Blank(s)
21991400	80-84 years	Female	2009	Pancreas	PancreasHead	250	8500	Well differentiated; Grade I	Not a paired site	Positive histology	8500/3: Infiltrating duct carcinoma, NOS	8500-8549: ductal and lobular neoplasms	Pancreas	XIf Other and unspecified carcinomas	Localized	Localized	Localized only	Blank(s)	Blank(s)	Blank(s)	Blank(s)	Blank(s)	Blank(s)	Blank(s)	Blank(s)	Blank(s)	Blank(s)	Blank(s)	Blank(s)	Blank(s)	Blank(s)	T1	N0	M0	36	4 or more regional lymph nodes removed	None; diagnosed at autopsy		Surgery performed	Blank(s)	Blank(s)	Blank(s)	Blank(s)	Blank(s)	Blank(s)	Blank(s)	0	13	Blank(s)
21991408	50-54 years	Female	2008	Other Endocrine including Thymus	AdrenalGland	740	8370	Unknown	Left - origin of primary	Positive histology	8370/3: Adrenal cortical carcinoma	8140-8389: adenomas and adenocarcinomas	Adrenal Gland	XIa Adrenocortical carcinomas	Regional	Blank(s)	Regional by direct extension only	Blank(s)	Blank(s)	Blank(s)	Blank(s)	Blank(s)	Blank(s)	Blank(s)	Blank(s)	Blank(s)	Blank(s)	Blank(s)	Blank(s)	Blank(s)	Blank(s)	NA	NA	NA	60	None	None; diagnosed at autopsy		Surgery performed	Blank(s)	Blank(s)	Blank(s)	Blank(s)	Blank(s)	Blank(s)	Blank(s)	98	0	Blank(s)
21991408	55-59 years	Female	2011	Brain	Brain	712	9440	Unknown	Left - origin of primary	Positive histology	9440/3: Glioblastoma, NOS	9380-9489: gliomas	Brain	IIIb Astrocytomas	Localized	Localized	Localized only	Blank(s)	Blank(s)	Blank(s)	Blank(s)	NA	NA	NA	NA	Blank(s)	Blank(s)	Blank(s)	Blank(s)	Blank(s)	Blank(s)	NA	NA	NA	0	Unknown or not applicable	None; diagnosed at autopsy		Not recommended	Blank(s)	Blank(s)	Blank(s)	Blank(s)	Blank(s)	Blank(s)	Blank(s)	99	99	No
21991413	55-59 years	Male	2007	NHL - Extranodal	Lymphoma	444	9709	B-cell; pre-B; B-precursor	Not a paired site	Positive histology	9709/3: Primary cutaneous T-cell lymphoma	9700-9719: nhl - mature t and nk-cell lymphomas	NHL - Extranodal	IIb Non-Hodgkin lymphomas (except Burkitt lymphoma)	Localized	Localized	Localized only	Blank(s)	Blank(s)	Blank(s)	Blank(s)	Blank(s)	Blank(s)	Blank(s)	Blank(s)	Blank(s)	Blank(s)	Blank(s)	Blank(s)	Blank(s)	Blank(s)	NA	NA	NA	27	None	None; diagnosed at autopsy		Surgery performed	Blank(s)	Blank(s)	Blank(s)	Blank(s)	Blank(s)	Blank(s)	Blank(s)	99	99	Blank(s)
21991413	55-59 years	Male	2008	Prostate	Prostate	619	8140	Moderately differentiated; Grade II	Not a paired site	Positive histology	8140/3: Adenocarcinoma, NOS	8140-8389: adenomas and adenocarcinomas	Prostate	XIf Other and unspecified carcinomas	Localized	Localized	Localized only	Blank(s)	Blank(s)	Blank(s)	Blank(s)	Blank(s)	Blank(s)	Blank(s)	Blank(s)	Blank(s)	Blank(s)	Blank(s)	Blank(s)	Blank(s)	Blank(s)	T1c	N0	M0	0	None	None; diagnosed at autopsy		Not recommended	Blank(s)	Blank(s)	Blank(s)	Blank(s)	Blank(s)	Blank(s)	Blank(s)	98	0	Blank(s)
21991417	75-79 years	Male	2004	Prostate	Prostate	619	8140	Moderately differentiated; Grade II	Not a paired site	Positive histology	8140/3: Adenocarcinoma, NOS	8140-8389: adenomas and adenocarcinomas	Prostate	XIf Other and unspecified carcinomas	Localized	Localized	Localized only	Blank(s)	Blank(s)	Blank(s)	Blank(s)	Blank(s)	Blank(s)	Blank(s)	Blank(s)	Blank(s)	Blank(s)	Blank(s)	Blank(s)	Blank(s)	Blank(s)	T2c	N0	M0	0	None	None; diagnosed at autopsy		Not recommended	Blank(s)	Blank(s)	Blank(s)	Blank(s)	Blank(s)	Blank(s)	Blank(s)	98	0	Blank(s)
21991417	85+ years	Male	2017	Kidney and Renal Pelvis	KidneyParenchyma	649	8312	Moderately differentiated; Grade II	Right - origin of primary	Positive histology	8312/3: Renal cell carcinoma	8140-8389: adenomas and adenocarcinomas	Kidney	VIb Renal carcinomas	Localized	Localized	Localized only	Blank(s)	Blank(s)	Blank(s)	Blank(s)	Blank(s)	Blank(s)	Blank(s)	Blank(s)	p1A	c0	c0	Pathologic	Clinical	Clinical	Blank(s)	Blank(s)	Blank(s)	50	None	None; diagnosed at autopsy		Surgery performed	Blank(s)	Blank(s)	Blank(s)	Blank(s)	Blank(s)	Blank(s)	16	98	0	No
21991425	45-49 years	Male	2008	Prostate	Prostate	619	8140	Moderately differentiated; Grade II	Not a paired site	Positive histology	8140/3: Adenocarcinoma, NOS	8140-8389: adenomas and adenocarcinomas	Prostate	XIf Other and unspecified carcinomas	Localized	Localized	Localized only	Blank(s)	Blank(s)	Blank(s)	Blank(s)	Blank(s)	Blank(s)	Blank(s)	Blank(s)	Blank(s)	Blank(s)	Blank(s)	Blank(s)	Blank(s)	Blank(s)	T2a	N0	M0	0	None	None; diagnosed at autopsy		Not recommended	Blank(s)	Blank(s)	Blank(s)	Blank(s)	Blank(s)	Blank(s)	Blank(s)	98	0	Blank(s)
21991428	55-59 years	Male	2008	Prostate	Prostate	619	8140	Poorly differentiated; Grade III	Not a paired site	Positive histology	8140/3: Adenocarcinoma, NOS	8140-8389: adenomas and adenocarcinomas	Prostate	XIf Other and unspecified carcinomas	Localized	Localized	Localized only	Blank(s)	Blank(s)	Blank(s)	Blank(s)	Blank(s)	Blank(s)	Blank(s)	Blank(s)	Blank(s)	Blank(s)	Blank(s)	Blank(s)	Blank(s)	Blank(s)	T1c	N0	M0	0	None	None; diagnosed at autopsy		Not recommended	Blank(s)	Blank(s)	Blank(s)	Blank(s)	Blank(s)	Blank(s)	Blank(s)	98	0	Blank(s)
21991449	65-69 years	Male	2008	Prostate	Prostate	619	8140	Moderately differentiated; Grade II	Not a paired site	Positive histology	8140/3: Adenocarcinoma, NOS	8140-8389: adenomas and adenocarcinomas	Prostate	XIf Other and unspecified carcinomas	Localized	Localized	Localized only	Blank(s)	Blank(s)	Blank(s)	Blank(s)	Blank(s)	Blank(s)	Blank(s)	Blank(s)	Blank(s)	Blank(s)	Blank(s)	Blank(s)	Blank(s)	Blank(s)	T1c	N0	M0	0	None	None; diagnosed at autopsy		Not recommended	Blank(s)	Blank(s)	Blank(s)	Blank(s)	Blank(s)	Blank(s)	Blank(s)	98	0	Blank(s)
21991460	60-64 years	Male	2008	Prostate	Prostate	619	8140	Poorly differentiated; Grade III	Not a paired site	Positive histology	8140/3: Adenocarcinoma, NOS	8140-8389: adenomas and adenocarcinomas	Prostate	XIf Other and unspecified carcinomas	Localized	Localized	Localized only	Blank(s)	Blank(s)	Blank(s)	Blank(s)	Blank(s)	Blank(s)	Blank(s)	Blank(s)	Blank(s)	Blank(s)	Blank(s)	Blank(s)	Blank(s)	Blank(s)	T1c	N0	M0	0	None	None; diagnosed at autopsy		Not recommended	Blank(s)	Blank(s)	Blank(s)	Blank(s)	Blank(s)	Blank(s)	Blank(s)	98	0	Blank(s)
21991460	65-69 years	Male	2016	NHL - Nodal	Lymphoma	779	9591	B-cell; pre-B; B-precursor	Not a paired site	Pos hist AND immunophenotyping AND/OR pos genetic studies	9591/3: Non-Hodgkin lymphoma, NOS	9590-9599: malignant lymphomas, NOS or diffuse	NHL - Nodal	IIb Non-Hodgkin lymphomas (except Burkitt lymphoma)	Distant	Distant	Distant site(s)/node(s) involved	Blank(s)	Blank(s)	Blank(s)	Blank(s)	Blank(s)	Blank(s)	Blank(s)	Blank(s)	Not applicable	Not applicable	Not applicable	Blank(s)	Blank(s)	Blank(s)	Blank(s)	Blank(s)	Blank(s)	90	Unknown or not applicable	None; diagnosed at autopsy		Surgery performed	Blank(s)	Blank(s)	Blank(s)	Blank(s)	Blank(s)	Blank(s)	999	99	99	No
21991462	85+ years	Female	2009	Miscellaneous	HemeRetic	421	9983	Unknown	Not a paired site	Positive histology	9983/3: Refractory anemia with excess blasts	9980-9989: myelodysplastic syndrome	Miscellaneous	Id Myelodysplastic syndrome and other myeloproliferative diseases	Distant	Blank(s)	Distant site(s)/node(s) involved	Blank(s)	Blank(s)	Blank(s)	Blank(s)	Blank(s)	Blank(s)	Blank(s)	Blank(s)	Blank(s)	Blank(s)	Blank(s)	Blank(s)	Blank(s)	Blank(s)	NA	NA	NA	98	Unknown or not applicable	None; diagnosed at autopsy		Not recommended	Blank(s)	Blank(s)	Blank(s)	Blank(s)	Blank(s)	Blank(s)	Blank(s)	99	99	Blank(s)
21991462	85+ years	Female	2009	Lung and Bronchus	Lung	343	8250	Well differentiated; Grade I	Right - origin of primary	Positive histology	8250/3: Bronchiolo-alveolar adenocarcinoma, NOS	8140-8389: adenomas and adenocarcinomas	Lung and Bronchus	XIf Other and unspecified carcinomas	Distant	Distant	Distant site(s)/node(s) involved	Blank(s)	Blank(s)	Blank(s)	Blank(s)	Blank(s)	Blank(s)	Blank(s)	Blank(s)	Blank(s)	Blank(s)	Blank(s)	Blank(s)	Blank(s)	Blank(s)	T4	N0	M1	0	None	None; diagnosed at autopsy		Not recommended, contraindicated due to other cond; autopsy only (1973-2002)	Blank(s)	Blank(s)	Blank(s)	Blank(s)	Blank(s)	Blank(s)	Blank(s)	98	0	Blank(s)
21991472	65-69 years	Male	2008	Prostate	Prostate	619	8140	Poorly differentiated; Grade III	Not a paired site	Positive histology	8140/3: Adenocarcinoma, NOS	8140-8389: adenomas and adenocarcinomas	Prostate	XIf Other and unspecified carcinomas	Localized	Localized	Localized only	Blank(s)	Blank(s)	Blank(s)	Blank(s)	Blank(s)	Blank(s)	Blank(s)	Blank(s)	Blank(s)	Blank(s)	Blank(s)	Blank(s)	Blank(s)	Blank(s)	T1c	N0	M0	0	None	None; diagnosed at autopsy		Not recommended	Blank(s)	Blank(s)	Blank(s)	Blank(s)	Blank(s)	Blank(s)	Blank(s)	98	0	Blank(s)
21991472	70-74 years	Male	2016	Tonsil	Oropharynx	90	8070	Unknown	Left - origin of primary	Positive histology	8070/3: Squamous cell carcinoma, NOS	8050-8089: squamous cell neoplasms	Tonsil	XIf Other and unspecified carcinomas	Regional	Blank(s)	Regional by both direct extension and lymph node involvement	Blank(s)	Blank(s)	Blank(s)	Blank(s)	Blank(s)	Blank(s)	Blank(s)	Blank(s)	c2	p3	c0	Clinical	Pathologic	Clinical	Blank(s)	Blank(s)	Blank(s)	0	Biopsy or aspiration of regional lymph node, NOS	None; diagnosed at autopsy		Not recommended	Blank(s)	Blank(s)	Blank(s)	Blank(s)	Blank(s)	Blank(s)	999	95	95	No
21991479	75-79 years	Female	2009	Tonsil	Oropharynx	99	8070	Unknown	Right - origin of primary	Radiography without microscopic confirm	8070/3: Squamous cell carcinoma, NOS	8050-8089: squamous cell neoplasms	Tonsil	XIf Other and unspecified carcinomas	Regional	Blank(s)	Regional by both direct extension and lymph node involvement	Blank(s)	Blank(s)	Blank(s)	Blank(s)	Blank(s)	Blank(s)	Blank(s)	Blank(s)	Blank(s)	Blank(s)	Blank(s)	Blank(s)	Blank(s)	Blank(s)	TX	N2b	M0	0	None	None; diagnosed at autopsy		Not recommended, contraindicated due to other cond; autopsy only (1973-2002)	Blank(s)	Blank(s)	Blank(s)	Blank(s)	Blank(s)	Blank(s)	Blank(s)	98	0	Blank(s)
21991479	75-79 years	Female	2009	Acute Myeloid Leukemia	HemeRetic	421	9861	Unknown	Not a paired site	Positive histology	9861/3: Acute myeloid leukemia, NOS	9840-9939: myeloid leukemias (C42.1)	Acute Myeloid Leukemia	Ib Acute myeloid leukemias	Distant	Blank(s)	Distant site(s)/node(s) involved	Blank(s)	Blank(s)	Blank(s)	Blank(s)	Blank(s)	Blank(s)	Blank(s)	Blank(s)	Blank(s)	Blank(s)	Blank(s)	Blank(s)	Blank(s)	Blank(s)	NA	NA	NA	98	Unknown or not applicable	None; diagnosed at autopsy		Not recommended, contraindicated due to other cond; autopsy only (1973-2002)	Blank(s)	Blank(s)	Blank(s)	Blank(s)	Blank(s)	Blank(s)	Blank(s)	99	99	Blank(s)
21991491	55-59 years	Male	2007	Melanoma of the Skin	MelanomaSkin	444	8742	Unknown	Left - origin of primary	Positive histology	8742/3: Lentigo maligna melanoma	8720-8799: nevi and melanomas	Melanoma of the Skin	XId Malignant melanomas	Localized	Localized	Localized only	Blank(s)	Blank(s)	Blank(s)	Blank(s)	Blank(s)	Blank(s)	Blank(s)	Blank(s)	Blank(s)	Blank(s)	Blank(s)	Blank(s)	Blank(s)	Blank(s)	T1a	N0	M0	31	None	None; diagnosed at autopsy		Surgery performed	Blank(s)	Blank(s)	Blank(s)	Blank(s)	Blank(s)	Blank(s)	Blank(s)	98	0	Blank(s)
21991491	60-64 years	Male	2013	Melanoma of the Skin	MelanomaSkin	445	8742	Unknown	Right - origin of primary	Positive histology	8742/3: Lentigo maligna melanoma	8720-8799: nevi and melanomas	Melanoma of the Skin	XId Malignant melanomas	Localized	Localized	Localized only	Blank(s)	Blank(s)	Blank(s)	Blank(s)	IB	T1b	N0	M0	Blank(s)	Blank(s)	Blank(s)	Blank(s)	Blank(s)	Blank(s)	T1NOS	N0	M0	35	None	None; diagnosed at autopsy		Surgery performed	Blank(s)	Blank(s)	Blank(s)	Blank(s)	Blank(s)	Blank(s)	Blank(s)	98	0	No
21991512	50-54 years	Female	2009	Breast	Breast	509	8500	Poorly differentiated; Grade III	Left - origin of primary	Positive histology	8500/3: Infiltrating duct carcinoma, NOS	8500-8549: ductal and lobular neoplasms	Breast	XIf Other and unspecified carcinomas	Localized	Localized	Localized only	Blank(s)	Blank(s)	Blank(s)	Blank(s)	Blank(s)	Blank(s)	Blank(s)	Blank(s)	Blank(s)	Blank(s)	Blank(s)	Blank(s)	Blank(s)	Blank(s)	T1b	N0(i-)	M0	44	Unknown or not applicable	None; diagnosed at autopsy		Surgery performed	Blank(s)	Blank(s)	Blank(s)	Blank(s)	Blank(s)	Blank(s)	Blank(s)	0	1	Blank(s)
21991512	50-54 years	Female	2011	Kidney and Renal Pelvis	KidneyParenchyma	649	8310	Poorly differentiated; Grade III	Right - origin of primary	Positive histology	8310/3: Clear cell adenocarcinoma, NOS	8140-8389: adenomas and adenocarcinomas	Kidney	VIb Renal carcinomas	Regional	Regional	Regional by direct extension only	Blank(s)	Blank(s)	Blank(s)	Blank(s)	III	T3a	N0	M0	Blank(s)	Blank(s)	Blank(s)	Blank(s)	Blank(s)	Blank(s)	T3a	N0	M0	50	None	None; diagnosed at autopsy		Surgery performed	Blank(s)	Blank(s)	Blank(s)	Blank(s)	Blank(s)	Blank(s)	Blank(s)	98	0	No
21991539	50-54 years	Male	2009	Larynx	LarynxGlottic	320	8070	Poorly differentiated; Grade III	Not a paired site	Positive histology	8070/3: Squamous cell carcinoma, NOS	8050-8089: squamous cell neoplasms	Larynx	XIf Other and unspecified carcinomas	Localized	Localized	Localized only	Blank(s)	Blank(s)	Blank(s)	Blank(s)	Blank(s)	Blank(s)	Blank(s)	Blank(s)	Blank(s)	Blank(s)	Blank(s)	Blank(s)	Blank(s)	Blank(s)	T2	N0	M0	0	None	None; diagnosed at autopsy		Not recommended	Blank(s)	Blank(s)	Blank(s)	Blank(s)	Blank(s)	Blank(s)	Blank(s)	98	0	Blank(s)
21991539	55-59 years	Male	2016	Esophagus	Esophagus	155	8140	Moderately differentiated; Grade II	Not a paired site	Positive histology	8140/3: Adenocarcinoma, NOS	8140-8389: adenomas and adenocarcinomas	Esophagus	XIf Other and unspecified carcinomas	Regional	Regional	Regional by both direct extension and lymph node involvement	Blank(s)	Blank(s)	Blank(s)	Blank(s)	Blank(s)	Blank(s)	Blank(s)	Blank(s)	c3	c1	c0	Clinical	Clinical	Clinical	Blank(s)	Blank(s)	Blank(s)	52	1 to 3 regional lymph nodes removed	Non-primary surgical procedure performed		Surgery performed	Blank(s)	Blank(s)	Blank(s)	Blank(s)	Blank(s)	Blank(s)	80	0	3	No
21991539	55-59 years	Male	2016	Lung and Bronchus	Lung	341	8140	Well differentiated; Grade I	Right - origin of primary	Positive histology	8140/3: Adenocarcinoma, NOS	8140-8389: adenomas and adenocarcinomas	Lung and Bronchus	XIf Other and unspecified carcinomas	Localized	Localized	Localized only	Blank(s)	Blank(s)	Blank(s)	Blank(s)	Blank(s)	Blank(s)	Blank(s)	Blank(s)	p1A	p0	c0	Pathologic	Pathologic	Clinical	Blank(s)	Blank(s)	Blank(s)	21	4 or more regional lymph nodes removed	None; diagnosed at autopsy		Surgery performed	Blank(s)	Blank(s)	Blank(s)	Blank(s)	Blank(s)	Blank(s)	6	0	22	No
21991542	55-59 years	Male	2009	Prostate	Prostate	619	8140	Poorly differentiated; Grade III	Not a paired site	Positive histology	8140/3: Adenocarcinoma, NOS	8140-8389: adenomas and adenocarcinomas	Prostate	XIf Other and unspecified carcinomas	Localized	Localized	Localized only	Blank(s)	Blank(s)	Blank(s)	Blank(s)	Blank(s)	Blank(s)	Blank(s)	Blank(s)	Blank(s)	Blank(s)	Blank(s)	Blank(s)	Blank(s)	Blank(s)	T2NOS	N0	M0	0	None	None; diagnosed at autopsy		Not recommended	Blank(s)	Blank(s)	Blank(s)	Blank(s)	Blank(s)	Blank(s)	Blank(s)	98	0	Blank(s)
21991542	65-69 years	Male	2016	Sigmoid Colon	Colon	187	8210	Unknown	Not a paired site	Positive histology	8210/3: Adenocarcinoma in adenomatous polyp	8140-8389: adenomas and adenocarcinomas	Sigmoid Colon	XIf Other and unspecified carcinomas	Localized	Localized	Localized only	Blank(s)	Blank(s)	Blank(s)	Blank(s)	Blank(s)	Blank(s)	Blank(s)	Blank(s)	cX	pX	c0	Clinical	Pathologic	Clinical	Blank(s)	Blank(s)	Blank(s)	30	None	None; diagnosed at autopsy		Surgery performed	Blank(s)	Blank(s)	Blank(s)	Blank(s)	Blank(s)	Blank(s)	999	99	99	Unknown
21991542	65-69 years	Male	2017	Kidney and Renal Pelvis	KidneyParenchyma	649	8310	Moderately differentiated; Grade II	Left - origin of primary	Positive histology	8310/3: Clear cell adenocarcinoma, NOS	8140-8389: adenomas and adenocarcinomas	Kidney	VIb Renal carcinomas	Localized	Localized	Localized only	Blank(s)	Blank(s)	Blank(s)	Blank(s)	Blank(s)	Blank(s)	Blank(s)	Blank(s)	p1A	pX	c0	Pathologic	Pathologic	Pathologic	Blank(s)	Blank(s)	Blank(s)	50	None	None; diagnosed at autopsy		Surgery performed	Blank(s)	Blank(s)	Blank(s)	Blank(s)	Blank(s)	Blank(s)	15	98	0	No
21991547	40-44 years	Female	2009	Thyroid	Thyroid	739	8335	Unknown	Not a paired site	Positive histology	8335/3: Follicular carcinoma, minimally invasive	8140-8389: adenomas and adenocarcinomas	Thyroid	XIb Thyroid carcinomas	Localized	Localized	Localized only	Blank(s)	Blank(s)	Blank(s)	Blank(s)	Blank(s)	Blank(s)	Blank(s)	Blank(s)	Blank(s)	Blank(s)	Blank(s)	Blank(s)	Blank(s)	Blank(s)	T2	N0	M0	50	None	None; diagnosed at autopsy		Surgery performed	Blank(s)	Blank(s)	Blank(s)	Blank(s)	Blank(s)	Blank(s)	Blank(s)	98	0	Blank(s)
21991563	60-64 years	Male	2009	Melanoma of the Skin	MelanomaSkin	446	8720	Unknown	Right - origin of primary	Positive histology	8720/3: Malignant melanoma, NOS	8720-8799: nevi and melanomas	Melanoma of the Skin	XId Malignant melanomas	Localized	Localized	Localized only	Blank(s)	Blank(s)	Blank(s)	Blank(s)	Blank(s)	Blank(s)	Blank(s)	Blank(s)	Blank(s)	Blank(s)	Blank(s)	Blank(s)	Blank(s)	Blank(s)	T1a	N0	M0	34	None	None; diagnosed at autopsy		Surgery performed	Blank(s)	Blank(s)	Blank(s)	Blank(s)	Blank(s)	Blank(s)	Blank(s)	98	0	Blank(s)
21991566	70-74 years	Male	2009	Prostate	Prostate	619	8140	Poorly differentiated; Grade III	Not a paired site	Positive histology	8140/3: Adenocarcinoma, NOS	8140-8389: adenomas and adenocarcinomas	Prostate	XIf Other and unspecified carcinomas	Localized	Localized	Localized only	Blank(s)	Blank(s)	Blank(s)	Blank(s)	Blank(s)	Blank(s)	Blank(s)	Blank(s)	Blank(s)	Blank(s)	Blank(s)	Blank(s)	Blank(s)	Blank(s)	T2NOS	N0	M0	50	None	None; diagnosed at autopsy		Surgery performed	Blank(s)	Blank(s)	Blank(s)	Blank(s)	Blank(s)	Blank(s)	Blank(s)	98	0	Blank(s)
21991601	65-69 years	Male	2009	Prostate	Prostate	619	8140	Moderately differentiated; Grade II	Not a paired site	Positive histology	8140/3: Adenocarcinoma, NOS	8140-8389: adenomas and adenocarcinomas	Prostate	XIf Other and unspecified carcinomas	Regional	Regional	Regional by direct extension only	Blank(s)	Blank(s)	Blank(s)	Blank(s)	Blank(s)	Blank(s)	Blank(s)	Blank(s)	Blank(s)	Blank(s)	Blank(s)	Blank(s)	Blank(s)	Blank(s)	T3a	N0	M0	50	None	None; diagnosed at autopsy		Surgery performed	Blank(s)	Blank(s)	Blank(s)	Blank(s)	Blank(s)	Blank(s)	Blank(s)	98	0	Blank(s)
21991601	75-79 years	Male	2017	Melanoma of the Skin	MelanomaSkin	445	8720	Unknown	Right - origin of primary	Positive histology	8720/3: Malignant melanoma, NOS	8720-8799: nevi and melanomas	Melanoma of the Skin	XId Malignant melanomas	Localized	Localized	Localized only	Blank(s)	Blank(s)	Blank(s)	Blank(s)	Blank(s)	Blank(s)	Blank(s)	Blank(s)	p1A	c0	c0	Pathologic	Clinical	Clinical	Blank(s)	Blank(s)	Blank(s)	31	None	None; diagnosed at autopsy		Surgery performed	Blank(s)	Blank(s)	Blank(s)	Blank(s)	Blank(s)	Blank(s)	10	98	0	No
21991621	65-69 years	Male	2009	Thyroid	Thyroid	739	8260	Unknown	Not a paired site	Positive histology	8260/3: Papillary adenocarcinoma, NOS	8140-8389: adenomas and adenocarcinomas	Thyroid	XIb Thyroid carcinomas	Localized	Localized	Localized only	Blank(s)	Blank(s)	Blank(s)	Blank(s)	Blank(s)	Blank(s)	Blank(s)	Blank(s)	Blank(s)	Blank(s)	Blank(s)	Blank(s)	Blank(s)	Blank(s)	T2	N0	M0	50	4 or more regional lymph nodes removed	None; diagnosed at autopsy		Surgery performed	Blank(s)	Blank(s)	Blank(s)	Blank(s)	Blank(s)	Blank(s)	Blank(s)	0	4	Blank(s)
21991621	65-69 years	Male	2009	Prostate	Prostate	619	8140	Poorly differentiated; Grade III	Not a paired site	Positive histology	8140/3: Adenocarcinoma, NOS	8140-8389: adenomas and adenocarcinomas	Prostate	XIf Other and unspecified carcinomas	Regional	Regional	Regional by direct extension only	Blank(s)	Blank(s)	Blank(s)	Blank(s)	Blank(s)	Blank(s)	Blank(s)	Blank(s)	Blank(s)	Blank(s)	Blank(s)	Blank(s)	Blank(s)	Blank(s)	T3a	N0	M0	50	4 or more regional lymph nodes removed	None; diagnosed at autopsy		Surgery performed	Blank(s)	Blank(s)	Blank(s)	Blank(s)	Blank(s)	Blank(s)	Blank(s)	0	4	Blank(s)
21991622	60-64 years	Female	2009	Stomach	Stomach	163	8490	Poorly differentiated; Grade III	Not a paired site	Positive histology	8490/3: Signet ring cell carcinoma	8440-8499: cystic, mucinous and serous neoplasms	Stomach	XIf Other and unspecified carcinomas	Localized	Localized	Localized only	Blank(s)	Blank(s)	Blank(s)	Blank(s)	Blank(s)	Blank(s)	Blank(s)	Blank(s)	Blank(s)	Blank(s)	Blank(s)	Blank(s)	Blank(s)	Blank(s)	T1	N0	M0	30	4 or more regional lymph nodes removed	Non-primary surgical procedure performed		Surgery performed	Blank(s)	Blank(s)	Blank(s)	Blank(s)	Blank(s)	Blank(s)	Blank(s)	0	12	Blank(s)
21991622	60-64 years	Female	2009	NHL - Nodal	Lymphoma	770	9680	B-cell; pre-B; B-precursor	Not a paired site	Positive histology	9680/3: Diffuse large B-cell lymphoma (DLBCL), NOS	9670-9699: nhl - mature b-cell lymphomas	NHL - Nodal	IIb Non-Hodgkin lymphomas (except Burkitt lymphoma)	Distant	Distant	Distant site(s)/node(s) involved	Blank(s)	Blank(s)	Blank(s)	Blank(s)	Blank(s)	Blank(s)	Blank(s)	Blank(s)	Blank(s)	Blank(s)	Blank(s)	Blank(s)	Blank(s)	Blank(s)	NA	NA	NA	0	Unknown or not applicable	None; diagnosed at autopsy		Not recommended	Blank(s)	Blank(s)	Blank(s)	Blank(s)	Blank(s)	Blank(s)	Blank(s)	99	99	Blank(s)
21991630	60-64 years	Female	2009	Breast	Breast	508	8500	Well differentiated; Grade I	Left - origin of primary	Positive histology	8500/3: Infiltrating duct carcinoma, NOS	8500-8549: ductal and lobular neoplasms	Breast	XIf Other and unspecified carcinomas	Localized	Localized	Localized only	Blank(s)	Blank(s)	Blank(s)	Blank(s)	Blank(s)	Blank(s)	Blank(s)	Blank(s)	Blank(s)	Blank(s)	Blank(s)	Blank(s)	Blank(s)	Blank(s)	T1c	N0	M0	22	Unknown or not applicable	None; diagnosed at autopsy		Surgery performed	Blank(s)	Blank(s)	Blank(s)	Blank(s)	Blank(s)	Blank(s)	Blank(s)	0	2	Blank(s)
21991630	70-74 years	Female	2014	Breast	Breast	504	8500	Poorly differentiated; Grade III	Right - origin of primary	Positive histology	8500/3: Infiltrating duct carcinoma, NOS	8500-8549: ductal and lobular neoplasms	Breast	XIf Other and unspecified carcinomas	Regional	Regional	Regional lymph nodes involved only	Blank(s)	Blank(s)	Blank(s)	Blank(s)	IIB	T2	N1a	M0	Blank(s)	Blank(s)	Blank(s)	Blank(s)	Blank(s)	Blank(s)	T2	N1a	M0	20	Unknown or not applicable	None; diagnosed at autopsy		Surgery performed	Blank(s)	Blank(s)	Blank(s)	Blank(s)	Blank(s)	Blank(s)	Blank(s)	1	4	No
21991643	70-74 years	Female	2011	Melanoma of the Skin	MelanomaSkin	447	8743	Unknown	Left - origin of primary	Positive histology	8743/3: Superficial spreading melanoma	8720-8799: nevi and melanomas	Melanoma of the Skin	XId Malignant melanomas	Localized	Localized	Localized only	Blank(s)	Blank(s)	Blank(s)	Blank(s)	IB	T1b	N0	M0	Blank(s)	Blank(s)	Blank(s)	Blank(s)	Blank(s)	Blank(s)	T1b	N0	M0	27	None	None; diagnosed at autopsy		Surgery performed	Blank(s)	Blank(s)	Blank(s)	Blank(s)	Blank(s)	Blank(s)	Blank(s)	98	0	No
21991643	75-79 years	Female	2017	Transverse Colon	Colon	184	8140	Moderately differentiated; Grade II	Not a paired site	Positive histology	8140/3: Adenocarcinoma, NOS	8140-8389: adenomas and adenocarcinomas	Transverse Colon	XIf Other and unspecified carcinomas	Localized	Localized	Localized only	Blank(s)	Blank(s)	Blank(s)	Blank(s)	Blank(s)	Blank(s)	Blank(s)	Blank(s)	p2	p0	c0	Pathologic	Pathologic	Clinical	Blank(s)	Blank(s)	Blank(s)	40	4 or more regional lymph nodes removed	None; diagnosed at autopsy		Surgery performed	Blank(s)	Blank(s)	Blank(s)	Blank(s)	Blank(s)	Blank(s)	75	0	12	No
21991659	55-59 years	Female	2009	Breast	Breast	508	8500	Poorly differentiated; Grade III	Left - origin of primary	Positive histology	8500/3: Infiltrating duct carcinoma, NOS	8500-8549: ductal and lobular neoplasms	Breast	XIf Other and unspecified carcinomas	Regional	Regional	Regional by both direct extension and lymph node involvement	Blank(s)	Blank(s)	Blank(s)	Blank(s)	Blank(s)	Blank(s)	Blank(s)	Blank(s)	Blank(s)	Blank(s)	Blank(s)	Blank(s)	Blank(s)	Blank(s)	T4d	N1	M0	51	Unknown or not applicable	None; diagnosed at autopsy		Surgery performed	Blank(s)	Blank(s)	Blank(s)	Blank(s)	Blank(s)	Blank(s)	Blank(s)	0	3	Blank(s)
21991672	75-79 years	Female	2009	Rectosigmoid Junction	Rectum	199	8140	Moderately differentiated; Grade II	Not a paired site	Positive histology	8140/3: Adenocarcinoma, NOS	8140-8389: adenomas and adenocarcinomas	Rectosigmoid Junction	XIf Other and unspecified carcinomas	Regional	Regional	Regional by direct extension only	Blank(s)	Blank(s)	Blank(s)	Blank(s)	Blank(s)	Blank(s)	Blank(s)	Blank(s)	Blank(s)	Blank(s)	Blank(s)	Blank(s)	Blank(s)	Blank(s)	T3	N0	M0	30	4 or more regional lymph nodes removed	None; diagnosed at autopsy		Surgery performed	Blank(s)	Blank(s)	Blank(s)	Blank(s)	Blank(s)	Blank(s)	Blank(s)	0	15	Blank(s)
21991672	80-84 years	Female	2015	Miscellaneous	HemeRetic	421	9989	Unknown	Not a paired site	Positive laboratory test/marker study	9989/3: Myelodysplastic syndrome, unclassifiable	9980-9989: myelodysplastic syndrome	Miscellaneous	Id Myelodysplastic syndrome and other myeloproliferative diseases	Distant	Blank(s)	Distant site(s)/node(s) involved	Blank(s)	Blank(s)	Blank(s)	Blank(s)	NA	NA	NA	NA	Blank(s)	Blank(s)	Blank(s)	Blank(s)	Blank(s)	Blank(s)	NA	NA	NA	98	Unknown or not applicable	None; diagnosed at autopsy		Not recommended	Blank(s)	Blank(s)	Blank(s)	Blank(s)	Blank(s)	Blank(s)	Blank(s)	99	99	N/A
21991680	65-69 years	Male	2005	Miscellaneous	HemeRetic	420	9761	Unknown	Not a paired site	Clinical diagnosis only	9761/3: Waldenstrom macroglobulinemia	9760-9769: immunoproliferative diseases	Miscellaneous	IIb Non-Hodgkin lymphomas (except Burkitt lymphoma)	Distant	Blank(s)	Distant site(s)/node(s) involved	Blank(s)	Blank(s)	Blank(s)	Blank(s)	Blank(s)	Blank(s)	Blank(s)	Blank(s)	Blank(s)	Blank(s)	Blank(s)	Blank(s)	Blank(s)	Blank(s)	NA	NA	NA	98	Unknown or not applicable	None; diagnosed at autopsy		Not recommended	Blank(s)	Blank(s)	Blank(s)	Blank(s)	Blank(s)	Blank(s)	Blank(s)	99	99	Blank(s)
21991680	75-79 years	Male	2015	Gum and Other Mouth	GumUpper	30	8051	Well differentiated; Grade I	Right - origin of primary	Positive histology	8051/3: Verrucous carcinoma, NOS	8050-8089: squamous cell neoplasms	Gum and Other Mouth	XIf Other and unspecified carcinomas	Localized	Blank(s)	Localized only	Blank(s)	Blank(s)	Blank(s)	Blank(s)	I	T1	N0	M0	Blank(s)	Blank(s)	Blank(s)	Blank(s)	Blank(s)	Blank(s)	T1	N0	M0	30	None	None; diagnosed at autopsy		Surgery performed	Blank(s)	Blank(s)	Blank(s)	Blank(s)	Blank(s)	Blank(s)	Blank(s)	98	0	No
21991685	70-74 years	Male	2009	Lung and Bronchus	Lung	343	8140	Unknown	Right - origin of primary	Positive histology	8140/3: Adenocarcinoma, NOS	8140-8389: adenomas and adenocarcinomas	Lung and Bronchus	XIf Other and unspecified carcinomas	Distant	Distant	Distant site(s)/node(s) involved	Blank(s)	Blank(s)	Blank(s)	Blank(s)	Blank(s)	Blank(s)	Blank(s)	Blank(s)	Blank(s)	Blank(s)	Blank(s)	Blank(s)	Blank(s)	Blank(s)	T4	N0	M1	0	None	None; diagnosed at autopsy		Not recommended	Blank(s)	Blank(s)	Blank(s)	Blank(s)	Blank(s)	Blank(s)	Blank(s)	98	0	Blank(s)
21991687	45-49 years	Female	2013	Breast	Breast	504	8500	Poorly differentiated; Grade III	Left - origin of primary	Positive histology	8500/3: Infiltrating duct carcinoma, NOS	8500-8549: ductal and lobular neoplasms	Breast	XIf Other and unspecified carcinomas	Localized	Localized	Localized only	Blank(s)	Blank(s)	Blank(s)	Blank(s)	IA	T1c	N0	M0	Blank(s)	Blank(s)	Blank(s)	Blank(s)	Blank(s)	Blank(s)	T1c	N0	M0	44	Unknown or not applicable	None; diagnosed at autopsy		Surgery performed	Blank(s)	Blank(s)	Blank(s)	Blank(s)	Blank(s)	Blank(s)	Blank(s)	0	1	No
21991706	55-59 years	Male	2009	Stomach	Stomach	163	8140	Poorly differentiated; Grade III	Not a paired site	Positive histology	8140/3: Adenocarcinoma, NOS	8140-8389: adenomas and adenocarcinomas	Stomach	XIf Other and unspecified carcinomas	Localized	Localized	Localized only	Blank(s)	Blank(s)	Blank(s)	Blank(s)	Blank(s)	Blank(s)	Blank(s)	Blank(s)	Blank(s)	Blank(s)	Blank(s)	Blank(s)	Blank(s)	Blank(s)	T1	N0	M0	30	4 or more regional lymph nodes removed	None; diagnosed at autopsy		Surgery performed	Blank(s)	Blank(s)	Blank(s)	Blank(s)	Blank(s)	Blank(s)	Blank(s)	0	11	Blank(s)
21991706	60-64 years	Male	2013	Sigmoid Colon	Colon	187	8140	Moderately differentiated; Grade II	Not a paired site	Positive histology	8140/3: Adenocarcinoma, NOS	8140-8389: adenomas and adenocarcinomas	Sigmoid Colon	XIf Other and unspecified carcinomas	Localized	Localized	Localized only	Blank(s)	Blank(s)	Blank(s)	Blank(s)	IIA	T3	N0	M0	Blank(s)	Blank(s)	Blank(s)	Blank(s)	Blank(s)	Blank(s)	T3	N0	M0	30	4 or more regional lymph nodes removed	None; diagnosed at autopsy		Surgery performed	Blank(s)	Blank(s)	Blank(s)	Blank(s)	Blank(s)	Blank(s)	Blank(s)	0	17	No
21991711	70-74 years	Male	2009	Urinary Bladder	Bladder	679	8130	Poorly differentiated; Grade III	Not a paired site	Positive histology	8130/3: Papillary transitional cell carcinoma	8120-8139: transitional cell papillomas and carcinomas	Urinary Bladder	XIf Other and unspecified carcinomas	In situ	In situ	In situ	Blank(s)	Blank(s)	Blank(s)	Blank(s)	Blank(s)	Blank(s)	Blank(s)	Blank(s)	Blank(s)	Blank(s)	Blank(s)	Blank(s)	Blank(s)	Blank(s)	Ta	N0	M0	27	None	None; diagnosed at autopsy		Surgery performed	Blank(s)	Blank(s)	Blank(s)	Blank(s)	Blank(s)	Blank(s)	Blank(s)	98	0	Blank(s)
21991712	80-84 years	Female	2009	Lung and Bronchus	Lung	342	8046	Unknown	Right - origin of primary	Positive histology	8046/3: Non-small cell carcinoma	8010-8049: epithelial neoplasms, NOS	Lung and Bronchus	XIf Other and unspecified carcinomas	Distant	Distant	Distant site(s)/node(s) involved	Blank(s)	Blank(s)	Blank(s)	Blank(s)	Blank(s)	Blank(s)	Blank(s)	Blank(s)	Blank(s)	Blank(s)	Blank(s)	Blank(s)	Blank(s)	Blank(s)	T2	N1	M1	0	None	None; diagnosed at autopsy		Not recommended	Blank(s)	Blank(s)	Blank(s)	Blank(s)	Blank(s)	Blank(s)	Blank(s)	98	0	Blank(s)
21991722	45-49 years	Female	2009	Breast	Breast	502	8500	Well differentiated; Grade I	Left - origin of primary	Positive histology	8500/3: Infiltrating duct carcinoma, NOS	8500-8549: ductal and lobular neoplasms	Breast	XIf Other and unspecified carcinomas	Localized	Localized	Localized only	Blank(s)	Blank(s)	Blank(s)	Blank(s)	Blank(s)	Blank(s)	Blank(s)	Blank(s)	Blank(s)	Blank(s)	Blank(s)	Blank(s)	Blank(s)	Blank(s)	T1b	N0(i-)	M0	22	Unknown or not applicable	None; diagnosed at autopsy		Surgery performed	Blank(s)	Blank(s)	Blank(s)	Blank(s)	Blank(s)	Blank(s)	Blank(s)	0	2	Blank(s)
21991735	45-49 years	Female	2009	Corpus Uteri	CorpusCarcinoma	541	8380	Moderately differentiated; Grade II	Not a paired site	Positive histology	8380/3: Endometrioid carcinoma	8140-8389: adenomas and adenocarcinomas	Corpus Uteri	XIf Other and unspecified carcinomas	Localized	Localized	Localized only	Blank(s)	Blank(s)	Blank(s)	Blank(s)	Blank(s)	Blank(s)	Blank(s)	Blank(s)	Blank(s)	Blank(s)	Blank(s)	Blank(s)	Blank(s)	Blank(s)	T1a	N0	M0	50	1 to 3 regional lymph nodes removed	None; diagnosed at autopsy		Surgery performed	Blank(s)	Blank(s)	Blank(s)	Blank(s)	Blank(s)	Blank(s)	Blank(s)	0	2	Blank(s)
21991735	55-59 years	Female	2019	Breast	Blank(s)	503	8500	Blank(s)	Right - origin of primary	Positive histology	8500/3: Infiltrating duct carcinoma, NOS	8500-8549: ductal and lobular neoplasms	Breast	XIf Other and unspecified carcinomas	Localized	Blank(s)	Blank(s)	T1a	N0	M0	1A	Blank(s)	Blank(s)	Blank(s)	Blank(s)	Blank(s)	Blank(s)	Blank(s)	Blank(s)	Blank(s)	Blank(s)	Blank(s)	Blank(s)	Blank(s)	41	Unknown or not applicable	None; diagnosed at autopsy		Surgery performed	Blank(s)	Blank(s)	Blank(s)	Blank(s)	100	70	4	0	3	No
21991745	40-44 years	Female	2009	Hodgkin - Nodal	Lymphoma	771	9663	Unknown	Not a paired site	Positive histology	9663/3: Nodular sclerosis classical Hodgkin lymphoma	9650-9669: hodgkin lymphomas	Hodgkin - Nodal	IIa Hodgkin lymphomas	Localized	Localized	Localized only	Blank(s)	Blank(s)	Blank(s)	Blank(s)	Blank(s)	Blank(s)	Blank(s)	Blank(s)	Blank(s)	Blank(s)	Blank(s)	Blank(s)	Blank(s)	Blank(s)	NA	NA	NA	0	Unknown or not applicable	None; diagnosed at autopsy		Not recommended	Blank(s)	Blank(s)	Blank(s)	Blank(s)	Blank(s)	Blank(s)	Blank(s)	99	99	Blank(s)
21991745	50-54 years	Female	2017	Transverse Colon	Colon	184	8210	Moderately differentiated; Grade II	Not a paired site	Positive histology	8210/3: Adenocarcinoma in adenomatous polyp	8140-8389: adenomas and adenocarcinomas	Transverse Colon	XIf Other and unspecified carcinomas	Localized	Localized	Localized only	Blank(s)	Blank(s)	Blank(s)	Blank(s)	Blank(s)	Blank(s)	Blank(s)	Blank(s)	p1	p0	c0	Pathologic	Pathologic	Clinical	Blank(s)	Blank(s)	Blank(s)	40	4 or more regional lymph nodes removed	None; diagnosed at autopsy		Surgery performed	Blank(s)	Blank(s)	Blank(s)	Blank(s)	Blank(s)	Blank(s)	10	0	17	No
21991746	45-49 years	Male	2009	Thyroid	Thyroid	739	8340	Unknown	Not a paired site	Positive histology	8340/3: Papillary carcinoma, follicular variant	8140-8389: adenomas and adenocarcinomas	Thyroid	XIb Thyroid carcinomas	Localized	Localized	Localized only	Blank(s)	Blank(s)	Blank(s)	Blank(s)	Blank(s)	Blank(s)	Blank(s)	Blank(s)	Blank(s)	Blank(s)	Blank(s)	Blank(s)	Blank(s)	Blank(s)	T1	N0	M0	50	4 or more regional lymph nodes removed	None; diagnosed at autopsy		Surgery performed	Blank(s)	Blank(s)	Blank(s)	Blank(s)	Blank(s)	Blank(s)	Blank(s)	0	5	Blank(s)
21991746	45-49 years	Male	2011	Soft Tissue including Heart	SoftTissue	492	8810	Moderately differentiated; Grade II	Left - origin of primary	Positive histology	8810/3: Fibrosarcoma, NOS	8810-8839: fibromatous neoplasms	Soft Tissue including Heart	IXb Fibrosarcomas, peripheral nerve sheath tumors and oth fibrous neoplasms	Localized	Localized	Localized only	Blank(s)	Blank(s)	Blank(s)	Blank(s)	IIA	T1b	N0	M0	Blank(s)	Blank(s)	Blank(s)	Blank(s)	Blank(s)	Blank(s)	T1b	N0	M0	41	None	None; diagnosed at autopsy		Surgery performed	Blank(s)	Blank(s)	Blank(s)	Blank(s)	Blank(s)	Blank(s)	Blank(s)	98	0	No
21991754	65-69 years	Male	2008	Prostate	Prostate	619	8140	Moderately differentiated; Grade II	Not a paired site	Positive histology	8140/3: Adenocarcinoma, NOS	8140-8389: adenomas and adenocarcinomas	Prostate	XIf Other and unspecified carcinomas	Localized	Localized	Localized only	Blank(s)	Blank(s)	Blank(s)	Blank(s)	Blank(s)	Blank(s)	Blank(s)	Blank(s)	Blank(s)	Blank(s)	Blank(s)	Blank(s)	Blank(s)	Blank(s)	T1c	N0	M0	0	None	None; diagnosed at autopsy		Not recommended	Blank(s)	Blank(s)	Blank(s)	Blank(s)	Blank(s)	Blank(s)	Blank(s)	98	0	Blank(s)
21991769	50-54 years	Female	2009	Transverse Colon	Colon	184	8140	Moderately differentiated; Grade II	Not a paired site	Positive histology	8140/3: Adenocarcinoma, NOS	8140-8389: adenomas and adenocarcinomas	Transverse Colon	XIf Other and unspecified carcinomas	Regional	Regional	Regional by both direct extension and lymph node involvement	Blank(s)	Blank(s)	Blank(s)	Blank(s)	Blank(s)	Blank(s)	Blank(s)	Blank(s)	Blank(s)	Blank(s)	Blank(s)	Blank(s)	Blank(s)	Blank(s)	T3	N1	M0	30	4 or more regional lymph nodes removed	None; diagnosed at autopsy		Surgery performed	Blank(s)	Blank(s)	Blank(s)	Blank(s)	Blank(s)	Blank(s)	Blank(s)	2	15	Blank(s)
21991779	85+ years	Female	2009	Breast	Breast	509	8480	Moderately differentiated; Grade II	Left - origin of primary	Positive histology	8480/3: Mucinous adenocarcinoma	8440-8499: cystic, mucinous and serous neoplasms	Breast	XIf Other and unspecified carcinomas	Localized	Localized	Localized only	Blank(s)	Blank(s)	Blank(s)	Blank(s)	Blank(s)	Blank(s)	Blank(s)	Blank(s)	Blank(s)	Blank(s)	Blank(s)	Blank(s)	Blank(s)	Blank(s)	T3	N0	M0	51	Unknown or not applicable	None; diagnosed at autopsy		Surgery performed	Blank(s)	Blank(s)	Blank(s)	Blank(s)	Blank(s)	Blank(s)	Blank(s)	0	15	Blank(s)
21991779	85+ years	Female	2009	Breast	Breast	505	8010	Moderately differentiated; Grade II	Right - origin of primary	Positive histology	8010/3: Carcinoma, NOS	8010-8049: epithelial neoplasms, NOS	Breast	XIf Other and unspecified carcinomas	Unknown/unstaged	Unknown/unstaged	Unknown/unstaged/unspecified/DCO	Blank(s)	Blank(s)	Blank(s)	Blank(s)	Blank(s)	Blank(s)	Blank(s)	Blank(s)	Blank(s)	Blank(s)	Blank(s)	Blank(s)	Blank(s)	Blank(s)	TX	NX	MX	0	Unknown or not applicable	None; diagnosed at autopsy		Not recommended	Blank(s)	Blank(s)	Blank(s)	Blank(s)	Blank(s)	Blank(s)	Blank(s)	98	0	Blank(s)
21991788	70-74 years	Female	2009	Lung and Bronchus	Lung	342	8070	Moderately differentiated; Grade II	Right - origin of primary	Positive histology	8070/3: Squamous cell carcinoma, NOS	8050-8089: squamous cell neoplasms	Lung and Bronchus	XIf Other and unspecified carcinomas	Localized	Localized	Localized only	Blank(s)	Blank(s)	Blank(s)	Blank(s)	Blank(s)	Blank(s)	Blank(s)	Blank(s)	Blank(s)	Blank(s)	Blank(s)	Blank(s)	Blank(s)	Blank(s)	T1	N0	M0	33	4 or more regional lymph nodes removed	None; diagnosed at autopsy		Surgery performed	Blank(s)	Blank(s)	Blank(s)	Blank(s)	Blank(s)	Blank(s)	Blank(s)	0	11	Blank(s)
21991807	70-74 years	Male	2008	Lung and Bronchus	Lung	343	8140	Unknown	Right - origin of primary	Positive exfoliative cytology, no positive histology	8140/3: Adenocarcinoma, NOS	8140-8389: adenomas and adenocarcinomas	Lung and Bronchus	XIf Other and unspecified carcinomas	Distant	Distant	Distant site(s)/node(s) involved	Blank(s)	Blank(s)	Blank(s)	Blank(s)	Blank(s)	Blank(s)	Blank(s)	Blank(s)	Blank(s)	Blank(s)	Blank(s)	Blank(s)	Blank(s)	Blank(s)	TX	N3	M1	0	None	None; diagnosed at autopsy		Not recommended	Blank(s)	Blank(s)	Blank(s)	Blank(s)	Blank(s)	Blank(s)	Blank(s)	98	0	Blank(s)
21991810	60-64 years	Male	2008	Kidney and Renal Pelvis	KidneyParenchyma	649	8260	Poorly differentiated; Grade III	Left - origin of primary	Positive histology	8260/3: Papillary adenocarcinoma, NOS	8140-8389: adenomas and adenocarcinomas	Kidney	VIb Renal carcinomas	Localized	Localized	Localized only	Blank(s)	Blank(s)	Blank(s)	Blank(s)	Blank(s)	Blank(s)	Blank(s)	Blank(s)	Blank(s)	Blank(s)	Blank(s)	Blank(s)	Blank(s)	Blank(s)	T1b	N0	M0	30	None	None; diagnosed at autopsy		Surgery performed	Blank(s)	Blank(s)	Blank(s)	Blank(s)	Blank(s)	Blank(s)	Blank(s)	98	0	Blank(s)
21991810	65-69 years	Male	2010	Prostate	Prostate	619	8140	Poorly differentiated; Grade III	Not a paired site	Positive histology	8140/3: Adenocarcinoma, NOS	8140-8389: adenomas and adenocarcinomas	Prostate	XIf Other and unspecified carcinomas	Localized	Localized	Localized only	Blank(s)	Blank(s)	Blank(s)	Blank(s)	IIA	T1c	N0	M0	Blank(s)	Blank(s)	Blank(s)	Blank(s)	Blank(s)	Blank(s)	T1c	N0	M0	0	None	None; diagnosed at autopsy		Not recommended	Blank(s)	Blank(s)	Blank(s)	Blank(s)	Blank(s)	Blank(s)	Blank(s)	98	0	No
21991810	70-74 years	Male	2015	Kidney and Renal Pelvis	KidneyParenchyma	649	8260	Unknown	Right - origin of primary	Positive histology	8260/3: Papillary adenocarcinoma, NOS	8140-8389: adenomas and adenocarcinomas	Kidney	VIb Renal carcinomas	Localized	Localized	Localized only	Blank(s)	Blank(s)	Blank(s)	Blank(s)	I	T1a	N0	M0	Blank(s)	Blank(s)	Blank(s)	Blank(s)	Blank(s)	Blank(s)	T1a	N0	M0	0	None	None; diagnosed at autopsy		Not recommended	Blank(s)	Blank(s)	Blank(s)	Blank(s)	Blank(s)	Blank(s)	Blank(s)	98	0	No
21991823	85+ years	Female	2008	Lung and Bronchus	Lung	341	8046	Poorly differentiated; Grade III	Left - origin of primary	Positive histology	8046/3: Non-small cell carcinoma	8010-8049: epithelial neoplasms, NOS	Lung and Bronchus	XIf Other and unspecified carcinomas	Distant	Distant	Distant site(s)/node(s) involved	Blank(s)	Blank(s)	Blank(s)	Blank(s)	Blank(s)	Blank(s)	Blank(s)	Blank(s)	Blank(s)	Blank(s)	Blank(s)	Blank(s)	Blank(s)	Blank(s)	T4	N3	M0	0	None	None; diagnosed at autopsy		Not recommended	Blank(s)	Blank(s)	Blank(s)	Blank(s)	Blank(s)	Blank(s)	Blank(s)	98	0	Blank(s)
21991865	60-64 years	Female	2007	Appendix	Appendix	181	8480	Unknown	Not a paired site	Positive histology	8480/3: Mucinous adenocarcinoma	8440-8499: cystic, mucinous and serous neoplasms	Appendix	XIf Other and unspecified carcinomas	Distant	Distant	Distant site(s)/node(s) involved	Blank(s)	Blank(s)	Blank(s)	Blank(s)	Blank(s)	Blank(s)	Blank(s)	Blank(s)	Blank(s)	Blank(s)	Blank(s)	Blank(s)	Blank(s)	Blank(s)	T4	N0	M1	90	None	Non-primary surgical procedure to distant site		Surgery performed	Blank(s)	Blank(s)	Blank(s)	Blank(s)	Blank(s)	Blank(s)	Blank(s)	0	98	Blank(s)
21991865	60-64 years	Female	2009	NHL - Extranodal	Lymphoma	168	9699	Unknown	Not a paired site	Positive histology	9699/3: Extranodal marginal zone lymphoma of mucosal-assoc. lymphoid tissue-MALT	9670-9699: nhl - mature b-cell lymphomas	NHL - Extranodal	IIb Non-Hodgkin lymphomas (except Burkitt lymphoma)	Localized	Localized	Localized only	Blank(s)	Blank(s)	Blank(s)	Blank(s)	Blank(s)	Blank(s)	Blank(s)	Blank(s)	Blank(s)	Blank(s)	Blank(s)	Blank(s)	Blank(s)	Blank(s)	NA	NA	NA	0	None	None; diagnosed at autopsy		Not recommended	Blank(s)	Blank(s)	Blank(s)	Blank(s)	Blank(s)	Blank(s)	Blank(s)	99	99	Blank(s)
21991891	45-49 years	Male	2009	NHL - Nodal	Lymphoma	778	9680	B-cell; pre-B; B-precursor	Not a paired site	Positive histology	9680/3: Diffuse large B-cell lymphoma (DLBCL), NOS	9670-9699: nhl - mature b-cell lymphomas	NHL - Nodal	IIb Non-Hodgkin lymphomas (except Burkitt lymphoma)	Distant	Distant	Distant site(s)/node(s) involved	Blank(s)	Blank(s)	Blank(s)	Blank(s)	Blank(s)	Blank(s)	Blank(s)	Blank(s)	Blank(s)	Blank(s)	Blank(s)	Blank(s)	Blank(s)	Blank(s)	NA	NA	NA	0	Unknown or not applicable	None; diagnosed at autopsy		Not recommended	Blank(s)	Blank(s)	Blank(s)	Blank(s)	Blank(s)	Blank(s)	Blank(s)	99	99	Blank(s)
21991891	45-49 years	Male	2009	NHL - Nodal	Lymphoma	779	9673	Unknown	Not a paired site	Positive histology	9673/3: Mantle cell lymphoma	9670-9699: nhl - mature b-cell lymphomas	NHL - Nodal	IIb Non-Hodgkin lymphomas (except Burkitt lymphoma)	Localized	Localized	Localized only	Blank(s)	Blank(s)	Blank(s)	Blank(s)	Blank(s)	Blank(s)	Blank(s)	Blank(s)	Blank(s)	Blank(s)	Blank(s)	Blank(s)	Blank(s)	Blank(s)	NA	NA	NA	0	Unknown or not applicable	None; diagnosed at autopsy		Not recommended	Blank(s)	Blank(s)	Blank(s)	Blank(s)	Blank(s)	Blank(s)	Blank(s)	99	99	Blank(s)
21991891	45-49 years	Male	2011	Acute Myeloid Leukemia	HemeRetic	421	9861	Unknown	Not a paired site	Unknown	9861/3: Acute myeloid leukemia, NOS	9840-9939: myeloid leukemias (C42.1)	Acute Myeloid Leukemia	Ib Acute myeloid leukemias	Distant	Blank(s)	Distant site(s)/node(s) involved	Blank(s)	Blank(s)	Blank(s)	Blank(s)	NA	NA	NA	NA	Blank(s)	Blank(s)	Blank(s)	Blank(s)	Blank(s)	Blank(s)	NA	NA	NA	99	Unknown or not applicable	Unknown; death certificate only		Unknown; death certificate; or autopsy only (2003+)	Blank(s)	Blank(s)	Blank(s)	Blank(s)	Blank(s)	Blank(s)	Blank(s)	99	99	N/A
21991906	60-64 years	Female	2009	Esophagus	Esophagus	155	8070	Unknown	Not a paired site	Positive histology	8070/3: Squamous cell carcinoma, NOS	8050-8089: squamous cell neoplasms	Esophagus	XIf Other and unspecified carcinomas	Regional	Regional	Regional lymph nodes involved only	Blank(s)	Blank(s)	Blank(s)	Blank(s)	Blank(s)	Blank(s)	Blank(s)	Blank(s)	Blank(s)	Blank(s)	Blank(s)	Blank(s)	Blank(s)	Blank(s)	T1	N1	M0	0	None	None; diagnosed at autopsy		Not recommended	Blank(s)	Blank(s)	Blank(s)	Blank(s)	Blank(s)	Blank(s)	Blank(s)	98	0	Blank(s)
21991942	55-59 years	Female	2009	Rectosigmoid Junction	Rectum	199	8140	Moderately differentiated; Grade II	Not a paired site	Positive histology	8140/3: Adenocarcinoma, NOS	8140-8389: adenomas and adenocarcinomas	Rectosigmoid Junction	XIf Other and unspecified carcinomas	Regional	Regional	Regional lymph nodes involved only	Blank(s)	Blank(s)	Blank(s)	Blank(s)	Blank(s)	Blank(s)	Blank(s)	Blank(s)	Blank(s)	Blank(s)	Blank(s)	Blank(s)	Blank(s)	Blank(s)	T2	N2	M0	31	4 or more regional lymph nodes removed	None; diagnosed at autopsy		Surgery performed	Blank(s)	Blank(s)	Blank(s)	Blank(s)	Blank(s)	Blank(s)	Blank(s)	4	9	Blank(s)
21991942	60-64 years	Female	2017	Sigmoid Colon	Colon	187	8140	Moderately differentiated; Grade II	Not a paired site	Positive histology	8140/3: Adenocarcinoma, NOS	8140-8389: adenomas and adenocarcinomas	Sigmoid Colon	XIf Other and unspecified carcinomas	Regional	Regional	Regional by both direct extension and lymph node involvement	Blank(s)	Blank(s)	Blank(s)	Blank(s)	Blank(s)	Blank(s)	Blank(s)	Blank(s)	c4B	c1A	c0	Clinical	Clinical	Clinical	Blank(s)	Blank(s)	Blank(s)	0	None	None; diagnosed at autopsy		Not recommended	Blank(s)	Blank(s)	Blank(s)	Blank(s)	Blank(s)	Blank(s)	999	98	0	No
21991956	80-84 years	Female	2009	Vulva	Vulva	519	8071	Moderately differentiated; Grade II	Not a paired site	Positive histology	8071/3: Squamous cell carcinoma, keratinizing, NOS	8050-8089: squamous cell neoplasms	Vulva	XIe Skin carcinomas	Regional	Regional	Regional by direct extension only	Blank(s)	Blank(s)	Blank(s)	Blank(s)	Blank(s)	Blank(s)	Blank(s)	Blank(s)	Blank(s)	Blank(s)	Blank(s)	Blank(s)	Blank(s)	Blank(s)	TX	N0	M0	30	4 or more regional lymph nodes removed	None; diagnosed at autopsy		Surgery performed	Blank(s)	Blank(s)	Blank(s)	Blank(s)	Blank(s)	Blank(s)	Blank(s)	0	5	Blank(s)
21991956	85+ years	Female	2013	Vulva	Vulva	519	8071	Moderately differentiated; Grade II	Not a paired site	Positive histology	8071/3: Squamous cell carcinoma, keratinizing, NOS	8050-8089: squamous cell neoplasms	Vulva	XIe Skin carcinomas	Localized	Localized	Localized only	Blank(s)	Blank(s)	Blank(s)	Blank(s)	IB	T1b	N0	M0	Blank(s)	Blank(s)	Blank(s)	Blank(s)	Blank(s)	Blank(s)	T2	N0	M0	60	None	None; diagnosed at autopsy		Surgery performed	Blank(s)	Blank(s)	Blank(s)	Blank(s)	Blank(s)	Blank(s)	Blank(s)	98	0	No
21991959	70-74 years	Male	2009	Prostate	Prostate	619	8140	Poorly differentiated; Grade III	Not a paired site	Positive histology	8140/3: Adenocarcinoma, NOS	8140-8389: adenomas and adenocarcinomas	Prostate	XIf Other and unspecified carcinomas	Localized	Localized	Localized only	Blank(s)	Blank(s)	Blank(s)	Blank(s)	Blank(s)	Blank(s)	Blank(s)	Blank(s)	Blank(s)	Blank(s)	Blank(s)	Blank(s)	Blank(s)	Blank(s)	T2NOS	N0	M0	0	None	None; diagnosed at autopsy		Not recommended	Blank(s)	Blank(s)	Blank(s)	Blank(s)	Blank(s)	Blank(s)	Blank(s)	98	0	Blank(s)
21991959	70-74 years	Male	2009	Urinary Bladder	Bladder	679	8130	Well differentiated; Grade I	Not a paired site	Positive histology	8130/3: Papillary transitional cell carcinoma	8120-8139: transitional cell papillomas and carcinomas	Urinary Bladder	XIf Other and unspecified carcinomas	In situ	In situ	In situ	Blank(s)	Blank(s)	Blank(s)	Blank(s)	Blank(s)	Blank(s)	Blank(s)	Blank(s)	Blank(s)	Blank(s)	Blank(s)	Blank(s)	Blank(s)	Blank(s)	Ta	N0	M0	0	None	None; diagnosed at autopsy		Not recommended	Blank(s)	Blank(s)	Blank(s)	Blank(s)	Blank(s)	Blank(s)	Blank(s)	98	0	Blank(s)
21991959	75-79 years	Male	2013	Lung and Bronchus	Lung	341	8140	Unknown	Left - origin of primary	Positive exfoliative cytology, no positive histology	8140/3: Adenocarcinoma, NOS	8140-8389: adenomas and adenocarcinomas	Lung and Bronchus	XIf Other and unspecified carcinomas	Unknown/unstaged	Unknown/unstaged	Unknown/unstaged/unspecified/DCO	Blank(s)	Blank(s)	Blank(s)	Blank(s)	UNK Stage	TX	NX	M0	Blank(s)	Blank(s)	Blank(s)	Blank(s)	Blank(s)	Blank(s)	TX	NX	MX	0	None	None; diagnosed at autopsy		Not recommended	Blank(s)	Blank(s)	Blank(s)	Blank(s)	Blank(s)	Blank(s)	Blank(s)	98	0	No
21991965	60-64 years	Female	2009	Breast	Breast	502	8010	Poorly differentiated; Grade III	Right - origin of primary	Positive histology	8010/3: Carcinoma, NOS	8010-8049: epithelial neoplasms, NOS	Breast	XIf Other and unspecified carcinomas	Localized	Localized	Localized only	Blank(s)	Blank(s)	Blank(s)	Blank(s)	Blank(s)	Blank(s)	Blank(s)	Blank(s)	Blank(s)	Blank(s)	Blank(s)	Blank(s)	Blank(s)	Blank(s)	T2	N0(i-)	M0	61	Unknown or not applicable	None; diagnosed at autopsy		Surgery performed	Blank(s)	Blank(s)	Blank(s)	Blank(s)	Blank(s)	Blank(s)	Blank(s)	0	12	Blank(s)
21991965	60-64 years	Female	2009	Breast	Breast	509	8500	Well differentiated; Grade I	Left - origin of primary	Positive histology	8500/3: Infiltrating duct carcinoma, NOS	8500-8549: ductal and lobular neoplasms	Breast	XIf Other and unspecified carcinomas	Localized	Localized	Localized only	Blank(s)	Blank(s)	Blank(s)	Blank(s)	Blank(s)	Blank(s)	Blank(s)	Blank(s)	Blank(s)	Blank(s)	Blank(s)	Blank(s)	Blank(s)	Blank(s)	T2	N0	M0	42	Unknown or not applicable	None; diagnosed at autopsy		Surgery performed	Blank(s)	Blank(s)	Blank(s)	Blank(s)	Blank(s)	Blank(s)	Blank(s)	0	6	Blank(s)
21991967	55-59 years	Female	2009	Breast	Breast	501	8500	Moderately differentiated; Grade II	Left - origin of primary	Positive histology	8500/3: Infiltrating duct carcinoma, NOS	8500-8549: ductal and lobular neoplasms	Breast	XIf Other and unspecified carcinomas	Localized	Localized	Localized only	Blank(s)	Blank(s)	Blank(s)	Blank(s)	Blank(s)	Blank(s)	Blank(s)	Blank(s)	Blank(s)	Blank(s)	Blank(s)	Blank(s)	Blank(s)	Blank(s)	T1c	N0	M0	23	Unknown or not applicable	None; diagnosed at autopsy		Surgery performed	Blank(s)	Blank(s)	Blank(s)	Blank(s)	Blank(s)	Blank(s)	Blank(s)	0	3	Blank(s)
21991985	40-44 years	Male	2009	Urinary Bladder	Bladder	675	8130	Well differentiated; Grade I	Not a paired site	Positive histology	8130/3: Papillary transitional cell carcinoma	8120-8139: transitional cell papillomas and carcinomas	Urinary Bladder	XIf Other and unspecified carcinomas	In situ	In situ	In situ	Blank(s)	Blank(s)	Blank(s)	Blank(s)	Blank(s)	Blank(s)	Blank(s)	Blank(s)	Blank(s)	Blank(s)	Blank(s)	Blank(s)	Blank(s)	Blank(s)	Ta	N0	M0	24	None	None; diagnosed at autopsy		Surgery performed	Blank(s)	Blank(s)	Blank(s)	Blank(s)	Blank(s)	Blank(s)	Blank(s)	98	0	Blank(s)
21991985	40-44 years	Male	2012	Brain	Brain	718	9401	Undifferentiated; anaplastic; Grade IV	Not a paired site	Positive histology	9401/3: Astrocytoma, anaplastic	9380-9489: gliomas	Brain	IIIb Astrocytomas	Localized	Localized	Localized only	Blank(s)	Blank(s)	Blank(s)	Blank(s)	NA	NA	NA	NA	Blank(s)	Blank(s)	Blank(s)	Blank(s)	Blank(s)	Blank(s)	NA	NA	NA	30	Unknown or not applicable	None; diagnosed at autopsy		Surgery performed	Blank(s)	Blank(s)	Blank(s)	Blank(s)	Blank(s)	Blank(s)	Blank(s)	99	99	No
21991986	85+ years	Female	2009	Lung and Bronchus	Lung	341	8070	Unknown	Right - origin of primary	Positive histology	8070/3: Squamous cell carcinoma, NOS	8050-8089: squamous cell neoplasms	Lung and Bronchus	XIf Other and unspecified carcinomas	Regional	Regional	Regional by both direct extension and lymph node involvement	Blank(s)	Blank(s)	Blank(s)	Blank(s)	Blank(s)	Blank(s)	Blank(s)	Blank(s)	Blank(s)	Blank(s)	Blank(s)	Blank(s)	Blank(s)	Blank(s)	T2	N2	M0	0	None	None; diagnosed at autopsy		Recommended but not performed, patient refused	Blank(s)	Blank(s)	Blank(s)	Blank(s)	Blank(s)	Blank(s)	Blank(s)	98	0	Blank(s)
21992015	65-69 years	Male	2009	Lung and Bronchus	Lung	343	8070	Unknown	Left - origin of primary	Positive histology	8070/3: Squamous cell carcinoma, NOS	8050-8089: squamous cell neoplasms	Lung and Bronchus	XIf Other and unspecified carcinomas	Regional	Regional	Regional lymph nodes involved only	Blank(s)	Blank(s)	Blank(s)	Blank(s)	Blank(s)	Blank(s)	Blank(s)	Blank(s)	Blank(s)	Blank(s)	Blank(s)	Blank(s)	Blank(s)	Blank(s)	T2	N1	M0	0	None	None; diagnosed at autopsy		Not recommended, contraindicated due to other cond; autopsy only (1973-2002)	Blank(s)	Blank(s)	Blank(s)	Blank(s)	Blank(s)	Blank(s)	Blank(s)	98	0	Blank(s)
21992022	50-54 years	Female	2009	Kidney and Renal Pelvis	KidneyParenchyma	649	8312	Moderately differentiated; Grade II	Right - origin of primary	Positive histology	8312/3: Renal cell carcinoma	8140-8389: adenomas and adenocarcinomas	Kidney	VIb Renal carcinomas	Localized	Localized	Localized only	Blank(s)	Blank(s)	Blank(s)	Blank(s)	Blank(s)	Blank(s)	Blank(s)	Blank(s)	Blank(s)	Blank(s)	Blank(s)	Blank(s)	Blank(s)	Blank(s)	T1a	N0	M0	50	None	None; diagnosed at autopsy		Surgery performed	Blank(s)	Blank(s)	Blank(s)	Blank(s)	Blank(s)	Blank(s)	Blank(s)	98	0	Blank(s)
21992022	55-59 years	Female	2012	Breast	Breast	505	8500	Unknown	Left - origin of primary	Positive histology	8500/3: Infiltrating duct carcinoma, NOS	8500-8549: ductal and lobular neoplasms	Breast	XIf Other and unspecified carcinomas	Distant	Distant	Distant site(s)/node(s) involved	Blank(s)	Blank(s)	Blank(s)	Blank(s)	IV	T2	N0	M1	Blank(s)	Blank(s)	Blank(s)	Blank(s)	Blank(s)	Blank(s)	T2	N0	M1	0	Unknown or not applicable	None; diagnosed at autopsy		Not recommended	Blank(s)	Blank(s)	Blank(s)	Blank(s)	Blank(s)	Blank(s)	Blank(s)	98	0	Yes
21992052	70-74 years	Female	2009	Ascending Colon	Colon	182	8140	Undifferentiated; anaplastic; Grade IV	Not a paired site	Positive histology	8140/3: Adenocarcinoma, NOS	8140-8389: adenomas and adenocarcinomas	Ascending Colon	XIf Other and unspecified carcinomas	Distant	Distant	Distant site(s)/node(s) involved	Blank(s)	Blank(s)	Blank(s)	Blank(s)	Blank(s)	Blank(s)	Blank(s)	Blank(s)	Blank(s)	Blank(s)	Blank(s)	Blank(s)	Blank(s)	Blank(s)	T4	N2	M1	40	4 or more regional lymph nodes removed	None; diagnosed at autopsy		Surgery performed	Blank(s)	Blank(s)	Blank(s)	Blank(s)	Blank(s)	Blank(s)	Blank(s)	9	16	Blank(s)
21992052	70-74 years	Female	2009	Ovary	Ovary	569	8000	Unknown	Paired site, but no information concerning laterality	Unknown	8000/3: Neoplasm, malignant	8000-8009: unspecified neoplasms	Ovary	Xe Other and unspecified malignant gonadal tumors	Unknown/unstaged	Unknown/unstaged	Unknown/unstaged/unspecified/DCO	Blank(s)	Blank(s)	Blank(s)	Blank(s)	Blank(s)	Blank(s)	Blank(s)	Blank(s)	Blank(s)	Blank(s)	Blank(s)	Blank(s)	Blank(s)	Blank(s)	TX	NX	MX	99	Unknown or not applicable	Unknown; death certificate only		Unknown; death certificate; or autopsy only (2003+)	Blank(s)	Blank(s)	Blank(s)	Blank(s)	Blank(s)	Blank(s)	Blank(s)	99	99	Blank(s)
21992060	60-64 years	Male	2013	Melanoma of the Skin	MelanomaSkin	447	8720	Unknown	Left - origin of primary	Positive histology	8720/3: Malignant melanoma, NOS	8720-8799: nevi and melanomas	Melanoma of the Skin	XId Malignant melanomas	Localized	Localized	Localized only	Blank(s)	Blank(s)	Blank(s)	Blank(s)	IIA	T3a	N0	M0	Blank(s)	Blank(s)	Blank(s)	Blank(s)	Blank(s)	Blank(s)	T3a	N0	M0	27	None	None; diagnosed at autopsy		Surgery performed	Blank(s)	Blank(s)	Blank(s)	Blank(s)	Blank(s)	Blank(s)	Blank(s)	98	0	No
21992066	55-59 years	Male	2010	Rectum	Rectum	209	8140	Moderately differentiated; Grade II	Not a paired site	Positive histology	8140/3: Adenocarcinoma, NOS	8140-8389: adenomas and adenocarcinomas	Rectum	XIf Other and unspecified carcinomas	Regional	Regional	Regional by direct extension only	Blank(s)	Blank(s)	Blank(s)	Blank(s)	IIA	T3	N0	M0	Blank(s)	Blank(s)	Blank(s)	Blank(s)	Blank(s)	Blank(s)	T3	N0	M0	30	None	None; diagnosed at autopsy		Surgery performed	Blank(s)	Blank(s)	Blank(s)	Blank(s)	Blank(s)	Blank(s)	Blank(s)	0	11	No
21992069	60-64 years	Female	2008	Melanoma of the Skin	MelanomaSkin	446	8742	Unknown	Right - origin of primary	Positive histology	8742/3: Lentigo maligna melanoma	8720-8799: nevi and melanomas	Melanoma of the Skin	XId Malignant melanomas	Localized	Localized	Localized only	Blank(s)	Blank(s)	Blank(s)	Blank(s)	Blank(s)	Blank(s)	Blank(s)	Blank(s)	Blank(s)	Blank(s)	Blank(s)	Blank(s)	Blank(s)	Blank(s)	T1a	N0	M0	27	None	None; diagnosed at autopsy		Surgery performed	Blank(s)	Blank(s)	Blank(s)	Blank(s)	Blank(s)	Blank(s)	Blank(s)	98	0	Blank(s)
21992069	65-69 years	Female	2011	Breast	Breast	508	8500	Moderately differentiated; Grade II	Left - origin of primary	Positive histology	8500/3: Infiltrating duct carcinoma, NOS	8500-8549: ductal and lobular neoplasms	Breast	XIf Other and unspecified carcinomas	Localized	Localized	Localized only	Blank(s)	Blank(s)	Blank(s)	Blank(s)	IA	T1c	N0(i-)	M0	Blank(s)	Blank(s)	Blank(s)	Blank(s)	Blank(s)	Blank(s)	T1c	N0(i-)	M0	44	Unknown or not applicable	None; diagnosed at autopsy		Surgery performed	Blank(s)	Blank(s)	Blank(s)	Blank(s)	Blank(s)	Blank(s)	Blank(s)	0	4	No
21992085	50-54 years	Female	2009	Breast	Breast	502	8500	Poorly differentiated; Grade III	Right - origin of primary	Positive histology	8500/3: Infiltrating duct carcinoma, NOS	8500-8549: ductal and lobular neoplasms	Breast	XIf Other and unspecified carcinomas	Regional	Regional	Regional lymph nodes involved only	Blank(s)	Blank(s)	Blank(s)	Blank(s)	Blank(s)	Blank(s)	Blank(s)	Blank(s)	Blank(s)	Blank(s)	Blank(s)	Blank(s)	Blank(s)	Blank(s)	T3	N1mi	M0	20	Unknown or not applicable	None; diagnosed at autopsy		Surgery performed	Blank(s)	Blank(s)	Blank(s)	Blank(s)	Blank(s)	Blank(s)	Blank(s)	1	14	Blank(s)
21992101	55-59 years	Male	2009	Urinary Bladder	Bladder	678	8130	Poorly differentiated; Grade III	Not a paired site	Positive histology	8130/3: Papillary transitional cell carcinoma	8120-8139: transitional cell papillomas and carcinomas	Urinary Bladder	XIf Other and unspecified carcinomas	Localized	Localized	Localized only	Blank(s)	Blank(s)	Blank(s)	Blank(s)	Blank(s)	Blank(s)	Blank(s)	Blank(s)	Blank(s)	Blank(s)	Blank(s)	Blank(s)	Blank(s)	Blank(s)	T2NOS	N0	M0	61	1 to 3 regional lymph nodes removed	None; diagnosed at autopsy		Surgery performed	Blank(s)	Blank(s)	Blank(s)	Blank(s)	Blank(s)	Blank(s)	Blank(s)	98	0	Blank(s)
21992115	55-59 years	Female	2009	Corpus Uteri	CorpusCarcinoma	541	8380	Moderately differentiated; Grade II	Not a paired site	Positive histology	8380/3: Endometrioid carcinoma	8140-8389: adenomas and adenocarcinomas	Corpus Uteri	XIf Other and unspecified carcinomas	Localized	Localized	Localized only	Blank(s)	Blank(s)	Blank(s)	Blank(s)	Blank(s)	Blank(s)	Blank(s)	Blank(s)	Blank(s)	Blank(s)	Blank(s)	Blank(s)	Blank(s)	Blank(s)	T1b	N0	M0	50	4 or more regional lymph nodes removed	None; diagnosed at autopsy		Surgery performed	Blank(s)	Blank(s)	Blank(s)	Blank(s)	Blank(s)	Blank(s)	Blank(s)	0	11	Blank(s)
21992132	80-84 years	Female	2019	Other Myeloid/Monocytic Leukemia	Blank(s)	421	9860	Blank(s)	Not a paired site	Pos hist AND immunophenotyping AND/OR pos genetic studies	9860/3: Myeloid leukemia, NOS	9840-9939: myeloid leukemias (C42.1)	Other Myeloid/Monocytic Leukemia	Ie Unspecified and other specified leukemias	Distant	Blank(s)	Blank(s)	88	88	88	88	Blank(s)	Blank(s)	Blank(s)	Blank(s)	Blank(s)	Blank(s)	Blank(s)	Blank(s)	Blank(s)	Blank(s)	Blank(s)	Blank(s)	Blank(s)	98	Unknown or not applicable	None; diagnosed at autopsy		Not recommended	Blank(s)	Blank(s)	Blank(s)	Blank(s)	700	888	999	99	99	N/A
21992159	65-69 years	Male	2009	Lung and Bronchus	Lung	340	8070	Unknown	Right - origin of primary	Positive histology	8070/3: Squamous cell carcinoma, NOS	8050-8089: squamous cell neoplasms	Lung and Bronchus	XIf Other and unspecified carcinomas	Regional	Regional	Regional lymph nodes involved only	Blank(s)	Blank(s)	Blank(s)	Blank(s)	Blank(s)	Blank(s)	Blank(s)	Blank(s)	Blank(s)	Blank(s)	Blank(s)	Blank(s)	Blank(s)	Blank(s)	T2	N2	M0	0	None	None; diagnosed at autopsy		Not recommended	Blank(s)	Blank(s)	Blank(s)	Blank(s)	Blank(s)	Blank(s)	Blank(s)	98	0	Blank(s)
21992159	70-74 years	Male	2013	Kidney and Renal Pelvis	KidneyParenchyma	649	8310	Well differentiated; Grade I	Left - origin of primary	Positive histology	8310/3: Clear cell adenocarcinoma, NOS	8140-8389: adenomas and adenocarcinomas	Kidney	VIb Renal carcinomas	Localized	Localized	Localized only	Blank(s)	Blank(s)	Blank(s)	Blank(s)	UNK Stage	TX	N0	M0	Blank(s)	Blank(s)	Blank(s)	Blank(s)	Blank(s)	Blank(s)	TX	N0	M0	15	None	None; diagnosed at autopsy		Surgery performed	Blank(s)	Blank(s)	Blank(s)	Blank(s)	Blank(s)	Blank(s)	Blank(s)	98	0	No
21992178	75-79 years	Male	2009	Prostate	Prostate	619	8140	Moderately differentiated; Grade II	Not a paired site	Positive histology	8140/3: Adenocarcinoma, NOS	8140-8389: adenomas and adenocarcinomas	Prostate	XIf Other and unspecified carcinomas	Localized	Localized	Localized only	Blank(s)	Blank(s)	Blank(s)	Blank(s)	Blank(s)	Blank(s)	Blank(s)	Blank(s)	Blank(s)	Blank(s)	Blank(s)	Blank(s)	Blank(s)	Blank(s)	T1c	N0	M0	0	None	None; diagnosed at autopsy		Not recommended	Blank(s)	Blank(s)	Blank(s)	Blank(s)	Blank(s)	Blank(s)	Blank(s)	98	0	Blank(s)
21992178	75-79 years	Male	2011	Kidney and Renal Pelvis	KidneyParenchyma	649	8260	Moderately differentiated; Grade II	Right - origin of primary	Positive histology	8260/3: Papillary adenocarcinoma, NOS	8140-8389: adenomas and adenocarcinomas	Kidney	VIb Renal carcinomas	Localized	Localized	Localized only	Blank(s)	Blank(s)	Blank(s)	Blank(s)	I	T1a	N0	M0	Blank(s)	Blank(s)	Blank(s)	Blank(s)	Blank(s)	Blank(s)	T1a	N0	M0	50	None	None; diagnosed at autopsy		Surgery performed	Blank(s)	Blank(s)	Blank(s)	Blank(s)	Blank(s)	Blank(s)	Blank(s)	98	0	No
21992184	50-54 years	Female	2009	Breast	Breast	503	8500	Poorly differentiated; Grade III	Right - origin of primary	Positive histology	8500/3: Infiltrating duct carcinoma, NOS	8500-8549: ductal and lobular neoplasms	Breast	XIf Other and unspecified carcinomas	Regional	Regional	Regional by direct extension only	Blank(s)	Blank(s)	Blank(s)	Blank(s)	Blank(s)	Blank(s)	Blank(s)	Blank(s)	Blank(s)	Blank(s)	Blank(s)	Blank(s)	Blank(s)	Blank(s)	T2	N0(i-)	M0	22	Unknown or not applicable	None; diagnosed at autopsy		Surgery performed	Blank(s)	Blank(s)	Blank(s)	Blank(s)	Blank(s)	Blank(s)	Blank(s)	0	8	Blank(s)
21992184	50-54 years	Female	2009	Breast	Breast	509	8520	Well differentiated; Grade I	Left - origin of primary	Positive histology	8520/3: Lobular carcinoma, NOS	8500-8549: ductal and lobular neoplasms	Breast	XIf Other and unspecified carcinomas	Localized	Localized	Localized only	Blank(s)	Blank(s)	Blank(s)	Blank(s)	Blank(s)	Blank(s)	Blank(s)	Blank(s)	Blank(s)	Blank(s)	Blank(s)	Blank(s)	Blank(s)	Blank(s)	T1a	N0	M0	22	Unknown or not applicable	None; diagnosed at autopsy		Surgery performed	Blank(s)	Blank(s)	Blank(s)	Blank(s)	Blank(s)	Blank(s)	Blank(s)	98	0	Blank(s)
21992185	65-69 years	Male	2009	Prostate	Prostate	619	8140	Moderately differentiated; Grade II	Not a paired site	Positive histology	8140/3: Adenocarcinoma, NOS	8140-8389: adenomas and adenocarcinomas	Prostate	XIf Other and unspecified carcinomas	Localized	Localized	Localized only	Blank(s)	Blank(s)	Blank(s)	Blank(s)	Blank(s)	Blank(s)	Blank(s)	Blank(s)	Blank(s)	Blank(s)	Blank(s)	Blank(s)	Blank(s)	Blank(s)	T1c	N0	M0	0	None	None; diagnosed at autopsy		Not recommended	Blank(s)	Blank(s)	Blank(s)	Blank(s)	Blank(s)	Blank(s)	Blank(s)	98	0	Blank(s)
21992185	75-79 years	Male	2016	Urinary Bladder	Bladder	676	8130	Undifferentiated; anaplastic; Grade IV	Not a paired site	Positive histology	8130/3: Papillary transitional cell carcinoma	8120-8139: transitional cell papillomas and carcinomas	Urinary Bladder	XIf Other and unspecified carcinomas	In situ	In situ	In situ	Blank(s)	Blank(s)	Blank(s)	Blank(s)	Blank(s)	Blank(s)	Blank(s)	Blank(s)	pA	c0	c0	Clinical	Clinical	Clinical	Blank(s)	Blank(s)	Blank(s)	27	None	None; diagnosed at autopsy		Surgery performed	Blank(s)	Blank(s)	Blank(s)	Blank(s)	Blank(s)	Blank(s)	999	98	0	No
21992212	35-39 years	Male	2009	Kidney and Renal Pelvis	KidneyParenchyma	649	8310	Moderately differentiated; Grade II	Left - origin of primary	Positive histology	8310/3: Clear cell adenocarcinoma, NOS	8140-8389: adenomas and adenocarcinomas	Kidney	VIb Renal carcinomas	Localized	Localized	Localized only	Blank(s)	Blank(s)	Blank(s)	Blank(s)	Blank(s)	Blank(s)	Blank(s)	Blank(s)	Blank(s)	Blank(s)	Blank(s)	Blank(s)	Blank(s)	Blank(s)	T1a	N0	M0	30	None	None; diagnosed at autopsy		Surgery performed	Blank(s)	Blank(s)	Blank(s)	Blank(s)	Blank(s)	Blank(s)	Blank(s)	98	0	Blank(s)
21992212	35-39 years	Male	2010	Lung and Bronchus	Lung	343	8140	Moderately differentiated; Grade II	Right - origin of primary	Positive histology	8140/3: Adenocarcinoma, NOS	8140-8389: adenomas and adenocarcinomas	Lung and Bronchus	XIf Other and unspecified carcinomas	Regional	Regional	Regional by direct extension only	Blank(s)	Blank(s)	Blank(s)	Blank(s)	IB	T2a	N0	M0	Blank(s)	Blank(s)	Blank(s)	Blank(s)	Blank(s)	Blank(s)	T2	N0	M0	22	4 or more regional lymph nodes removed	None; diagnosed at autopsy		Surgery performed	Blank(s)	Blank(s)	Blank(s)	Blank(s)	Blank(s)	Blank(s)	Blank(s)	0	8	No
21992219	60-64 years	Male	2009	Transverse Colon	Colon	184	8255	Poorly differentiated; Grade III	Not a paired site	Positive histology	8255/3: Adenocarcinoma with mixed subtypes	8140-8389: adenomas and adenocarcinomas	Transverse Colon	XIf Other and unspecified carcinomas	Distant	Distant	Distant site(s)/node(s) involved	Blank(s)	Blank(s)	Blank(s)	Blank(s)	Blank(s)	Blank(s)	Blank(s)	Blank(s)	Blank(s)	Blank(s)	Blank(s)	Blank(s)	Blank(s)	Blank(s)	T4	N2	M1	40	4 or more regional lymph nodes removed	None; diagnosed at autopsy		Surgery performed	Blank(s)	Blank(s)	Blank(s)	Blank(s)	Blank(s)	Blank(s)	Blank(s)	14	16	Blank(s)
21992231	55-59 years	Female	2009	Breast	Breast	502	8522	Well differentiated; Grade I	Left - origin of primary	Positive histology	8522/3: Infiltrating duct and lobular carcinoma	8500-8549: ductal and lobular neoplasms	Breast	XIf Other and unspecified carcinomas	Localized	Localized	Localized only	Blank(s)	Blank(s)	Blank(s)	Blank(s)	Blank(s)	Blank(s)	Blank(s)	Blank(s)	Blank(s)	Blank(s)	Blank(s)	Blank(s)	Blank(s)	Blank(s)	T1c	N0(i-)	M0	22	Unknown or not applicable	None; diagnosed at autopsy		Surgery performed	Blank(s)	Blank(s)	Blank(s)	Blank(s)	Blank(s)	Blank(s)	Blank(s)	0	4	Blank(s)
21992234	55-59 years	Female	2009	Kidney and Renal Pelvis	KidneyParenchyma	649	8312	Poorly differentiated; Grade III	Right - origin of primary	Positive histology	8312/3: Renal cell carcinoma	8140-8389: adenomas and adenocarcinomas	Kidney	VIb Renal carcinomas	Regional	Regional	Regional by direct extension only	Blank(s)	Blank(s)	Blank(s)	Blank(s)	Blank(s)	Blank(s)	Blank(s)	Blank(s)	Blank(s)	Blank(s)	Blank(s)	Blank(s)	Blank(s)	Blank(s)	T3b	N0	M0	50	None	None; diagnosed at autopsy		Surgery performed	Blank(s)	Blank(s)	Blank(s)	Blank(s)	Blank(s)	Blank(s)	Blank(s)	98	0	Blank(s)
21992234	60-64 years	Female	2010	Breast	Breast	505	8500	Moderately differentiated; Grade II	Right - origin of primary	Positive histology	8500/3: Infiltrating duct carcinoma, NOS	8500-8549: ductal and lobular neoplasms	Breast	XIf Other and unspecified carcinomas	Regional	Regional	Regional lymph nodes involved only	Blank(s)	Blank(s)	Blank(s)	Blank(s)	IIA	T1c	N1NOS	M0	Blank(s)	Blank(s)	Blank(s)	Blank(s)	Blank(s)	Blank(s)	T1c	N1NOS	M0	24	Unknown or not applicable	None; diagnosed at autopsy		Surgery performed	Blank(s)	Blank(s)	Blank(s)	Blank(s)	Blank(s)	Blank(s)	Blank(s)	2	18	No
21992234	60-64 years	Female	2011	Lung and Bronchus	Lung	341	8240	Unknown	Right - origin of primary	Positive histology	8240/3: Carcinoid tumor, NOS	8140-8389: adenomas and adenocarcinomas	Lung and Bronchus	XIf Other and unspecified carcinomas	Regional	Regional	Regional by direct extension only	Blank(s)	Blank(s)	Blank(s)	Blank(s)	IIB	T3	N0	M0	Blank(s)	Blank(s)	Blank(s)	Blank(s)	Blank(s)	Blank(s)	NA	NA	NA	21	None	None; diagnosed at autopsy		Surgery performed	Blank(s)	Blank(s)	Blank(s)	Blank(s)	Blank(s)	Blank(s)	Blank(s)	98	0	No
21992234	60-64 years	Female	2014	Breast	Breast	504	8500	Poorly differentiated; Grade III	Right - origin of primary	Positive histology	8500/3: Infiltrating duct carcinoma, NOS	8500-8549: ductal and lobular neoplasms	Breast	XIf Other and unspecified carcinomas	Localized	Localized	Localized only	Blank(s)	Blank(s)	Blank(s)	Blank(s)	UNK Stage	TX	N0	M0	Blank(s)	Blank(s)	Blank(s)	Blank(s)	Blank(s)	Blank(s)	TX	N0	MX	0	Unknown or not applicable	None; diagnosed at autopsy		Not recommended	Blank(s)	Blank(s)	Blank(s)	Blank(s)	Blank(s)	Blank(s)	Blank(s)	98	0	Unknown
21992241	40-44 years	Female	2009	Breast	Breast	504	8500	Poorly differentiated; Grade III	Right - origin of primary	Positive histology	8500/3: Infiltrating duct carcinoma, NOS	8500-8549: ductal and lobular neoplasms	Breast	XIf Other and unspecified carcinomas	Localized	Localized	Localized only	Blank(s)	Blank(s)	Blank(s)	Blank(s)	Blank(s)	Blank(s)	Blank(s)	Blank(s)	Blank(s)	Blank(s)	Blank(s)	Blank(s)	Blank(s)	Blank(s)	T2	N0	M0	22	Unknown or not applicable	None; diagnosed at autopsy		Surgery performed	Blank(s)	Blank(s)	Blank(s)	Blank(s)	Blank(s)	Blank(s)	Blank(s)	0	8	Blank(s)
21992241	50-54 years	Female	2015	Breast	Breast	501	8500	Poorly differentiated; Grade III	Right - origin of primary	Positive histology	8500/3: Infiltrating duct carcinoma, NOS	8500-8549: ductal and lobular neoplasms	Breast	XIf Other and unspecified carcinomas	Localized	Localized	Localized only	Blank(s)	Blank(s)	Blank(s)	Blank(s)	IA	T1c	N0	M0	Blank(s)	Blank(s)	Blank(s)	Blank(s)	Blank(s)	Blank(s)	T1c	N0	M0	54	Unknown or not applicable	None; diagnosed at autopsy		Surgery performed	Blank(s)	Blank(s)	Blank(s)	Blank(s)	Blank(s)	Blank(s)	Blank(s)	98	0	No
21992273	65-69 years	Female	2008	Miscellaneous	HemeRetic	421	9962	Unknown	Not a paired site	Positive laboratory test/marker study	9962/3: Essential thrombocythemia	9950-9969: chronic myeloproliferative disorders (C42.1)	Miscellaneous	Ic Chronic myeloproliferative diseases	Distant	Blank(s)	Distant site(s)/node(s) involved	Blank(s)	Blank(s)	Blank(s)	Blank(s)	Blank(s)	Blank(s)	Blank(s)	Blank(s)	Blank(s)	Blank(s)	Blank(s)	Blank(s)	Blank(s)	Blank(s)	NA	NA	NA	98	Unknown or not applicable	None; diagnosed at autopsy		Not recommended	Blank(s)	Blank(s)	Blank(s)	Blank(s)	Blank(s)	Blank(s)	Blank(s)	99	99	Blank(s)
21992273	70-74 years	Female	2011	Transverse Colon	Colon	184	8140	Moderately differentiated; Grade II	Not a paired site	Positive histology	8140/3: Adenocarcinoma, NOS	8140-8389: adenomas and adenocarcinomas	Transverse Colon	XIf Other and unspecified carcinomas	Localized	Localized	Localized only	Blank(s)	Blank(s)	Blank(s)	Blank(s)	IIA	T3	N0	M0	Blank(s)	Blank(s)	Blank(s)	Blank(s)	Blank(s)	Blank(s)	T3	N0	M0	30	4 or more regional lymph nodes removed	None; diagnosed at autopsy		Surgery performed	Blank(s)	Blank(s)	Blank(s)	Blank(s)	Blank(s)	Blank(s)	Blank(s)	0	14	No
21992280	55-59 years	Female	2009	Floor of Mouth	FloorMouth	40	8071	Poorly differentiated; Grade III	Not a paired site	Positive histology	8071/3: Squamous cell carcinoma, keratinizing, NOS	8050-8089: squamous cell neoplasms	Floor of Mouth	XIf Other and unspecified carcinomas	Regional	Regional	Regional by direct extension only	Blank(s)	Blank(s)	Blank(s)	Blank(s)	Blank(s)	Blank(s)	Blank(s)	Blank(s)	Blank(s)	Blank(s)	Blank(s)	Blank(s)	Blank(s)	Blank(s)	T2	N0	M0	40	4 or more regional lymph nodes removed	None; diagnosed at autopsy		Surgery performed	Blank(s)	Blank(s)	Blank(s)	Blank(s)	Blank(s)	Blank(s)	Blank(s)	0	10	Blank(s)
21992280	60-64 years	Female	2011	Lung and Bronchus	Lung	343	8140	Moderately differentiated; Grade II	Right - origin of primary	Positive histology	8140/3: Adenocarcinoma, NOS	8140-8389: adenomas and adenocarcinomas	Lung and Bronchus	XIf Other and unspecified carcinomas	Regional	Regional	Regional lymph nodes involved only	Blank(s)	Blank(s)	Blank(s)	Blank(s)	IIIA	T1b	N2	M0	Blank(s)	Blank(s)	Blank(s)	Blank(s)	Blank(s)	Blank(s)	T1	N2	M0	56	4 or more regional lymph nodes removed	None; diagnosed at autopsy		Surgery performed	Blank(s)	Blank(s)	Blank(s)	Blank(s)	Blank(s)	Blank(s)	Blank(s)	13	16	No
21992315	50-54 years	Female	2009	Corpus Uteri	CorpusCarcinoma	541	8380	Well differentiated; Grade I	Not a paired site	Positive histology	8380/3: Endometrioid carcinoma	8140-8389: adenomas and adenocarcinomas	Corpus Uteri	XIf Other and unspecified carcinomas	Localized	Localized	Localized only	Blank(s)	Blank(s)	Blank(s)	Blank(s)	Blank(s)	Blank(s)	Blank(s)	Blank(s)	Blank(s)	Blank(s)	Blank(s)	Blank(s)	Blank(s)	Blank(s)	T1a	N0	M0	50	None	None; diagnosed at autopsy		Surgery performed	Blank(s)	Blank(s)	Blank(s)	Blank(s)	Blank(s)	Blank(s)	Blank(s)	98	0	Blank(s)
21992315	60-64 years	Female	2017	Breast	Breast	503	8523	Poorly differentiated; Grade III	Left - origin of primary	Positive histology	8523/3: Infiltrating duct mixed with other types of carcinoma	8500-8549: ductal and lobular neoplasms	Breast	XIf Other and unspecified carcinomas	Localized	Localized	Localized only	Blank(s)	Blank(s)	Blank(s)	Blank(s)	Blank(s)	Blank(s)	Blank(s)	Blank(s)	p1C	p0	c0	Pathologic	Pathologic	Clinical	Blank(s)	Blank(s)	Blank(s)	20	Unknown or not applicable	None; diagnosed at autopsy		Surgery performed	Blank(s)	Blank(s)	Blank(s)	Blank(s)	Blank(s)	Blank(s)	28	0	8	No
21992316	80-84 years	Female	2009	Breast	Breast	509	8500	Well differentiated; Grade I	Left - origin of primary	Positive histology	8500/3: Infiltrating duct carcinoma, NOS	8500-8549: ductal and lobular neoplasms	Breast	XIf Other and unspecified carcinomas	Localized	Localized	Localized only	Blank(s)	Blank(s)	Blank(s)	Blank(s)	Blank(s)	Blank(s)	Blank(s)	Blank(s)	Blank(s)	Blank(s)	Blank(s)	Blank(s)	Blank(s)	Blank(s)	T1c	N0(i-)	M0	51	Unknown or not applicable	None; diagnosed at autopsy		Surgery performed	Blank(s)	Blank(s)	Blank(s)	Blank(s)	Blank(s)	Blank(s)	Blank(s)	0	5	Blank(s)
21992324	55-59 years	Female	2009	Breast	Breast	506	8500	Poorly differentiated; Grade III	Left - origin of primary	Positive histology	8500/3: Infiltrating duct carcinoma, NOS	8500-8549: ductal and lobular neoplasms	Breast	XIf Other and unspecified carcinomas	Localized	Localized	Localized only	Blank(s)	Blank(s)	Blank(s)	Blank(s)	Blank(s)	Blank(s)	Blank(s)	Blank(s)	Blank(s)	Blank(s)	Blank(s)	Blank(s)	Blank(s)	Blank(s)	T2	N0	M0	24	Unknown or not applicable	None; diagnosed at autopsy		Surgery performed	Blank(s)	Blank(s)	Blank(s)	Blank(s)	Blank(s)	Blank(s)	Blank(s)	0	4	Blank(s)
21992327	55-59 years	Male	2009	Prostate	Prostate	619	8140	Moderately differentiated; Grade II	Not a paired site	Positive histology	8140/3: Adenocarcinoma, NOS	8140-8389: adenomas and adenocarcinomas	Prostate	XIf Other and unspecified carcinomas	Regional	Regional	Regional by direct extension only	Blank(s)	Blank(s)	Blank(s)	Blank(s)	Blank(s)	Blank(s)	Blank(s)	Blank(s)	Blank(s)	Blank(s)	Blank(s)	Blank(s)	Blank(s)	Blank(s)	T3a	N0	M0	50	None	None; diagnosed at autopsy		Surgery performed	Blank(s)	Blank(s)	Blank(s)	Blank(s)	Blank(s)	Blank(s)	Blank(s)	98	0	Blank(s)
21992327	60-64 years	Male	2015	Other Oral Cavity and Pharynx	PharynxOther	148	8070	Unknown	Not a paired site	Positive exfoliative cytology, no positive histology	8070/3: Squamous cell carcinoma, NOS	8050-8089: squamous cell neoplasms	Other Oral Cavity and Pharynx	XIf Other and unspecified carcinomas	Regional	Blank(s)	Regional lymph nodes involved only	Blank(s)	Blank(s)	Blank(s)	Blank(s)	NA	NA	NA	NA	Blank(s)	Blank(s)	Blank(s)	Blank(s)	Blank(s)	Blank(s)	NA	NA	NA	0	Biopsy or aspiration of regional lymph node, NOS	None; diagnosed at autopsy		Not recommended	Blank(s)	Blank(s)	Blank(s)	Blank(s)	Blank(s)	Blank(s)	Blank(s)	95	95	No
21992338	65-69 years	Female	2009	Breast	Breast	508	8500	Well differentiated; Grade I	Left - origin of primary	Positive histology	8500/3: Infiltrating duct carcinoma, NOS	8500-8549: ductal and lobular neoplasms	Breast	XIf Other and unspecified carcinomas	Unknown/unstaged	Unknown/unstaged	Unknown/unstaged/unspecified/DCO	Blank(s)	Blank(s)	Blank(s)	Blank(s)	Blank(s)	Blank(s)	Blank(s)	Blank(s)	Blank(s)	Blank(s)	Blank(s)	Blank(s)	Blank(s)	Blank(s)	TX	NX	MX	0	Unknown or not applicable	None; diagnosed at autopsy		Not recommended	Blank(s)	Blank(s)	Blank(s)	Blank(s)	Blank(s)	Blank(s)	Blank(s)	99	99	Blank(s)
21992338	65-69 years	Female	2009	Breast	Breast	505	8500	Well differentiated; Grade I	Right - origin of primary	Positive histology	8500/3: Infiltrating duct carcinoma, NOS	8500-8549: ductal and lobular neoplasms	Breast	XIf Other and unspecified carcinomas	Localized	Localized	Localized only	Blank(s)	Blank(s)	Blank(s)	Blank(s)	Blank(s)	Blank(s)	Blank(s)	Blank(s)	Blank(s)	Blank(s)	Blank(s)	Blank(s)	Blank(s)	Blank(s)	T1b	N0	M0	48	Unknown or not applicable	None; diagnosed at autopsy		Surgery performed	Blank(s)	Blank(s)	Blank(s)	Blank(s)	Blank(s)	Blank(s)	Blank(s)	0	2	Blank(s)
21992343	55-59 years	Female	2009	Breast	Breast	505	8500	Moderately differentiated; Grade II	Left - origin of primary	Positive histology	8500/3: Infiltrating duct carcinoma, NOS	8500-8549: ductal and lobular neoplasms	Breast	XIf Other and unspecified carcinomas	Regional	Regional	Regional lymph nodes involved only	Blank(s)	Blank(s)	Blank(s)	Blank(s)	Blank(s)	Blank(s)	Blank(s)	Blank(s)	Blank(s)	Blank(s)	Blank(s)	Blank(s)	Blank(s)	Blank(s)	T1b	N1a	M0	55	Unknown or not applicable	None; diagnosed at autopsy		Surgery performed	Blank(s)	Blank(s)	Blank(s)	Blank(s)	Blank(s)	Blank(s)	Blank(s)	1	13	Blank(s)
21992346	50-54 years	Female	2009	Small Intestine	NETSmallIntestine	179	8240	Unknown	Not a paired site	Positive histology	8240/3: Carcinoid tumor, NOS	8140-8389: adenomas and adenocarcinomas	Small Intestine	XIf Other and unspecified carcinomas	Localized	Localized	Localized only	Blank(s)	Blank(s)	Blank(s)	Blank(s)	Blank(s)	Blank(s)	Blank(s)	Blank(s)	Blank(s)	Blank(s)	Blank(s)	Blank(s)	Blank(s)	Blank(s)	NA	NA	NA	50	None	None; diagnosed at autopsy		Surgery performed	Blank(s)	Blank(s)	Blank(s)	Blank(s)	Blank(s)	Blank(s)	Blank(s)	98	0	Blank(s)
21992346	50-54 years	Female	2009	Corpus Uteri	CorpusCarcinoma	541	8380	Moderately differentiated; Grade II	Not a paired site	Positive histology	8380/3: Endometrioid carcinoma	8140-8389: adenomas and adenocarcinomas	Corpus Uteri	XIf Other and unspecified carcinomas	Regional	Regional	Regional by direct extension only	Blank(s)	Blank(s)	Blank(s)	Blank(s)	Blank(s)	Blank(s)	Blank(s)	Blank(s)	Blank(s)	Blank(s)	Blank(s)	Blank(s)	Blank(s)	Blank(s)	T2b	N0	M0	60	4 or more regional lymph nodes removed	None; diagnosed at autopsy		Surgery performed	Blank(s)	Blank(s)	Blank(s)	Blank(s)	Blank(s)	Blank(s)	Blank(s)	0	30	Blank(s)
21992347	60-64 years	Female	2009	Breast	Breast	504	8480	Well differentiated; Grade I	Left - origin of primary	Positive histology	8480/3: Mucinous adenocarcinoma	8440-8499: cystic, mucinous and serous neoplasms	Breast	XIf Other and unspecified carcinomas	Localized	Localized	Localized only	Blank(s)	Blank(s)	Blank(s)	Blank(s)	Blank(s)	Blank(s)	Blank(s)	Blank(s)	Blank(s)	Blank(s)	Blank(s)	Blank(s)	Blank(s)	Blank(s)	T1c	N0(i-)	M0	45	Unknown or not applicable	None; diagnosed at autopsy		Surgery performed	Blank(s)	Blank(s)	Blank(s)	Blank(s)	Blank(s)	Blank(s)	Blank(s)	0	3	Blank(s)
21992365	70-74 years	Female	2009	Myeloma	MyelomaPlasmaCellDisorder	421	9732	Unknown	Not a paired site	Positive histology	9732/3: Plasma cell myeloma	9730-9739: plasma cell tumors	Myeloma	IIb Non-Hodgkin lymphomas (except Burkitt lymphoma)	Distant	Distant	Distant site(s)/node(s) involved	Blank(s)	Blank(s)	Blank(s)	Blank(s)	Blank(s)	Blank(s)	Blank(s)	Blank(s)	Blank(s)	Blank(s)	Blank(s)	Blank(s)	Blank(s)	Blank(s)	NA	NA	NA	98	Unknown or not applicable	None; diagnosed at autopsy		Not recommended	Blank(s)	Blank(s)	Blank(s)	Blank(s)	Blank(s)	Blank(s)	Blank(s)	99	99	Blank(s)
21992365	70-74 years	Female	2009	NHL - Extranodal	Lymphoma	169	9680	B-cell; pre-B; B-precursor	Not a paired site	Positive histology	9680/3: Diffuse large B-cell lymphoma (DLBCL), NOS	9670-9699: nhl - mature b-cell lymphomas	NHL - Extranodal	IIb Non-Hodgkin lymphomas (except Burkitt lymphoma)	Localized	Localized	Localized only	Blank(s)	Blank(s)	Blank(s)	Blank(s)	Blank(s)	Blank(s)	Blank(s)	Blank(s)	Blank(s)	Blank(s)	Blank(s)	Blank(s)	Blank(s)	Blank(s)	NA	NA	NA	0	Unknown or not applicable	None; diagnosed at autopsy		Not recommended	Blank(s)	Blank(s)	Blank(s)	Blank(s)	Blank(s)	Blank(s)	Blank(s)	99	99	Blank(s)
21992367	80-84 years	Male	2009	Melanoma of the Skin	MelanomaSkin	443	8742	Unknown	Left - origin of primary	Positive histology	8742/3: Lentigo maligna melanoma	8720-8799: nevi and melanomas	Melanoma of the Skin	XId Malignant melanomas	Localized	Localized	Localized only	Blank(s)	Blank(s)	Blank(s)	Blank(s)	Blank(s)	Blank(s)	Blank(s)	Blank(s)	Blank(s)	Blank(s)	Blank(s)	Blank(s)	Blank(s)	Blank(s)	T1a	N0	M0	30	None	None; diagnosed at autopsy		Surgery performed	Blank(s)	Blank(s)	Blank(s)	Blank(s)	Blank(s)	Blank(s)	Blank(s)	98	0	Blank(s)
21992367	80-84 years	Male	2009	Lung and Bronchus	Lung	343	8140	Unknown	Right - origin of primary	Positive exfoliative cytology, no positive histology	8140/3: Adenocarcinoma, NOS	8140-8389: adenomas and adenocarcinomas	Lung and Bronchus	XIf Other and unspecified carcinomas	Unknown/unstaged	Unknown/unstaged	Unknown/unstaged/unspecified/DCO	Blank(s)	Blank(s)	Blank(s)	Blank(s)	Blank(s)	Blank(s)	Blank(s)	Blank(s)	Blank(s)	Blank(s)	Blank(s)	Blank(s)	Blank(s)	Blank(s)	TX	N0	M0	0	None	None; diagnosed at autopsy		Not recommended	Blank(s)	Blank(s)	Blank(s)	Blank(s)	Blank(s)	Blank(s)	Blank(s)	98	0	Blank(s)
21992367	80-84 years	Male	2009	Melanoma of the Skin	MelanomaSkin	446	8743	Unknown	Right - origin of primary	Positive histology	8743/3: Superficial spreading melanoma	8720-8799: nevi and melanomas	Melanoma of the Skin	XId Malignant melanomas	Localized	Localized	Localized only	Blank(s)	Blank(s)	Blank(s)	Blank(s)	Blank(s)	Blank(s)	Blank(s)	Blank(s)	Blank(s)	Blank(s)	Blank(s)	Blank(s)	Blank(s)	Blank(s)	T2a	N0	M0	46	Sentinel node biopsy and lym nd removed same/unstated time	None; diagnosed at autopsy		Surgery performed	Blank(s)	Blank(s)	Blank(s)	Blank(s)	Blank(s)	Blank(s)	Blank(s)	0	2	Blank(s)
21992368	75-79 years	Female	2009	Lung and Bronchus	Lung	341	8240	Unknown	Left - origin of primary	Positive histology	8240/3: Carcinoid tumor, NOS	8140-8389: adenomas and adenocarcinomas	Lung and Bronchus	XIf Other and unspecified carcinomas	Unknown/unstaged	Unknown/unstaged	Unknown/unstaged/unspecified/DCO	Blank(s)	Blank(s)	Blank(s)	Blank(s)	Blank(s)	Blank(s)	Blank(s)	Blank(s)	Blank(s)	Blank(s)	Blank(s)	Blank(s)	Blank(s)	Blank(s)	NA	NA	NA	33	1 to 3 regional lymph nodes removed	None; diagnosed at autopsy		Surgery performed	Blank(s)	Blank(s)	Blank(s)	Blank(s)	Blank(s)	Blank(s)	Blank(s)	0	1	Blank(s)
21992374	45-49 years	Female	2009	Breast	Breast	504	8520	Moderately differentiated; Grade II	Left - origin of primary	Positive histology	8520/3: Lobular carcinoma, NOS	8500-8549: ductal and lobular neoplasms	Breast	XIf Other and unspecified carcinomas	Regional	Regional	Regional lymph nodes involved only	Blank(s)	Blank(s)	Blank(s)	Blank(s)	Blank(s)	Blank(s)	Blank(s)	Blank(s)	Blank(s)	Blank(s)	Blank(s)	Blank(s)	Blank(s)	Blank(s)	T2	N2a	M0	64	Unknown or not applicable	None; diagnosed at autopsy		Surgery performed	Blank(s)	Blank(s)	Blank(s)	Blank(s)	Blank(s)	Blank(s)	Blank(s)	9	22	Blank(s)
21992374	45-49 years	Female	2009	Breast	Breast	508	8500	Moderately differentiated; Grade II	Right - origin of primary	Positive histology	8500/3: Infiltrating duct carcinoma, NOS	8500-8549: ductal and lobular neoplasms	Breast	XIf Other and unspecified carcinomas	Localized	Localized	Localized only	Blank(s)	Blank(s)	Blank(s)	Blank(s)	Blank(s)	Blank(s)	Blank(s)	Blank(s)	Blank(s)	Blank(s)	Blank(s)	Blank(s)	Blank(s)	Blank(s)	T1b	N0	M0	53	Unknown or not applicable	None; diagnosed at autopsy		Surgery performed	Blank(s)	Blank(s)	Blank(s)	Blank(s)	Blank(s)	Blank(s)	Blank(s)	0	3	Blank(s)
21992379	65-69 years	Female	2008	Melanoma of the Skin	MelanomaSkin	444	8742	Unknown	Not a paired site	Positive histology	8742/3: Lentigo maligna melanoma	8720-8799: nevi and melanomas	Melanoma of the Skin	XId Malignant melanomas	Localized	Localized	Localized only	Blank(s)	Blank(s)	Blank(s)	Blank(s)	Blank(s)	Blank(s)	Blank(s)	Blank(s)	Blank(s)	Blank(s)	Blank(s)	Blank(s)	Blank(s)	Blank(s)	T1a	N0	M0	27	None	None; diagnosed at autopsy		Surgery performed	Blank(s)	Blank(s)	Blank(s)	Blank(s)	Blank(s)	Blank(s)	Blank(s)	98	0	Blank(s)
21992379	65-69 years	Female	2009	NHL - Nodal	Lymphoma	778	9680	B-cell; pre-B; B-precursor	Not a paired site	Positive histology	9680/3: Diffuse large B-cell lymphoma (DLBCL), NOS	9670-9699: nhl - mature b-cell lymphomas	NHL - Nodal	IIb Non-Hodgkin lymphomas (except Burkitt lymphoma)	Distant	Distant	Distant site(s)/node(s) involved	Blank(s)	Blank(s)	Blank(s)	Blank(s)	Blank(s)	Blank(s)	Blank(s)	Blank(s)	Blank(s)	Blank(s)	Blank(s)	Blank(s)	Blank(s)	Blank(s)	NA	NA	NA	0	Unknown or not applicable	None; diagnosed at autopsy		Not recommended	Blank(s)	Blank(s)	Blank(s)	Blank(s)	Blank(s)	Blank(s)	Blank(s)	99	99	Blank(s)
21992379	70-74 years	Female	2015	Acute Myeloid Leukemia	HemeRetic	421	9920	Unknown	Not a paired site	Positive histology	9920/3: Therapy-related myeloid neoplasm	9840-9939: myeloid leukemias (C42.1)	Acute Myeloid Leukemia	Ib Acute myeloid leukemias	Distant	Blank(s)	Distant site(s)/node(s) involved	Blank(s)	Blank(s)	Blank(s)	Blank(s)	NA	NA	NA	NA	Blank(s)	Blank(s)	Blank(s)	Blank(s)	Blank(s)	Blank(s)	NA	NA	NA	98	Unknown or not applicable	None; diagnosed at autopsy		Not recommended	Blank(s)	Blank(s)	Blank(s)	Blank(s)	Blank(s)	Blank(s)	Blank(s)	99	99	N/A
21992408	40-44 years	Female	2009	NHL - Nodal	Lymphoma	772	9680	B-cell; pre-B; B-precursor	Not a paired site	Positive histology	9680/3: Diffuse large B-cell lymphoma (DLBCL), NOS	9670-9699: nhl - mature b-cell lymphomas	NHL - Nodal	IIb Non-Hodgkin lymphomas (except Burkitt lymphoma)	Localized	Localized	Localized only	Blank(s)	Blank(s)	Blank(s)	Blank(s)	Blank(s)	Blank(s)	Blank(s)	Blank(s)	Blank(s)	Blank(s)	Blank(s)	Blank(s)	Blank(s)	Blank(s)	NA	NA	NA	0	Unknown or not applicable	None; diagnosed at autopsy		Not recommended	Blank(s)	Blank(s)	Blank(s)	Blank(s)	Blank(s)	Blank(s)	Blank(s)	99	99	Blank(s)
21992411	85+ years	Female	2009	Kidney and Renal Pelvis	KidneyParenchyma	649	8312	Unknown	Left - origin of primary	Positive exfoliative cytology, no positive histology	8312/3: Renal cell carcinoma	8140-8389: adenomas and adenocarcinomas	Kidney	VIb Renal carcinomas	Distant	Distant	Distant site(s)/node(s) involved	Blank(s)	Blank(s)	Blank(s)	Blank(s)	Blank(s)	Blank(s)	Blank(s)	Blank(s)	Blank(s)	Blank(s)	Blank(s)	Blank(s)	Blank(s)	Blank(s)	T3b	N0	M1	0	None	None; diagnosed at autopsy		Not recommended	Blank(s)	Blank(s)	Blank(s)	Blank(s)	Blank(s)	Blank(s)	Blank(s)	98	0	Blank(s)
21992422	55-59 years	Female	2019	Breast	Blank(s)	502	8500	Blank(s)	Left - origin of primary	Positive exfoliative cytology, no positive histology	8500/3: Infiltrating duct carcinoma, NOS	8500-8549: ductal and lobular neoplasms	Breast	XIf Other and unspecified carcinomas	Distant	Blank(s)	Blank(s)	TX	N1	M1	4	Blank(s)	Blank(s)	Blank(s)	Blank(s)	Blank(s)	Blank(s)	Blank(s)	Blank(s)	Blank(s)	Blank(s)	Blank(s)	Blank(s)	Blank(s)	0	Unknown or not applicable	None; diagnosed at autopsy		Not recommended	Blank(s)	Blank(s)	Blank(s)	Blank(s)	999	800	999	98	0	No
21992426	70-74 years	Female	2009	Breast	Breast	503	8520	Moderately differentiated; Grade II	Left - origin of primary	Positive histology	8520/3: Lobular carcinoma, NOS	8500-8549: ductal and lobular neoplasms	Breast	XIf Other and unspecified carcinomas	Localized	Localized	Localized only	Blank(s)	Blank(s)	Blank(s)	Blank(s)	Blank(s)	Blank(s)	Blank(s)	Blank(s)	Blank(s)	Blank(s)	Blank(s)	Blank(s)	Blank(s)	Blank(s)	T2	N0	M0	22	Unknown or not applicable	None; diagnosed at autopsy		Surgery performed	Blank(s)	Blank(s)	Blank(s)	Blank(s)	Blank(s)	Blank(s)	Blank(s)	0	1	Blank(s)
21992450	50-54 years	Female	2009	Breast	Breast	504	8500	Poorly differentiated; Grade III	Right - origin of primary	Positive histology	8500/3: Infiltrating duct carcinoma, NOS	8500-8549: ductal and lobular neoplasms	Breast	XIf Other and unspecified carcinomas	Localized	Localized	Localized only	Blank(s)	Blank(s)	Blank(s)	Blank(s)	Blank(s)	Blank(s)	Blank(s)	Blank(s)	Blank(s)	Blank(s)	Blank(s)	Blank(s)	Blank(s)	Blank(s)	T1c	N0	M0	23	Unknown or not applicable	None; diagnosed at autopsy		Surgery performed	Blank(s)	Blank(s)	Blank(s)	Blank(s)	Blank(s)	Blank(s)	Blank(s)	0	2	Blank(s)
21992450	55-59 years	Female	2016	Breast	Breast	503	8500	Poorly differentiated; Grade III	Left - origin of primary	Positive histology	8500/3: Infiltrating duct carcinoma, NOS	8500-8549: ductal and lobular neoplasms	Breast	XIf Other and unspecified carcinomas	Localized	Localized	Localized only	Blank(s)	Blank(s)	Blank(s)	Blank(s)	Blank(s)	Blank(s)	Blank(s)	Blank(s)	c2	c0	c0	Clinical	Clinical	Clinical	Blank(s)	Blank(s)	Blank(s)	22	Unknown or not applicable	None; diagnosed at autopsy		Surgery performed	Blank(s)	Blank(s)	Blank(s)	Blank(s)	Blank(s)	Blank(s)	27	0	5	No
21992460	40-44 years	Female	2010	Anus, Anal Canal and Anorectum	Anus	218	8083	Poorly differentiated; Grade III	Not a paired site	Positive histology	8083/3: Basaloid squamous cell carcinoma	8050-8089: squamous cell neoplasms	Anus, Anal Canal and Anorectum	XIf Other and unspecified carcinomas	Distant	Distant	Distant site(s)/node(s) involved	Blank(s)	Blank(s)	Blank(s)	Blank(s)	IIIA	T4	N0	M0	Blank(s)	Blank(s)	Blank(s)	Blank(s)	Blank(s)	Blank(s)	T4	N0	M0	0	None	None; diagnosed at autopsy		Not recommended	Blank(s)	Blank(s)	Blank(s)	Blank(s)	Blank(s)	Blank(s)	Blank(s)	98	0	No
21992465	75-79 years	Female	2009	Pancreas	PancreasHead	250	8140	Moderately differentiated; Grade II	Not a paired site	Positive histology	8140/3: Adenocarcinoma, NOS	8140-8389: adenomas and adenocarcinomas	Pancreas	XIf Other and unspecified carcinomas	Regional	Regional	Regional by both direct extension and lymph node involvement	Blank(s)	Blank(s)	Blank(s)	Blank(s)	Blank(s)	Blank(s)	Blank(s)	Blank(s)	Blank(s)	Blank(s)	Blank(s)	Blank(s)	Blank(s)	Blank(s)	T4	N1	M0	0	None	None; diagnosed at autopsy		Not recommended, contraindicated due to other cond; autopsy only (1973-2002)	Blank(s)	Blank(s)	Blank(s)	Blank(s)	Blank(s)	Blank(s)	Blank(s)	98	0	Blank(s)
21992475	55-59 years	Female	2009	Breast	Breast	504	8500	Poorly differentiated; Grade III	Left - origin of primary	Positive histology	8500/3: Infiltrating duct carcinoma, NOS	8500-8549: ductal and lobular neoplasms	Breast	XIf Other and unspecified carcinomas	Localized	Localized	Localized only	Blank(s)	Blank(s)	Blank(s)	Blank(s)	Blank(s)	Blank(s)	Blank(s)	Blank(s)	Blank(s)	Blank(s)	Blank(s)	Blank(s)	Blank(s)	Blank(s)	T2	N0	M0	22	Unknown or not applicable	None; diagnosed at autopsy		Surgery performed	Blank(s)	Blank(s)	Blank(s)	Blank(s)	Blank(s)	Blank(s)	Blank(s)	0	1	Blank(s)
21992487	50-54 years	Female	2009	Breast	Breast	509	8522	Moderately differentiated; Grade II	Left - origin of primary	Positive histology	8522/3: Infiltrating duct and lobular carcinoma	8500-8549: ductal and lobular neoplasms	Breast	XIf Other and unspecified carcinomas	Regional	Regional	Regional lymph nodes involved only	Blank(s)	Blank(s)	Blank(s)	Blank(s)	Blank(s)	Blank(s)	Blank(s)	Blank(s)	Blank(s)	Blank(s)	Blank(s)	Blank(s)	Blank(s)	Blank(s)	T3	N2a	M0	41	Unknown or not applicable	None; diagnosed at autopsy		Surgery performed	Blank(s)	Blank(s)	Blank(s)	Blank(s)	Blank(s)	Blank(s)	Blank(s)	5	14	Blank(s)
21992487	50-54 years	Female	2009	Breast	Breast	509	8520	Well differentiated; Grade I	Right - origin of primary	Positive histology	8520/3: Lobular carcinoma, NOS	8500-8549: ductal and lobular neoplasms	Breast	XIf Other and unspecified carcinomas	Regional	Regional	Regional lymph nodes involved only	Blank(s)	Blank(s)	Blank(s)	Blank(s)	Blank(s)	Blank(s)	Blank(s)	Blank(s)	Blank(s)	Blank(s)	Blank(s)	Blank(s)	Blank(s)	Blank(s)	T1b	N2a	M0	52	Unknown or not applicable	None; diagnosed at autopsy		Surgery performed	Blank(s)	Blank(s)	Blank(s)	Blank(s)	Blank(s)	Blank(s)	Blank(s)	8	22	Blank(s)
21992490	40-44 years	Female	2009	Breast	Breast	504	8500	Poorly differentiated; Grade III	Right - origin of primary	Positive histology	8500/3: Infiltrating duct carcinoma, NOS	8500-8549: ductal and lobular neoplasms	Breast	XIf Other and unspecified carcinomas	Localized	Localized	Localized only	Blank(s)	Blank(s)	Blank(s)	Blank(s)	Blank(s)	Blank(s)	Blank(s)	Blank(s)	Blank(s)	Blank(s)	Blank(s)	Blank(s)	Blank(s)	Blank(s)	T3	N0(i-)	M0	22	Unknown or not applicable	None; diagnosed at autopsy		Surgery performed	Blank(s)	Blank(s)	Blank(s)	Blank(s)	Blank(s)	Blank(s)	Blank(s)	0	1	Blank(s)
21992511	50-54 years	Female	2009	Breast	Breast	504	8500	Unknown	Right - origin of primary	Positive histology	8500/3: Infiltrating duct carcinoma, NOS	8500-8549: ductal and lobular neoplasms	Breast	XIf Other and unspecified carcinomas	Localized	Localized	Localized only	Blank(s)	Blank(s)	Blank(s)	Blank(s)	Blank(s)	Blank(s)	Blank(s)	Blank(s)	Blank(s)	Blank(s)	Blank(s)	Blank(s)	Blank(s)	Blank(s)	T1mic	N0	M0	23	Unknown or not applicable	None; diagnosed at autopsy		Surgery performed	Blank(s)	Blank(s)	Blank(s)	Blank(s)	Blank(s)	Blank(s)	Blank(s)	0	5	Blank(s)
21992511	50-54 years	Female	2009	Corpus Uteri	CorpusCarcinoma	541	8140	Well differentiated; Grade I	Not a paired site	Positive histology	8140/3: Adenocarcinoma, NOS	8140-8389: adenomas and adenocarcinomas	Corpus Uteri	XIf Other and unspecified carcinomas	Localized	Localized	Localized only	Blank(s)	Blank(s)	Blank(s)	Blank(s)	Blank(s)	Blank(s)	Blank(s)	Blank(s)	Blank(s)	Blank(s)	Blank(s)	Blank(s)	Blank(s)	Blank(s)	T1a	N0	M0	50	None	None; diagnosed at autopsy		Surgery performed	Blank(s)	Blank(s)	Blank(s)	Blank(s)	Blank(s)	Blank(s)	Blank(s)	98	0	Blank(s)
21992512	30-34 years	Female	2009	Breast	Breast	504	8500	Moderately differentiated; Grade II	Right - origin of primary	Positive histology	8500/3: Infiltrating duct carcinoma, NOS	8500-8549: ductal and lobular neoplasms	Breast	XIf Other and unspecified carcinomas	Localized	Localized	Localized only	Blank(s)	Blank(s)	Blank(s)	Blank(s)	Blank(s)	Blank(s)	Blank(s)	Blank(s)	Blank(s)	Blank(s)	Blank(s)	Blank(s)	Blank(s)	Blank(s)	T2	N0	M0	20	Unknown or not applicable	None; diagnosed at autopsy		Surgery performed	Blank(s)	Blank(s)	Blank(s)	Blank(s)	Blank(s)	Blank(s)	Blank(s)	0	19	Blank(s)
21992513	70-74 years	Female	2009	NHL - Nodal	Lymphoma	778	9673	Unknown	Not a paired site	Positive histology	9673/3: Mantle cell lymphoma	9670-9699: nhl - mature b-cell lymphomas	NHL - Nodal	IIb Non-Hodgkin lymphomas (except Burkitt lymphoma)	Regional	Regional	Regional, NOS	Blank(s)	Blank(s)	Blank(s)	Blank(s)	Blank(s)	Blank(s)	Blank(s)	Blank(s)	Blank(s)	Blank(s)	Blank(s)	Blank(s)	Blank(s)	Blank(s)	NA	NA	NA	0	Unknown or not applicable	None; diagnosed at autopsy		Not recommended	Blank(s)	Blank(s)	Blank(s)	Blank(s)	Blank(s)	Blank(s)	Blank(s)	99	99	Blank(s)
21992513	70-74 years	Female	2011	Lung and Bronchus	Lung	341	8070	Moderately differentiated; Grade II	Right - origin of primary	Positive histology	8070/3: Squamous cell carcinoma, NOS	8050-8089: squamous cell neoplasms	Lung and Bronchus	XIf Other and unspecified carcinomas	Localized	Localized	Localized only	Blank(s)	Blank(s)	Blank(s)	Blank(s)	IA	T1a	N0	M0	Blank(s)	Blank(s)	Blank(s)	Blank(s)	Blank(s)	Blank(s)	T1	N0	M0	22	1 to 3 regional lymph nodes removed	None; diagnosed at autopsy		Surgery performed	Blank(s)	Blank(s)	Blank(s)	Blank(s)	Blank(s)	Blank(s)	Blank(s)	0	1	No
21992515	60-64 years	Female	2009	Breast	Breast	504	8520	Moderately differentiated; Grade II	Right - origin of primary	Positive histology	8520/3: Lobular carcinoma, NOS	8500-8549: ductal and lobular neoplasms	Breast	XIf Other and unspecified carcinomas	Localized	Localized	Localized only	Blank(s)	Blank(s)	Blank(s)	Blank(s)	Blank(s)	Blank(s)	Blank(s)	Blank(s)	Blank(s)	Blank(s)	Blank(s)	Blank(s)	Blank(s)	Blank(s)	T1b	N0	M0	22	Unknown or not applicable	None; diagnosed at autopsy		Surgery performed	Blank(s)	Blank(s)	Blank(s)	Blank(s)	Blank(s)	Blank(s)	Blank(s)	0	12	Blank(s)
21992515	65-69 years	Female	2014	Breast	Breast	509	8520	Poorly differentiated; Grade III	Right - origin of primary	Positive histology	8520/3: Lobular carcinoma, NOS	8500-8549: ductal and lobular neoplasms	Breast	XIf Other and unspecified carcinomas	Localized	Localized	Localized only	Blank(s)	Blank(s)	Blank(s)	Blank(s)	IIA	T2	N0	M0	Blank(s)	Blank(s)	Blank(s)	Blank(s)	Blank(s)	Blank(s)	T2	N0	M0	42	Unknown or not applicable	None; diagnosed at autopsy		Surgery performed	Blank(s)	Blank(s)	Blank(s)	Blank(s)	Blank(s)	Blank(s)	Blank(s)	98	0	No
21992519	65-69 years	Female	2009	Breast	Breast	504	8500	Moderately differentiated; Grade II	Left - origin of primary	Positive histology	8500/3: Infiltrating duct carcinoma, NOS	8500-8549: ductal and lobular neoplasms	Breast	XIf Other and unspecified carcinomas	Localized	Localized	Localized only	Blank(s)	Blank(s)	Blank(s)	Blank(s)	Blank(s)	Blank(s)	Blank(s)	Blank(s)	Blank(s)	Blank(s)	Blank(s)	Blank(s)	Blank(s)	Blank(s)	T1c	N0	M0	22	Unknown or not applicable	None; diagnosed at autopsy		Surgery performed	Blank(s)	Blank(s)	Blank(s)	Blank(s)	Blank(s)	Blank(s)	Blank(s)	0	9	Blank(s)
21992519	70-74 years	Female	2016	Breast	Breast	504	8500	Poorly differentiated; Grade III	Right - origin of primary	Positive histology	8500/3: Infiltrating duct carcinoma, NOS	8500-8549: ductal and lobular neoplasms	Breast	XIf Other and unspecified carcinomas	Localized	Localized	Localized only	Blank(s)	Blank(s)	Blank(s)	Blank(s)	Blank(s)	Blank(s)	Blank(s)	Blank(s)	p2	p0	c0	Pathologic	Pathologic	Clinical	Blank(s)	Blank(s)	Blank(s)	22	Unknown or not applicable	None; diagnosed at autopsy		Surgery performed	Blank(s)	Blank(s)	Blank(s)	Blank(s)	Blank(s)	Blank(s)	36	0	7	No
21992527	70-74 years	Female	2008	Cecum	Colon	180	8140	Moderately differentiated; Grade II	Not a paired site	Positive histology	8140/3: Adenocarcinoma, NOS	8140-8389: adenomas and adenocarcinomas	Cecum	XIf Other and unspecified carcinomas	Distant	Distant	Distant site(s)/node(s) involved	Blank(s)	Blank(s)	Blank(s)	Blank(s)	Blank(s)	Blank(s)	Blank(s)	Blank(s)	Blank(s)	Blank(s)	Blank(s)	Blank(s)	Blank(s)	Blank(s)	T4	N1	M1	41	4 or more regional lymph nodes removed	None; diagnosed at autopsy		Surgery performed	Blank(s)	Blank(s)	Blank(s)	Blank(s)	Blank(s)	Blank(s)	Blank(s)	2	35	Blank(s)
21992530	85+ years	Male	2009	Lung and Bronchus	Lung	341	8012	Unknown	Left - origin of primary	Positive histology	8012/3: Large cell carcinoma, NOS	8010-8049: epithelial neoplasms, NOS	Lung and Bronchus	XIf Other and unspecified carcinomas	Regional	Regional	Regional by both direct extension and lymph node involvement	Blank(s)	Blank(s)	Blank(s)	Blank(s)	Blank(s)	Blank(s)	Blank(s)	Blank(s)	Blank(s)	Blank(s)	Blank(s)	Blank(s)	Blank(s)	Blank(s)	T2	N2	M0	0	None	None; diagnosed at autopsy		Not recommended	Blank(s)	Blank(s)	Blank(s)	Blank(s)	Blank(s)	Blank(s)	Blank(s)	98	0	Blank(s)
21992547	65-69 years	Female	2009	Breast	Breast	504	8500	Moderately differentiated; Grade II	Left - origin of primary	Positive histology	8500/3: Infiltrating duct carcinoma, NOS	8500-8549: ductal and lobular neoplasms	Breast	XIf Other and unspecified carcinomas	Regional	Regional	Regional lymph nodes involved only	Blank(s)	Blank(s)	Blank(s)	Blank(s)	Blank(s)	Blank(s)	Blank(s)	Blank(s)	Blank(s)	Blank(s)	Blank(s)	Blank(s)	Blank(s)	Blank(s)	T1a	N1a	M0	23	Unknown or not applicable	None; diagnosed at autopsy		Surgery performed	Blank(s)	Blank(s)	Blank(s)	Blank(s)	Blank(s)	Blank(s)	Blank(s)	3	18	Blank(s)
21992547	65-69 years	Female	2011	Larynx	LarynxSupraglottic	321	8070	Moderately differentiated; Grade II	Left - origin of primary	Positive histology	8070/3: Squamous cell carcinoma, NOS	8050-8089: squamous cell neoplasms	Larynx	XIf Other and unspecified carcinomas	Localized	Localized	Localized only	Blank(s)	Blank(s)	Blank(s)	Blank(s)	III	T3	N0	M0	Blank(s)	Blank(s)	Blank(s)	Blank(s)	Blank(s)	Blank(s)	T3	N0	M0	0	None	None; diagnosed at autopsy		Not recommended	Blank(s)	Blank(s)	Blank(s)	Blank(s)	Blank(s)	Blank(s)	Blank(s)	98	0	No
21992564	65-69 years	Female	2009	Breast	Breast	509	8500	Well differentiated; Grade I	Left - origin of primary	Positive histology	8500/3: Infiltrating duct carcinoma, NOS	8500-8549: ductal and lobular neoplasms	Breast	XIf Other and unspecified carcinomas	Localized	Localized	Localized only	Blank(s)	Blank(s)	Blank(s)	Blank(s)	Blank(s)	Blank(s)	Blank(s)	Blank(s)	Blank(s)	Blank(s)	Blank(s)	Blank(s)	Blank(s)	Blank(s)	T1c	N0	M0	50	Unknown or not applicable	None; diagnosed at autopsy		Surgery performed	Blank(s)	Blank(s)	Blank(s)	Blank(s)	Blank(s)	Blank(s)	Blank(s)	0	1	Blank(s)
21992570	40-44 years	Male	2009	Thyroid	Thyroid	739	8260	Unknown	Not a paired site	Positive histology	8260/3: Papillary adenocarcinoma, NOS	8140-8389: adenomas and adenocarcinomas	Thyroid	XIb Thyroid carcinomas	Localized	Localized	Localized only	Blank(s)	Blank(s)	Blank(s)	Blank(s)	Blank(s)	Blank(s)	Blank(s)	Blank(s)	Blank(s)	Blank(s)	Blank(s)	Blank(s)	Blank(s)	Blank(s)	T1	N0	M0	50	1 to 3 regional lymph nodes removed	None; diagnosed at autopsy		Surgery performed	Blank(s)	Blank(s)	Blank(s)	Blank(s)	Blank(s)	Blank(s)	Blank(s)	0	2	Blank(s)
21992577	70-74 years	Female	2009	Breast	Breast	509	8500	Well differentiated; Grade I	Left - origin of primary	Positive histology	8500/3: Infiltrating duct carcinoma, NOS	8500-8549: ductal and lobular neoplasms	Breast	XIf Other and unspecified carcinomas	Localized	Localized	Localized only	Blank(s)	Blank(s)	Blank(s)	Blank(s)	Blank(s)	Blank(s)	Blank(s)	Blank(s)	Blank(s)	Blank(s)	Blank(s)	Blank(s)	Blank(s)	Blank(s)	T1c	N0	M0	0	Unknown or not applicable	None; diagnosed at autopsy		Not recommended	Blank(s)	Blank(s)	Blank(s)	Blank(s)	Blank(s)	Blank(s)	Blank(s)	98	0	Blank(s)
21992577	70-74 years	Female	2009	Lung and Bronchus	Lung	341	8070	Undifferentiated; anaplastic; Grade IV	Left - origin of primary	Positive histology	8070/3: Squamous cell carcinoma, NOS	8050-8089: squamous cell neoplasms	Lung and Bronchus	XIf Other and unspecified carcinomas	Distant	Distant	Distant site(s)/node(s) involved	Blank(s)	Blank(s)	Blank(s)	Blank(s)	Blank(s)	Blank(s)	Blank(s)	Blank(s)	Blank(s)	Blank(s)	Blank(s)	Blank(s)	Blank(s)	Blank(s)	T1	N2	M1	30	Biopsy or aspiration of regional lymph node, NOS	None; diagnosed at autopsy		Surgery performed	Blank(s)	Blank(s)	Blank(s)	Blank(s)	Blank(s)	Blank(s)	Blank(s)	95	95	Blank(s)
21992593	65-69 years	Male	2009	Lung and Bronchus	Lung	343	8070	Moderately differentiated; Grade II	Right - origin of primary	Positive histology	8070/3: Squamous cell carcinoma, NOS	8050-8089: squamous cell neoplasms	Lung and Bronchus	XIf Other and unspecified carcinomas	Regional	Regional	Regional lymph nodes involved only	Blank(s)	Blank(s)	Blank(s)	Blank(s)	Blank(s)	Blank(s)	Blank(s)	Blank(s)	Blank(s)	Blank(s)	Blank(s)	Blank(s)	Blank(s)	Blank(s)	T2	N1	M0	30	4 or more regional lymph nodes removed	None; diagnosed at autopsy		Surgery performed	Blank(s)	Blank(s)	Blank(s)	Blank(s)	Blank(s)	Blank(s)	Blank(s)	1	12	Blank(s)
21992593	70-74 years	Male	2010	Lung and Bronchus	Lung	343	8070	Moderately differentiated; Grade II	Left - origin of primary	Positive histology	8070/3: Squamous cell carcinoma, NOS	8050-8089: squamous cell neoplasms	Lung and Bronchus	XIf Other and unspecified carcinomas	Localized	Localized	Localized only	Blank(s)	Blank(s)	Blank(s)	Blank(s)	IA	T1a	N0	M0	Blank(s)	Blank(s)	Blank(s)	Blank(s)	Blank(s)	Blank(s)	T1	N0	M0	21	None	None; diagnosed at autopsy		Surgery performed	Blank(s)	Blank(s)	Blank(s)	Blank(s)	Blank(s)	Blank(s)	Blank(s)	98	0	No
21992603	55-59 years	Male	2009	Lung and Bronchus	Lung	341	8140	Poorly differentiated; Grade III	Left - origin of primary	Positive histology	8140/3: Adenocarcinoma, NOS	8140-8389: adenomas and adenocarcinomas	Lung and Bronchus	XIf Other and unspecified carcinomas	Localized	Localized	Localized only	Blank(s)	Blank(s)	Blank(s)	Blank(s)	Blank(s)	Blank(s)	Blank(s)	Blank(s)	Blank(s)	Blank(s)	Blank(s)	Blank(s)	Blank(s)	Blank(s)	T1	N0	M0	33	4 or more regional lymph nodes removed	None; diagnosed at autopsy		Surgery performed	Blank(s)	Blank(s)	Blank(s)	Blank(s)	Blank(s)	Blank(s)	Blank(s)	0	22	Blank(s)
21992603	55-59 years	Male	2009	NHL - Nodal	Lymphoma	778	9699	Unknown	Not a paired site	Positive histology	9699/3: Extranodal marginal zone lymphoma of mucosal-assoc. lymphoid tissue-MALT	9670-9699: nhl - mature b-cell lymphomas	NHL - Nodal	IIb Non-Hodgkin lymphomas (except Burkitt lymphoma)	Distant	Distant	Distant site(s)/node(s) involved	Blank(s)	Blank(s)	Blank(s)	Blank(s)	Blank(s)	Blank(s)	Blank(s)	Blank(s)	Blank(s)	Blank(s)	Blank(s)	Blank(s)	Blank(s)	Blank(s)	NA	NA	NA	0	Unknown or not applicable	None; diagnosed at autopsy		Not recommended	Blank(s)	Blank(s)	Blank(s)	Blank(s)	Blank(s)	Blank(s)	Blank(s)	99	99	Blank(s)
21992612	65-69 years	Male	2008	Prostate	Prostate	619	8140	Moderately differentiated; Grade II	Not a paired site	Positive histology	8140/3: Adenocarcinoma, NOS	8140-8389: adenomas and adenocarcinomas	Prostate	XIf Other and unspecified carcinomas	Localized	Localized	Localized only	Blank(s)	Blank(s)	Blank(s)	Blank(s)	Blank(s)	Blank(s)	Blank(s)	Blank(s)	Blank(s)	Blank(s)	Blank(s)	Blank(s)	Blank(s)	Blank(s)	T1c	N0	M0	0	None	None; diagnosed at autopsy		Not recommended	Blank(s)	Blank(s)	Blank(s)	Blank(s)	Blank(s)	Blank(s)	Blank(s)	98	0	Blank(s)
21992622	45-49 years	Female	2009	Cecum	Colon	180	8140	Moderately differentiated; Grade II	Not a paired site	Positive histology	8140/3: Adenocarcinoma, NOS	8140-8389: adenomas and adenocarcinomas	Cecum	XIf Other and unspecified carcinomas	Regional	Regional	Regional by direct extension only	Blank(s)	Blank(s)	Blank(s)	Blank(s)	Blank(s)	Blank(s)	Blank(s)	Blank(s)	Blank(s)	Blank(s)	Blank(s)	Blank(s)	Blank(s)	Blank(s)	T4	N0	M0	40	4 or more regional lymph nodes removed	Non-primary surgical procedure to distant site		Surgery performed	Blank(s)	Blank(s)	Blank(s)	Blank(s)	Blank(s)	Blank(s)	Blank(s)	0	24	Blank(s)
21992622	45-49 years	Female	2009	Rectum	Rectum	209	8261	Moderately differentiated; Grade II	Not a paired site	Positive histology	8261/3: Adenocarcinoma in villous adenoma	8140-8389: adenomas and adenocarcinomas	Rectum	XIf Other and unspecified carcinomas	Localized	Localized	Localized only	Blank(s)	Blank(s)	Blank(s)	Blank(s)	Blank(s)	Blank(s)	Blank(s)	Blank(s)	Blank(s)	Blank(s)	Blank(s)	Blank(s)	Blank(s)	Blank(s)	T2	N0	M0	30	4 or more regional lymph nodes removed	Non-primary surgical procedure to distant site		Surgery performed	Blank(s)	Blank(s)	Blank(s)	Blank(s)	Blank(s)	Blank(s)	Blank(s)	0	16	Blank(s)
21992622	45-49 years	Female	2009	Breast	Breast	505	8500	Moderately differentiated; Grade II	Right - origin of primary	Positive histology	8500/3: Infiltrating duct carcinoma, NOS	8500-8549: ductal and lobular neoplasms	Breast	XIf Other and unspecified carcinomas	Localized	Localized	Localized only	Blank(s)	Blank(s)	Blank(s)	Blank(s)	Blank(s)	Blank(s)	Blank(s)	Blank(s)	Blank(s)	Blank(s)	Blank(s)	Blank(s)	Blank(s)	Blank(s)	T1c	N0	M0	23	Unknown or not applicable	None; diagnosed at autopsy		Surgery performed	Blank(s)	Blank(s)	Blank(s)	Blank(s)	Blank(s)	Blank(s)	Blank(s)	0	1	Blank(s)
21992631	70-74 years	Female	2009	Lung and Bronchus	Lung	343	8041	Unknown	Right - origin of primary	Positive histology	8041/3: Small cell carcinoma, NOS	8010-8049: epithelial neoplasms, NOS	Lung and Bronchus	XIf Other and unspecified carcinomas	Localized	Localized	Localized only	Blank(s)	Blank(s)	Blank(s)	Blank(s)	Blank(s)	Blank(s)	Blank(s)	Blank(s)	Blank(s)	Blank(s)	Blank(s)	Blank(s)	Blank(s)	Blank(s)	T2	N0	M0	33	4 or more regional lymph nodes removed	None; diagnosed at autopsy		Surgery performed	Blank(s)	Blank(s)	Blank(s)	Blank(s)	Blank(s)	Blank(s)	Blank(s)	0	4	Blank(s)
21992640	60-64 years	Male	2009	Lung and Bronchus	Lung	342	8140	Poorly differentiated; Grade III	Right - origin of primary	Positive histology	8140/3: Adenocarcinoma, NOS	8140-8389: adenomas and adenocarcinomas	Lung and Bronchus	XIf Other and unspecified carcinomas	Localized	Localized	Localized only	Blank(s)	Blank(s)	Blank(s)	Blank(s)	Blank(s)	Blank(s)	Blank(s)	Blank(s)	Blank(s)	Blank(s)	Blank(s)	Blank(s)	Blank(s)	Blank(s)	T1	N0	M0	33	4 or more regional lymph nodes removed	None; diagnosed at autopsy		Surgery performed	Blank(s)	Blank(s)	Blank(s)	Blank(s)	Blank(s)	Blank(s)	Blank(s)	0	17	Blank(s)
21992640	60-64 years	Male	2009	Lung and Bronchus	Lung	341	8033	Poorly differentiated; Grade III	Left - origin of primary	Positive histology	8033/3: Pseudosarcomatous carcinoma	8010-8049: epithelial neoplasms, NOS	Lung and Bronchus	XIf Other and unspecified carcinomas	Regional	Regional	Regional lymph nodes involved only	Blank(s)	Blank(s)	Blank(s)	Blank(s)	Blank(s)	Blank(s)	Blank(s)	Blank(s)	Blank(s)	Blank(s)	Blank(s)	Blank(s)	Blank(s)	Blank(s)	T2	N2	M0	33	4 or more regional lymph nodes removed	None; diagnosed at autopsy		Surgery performed	Blank(s)	Blank(s)	Blank(s)	Blank(s)	Blank(s)	Blank(s)	Blank(s)	1	13	Blank(s)
21992651	55-59 years	Female	2009	Corpus Uteri	CorpusCarcinoma	541	8380	Unknown	Not a paired site	Positive histology	8380/3: Endometrioid carcinoma	8140-8389: adenomas and adenocarcinomas	Corpus Uteri	XIf Other and unspecified carcinomas	Localized	Localized	Localized only	Blank(s)	Blank(s)	Blank(s)	Blank(s)	Blank(s)	Blank(s)	Blank(s)	Blank(s)	Blank(s)	Blank(s)	Blank(s)	Blank(s)	Blank(s)	Blank(s)	T1b	N0	M0	50	None	None; diagnosed at autopsy		Surgery performed	Blank(s)	Blank(s)	Blank(s)	Blank(s)	Blank(s)	Blank(s)	Blank(s)	98	0	Blank(s)
21992651	55-59 years	Female	2010	Thyroid	Thyroid	739	8340	Well differentiated; Grade I	Not a paired site	Positive histology	8340/3: Papillary carcinoma, follicular variant	8140-8389: adenomas and adenocarcinomas	Thyroid	XIb Thyroid carcinomas	Localized	Localized	Localized only	Blank(s)	Blank(s)	Blank(s)	Blank(s)	I	T1b(m)	N0	M0	Blank(s)	Blank(s)	Blank(s)	Blank(s)	Blank(s)	Blank(s)	T1	N0	M0	50	None	None; diagnosed at autopsy		Surgery performed	Blank(s)	Blank(s)	Blank(s)	Blank(s)	Blank(s)	Blank(s)	Blank(s)	98	0	No
21992659	75-79 years	Male	2009	Prostate	Prostate	619	8140	Moderately differentiated; Grade II	Not a paired site	Positive histology	8140/3: Adenocarcinoma, NOS	8140-8389: adenomas and adenocarcinomas	Prostate	XIf Other and unspecified carcinomas	Localized	Localized	Localized only	Blank(s)	Blank(s)	Blank(s)	Blank(s)	Blank(s)	Blank(s)	Blank(s)	Blank(s)	Blank(s)	Blank(s)	Blank(s)	Blank(s)	Blank(s)	Blank(s)	T2NOS	N0	M0	0	None	None; diagnosed at autopsy		Not recommended	Blank(s)	Blank(s)	Blank(s)	Blank(s)	Blank(s)	Blank(s)	Blank(s)	98	0	Blank(s)
21992676	60-64 years	Male	2009	Melanoma of the Skin	MelanomaSkin	445	8743	Unknown	Left - origin of primary	Positive histology	8743/3: Superficial spreading melanoma	8720-8799: nevi and melanomas	Melanoma of the Skin	XId Malignant melanomas	Localized	Localized	Localized only	Blank(s)	Blank(s)	Blank(s)	Blank(s)	Blank(s)	Blank(s)	Blank(s)	Blank(s)	Blank(s)	Blank(s)	Blank(s)	Blank(s)	Blank(s)	Blank(s)	T1b	N0	M0	46	Sentinel lymph node biopsy	None; diagnosed at autopsy		Surgery performed	Blank(s)	Blank(s)	Blank(s)	Blank(s)	Blank(s)	Blank(s)	Blank(s)	0	4	Blank(s)
21992687	70-74 years	Female	2009	Corpus Uteri	CorpusCarcinoma	541	8380	Well differentiated; Grade I	Not a paired site	Positive histology	8380/3: Endometrioid carcinoma	8140-8389: adenomas and adenocarcinomas	Corpus Uteri	XIf Other and unspecified carcinomas	Localized	Localized	Localized only	Blank(s)	Blank(s)	Blank(s)	Blank(s)	Blank(s)	Blank(s)	Blank(s)	Blank(s)	Blank(s)	Blank(s)	Blank(s)	Blank(s)	Blank(s)	Blank(s)	T1b	N0	M0	63	4 or more regional lymph nodes removed	None; diagnosed at autopsy		Surgery performed	Blank(s)	Blank(s)	Blank(s)	Blank(s)	Blank(s)	Blank(s)	Blank(s)	0	8	Blank(s)
21992710	65-69 years	Male	2009	Descending Colon	Colon	186	8140	Moderately differentiated; Grade II	Not a paired site	Positive histology	8140/3: Adenocarcinoma, NOS	8140-8389: adenomas and adenocarcinomas	Descending Colon	XIf Other and unspecified carcinomas	Localized	Localized	Localized only	Blank(s)	Blank(s)	Blank(s)	Blank(s)	Blank(s)	Blank(s)	Blank(s)	Blank(s)	Blank(s)	Blank(s)	Blank(s)	Blank(s)	Blank(s)	Blank(s)	T1	N0	M0	50	4 or more regional lymph nodes removed	None; diagnosed at autopsy		Surgery performed	Blank(s)	Blank(s)	Blank(s)	Blank(s)	Blank(s)	Blank(s)	Blank(s)	0	14	Blank(s)
21992710	75-79 years	Male	2016	Prostate	Prostate	619	8140	Moderately differentiated; Grade II	Not a paired site	Positive histology	8140/3: Adenocarcinoma, NOS	8140-8389: adenomas and adenocarcinomas	Prostate	XIf Other and unspecified carcinomas	Localized	Localized	Localized only	Blank(s)	Blank(s)	Blank(s)	Blank(s)	Blank(s)	Blank(s)	Blank(s)	Blank(s)	c1C	c0	c0	Clinical	Clinical	Clinical	Blank(s)	Blank(s)	Blank(s)	0	None	None; diagnosed at autopsy		Not recommended	Blank(s)	Blank(s)	Blank(s)	Blank(s)	Blank(s)	Blank(s)	999	98	0	No
21992711	55-59 years	Male	2009	NHL - Nodal	Lymphoma	778	9695	Unknown	Not a paired site	Positive histology	9695/3: Follicular lymphoma, grade 1	9670-9699: nhl - mature b-cell lymphomas	NHL - Nodal	IIb Non-Hodgkin lymphomas (except Burkitt lymphoma)	Regional	Regional	Regional, NOS	Blank(s)	Blank(s)	Blank(s)	Blank(s)	Blank(s)	Blank(s)	Blank(s)	Blank(s)	Blank(s)	Blank(s)	Blank(s)	Blank(s)	Blank(s)	Blank(s)	NA	NA	NA	0	Unknown or not applicable	None; diagnosed at autopsy		Not recommended	Blank(s)	Blank(s)	Blank(s)	Blank(s)	Blank(s)	Blank(s)	Blank(s)	99	99	Blank(s)
21992711	55-59 years	Male	2009	Lung and Bronchus	Lung	349	8140	Unknown	Right - origin of primary	Positive histology	8140/3: Adenocarcinoma, NOS	8140-8389: adenomas and adenocarcinomas	Lung and Bronchus	XIf Other and unspecified carcinomas	Distant	Distant	Distant site(s)/node(s) involved	Blank(s)	Blank(s)	Blank(s)	Blank(s)	Blank(s)	Blank(s)	Blank(s)	Blank(s)	Blank(s)	Blank(s)	Blank(s)	Blank(s)	Blank(s)	Blank(s)	T2	N3	M0	0	Biopsy or aspiration of regional lymph node, NOS	None; diagnosed at autopsy		Not recommended	Blank(s)	Blank(s)	Blank(s)	Blank(s)	Blank(s)	Blank(s)	Blank(s)	95	95	Blank(s)
21992714	55-59 years	Male	2009	Rectosigmoid Junction	Rectum	199	8140	Moderately differentiated; Grade II	Not a paired site	Positive histology	8140/3: Adenocarcinoma, NOS	8140-8389: adenomas and adenocarcinomas	Rectosigmoid Junction	XIf Other and unspecified carcinomas	Regional	Regional	Regional lymph nodes involved only	Blank(s)	Blank(s)	Blank(s)	Blank(s)	Blank(s)	Blank(s)	Blank(s)	Blank(s)	Blank(s)	Blank(s)	Blank(s)	Blank(s)	Blank(s)	Blank(s)	T3	N1	M0	30	4 or more regional lymph nodes removed	None; diagnosed at autopsy		Surgery performed	Blank(s)	Blank(s)	Blank(s)	Blank(s)	Blank(s)	Blank(s)	Blank(s)	2	15	Blank(s)
21992714	60-64 years	Male	2016	Prostate	Prostate	619	8140	Moderately differentiated; Grade II	Not a paired site	Positive histology	8140/3: Adenocarcinoma, NOS	8140-8389: adenomas and adenocarcinomas	Prostate	XIf Other and unspecified carcinomas	Localized	Localized	Localized only	Blank(s)	Blank(s)	Blank(s)	Blank(s)	Blank(s)	Blank(s)	Blank(s)	Blank(s)	p2	c0	c0	Pathologic	Clinical	Clinical	Blank(s)	Blank(s)	Blank(s)	50	None	None; diagnosed at autopsy		Surgery performed	Blank(s)	Blank(s)	Blank(s)	Blank(s)	Blank(s)	Blank(s)	999	98	0	No
21992716	80-84 years	Female	2009	Lung and Bronchus	Lung	343	8250	Well differentiated; Grade I	Right - origin of primary	Positive histology	8250/3: Bronchiolo-alveolar adenocarcinoma, NOS	8140-8389: adenomas and adenocarcinomas	Lung and Bronchus	XIf Other and unspecified carcinomas	Localized	Localized	Localized only	Blank(s)	Blank(s)	Blank(s)	Blank(s)	Blank(s)	Blank(s)	Blank(s)	Blank(s)	Blank(s)	Blank(s)	Blank(s)	Blank(s)	Blank(s)	Blank(s)	T2	N0	M0	33	4 or more regional lymph nodes removed	Non-primary surgical procedure to other regional sites		Surgery performed	Blank(s)	Blank(s)	Blank(s)	Blank(s)	Blank(s)	Blank(s)	Blank(s)	0	7	Blank(s)
21992716	80-84 years	Female	2009	Lung and Bronchus	Lung	343	8250	Unknown	Left - origin of primary	Positive histology	8250/3: Bronchiolo-alveolar adenocarcinoma, NOS	8140-8389: adenomas and adenocarcinomas	Lung and Bronchus	XIf Other and unspecified carcinomas	Localized	Localized	Localized only	Blank(s)	Blank(s)	Blank(s)	Blank(s)	Blank(s)	Blank(s)	Blank(s)	Blank(s)	Blank(s)	Blank(s)	Blank(s)	Blank(s)	Blank(s)	Blank(s)	T1	N0	M0	0	None	None; diagnosed at autopsy		Not recommended	Blank(s)	Blank(s)	Blank(s)	Blank(s)	Blank(s)	Blank(s)	Blank(s)	98	0	Blank(s)
21992719	70-74 years	Male	2009	Urinary Bladder	Bladder	673	8130	Poorly differentiated; Grade III	Not a paired site	Positive histology	8130/3: Papillary transitional cell carcinoma	8120-8139: transitional cell papillomas and carcinomas	Urinary Bladder	XIf Other and unspecified carcinomas	Localized	Localized	Localized only	Blank(s)	Blank(s)	Blank(s)	Blank(s)	Blank(s)	Blank(s)	Blank(s)	Blank(s)	Blank(s)	Blank(s)	Blank(s)	Blank(s)	Blank(s)	Blank(s)	T1	N0	M0	27	None	None; diagnosed at autopsy		Surgery performed	Blank(s)	Blank(s)	Blank(s)	Blank(s)	Blank(s)	Blank(s)	Blank(s)	98	0	Blank(s)
21992730	45-49 years	Male	2009	Hodgkin - Nodal	Lymphoma	772	9650	Unknown	Not a paired site	Positive histology	9650/3: Classical Hodgkin lymphoma	9650-9669: hodgkin lymphomas	Hodgkin - Nodal	IIa Hodgkin lymphomas	Distant	Distant	Distant site(s)/node(s) involved	Blank(s)	Blank(s)	Blank(s)	Blank(s)	Blank(s)	Blank(s)	Blank(s)	Blank(s)	Blank(s)	Blank(s)	Blank(s)	Blank(s)	Blank(s)	Blank(s)	NA	NA	NA	0	Unknown or not applicable	None; diagnosed at autopsy		Not recommended	Blank(s)	Blank(s)	Blank(s)	Blank(s)	Blank(s)	Blank(s)	Blank(s)	99	99	Blank(s)
21992743	70-74 years	Male	2009	Rectum	Rectum	209	8140	Moderately differentiated; Grade II	Not a paired site	Positive histology	8140/3: Adenocarcinoma, NOS	8140-8389: adenomas and adenocarcinomas	Rectum	XIf Other and unspecified carcinomas	Localized	Localized	Localized only	Blank(s)	Blank(s)	Blank(s)	Blank(s)	Blank(s)	Blank(s)	Blank(s)	Blank(s)	Blank(s)	Blank(s)	Blank(s)	Blank(s)	Blank(s)	Blank(s)	T3	N0	M0	0	None	None; diagnosed at autopsy		Recommended but not performed, patient refused	Blank(s)	Blank(s)	Blank(s)	Blank(s)	Blank(s)	Blank(s)	Blank(s)	98	0	Blank(s)
21992743	75-79 years	Male	2015	Larynx	LarynxGlottic	320	8070	Moderately differentiated; Grade II	Not a paired site	Positive histology	8070/3: Squamous cell carcinoma, NOS	8050-8089: squamous cell neoplasms	Larynx	XIf Other and unspecified carcinomas	Localized	Localized	Localized only	Blank(s)	Blank(s)	Blank(s)	Blank(s)	I	T1NOS	N0	M0	Blank(s)	Blank(s)	Blank(s)	Blank(s)	Blank(s)	Blank(s)	T1NOS	N0	M0	0	None	None; diagnosed at autopsy		Not recommended	Blank(s)	Blank(s)	Blank(s)	Blank(s)	Blank(s)	Blank(s)	Blank(s)	98	0	No
21992743	75-79 years	Male	2017	Rectum	Rectum	209	8140	Moderately differentiated; Grade II	Not a paired site	Positive histology	8140/3: Adenocarcinoma, NOS	8140-8389: adenomas and adenocarcinomas	Rectum	XIf Other and unspecified carcinomas	Regional	Regional	Regional by direct extension only	Blank(s)	Blank(s)	Blank(s)	Blank(s)	Blank(s)	Blank(s)	Blank(s)	Blank(s)	p3	p0	c0	Pathologic	Pathologic	Clinical	Blank(s)	Blank(s)	Blank(s)	50	4 or more regional lymph nodes removed	None; diagnosed at autopsy		Surgery performed	Blank(s)	Blank(s)	Blank(s)	Blank(s)	Blank(s)	Blank(s)	20	0	12	No
21992747	55-59 years	Male	2009	Prostate	Prostate	619	8140	Poorly differentiated; Grade III	Not a paired site	Positive histology	8140/3: Adenocarcinoma, NOS	8140-8389: adenomas and adenocarcinomas	Prostate	XIf Other and unspecified carcinomas	Localized	Localized	Localized only	Blank(s)	Blank(s)	Blank(s)	Blank(s)	Blank(s)	Blank(s)	Blank(s)	Blank(s)	Blank(s)	Blank(s)	Blank(s)	Blank(s)	Blank(s)	Blank(s)	T2c	N0	M0	50	Biopsy or aspiration of regional lymph node, NOS	None; diagnosed at autopsy		Surgery performed	Blank(s)	Blank(s)	Blank(s)	Blank(s)	Blank(s)	Blank(s)	Blank(s)	98	0	Blank(s)
21992755	40-44 years	Female	2009	Thyroid	Thyroid	739	8260	Unknown	Not a paired site	Positive histology	8260/3: Papillary adenocarcinoma, NOS	8140-8389: adenomas and adenocarcinomas	Thyroid	XIb Thyroid carcinomas	Localized	Localized	Localized only	Blank(s)	Blank(s)	Blank(s)	Blank(s)	Blank(s)	Blank(s)	Blank(s)	Blank(s)	Blank(s)	Blank(s)	Blank(s)	Blank(s)	Blank(s)	Blank(s)	T1	N0	M0	50	1 to 3 regional lymph nodes removed	None; diagnosed at autopsy		Surgery performed	Blank(s)	Blank(s)	Blank(s)	Blank(s)	Blank(s)	Blank(s)	Blank(s)	0	1	Blank(s)
21992755	40-44 years	Female	2012	Kidney and Renal Pelvis	KidneyParenchyma	649	8310	Moderately differentiated; Grade II	Left - origin of primary	Positive histology	8310/3: Clear cell adenocarcinoma, NOS	8140-8389: adenomas and adenocarcinomas	Kidney	VIb Renal carcinomas	Localized	Localized	Localized only	Blank(s)	Blank(s)	Blank(s)	Blank(s)	I	T1a	N0	M0	Blank(s)	Blank(s)	Blank(s)	Blank(s)	Blank(s)	Blank(s)	T1a	N0	M0	30	None	None; diagnosed at autopsy		Surgery performed	Blank(s)	Blank(s)	Blank(s)	Blank(s)	Blank(s)	Blank(s)	Blank(s)	98	0	No
21992793	65-69 years	Male	2009	Prostate	Prostate	619	8140	Poorly differentiated; Grade III	Not a paired site	Positive histology	8140/3: Adenocarcinoma, NOS	8140-8389: adenomas and adenocarcinomas	Prostate	XIf Other and unspecified carcinomas	Localized	Localized	Localized only	Blank(s)	Blank(s)	Blank(s)	Blank(s)	Blank(s)	Blank(s)	Blank(s)	Blank(s)	Blank(s)	Blank(s)	Blank(s)	Blank(s)	Blank(s)	Blank(s)	T2c	N0	M0	50	None	None; diagnosed at autopsy		Surgery performed	Blank(s)	Blank(s)	Blank(s)	Blank(s)	Blank(s)	Blank(s)	Blank(s)	98	0	Blank(s)
21992795	65-69 years	Male	2009	Prostate	Prostate	619	8140	Moderately differentiated; Grade II	Not a paired site	Positive histology	8140/3: Adenocarcinoma, NOS	8140-8389: adenomas and adenocarcinomas	Prostate	XIf Other and unspecified carcinomas	Localized	Localized	Localized only	Blank(s)	Blank(s)	Blank(s)	Blank(s)	Blank(s)	Blank(s)	Blank(s)	Blank(s)	Blank(s)	Blank(s)	Blank(s)	Blank(s)	Blank(s)	Blank(s)	T2c	N0	M0	14	None	None; diagnosed at autopsy		Surgery performed	Blank(s)	Blank(s)	Blank(s)	Blank(s)	Blank(s)	Blank(s)	Blank(s)	98	0	Blank(s)
21992795	70-74 years	Male	2013	Pancreas	PancreasOther	259	8140	Poorly differentiated; Grade III	Not a paired site	Positive histology	8140/3: Adenocarcinoma, NOS	8140-8389: adenomas and adenocarcinomas	Pancreas	XIf Other and unspecified carcinomas	Regional	Regional	Regional by direct extension only	Blank(s)	Blank(s)	Blank(s)	Blank(s)	IIA	T3	N0	M0	Blank(s)	Blank(s)	Blank(s)	Blank(s)	Blank(s)	Blank(s)	T3	N0	M0	0	None	None; diagnosed at autopsy		Not recommended	Blank(s)	Blank(s)	Blank(s)	Blank(s)	Blank(s)	Blank(s)	Blank(s)	98	0	No
21992822	30-34 years	Male	2009	Kaposi Sarcoma	KaposiSarcoma	447	9140	Unknown	Left - origin of primary	Positive histology	9140/3: Kaposi sarcoma	9120-9169: blood vessel tumors	Kaposi Sarcoma	IXc Kaposi sarcoma	Localized	Blank(s)	Localized only	Blank(s)	Blank(s)	Blank(s)	Blank(s)	Blank(s)	Blank(s)	Blank(s)	Blank(s)	Blank(s)	Blank(s)	Blank(s)	Blank(s)	Blank(s)	Blank(s)	NA	NA	NA	0	None	None; diagnosed at autopsy		Not recommended	Blank(s)	Blank(s)	Blank(s)	Blank(s)	Blank(s)	Blank(s)	Blank(s)	98	0	Blank(s)
21992822	30-34 years	Male	2009	Acute Myeloid Leukemia	HemeRetic	421	9861	Unknown	Not a paired site	Positive histology	9861/3: Acute myeloid leukemia, NOS	9840-9939: myeloid leukemias (C42.1)	Acute Myeloid Leukemia	Ib Acute myeloid leukemias	Distant	Blank(s)	Distant site(s)/node(s) involved	Blank(s)	Blank(s)	Blank(s)	Blank(s)	Blank(s)	Blank(s)	Blank(s)	Blank(s)	Blank(s)	Blank(s)	Blank(s)	Blank(s)	Blank(s)	Blank(s)	NA	NA	NA	98	Unknown or not applicable	Unknown; death certificate only		Not recommended	Blank(s)	Blank(s)	Blank(s)	Blank(s)	Blank(s)	Blank(s)	Blank(s)	99	99	Blank(s)
21992829	45-49 years	Male	2009	Lung and Bronchus	Lung	341	8070	Poorly differentiated; Grade III	Right - origin of primary	Positive histology	8070/3: Squamous cell carcinoma, NOS	8050-8089: squamous cell neoplasms	Lung and Bronchus	XIf Other and unspecified carcinomas	Localized	Localized	Localized only	Blank(s)	Blank(s)	Blank(s)	Blank(s)	Blank(s)	Blank(s)	Blank(s)	Blank(s)	Blank(s)	Blank(s)	Blank(s)	Blank(s)	Blank(s)	Blank(s)	T1	N0	M0	33	1 to 3 regional lymph nodes removed	None; diagnosed at autopsy		Surgery performed	Blank(s)	Blank(s)	Blank(s)	Blank(s)	Blank(s)	Blank(s)	Blank(s)	0	3	Blank(s)
21992861	65-69 years	Male	2009	Prostate	Prostate	619	8140	Poorly differentiated; Grade III	Not a paired site	Positive histology	8140/3: Adenocarcinoma, NOS	8140-8389: adenomas and adenocarcinomas	Prostate	XIf Other and unspecified carcinomas	Localized	Localized	Localized only	Blank(s)	Blank(s)	Blank(s)	Blank(s)	Blank(s)	Blank(s)	Blank(s)	Blank(s)	Blank(s)	Blank(s)	Blank(s)	Blank(s)	Blank(s)	Blank(s)	T1c	N0	M0	0	None	None; diagnosed at autopsy		Not recommended	Blank(s)	Blank(s)	Blank(s)	Blank(s)	Blank(s)	Blank(s)	Blank(s)	98	0	Blank(s)
21992861	70-74 years	Male	2014	Lung and Bronchus	Lung	341	8140	Unknown	Left - origin of primary	Positive histology	8140/3: Adenocarcinoma, NOS	8140-8389: adenomas and adenocarcinomas	Lung and Bronchus	XIf Other and unspecified carcinomas	Localized	Localized	Localized only	Blank(s)	Blank(s)	Blank(s)	Blank(s)	IA	T1a	N0	M0	Blank(s)	Blank(s)	Blank(s)	Blank(s)	Blank(s)	Blank(s)	T1	N0	M0	0	None	None; diagnosed at autopsy		Not recommended	Blank(s)	Blank(s)	Blank(s)	Blank(s)	Blank(s)	Blank(s)	Blank(s)	98	0	No
21992877	40-44 years	Female	2009	Lung and Bronchus	Lung	341	8046	Unknown	Right - origin of primary	Positive exfoliative cytology, no positive histology	8046/3: Non-small cell carcinoma	8010-8049: epithelial neoplasms, NOS	Lung and Bronchus	XIf Other and unspecified carcinomas	Localized	Localized	Localized only	Blank(s)	Blank(s)	Blank(s)	Blank(s)	Blank(s)	Blank(s)	Blank(s)	Blank(s)	Blank(s)	Blank(s)	Blank(s)	Blank(s)	Blank(s)	Blank(s)	T1	N0	M0	0	None	None; diagnosed at autopsy		Not recommended, contraindicated due to other cond; autopsy only (1973-2002)	Blank(s)	Blank(s)	Blank(s)	Blank(s)	Blank(s)	Blank(s)	Blank(s)	98	0	Blank(s)
21992879	55-59 years	Female	2009	Ovary	Ovary	569	8310	Poorly differentiated; Grade III	Right - origin of primary	Positive histology	8310/3: Clear cell adenocarcinoma, NOS	8140-8389: adenomas and adenocarcinomas	Ovary	Xd Gonadal carcinomas	Localized	Localized	Localized only	Blank(s)	Blank(s)	Blank(s)	Blank(s)	Blank(s)	Blank(s)	Blank(s)	Blank(s)	Blank(s)	Blank(s)	Blank(s)	Blank(s)	Blank(s)	Blank(s)	T1a	N0	M0	57	4 or more regional lymph nodes removed	None; diagnosed at autopsy		Surgery performed	Blank(s)	Blank(s)	Blank(s)	Blank(s)	Blank(s)	Blank(s)	Blank(s)	0	4	Blank(s)
21992879	55-59 years	Female	2010	Lung and Bronchus	Lung	341	8140	Unknown	Right - origin of primary	Positive exfoliative cytology, no positive histology	8140/3: Adenocarcinoma, NOS	8140-8389: adenomas and adenocarcinomas	Lung and Bronchus	XIf Other and unspecified carcinomas	Distant	Distant	Distant site(s)/node(s) involved	Blank(s)	Blank(s)	Blank(s)	Blank(s)	IV	T3	N3	M1b	Blank(s)	Blank(s)	Blank(s)	Blank(s)	Blank(s)	Blank(s)	T4	N3	M1	0	None	None; diagnosed at autopsy		Not recommended	Blank(s)	Blank(s)	Blank(s)	Blank(s)	Blank(s)	Blank(s)	Blank(s)	98	0	No
21992881	60-64 years	Female	2009	Breast	Breast	502	8500	Moderately differentiated; Grade II	Left - origin of primary	Positive histology	8500/3: Infiltrating duct carcinoma, NOS	8500-8549: ductal and lobular neoplasms	Breast	XIf Other and unspecified carcinomas	Regional	Regional	Regional lymph nodes involved only	Blank(s)	Blank(s)	Blank(s)	Blank(s)	Blank(s)	Blank(s)	Blank(s)	Blank(s)	Blank(s)	Blank(s)	Blank(s)	Blank(s)	Blank(s)	Blank(s)	T1c	N1a	M0	22	Unknown or not applicable	None; diagnosed at autopsy		Surgery performed	Blank(s)	Blank(s)	Blank(s)	Blank(s)	Blank(s)	Blank(s)	Blank(s)	1	6	Blank(s)
21992881	60-64 years	Female	2009	Urinary Bladder	Bladder	677	8140	Poorly differentiated; Grade III	Not a paired site	Positive histology	8140/3: Adenocarcinoma, NOS	8140-8389: adenomas and adenocarcinomas	Urinary Bladder	XIf Other and unspecified carcinomas	Distant	Distant	Distant site(s)/node(s) involved	Blank(s)	Blank(s)	Blank(s)	Blank(s)	Blank(s)	Blank(s)	Blank(s)	Blank(s)	Blank(s)	Blank(s)	Blank(s)	Blank(s)	Blank(s)	Blank(s)	T3b	N1	M1	30	4 or more regional lymph nodes removed	None; diagnosed at autopsy		Surgery performed	Blank(s)	Blank(s)	Blank(s)	Blank(s)	Blank(s)	Blank(s)	Blank(s)	4	6	Blank(s)
21992890	60-64 years	Female	2009	Breast	Breast	502	8500	Moderately differentiated; Grade II	Right - origin of primary	Positive histology	8500/3: Infiltrating duct carcinoma, NOS	8500-8549: ductal and lobular neoplasms	Breast	XIf Other and unspecified carcinomas	Localized	Localized	Localized only	Blank(s)	Blank(s)	Blank(s)	Blank(s)	Blank(s)	Blank(s)	Blank(s)	Blank(s)	Blank(s)	Blank(s)	Blank(s)	Blank(s)	Blank(s)	Blank(s)	T3	N0	M0	21	Unknown or not applicable	None; diagnosed at autopsy		Surgery performed	Blank(s)	Blank(s)	Blank(s)	Blank(s)	Blank(s)	Blank(s)	Blank(s)	0	3	Blank(s)
21992890	70-74 years	Female	2019	Breast	Blank(s)	504	8500	Blank(s)	Right - origin of primary	Positive histology	8500/3: Infiltrating duct carcinoma, NOS	8500-8549: ductal and lobular neoplasms	Breast	XIf Other and unspecified carcinomas	Localized	Blank(s)	Blank(s)	T1b	N0	M0	1A	Blank(s)	Blank(s)	Blank(s)	Blank(s)	Blank(s)	Blank(s)	Blank(s)	Blank(s)	Blank(s)	Blank(s)	Blank(s)	Blank(s)	Blank(s)	30	Unknown or not applicable	None; diagnosed at autopsy		Surgery performed	Blank(s)	Blank(s)	Blank(s)	Blank(s)	100	70	8	0	2	No
21992897	75-79 years	Female	2014	Lung and Bronchus	Lung	341	8070	Unknown	Left - origin of primary	Positive histology	8070/3: Squamous cell carcinoma, NOS	8050-8089: squamous cell neoplasms	Lung and Bronchus	XIf Other and unspecified carcinomas	Distant	Distant	Distant site(s)/node(s) involved	Blank(s)	Blank(s)	Blank(s)	Blank(s)	IV	T4	N3	M1a	Blank(s)	Blank(s)	Blank(s)	Blank(s)	Blank(s)	Blank(s)	T4	N3	M1	0	None	None; diagnosed at autopsy		Not recommended	Blank(s)	Blank(s)	Blank(s)	Blank(s)	Blank(s)	Blank(s)	Blank(s)	98	0	No
21992897	75-79 years	Female	2015	NHL - Extranodal	Lymphoma	169	9680	B-cell; pre-B; B-precursor	Not a paired site	Positive histology	9680/3: Diffuse large B-cell lymphoma (DLBCL), NOS	9670-9699: nhl - mature b-cell lymphomas	NHL - Extranodal	IIb Non-Hodgkin lymphomas (except Burkitt lymphoma)	Distant	Distant	Distant site(s)/node(s) involved	Blank(s)	Blank(s)	Blank(s)	Blank(s)	IVA	NA	NA	NA	Blank(s)	Blank(s)	Blank(s)	Blank(s)	Blank(s)	Blank(s)	NA	NA	NA	0	None	None; diagnosed at autopsy		Not recommended	Blank(s)	Blank(s)	Blank(s)	Blank(s)	Blank(s)	Blank(s)	Blank(s)	99	99	N/A
21992898	50-54 years	Female	2009	Ovary	Ovary	569	8010	Undifferentiated; anaplastic; Grade IV	Left - origin of primary	Positive histology	8010/3: Carcinoma, NOS	8010-8049: epithelial neoplasms, NOS	Ovary	Xd Gonadal carcinomas	Localized	Localized	Localized only	Blank(s)	Blank(s)	Blank(s)	Blank(s)	Blank(s)	Blank(s)	Blank(s)	Blank(s)	Blank(s)	Blank(s)	Blank(s)	Blank(s)	Blank(s)	Blank(s)	T1a	N0	M0	57	None	None; diagnosed at autopsy		Surgery performed	Blank(s)	Blank(s)	Blank(s)	Blank(s)	Blank(s)	Blank(s)	Blank(s)	98	0	Blank(s)
21992898	55-59 years	Female	2014	Rectum	NETRectum	209	8240	Unknown	Not a paired site	Positive histology	8240/3: Carcinoid tumor, NOS	8140-8389: adenomas and adenocarcinomas	Rectum	XIf Other and unspecified carcinomas	Unknown/unstaged	Unknown/unstaged	Unknown/unstaged/unspecified/DCO	Blank(s)	Blank(s)	Blank(s)	Blank(s)	UNK Stage	TX	N0	M0	Blank(s)	Blank(s)	Blank(s)	Blank(s)	Blank(s)	Blank(s)	NA	NA	NA	0	None	None; diagnosed at autopsy		Not recommended	Blank(s)	Blank(s)	Blank(s)	Blank(s)	Blank(s)	Blank(s)	Blank(s)	98	0	No
21992945	55-59 years	Male	2009	Stomach	Stomach	163	8144	Moderately differentiated; Grade II	Not a paired site	Positive histology	8144/3: Adenocarcinoma, intestinal type	8140-8389: adenomas and adenocarcinomas	Stomach	XIf Other and unspecified carcinomas	Unknown/unstaged	Unknown/unstaged	Unknown/unstaged/unspecified/DCO	Blank(s)	Blank(s)	Blank(s)	Blank(s)	Blank(s)	Blank(s)	Blank(s)	Blank(s)	Blank(s)	Blank(s)	Blank(s)	Blank(s)	Blank(s)	Blank(s)	TX	N0	M0	30	Unknown or not applicable	None; diagnosed at autopsy		Surgery performed	Blank(s)	Blank(s)	Blank(s)	Blank(s)	Blank(s)	Blank(s)	Blank(s)	98	0	Blank(s)
21992972	60-64 years	Male	2008	Prostate	Prostate	619	8140	Moderately differentiated; Grade II	Not a paired site	Positive histology	8140/3: Adenocarcinoma, NOS	8140-8389: adenomas and adenocarcinomas	Prostate	XIf Other and unspecified carcinomas	Localized	Localized	Localized only	Blank(s)	Blank(s)	Blank(s)	Blank(s)	Blank(s)	Blank(s)	Blank(s)	Blank(s)	Blank(s)	Blank(s)	Blank(s)	Blank(s)	Blank(s)	Blank(s)	T1c	N0	M0	0	None	None; diagnosed at autopsy		Not recommended	Blank(s)	Blank(s)	Blank(s)	Blank(s)	Blank(s)	Blank(s)	Blank(s)	98	0	Blank(s)
21992972	65-69 years	Male	2015	Lung and Bronchus	Lung	343	8072	Moderately differentiated; Grade II	Right - origin of primary	Positive histology	8072/3: Squamous cell carcinoma, large cell, nonkeratinizing, NOS	8050-8089: squamous cell neoplasms	Lung and Bronchus	XIf Other and unspecified carcinomas	Regional	Regional	Regional by direct extension only	Blank(s)	Blank(s)	Blank(s)	Blank(s)	IB	T2a	N0	M0	Blank(s)	Blank(s)	Blank(s)	Blank(s)	Blank(s)	Blank(s)	T2	N0	M0	30	1 to 3 regional lymph nodes removed	None; diagnosed at autopsy		Surgery performed	Blank(s)	Blank(s)	Blank(s)	Blank(s)	Blank(s)	Blank(s)	Blank(s)	0	2	No
21992975	70-74 years	Male	2004	Prostate	Prostate	619	8140	Poorly differentiated; Grade III	Not a paired site	Positive histology	8140/3: Adenocarcinoma, NOS	8140-8389: adenomas and adenocarcinomas	Prostate	XIf Other and unspecified carcinomas	Regional	Regional	Regional by direct extension only	Blank(s)	Blank(s)	Blank(s)	Blank(s)	Blank(s)	Blank(s)	Blank(s)	Blank(s)	Blank(s)	Blank(s)	Blank(s)	Blank(s)	Blank(s)	Blank(s)	T3NOS	N0	M0	0	None	None; diagnosed at autopsy		Not recommended	Blank(s)	Blank(s)	Blank(s)	Blank(s)	Blank(s)	Blank(s)	Blank(s)	98	0	Blank(s)
21992975	75-79 years	Male	2010	Lung and Bronchus	Lung	343	8041	Unknown	Right - origin of primary	Positive histology	8041/3: Small cell carcinoma, NOS	8010-8049: epithelial neoplasms, NOS	Lung and Bronchus	XIf Other and unspecified carcinomas	Unknown/unstaged	Unknown/unstaged	Unknown/unstaged/unspecified/DCO	Blank(s)	Blank(s)	Blank(s)	Blank(s)	UNK Stage	TX	NX	M0	Blank(s)	Blank(s)	Blank(s)	Blank(s)	Blank(s)	Blank(s)	TX	NX	M0	0	None	None; diagnosed at autopsy		Not recommended	Blank(s)	Blank(s)	Blank(s)	Blank(s)	Blank(s)	Blank(s)	Blank(s)	98	0	No
21992987	75-79 years	Male	2008	Prostate	Prostate	619	8140	Poorly differentiated; Grade III	Not a paired site	Positive histology	8140/3: Adenocarcinoma, NOS	8140-8389: adenomas and adenocarcinomas	Prostate	XIf Other and unspecified carcinomas	Localized	Localized	Localized only	Blank(s)	Blank(s)	Blank(s)	Blank(s)	Blank(s)	Blank(s)	Blank(s)	Blank(s)	Blank(s)	Blank(s)	Blank(s)	Blank(s)	Blank(s)	Blank(s)	T1c	N0	M0	0	None	None; diagnosed at autopsy		Not recommended	Blank(s)	Blank(s)	Blank(s)	Blank(s)	Blank(s)	Blank(s)	Blank(s)	98	0	Blank(s)
21992987	80-84 years	Male	2016	Small Intestine	SmallIntestine	172	8140	Poorly differentiated; Grade III	Not a paired site	Positive histology	8140/3: Adenocarcinoma, NOS	8140-8389: adenomas and adenocarcinomas	Small Intestine	XIf Other and unspecified carcinomas	Regional	Regional	Regional by both direct extension and lymph node involvement	Blank(s)	Blank(s)	Blank(s)	Blank(s)	Blank(s)	Blank(s)	Blank(s)	Blank(s)	p4	p2	c0	Pathologic	Pathologic	Clinical	Blank(s)	Blank(s)	Blank(s)	30	4 or more regional lymph nodes removed	Non-primary surgical procedure to other regional sites		Surgery performed	Blank(s)	Blank(s)	Blank(s)	Blank(s)	Blank(s)	Blank(s)	52	4	7	No
21992990	60-64 years	Male	2008	Prostate	Prostate	619	8140	Poorly differentiated; Grade III	Not a paired site	Positive histology	8140/3: Adenocarcinoma, NOS	8140-8389: adenomas and adenocarcinomas	Prostate	XIf Other and unspecified carcinomas	Localized	Localized	Localized only	Blank(s)	Blank(s)	Blank(s)	Blank(s)	Blank(s)	Blank(s)	Blank(s)	Blank(s)	Blank(s)	Blank(s)	Blank(s)	Blank(s)	Blank(s)	Blank(s)	T1c	N0	M0	0	None	None; diagnosed at autopsy		Not recommended	Blank(s)	Blank(s)	Blank(s)	Blank(s)	Blank(s)	Blank(s)	Blank(s)	98	0	Blank(s)
21992990	65-69 years	Male	2011	Cecum	Colon	180	8261	Unknown	Not a paired site	Positive histology	8261/3: Adenocarcinoma in villous adenoma	8140-8389: adenomas and adenocarcinomas	Cecum	XIf Other and unspecified carcinomas	Localized	Localized	Localized only	Blank(s)	Blank(s)	Blank(s)	Blank(s)	I	T1	N0	M0	Blank(s)	Blank(s)	Blank(s)	Blank(s)	Blank(s)	Blank(s)	T1	N0	M0	0	None	None; diagnosed at autopsy		Not recommended	Blank(s)	Blank(s)	Blank(s)	Blank(s)	Blank(s)	Blank(s)	Blank(s)	98	0	No
21993048	75-79 years	Male	2012	NHL - Nodal	Lymphoma	422	9689	B-cell; pre-B; B-precursor	Not a paired site	Positive histology	9689/3: Splenic marginal zone lymphoma	9670-9699: nhl - mature b-cell lymphomas	NHL - Nodal	IIb Non-Hodgkin lymphomas (except Burkitt lymphoma)	Unknown/unstaged	Unknown/unstaged	Unknown/unstaged/unspecified/DCO	Blank(s)	Blank(s)	Blank(s)	Blank(s)	UNK Stage	NA	NA	NA	Blank(s)	Blank(s)	Blank(s)	Blank(s)	Blank(s)	Blank(s)	NA	NA	NA	0	None	None; diagnosed at autopsy		Not recommended	Blank(s)	Blank(s)	Blank(s)	Blank(s)	Blank(s)	Blank(s)	Blank(s)	99	99	N/A
21993053	70-74 years	Male	2016	Prostate	Prostate	619	8140	Moderately differentiated; Grade II	Not a paired site	Positive histology	8140/3: Adenocarcinoma, NOS	8140-8389: adenomas and adenocarcinomas	Prostate	XIf Other and unspecified carcinomas	Localized	Localized	Localized only	Blank(s)	Blank(s)	Blank(s)	Blank(s)	Blank(s)	Blank(s)	Blank(s)	Blank(s)	c2A	p0	c0	Clinical	Pathologic	Clinical	Blank(s)	Blank(s)	Blank(s)	50	4 or more regional lymph nodes removed	None; diagnosed at autopsy		Surgery performed	Blank(s)	Blank(s)	Blank(s)	Blank(s)	Blank(s)	Blank(s)	999	0	8	No
21993056	70-74 years	Female	2007	Melanoma of the Skin	MelanomaSkin	446	8743	Unknown	Left - origin of primary	Positive histology	8743/3: Superficial spreading melanoma	8720-8799: nevi and melanomas	Melanoma of the Skin	XId Malignant melanomas	Localized	Localized	Localized only	Blank(s)	Blank(s)	Blank(s)	Blank(s)	Blank(s)	Blank(s)	Blank(s)	Blank(s)	Blank(s)	Blank(s)	Blank(s)	Blank(s)	Blank(s)	Blank(s)	T1a	N0	M0	30	1 to 3 regional lymph nodes removed	None; diagnosed at autopsy		Surgery performed	Blank(s)	Blank(s)	Blank(s)	Blank(s)	Blank(s)	Blank(s)	Blank(s)	0	1	Blank(s)
21993056	75-79 years	Female	2015	Eye and Orbit	MelanomaChoroid	693	8720	Unknown	Right - origin of primary	Positive histology	8720/3: Malignant melanoma, NOS	8720-8799: nevi and melanomas	Eye and Orbit - Melanoma	XId Malignant melanomas	Localized	Blank(s)	Localized only	Blank(s)	Blank(s)	Blank(s)	Blank(s)	IIIA	T3b	N0	M0	Blank(s)	Blank(s)	Blank(s)	Blank(s)	Blank(s)	Blank(s)	T3	N0	M0	41	None	None; diagnosed at autopsy		Surgery performed	Blank(s)	Blank(s)	Blank(s)	Blank(s)	Blank(s)	Blank(s)	Blank(s)	98	0	No
21993067	75-79 years	Male	2008	Lung and Bronchus	Lung	343	8070	Moderately differentiated; Grade II	Right - origin of primary	Positive histology	8070/3: Squamous cell carcinoma, NOS	8050-8089: squamous cell neoplasms	Lung and Bronchus	XIf Other and unspecified carcinomas	Localized	Localized	Localized only	Blank(s)	Blank(s)	Blank(s)	Blank(s)	Blank(s)	Blank(s)	Blank(s)	Blank(s)	Blank(s)	Blank(s)	Blank(s)	Blank(s)	Blank(s)	Blank(s)	T2	N0	M0	21	4 or more regional lymph nodes removed	None; diagnosed at autopsy		Surgery performed	Blank(s)	Blank(s)	Blank(s)	Blank(s)	Blank(s)	Blank(s)	Blank(s)	0	4	Blank(s)
21993067	80-84 years	Male	2012	Urinary Bladder	Bladder	674	8130	Undifferentiated; anaplastic; Grade IV	Not a paired site	Positive histology	8130/3: Papillary transitional cell carcinoma	8120-8139: transitional cell papillomas and carcinomas	Urinary Bladder	XIf Other and unspecified carcinomas	Localized	Localized	Localized only	Blank(s)	Blank(s)	Blank(s)	Blank(s)	I	T1	N0	M0	Blank(s)	Blank(s)	Blank(s)	Blank(s)	Blank(s)	Blank(s)	T1	N0	M0	27	None	None; diagnosed at autopsy		Surgery performed	Blank(s)	Blank(s)	Blank(s)	Blank(s)	Blank(s)	Blank(s)	Blank(s)	98	0	No
21993074	55-59 years	Male	2007	Kidney and Renal Pelvis	KidneyParenchyma	649	8000	Unknown	Right - origin of primary	Radiography without microscopic confirm	8000/3: Neoplasm, malignant	8000-8009: unspecified neoplasms	Kidney	VIc Unspecified malignant renal tumors	Localized	Localized	Localized only	Blank(s)	Blank(s)	Blank(s)	Blank(s)	Blank(s)	Blank(s)	Blank(s)	Blank(s)	Blank(s)	Blank(s)	Blank(s)	Blank(s)	Blank(s)	Blank(s)	T1a	N0	M0	15	None	None; diagnosed at autopsy		Surgery performed	Blank(s)	Blank(s)	Blank(s)	Blank(s)	Blank(s)	Blank(s)	Blank(s)	98	0	Blank(s)
21993074	60-64 years	Male	2017	Tonsil	Oropharynx	99	8070	Moderately differentiated; Grade II	Right - origin of primary	Positive histology	8070/3: Squamous cell carcinoma, NOS	8050-8089: squamous cell neoplasms	Tonsil	XIf Other and unspecified carcinomas	Regional	Blank(s)	Regional lymph nodes involved only	Blank(s)	Blank(s)	Blank(s)	Blank(s)	Blank(s)	Blank(s)	Blank(s)	Blank(s)	c2	c2	c0	Clinical	Clinical	Clinical	Blank(s)	Blank(s)	Blank(s)	0	None	None; diagnosed at autopsy		Not recommended	Blank(s)	Blank(s)	Blank(s)	Blank(s)	Blank(s)	Blank(s)	30	98	0	No
21993079	75-79 years	Female	2008	Ureter	KidneyRenalPelvis	669	8120	Unknown	Right - origin of primary	Positive histology	8120/3: Transitional cell carcinoma, NOS	8120-8139: transitional cell papillomas and carcinomas	Ureter	XIf Other and unspecified carcinomas	Unknown/unstaged	Blank(s)	Unknown/unstaged/unspecified/DCO	Blank(s)	Blank(s)	Blank(s)	Blank(s)	Blank(s)	Blank(s)	Blank(s)	Blank(s)	Blank(s)	Blank(s)	Blank(s)	Blank(s)	Blank(s)	Blank(s)	TX	NX	MX	0	None	None; diagnosed at autopsy		Not recommended	Blank(s)	Blank(s)	Blank(s)	Blank(s)	Blank(s)	Blank(s)	Blank(s)	98	0	Blank(s)
21993083	80-84 years	Male	2008	Hypopharynx	Hypopharynx	130	8070	Poorly differentiated; Grade III	Not a paired site	Positive histology	8070/3: Squamous cell carcinoma, NOS	8050-8089: squamous cell neoplasms	Hypopharynx	XIf Other and unspecified carcinomas	Regional	Blank(s)	Regional lymph nodes involved only	Blank(s)	Blank(s)	Blank(s)	Blank(s)	Blank(s)	Blank(s)	Blank(s)	Blank(s)	Blank(s)	Blank(s)	Blank(s)	Blank(s)	Blank(s)	Blank(s)	T1	N2c	M0	0	None	None; diagnosed at autopsy		Not recommended	Blank(s)	Blank(s)	Blank(s)	Blank(s)	Blank(s)	Blank(s)	Blank(s)	98	0	Blank(s)
21993083	85+ years	Male	2012	Esophagus	Esophagus	150	8070	Poorly differentiated; Grade III	Not a paired site	Positive histology	8070/3: Squamous cell carcinoma, NOS	8050-8089: squamous cell neoplasms	Esophagus	XIf Other and unspecified carcinomas	Localized	Localized	Localized only	Blank(s)	Blank(s)	Blank(s)	Blank(s)	IB	T1NOS	N0	M0	Blank(s)	Blank(s)	Blank(s)	Blank(s)	Blank(s)	Blank(s)	T1	N0	M0	0	None	None; diagnosed at autopsy		Not recommended	Blank(s)	Blank(s)	Blank(s)	Blank(s)	Blank(s)	Blank(s)	Blank(s)	98	0	No
21993083	85+ years	Male	2017	Gum and Other Mouth	GumLower	31	8071	Poorly differentiated; Grade III	Not a paired site	Positive histology	8071/3: Squamous cell carcinoma, keratinizing, NOS	8050-8089: squamous cell neoplasms	Gum and Other Mouth	XIf Other and unspecified carcinomas	Regional	Blank(s)	Regional by both direct extension and lymph node involvement	Blank(s)	Blank(s)	Blank(s)	Blank(s)	Blank(s)	Blank(s)	Blank(s)	Blank(s)	c4A	c1	c0	Clinical	Clinical	Clinical	Blank(s)	Blank(s)	Blank(s)	0	None	None; diagnosed at autopsy		Recommended but not performed, patient refused	Blank(s)	Blank(s)	Blank(s)	Blank(s)	Blank(s)	Blank(s)	40	98	0	No
21993096	50-54 years	Female	2008	Breast	Breast	503	8500	Moderately differentiated; Grade II	Left - origin of primary	Positive histology	8500/3: Infiltrating duct carcinoma, NOS	8500-8549: ductal and lobular neoplasms	Breast	XIf Other and unspecified carcinomas	Localized	Localized	Localized only	Blank(s)	Blank(s)	Blank(s)	Blank(s)	Blank(s)	Blank(s)	Blank(s)	Blank(s)	Blank(s)	Blank(s)	Blank(s)	Blank(s)	Blank(s)	Blank(s)	T1c	N0	M0	23	Unknown or not applicable	None; diagnosed at autopsy		Surgery performed	Blank(s)	Blank(s)	Blank(s)	Blank(s)	Blank(s)	Blank(s)	Blank(s)	0	2	Blank(s)
21993118	60-64 years	Male	2008	Urinary Bladder	Bladder	676	8120	Unknown	Not a paired site	Positive histology	8120/3: Transitional cell carcinoma, NOS	8120-8139: transitional cell papillomas and carcinomas	Urinary Bladder	XIf Other and unspecified carcinomas	Localized	Localized	Localized only	Blank(s)	Blank(s)	Blank(s)	Blank(s)	Blank(s)	Blank(s)	Blank(s)	Blank(s)	Blank(s)	Blank(s)	Blank(s)	Blank(s)	Blank(s)	Blank(s)	T1	N0	M0	20	None	None; diagnosed at autopsy		Surgery performed	Blank(s)	Blank(s)	Blank(s)	Blank(s)	Blank(s)	Blank(s)	Blank(s)	98	0	Blank(s)
21993118	65-69 years	Male	2012	Prostate	Prostate	619	8140	Moderately differentiated; Grade II	Not a paired site	Positive histology	8140/3: Adenocarcinoma, NOS	8140-8389: adenomas and adenocarcinomas	Prostate	XIf Other and unspecified carcinomas	Localized	Localized	Localized only	Blank(s)	Blank(s)	Blank(s)	Blank(s)	I	T2NOS	N0	M0	Blank(s)	Blank(s)	Blank(s)	Blank(s)	Blank(s)	Blank(s)	T2NOS	N0	M0	0	None	None; diagnosed at autopsy		Not recommended	Blank(s)	Blank(s)	Blank(s)	Blank(s)	Blank(s)	Blank(s)	Blank(s)	98	0	No
21993121	65-69 years	Female	2007	Cervix Uteri	Cervix	539	8560	Unknown	Not a paired site	Positive histology	8560/3: Adenosquamous carcinoma	8560-8579: complex epithelial neoplasms	Cervix Uteri	XIf Other and unspecified carcinomas	Regional	Regional	Regional by both direct extension and lymph node involvement	Blank(s)	Blank(s)	Blank(s)	Blank(s)	Blank(s)	Blank(s)	Blank(s)	Blank(s)	Blank(s)	Blank(s)	Blank(s)	Blank(s)	Blank(s)	Blank(s)	T2a	N1	M0	54	4 or more regional lymph nodes removed	None; diagnosed at autopsy		Surgery performed	Blank(s)	Blank(s)	Blank(s)	Blank(s)	Blank(s)	Blank(s)	Blank(s)	3	17	Blank(s)
21993131	40-44 years	Female	2008	Breast	Breast	504	8500	Moderately differentiated; Grade II	Left - origin of primary	Positive histology	8500/3: Infiltrating duct carcinoma, NOS	8500-8549: ductal and lobular neoplasms	Breast	XIf Other and unspecified carcinomas	Localized	Localized	Localized only	Blank(s)	Blank(s)	Blank(s)	Blank(s)	Blank(s)	Blank(s)	Blank(s)	Blank(s)	Blank(s)	Blank(s)	Blank(s)	Blank(s)	Blank(s)	Blank(s)	T2	N0	M0	41	Unknown or not applicable	None; diagnosed at autopsy		Surgery performed	Blank(s)	Blank(s)	Blank(s)	Blank(s)	Blank(s)	Blank(s)	Blank(s)	98	0	Blank(s)
21993135	55-59 years	Male	2008	Chronic Myeloid Leukemia	HemeRetic	421	9875	Unknown	Not a paired site	Positive histology	9875/3: Chronic myelogenous leukemia, BCR-ABL1 positive	9840-9939: myeloid leukemias (C42.1)	Chronic Myeloid Leukemia	Ic Chronic myeloproliferative diseases	Distant	Blank(s)	Distant site(s)/node(s) involved	Blank(s)	Blank(s)	Blank(s)	Blank(s)	Blank(s)	Blank(s)	Blank(s)	Blank(s)	Blank(s)	Blank(s)	Blank(s)	Blank(s)	Blank(s)	Blank(s)	NA	NA	NA	98	Unknown or not applicable	None; diagnosed at autopsy		Not recommended	Blank(s)	Blank(s)	Blank(s)	Blank(s)	Blank(s)	Blank(s)	Blank(s)	99	99	Blank(s)
21993135	55-59 years	Male	2010	Prostate	Prostate	619	8140	Poorly differentiated; Grade III	Not a paired site	Positive histology	8140/3: Adenocarcinoma, NOS	8140-8389: adenomas and adenocarcinomas	Prostate	XIf Other and unspecified carcinomas	Localized	Localized	Localized only	Blank(s)	Blank(s)	Blank(s)	Blank(s)	IIB	T2c	N0	M0	Blank(s)	Blank(s)	Blank(s)	Blank(s)	Blank(s)	Blank(s)	T2c	N0	M0	50	None	None; diagnosed at autopsy		Surgery performed	Blank(s)	Blank(s)	Blank(s)	Blank(s)	Blank(s)	Blank(s)	Blank(s)	98	0	No
21993138	75-79 years	Male	2008	Prostate	Prostate	619	8140	Poorly differentiated; Grade III	Not a paired site	Positive histology	8140/3: Adenocarcinoma, NOS	8140-8389: adenomas and adenocarcinomas	Prostate	XIf Other and unspecified carcinomas	Localized	Localized	Localized only	Blank(s)	Blank(s)	Blank(s)	Blank(s)	Blank(s)	Blank(s)	Blank(s)	Blank(s)	Blank(s)	Blank(s)	Blank(s)	Blank(s)	Blank(s)	Blank(s)	T1c	N0	M0	0	None	None; diagnosed at autopsy		Not recommended	Blank(s)	Blank(s)	Blank(s)	Blank(s)	Blank(s)	Blank(s)	Blank(s)	98	0	Blank(s)
21993138	80-84 years	Male	2013	Kidney and Renal Pelvis	KidneyParenchyma	649	8312	Unknown	Left - origin of primary	Radiography without microscopic confirm	8312/3: Renal cell carcinoma	8140-8389: adenomas and adenocarcinomas	Kidney	VIb Renal carcinomas	Regional	Regional	Regional by direct extension only	Blank(s)	Blank(s)	Blank(s)	Blank(s)	IV	T4	N0	M0	Blank(s)	Blank(s)	Blank(s)	Blank(s)	Blank(s)	Blank(s)	T4	N0	M0	0	None	None; diagnosed at autopsy		Not recommended	Blank(s)	Blank(s)	Blank(s)	Blank(s)	Blank(s)	Blank(s)	Blank(s)	98	0	No
21993164	80-84 years	Male	2008	Urinary Bladder	Bladder	673	8120	Poorly differentiated; Grade III	Not a paired site	Positive histology	8120/3: Transitional cell carcinoma, NOS	8120-8139: transitional cell papillomas and carcinomas	Urinary Bladder	XIf Other and unspecified carcinomas	Localized	Localized	Localized only	Blank(s)	Blank(s)	Blank(s)	Blank(s)	Blank(s)	Blank(s)	Blank(s)	Blank(s)	Blank(s)	Blank(s)	Blank(s)	Blank(s)	Blank(s)	Blank(s)	T2NOS	N0	M0	20	None	None; diagnosed at autopsy		Surgery performed	Blank(s)	Blank(s)	Blank(s)	Blank(s)	Blank(s)	Blank(s)	Blank(s)	98	0	Blank(s)
21993164	80-84 years	Male	2009	Lung and Bronchus	Lung	343	8046	Poorly differentiated; Grade III	Left - origin of primary	Positive histology	8046/3: Non-small cell carcinoma	8010-8049: epithelial neoplasms, NOS	Lung and Bronchus	XIf Other and unspecified carcinomas	Distant	Distant	Distant site(s)/node(s) involved	Blank(s)	Blank(s)	Blank(s)	Blank(s)	Blank(s)	Blank(s)	Blank(s)	Blank(s)	Blank(s)	Blank(s)	Blank(s)	Blank(s)	Blank(s)	Blank(s)	T3	N0	M1	0	None	None; diagnosed at autopsy		Not recommended	Blank(s)	Blank(s)	Blank(s)	Blank(s)	Blank(s)	Blank(s)	Blank(s)	98	0	Blank(s)
21993216	45-49 years	Male	2007	Prostate	Prostate	619	8140	Poorly differentiated; Grade III	Not a paired site	Positive histology	8140/3: Adenocarcinoma, NOS	8140-8389: adenomas and adenocarcinomas	Prostate	XIf Other and unspecified carcinomas	Localized	Localized	Localized only	Blank(s)	Blank(s)	Blank(s)	Blank(s)	Blank(s)	Blank(s)	Blank(s)	Blank(s)	Blank(s)	Blank(s)	Blank(s)	Blank(s)	Blank(s)	Blank(s)	T2c	N0	M0	50	None	None; diagnosed at autopsy		Surgery performed	Blank(s)	Blank(s)	Blank(s)	Blank(s)	Blank(s)	Blank(s)	Blank(s)	98	0	Blank(s)
21993216	45-49 years	Male	2009	Kidney and Renal Pelvis	KidneyParenchyma	649	8310	Moderately differentiated; Grade II	Right - origin of primary	Positive histology	8310/3: Clear cell adenocarcinoma, NOS	8140-8389: adenomas and adenocarcinomas	Kidney	VIb Renal carcinomas	Localized	Localized	Localized only	Blank(s)	Blank(s)	Blank(s)	Blank(s)	Blank(s)	Blank(s)	Blank(s)	Blank(s)	Blank(s)	Blank(s)	Blank(s)	Blank(s)	Blank(s)	Blank(s)	T1a	N0	M0	30	None	None; diagnosed at autopsy		Surgery performed	Blank(s)	Blank(s)	Blank(s)	Blank(s)	Blank(s)	Blank(s)	Blank(s)	98	0	Blank(s)
21993224	50-54 years	Male	2008	Liver	BileDuctsIntraHepat	220	8160	Unknown	Not a paired site	Positive histology	8160/3: Cholangiocarcinoma	8140-8389: adenomas and adenocarcinomas	Liver	VIIb Hepatic carcinomas	Localized	Localized	Localized only	Blank(s)	Blank(s)	Blank(s)	Blank(s)	Blank(s)	Blank(s)	Blank(s)	Blank(s)	Blank(s)	Blank(s)	Blank(s)	Blank(s)	Blank(s)	Blank(s)	T3	N0	M0	61	1 to 3 regional lymph nodes removed	None; diagnosed at autopsy		Surgery performed	Blank(s)	Blank(s)	Blank(s)	Blank(s)	Blank(s)	Blank(s)	Blank(s)	0	3	Blank(s)
21993224	60-64 years	Male	2017	NHL - Nodal	Lymphoma	770	9680	B-cell; pre-B; B-precursor	Not a paired site	Positive histology	9680/3: Diffuse large B-cell lymphoma (DLBCL), NOS	9670-9699: nhl - mature b-cell lymphomas	NHL - Nodal	IIb Non-Hodgkin lymphomas (except Burkitt lymphoma)	Localized	Localized	Localized only	Blank(s)	Blank(s)	Blank(s)	Blank(s)	Blank(s)	Blank(s)	Blank(s)	Blank(s)	Not applicable	Not applicable	Not applicable	Blank(s)	Blank(s)	Blank(s)	Blank(s)	Blank(s)	Blank(s)	0	Unknown or not applicable	None; diagnosed at autopsy		Not recommended	Blank(s)	Blank(s)	Blank(s)	Blank(s)	Blank(s)	Blank(s)	999	99	99	No
21993255	85+ years	Female	2009	Cecum	Colon	180	8140	Unknown	Not a paired site	Positive histology	8140/3: Adenocarcinoma, NOS	8140-8389: adenomas and adenocarcinomas	Cecum	XIf Other and unspecified carcinomas	Distant	Distant	Distant site(s)/node(s) involved	Blank(s)	Blank(s)	Blank(s)	Blank(s)	Blank(s)	Blank(s)	Blank(s)	Blank(s)	Blank(s)	Blank(s)	Blank(s)	Blank(s)	Blank(s)	Blank(s)	TX	N0	M1	0	None	None; diagnosed at autopsy		Recommended but not performed, patient refused	Blank(s)	Blank(s)	Blank(s)	Blank(s)	Blank(s)	Blank(s)	Blank(s)	98	0	Blank(s)
21993260	55-59 years	Female	2011	Corpus Uteri	CorpusCarcinoma	541	8380	Moderately differentiated; Grade II	Not a paired site	Positive histology	8380/3: Endometrioid carcinoma	8140-8389: adenomas and adenocarcinomas	Corpus Uteri	XIf Other and unspecified carcinomas	Localized	Localized	Localized only	Blank(s)	Blank(s)	Blank(s)	Blank(s)	IA	T1a	N0	M0	Blank(s)	Blank(s)	Blank(s)	Blank(s)	Blank(s)	Blank(s)	T1b	N0	M0	50	None	None; diagnosed at autopsy		Surgery performed	Blank(s)	Blank(s)	Blank(s)	Blank(s)	Blank(s)	Blank(s)	Blank(s)	98	0	No
21993270	45-49 years	Male	2009	Miscellaneous	HemeRetic	420	9761	Unknown	Not a paired site	Positive histology	9761/3: Waldenstrom macroglobulinemia	9760-9769: immunoproliferative diseases	Miscellaneous	IIb Non-Hodgkin lymphomas (except Burkitt lymphoma)	Distant	Blank(s)	Distant site(s)/node(s) involved	Blank(s)	Blank(s)	Blank(s)	Blank(s)	Blank(s)	Blank(s)	Blank(s)	Blank(s)	Blank(s)	Blank(s)	Blank(s)	Blank(s)	Blank(s)	Blank(s)	NA	NA	NA	98	Unknown or not applicable	None; diagnosed at autopsy		Not recommended	Blank(s)	Blank(s)	Blank(s)	Blank(s)	Blank(s)	Blank(s)	Blank(s)	99	99	Blank(s)
21993270	55-59 years	Male	2015	NHL - Nodal	Lymphoma	779	9591	B-cell; pre-B; B-precursor	Right - origin of primary	Positive exfoliative cytology, no positive histology	9591/3: Non-Hodgkin lymphoma, NOS	9590-9599: malignant lymphomas, NOS or diffuse	NHL - Nodal	IIb Non-Hodgkin lymphomas (except Burkitt lymphoma)	Unknown/unstaged	Unknown/unstaged	Unknown/unstaged/unspecified/DCO	Blank(s)	Blank(s)	Blank(s)	Blank(s)	UNK Stage	NA	NA	NA	Blank(s)	Blank(s)	Blank(s)	Blank(s)	Blank(s)	Blank(s)	NA	NA	NA	0	Unknown or not applicable	None; diagnosed at autopsy		Not recommended	Blank(s)	Blank(s)	Blank(s)	Blank(s)	Blank(s)	Blank(s)	Blank(s)	99	99	N/A
21993272	60-64 years	Male	2008	Prostate	Prostate	619	8140	Poorly differentiated; Grade III	Not a paired site	Positive histology	8140/3: Adenocarcinoma, NOS	8140-8389: adenomas and adenocarcinomas	Prostate	XIf Other and unspecified carcinomas	Localized	Localized	Localized only	Blank(s)	Blank(s)	Blank(s)	Blank(s)	Blank(s)	Blank(s)	Blank(s)	Blank(s)	Blank(s)	Blank(s)	Blank(s)	Blank(s)	Blank(s)	Blank(s)	T1c	N0	M0	0	None	None; diagnosed at autopsy		Not recommended	Blank(s)	Blank(s)	Blank(s)	Blank(s)	Blank(s)	Blank(s)	Blank(s)	98	0	Blank(s)
21993272	65-69 years	Male	2009	Urinary Bladder	Bladder	679	8120	Undifferentiated; anaplastic; Grade IV	Not a paired site	Positive histology	8120/3: Transitional cell carcinoma, NOS	8120-8139: transitional cell papillomas and carcinomas	Urinary Bladder	XIf Other and unspecified carcinomas	Localized	Localized	Localized only	Blank(s)	Blank(s)	Blank(s)	Blank(s)	Blank(s)	Blank(s)	Blank(s)	Blank(s)	Blank(s)	Blank(s)	Blank(s)	Blank(s)	Blank(s)	Blank(s)	T1	N0	M0	27	None	None; diagnosed at autopsy		Surgery performed	Blank(s)	Blank(s)	Blank(s)	Blank(s)	Blank(s)	Blank(s)	Blank(s)	98	0	Blank(s)
21993282	60-64 years	Female	2009	Sigmoid Colon	Colon	187	8480	Poorly differentiated; Grade III	Not a paired site	Positive histology	8480/3: Mucinous adenocarcinoma	8440-8499: cystic, mucinous and serous neoplasms	Sigmoid Colon	XIf Other and unspecified carcinomas	Localized	Localized	Localized only	Blank(s)	Blank(s)	Blank(s)	Blank(s)	Blank(s)	Blank(s)	Blank(s)	Blank(s)	Blank(s)	Blank(s)	Blank(s)	Blank(s)	Blank(s)	Blank(s)	T3	N0	M0	40	4 or more regional lymph nodes removed	None; diagnosed at autopsy		Surgery performed	Blank(s)	Blank(s)	Blank(s)	Blank(s)	Blank(s)	Blank(s)	Blank(s)	0	17	Blank(s)
21993282	70-74 years	Female	2019	Breast	Blank(s)	504	8500	Blank(s)	Left - origin of primary	Positive histology	8500/3: Infiltrating duct carcinoma, NOS	8500-8549: ductal and lobular neoplasms	Breast	XIf Other and unspecified carcinomas	Regional	Blank(s)	Blank(s)	T2	N2a	M0	1B	Blank(s)	Blank(s)	Blank(s)	Blank(s)	Blank(s)	Blank(s)	Blank(s)	Blank(s)	Blank(s)	Blank(s)	Blank(s)	Blank(s)	Blank(s)	20	Unknown or not applicable	Non-primary surgical procedure performed		Surgery performed	Blank(s)	Blank(s)	Blank(s)	Blank(s)	100	200	36	4	13	No
21993294	70-74 years	Male	2009	Urinary Bladder	Bladder	679	8120	Undifferentiated; anaplastic; Grade IV	Not a paired site	Positive histology	8120/3: Transitional cell carcinoma, NOS	8120-8139: transitional cell papillomas and carcinomas	Urinary Bladder	XIf Other and unspecified carcinomas	Localized	Localized	Localized only	Blank(s)	Blank(s)	Blank(s)	Blank(s)	Blank(s)	Blank(s)	Blank(s)	Blank(s)	Blank(s)	Blank(s)	Blank(s)	Blank(s)	Blank(s)	Blank(s)	T2NOS	N0	M0	27	None	None; diagnosed at autopsy		Surgery performed	Blank(s)	Blank(s)	Blank(s)	Blank(s)	Blank(s)	Blank(s)	Blank(s)	98	0	Blank(s)
21993312	75-79 years	Female	2011	Ovary	Ovary	569	8000	Unknown	Right - origin of primary	Unknown	8000/3: Neoplasm, malignant	8000-8009: unspecified neoplasms	Ovary	Xe Other and unspecified malignant gonadal tumors	Localized	Localized	Localized only	Blank(s)	Blank(s)	Blank(s)	Blank(s)	IA	T1a	N0	M0	Blank(s)	Blank(s)	Blank(s)	Blank(s)	Blank(s)	Blank(s)	T1a	N0	M0	0	None	None; diagnosed at autopsy		Not recommended	Blank(s)	Blank(s)	Blank(s)	Blank(s)	Blank(s)	Blank(s)	Blank(s)	98	0	No
21993314	65-69 years	Female	2019	Breast	Blank(s)	502	8500	Blank(s)	Right - origin of primary	Positive histology	8500/3: Infiltrating duct carcinoma, NOS	8500-8549: ductal and lobular neoplasms	Breast	XIf Other and unspecified carcinomas	Localized	Blank(s)	Blank(s)	T1c	N0	M0	1A	Blank(s)	Blank(s)	Blank(s)	Blank(s)	Blank(s)	Blank(s)	Blank(s)	Blank(s)	Blank(s)	Blank(s)	Blank(s)	Blank(s)	Blank(s)	50	Unknown or not applicable	None; diagnosed at autopsy		Surgery performed	Blank(s)	Blank(s)	Blank(s)	Blank(s)	100	70	11	0	13	No
21993343	40-44 years	Female	2009	Breast	Breast	509	8500	Unknown	Right - origin of primary	Positive exfoliative cytology, no positive histology	8500/3: Infiltrating duct carcinoma, NOS	8500-8549: ductal and lobular neoplasms	Breast	XIf Other and unspecified carcinomas	Distant	Distant	Distant site(s)/node(s) involved	Blank(s)	Blank(s)	Blank(s)	Blank(s)	Blank(s)	Blank(s)	Blank(s)	Blank(s)	Blank(s)	Blank(s)	Blank(s)	Blank(s)	Blank(s)	Blank(s)	TX	N3c	M0	0	Unknown or not applicable	None; diagnosed at autopsy		Not recommended	Blank(s)	Blank(s)	Blank(s)	Blank(s)	Blank(s)	Blank(s)	Blank(s)	95	95	Blank(s)
21993360	45-49 years	Female	2009	Breast	Breast	504	8500	Poorly differentiated; Grade III	Right - origin of primary	Positive histology	8500/3: Infiltrating duct carcinoma, NOS	8500-8549: ductal and lobular neoplasms	Breast	XIf Other and unspecified carcinomas	Localized	Localized	Localized only	Blank(s)	Blank(s)	Blank(s)	Blank(s)	Blank(s)	Blank(s)	Blank(s)	Blank(s)	Blank(s)	Blank(s)	Blank(s)	Blank(s)	Blank(s)	Blank(s)	T1c	N0	M0	20	Unknown or not applicable	None; diagnosed at autopsy		Surgery performed	Blank(s)	Blank(s)	Blank(s)	Blank(s)	Blank(s)	Blank(s)	Blank(s)	0	21	Blank(s)
21993360	45-49 years	Female	2011	Small Intestine	GISTSmallIntestine	171	8936	Unknown	Not a paired site	Positive histology	8936/3: Gastrointestinal stromal sarcoma	8930-8999: complex mixed and stromal neoplasms	Small Intestine	XIIa Other specified malignant tumors	Localized	Localized	Localized only	Blank(s)	Blank(s)	Blank(s)	Blank(s)	I	T2	N0	M0	Blank(s)	Blank(s)	Blank(s)	Blank(s)	Blank(s)	Blank(s)	NA	NA	NA	90	None	None; diagnosed at autopsy		Surgery performed	Blank(s)	Blank(s)	Blank(s)	Blank(s)	Blank(s)	Blank(s)	Blank(s)	98	0	No
21993362	40-44 years	Female	2009	Breast	Breast	504	8500	Poorly differentiated; Grade III	Right - origin of primary	Positive histology	8500/3: Infiltrating duct carcinoma, NOS	8500-8549: ductal and lobular neoplasms	Breast	XIf Other and unspecified carcinomas	Regional	Regional	Regional lymph nodes involved only	Blank(s)	Blank(s)	Blank(s)	Blank(s)	Blank(s)	Blank(s)	Blank(s)	Blank(s)	Blank(s)	Blank(s)	Blank(s)	Blank(s)	Blank(s)	Blank(s)	T2	N2a	M0	22	Unknown or not applicable	None; diagnosed at autopsy		Surgery performed	Blank(s)	Blank(s)	Blank(s)	Blank(s)	Blank(s)	Blank(s)	Blank(s)	4	14	Blank(s)
21993375	65-69 years	Male	2009	Prostate	Prostate	619	8140	Poorly differentiated; Grade III	Not a paired site	Positive histology	8140/3: Adenocarcinoma, NOS	8140-8389: adenomas and adenocarcinomas	Prostate	XIf Other and unspecified carcinomas	Localized	Localized	Localized only	Blank(s)	Blank(s)	Blank(s)	Blank(s)	Blank(s)	Blank(s)	Blank(s)	Blank(s)	Blank(s)	Blank(s)	Blank(s)	Blank(s)	Blank(s)	Blank(s)	T1c	N0	M0	0	None	None; diagnosed at autopsy		Not recommended	Blank(s)	Blank(s)	Blank(s)	Blank(s)	Blank(s)	Blank(s)	Blank(s)	98	0	Blank(s)
21993375	70-74 years	Male	2015	Pancreas	PancreasHead	250	8010	Poorly differentiated; Grade III	Not a paired site	Positive histology	8010/3: Carcinoma, NOS	8010-8049: epithelial neoplasms, NOS	Pancreas	XIf Other and unspecified carcinomas	Distant	Distant	Distant site(s)/node(s) involved	Blank(s)	Blank(s)	Blank(s)	Blank(s)	IV	T3	N0	M1	Blank(s)	Blank(s)	Blank(s)	Blank(s)	Blank(s)	Blank(s)	T3	N0	M1	0	Biopsy or aspiration of regional lymph node, NOS	None; diagnosed at autopsy		Not recommended	Blank(s)	Blank(s)	Blank(s)	Blank(s)	Blank(s)	Blank(s)	Blank(s)	98	0	No
21993386	60-64 years	Male	2009	Pancreas	PancreasHead	250	8140	Unknown	Not a paired site	Positive histology	8140/3: Adenocarcinoma, NOS	8140-8389: adenomas and adenocarcinomas	Pancreas	XIf Other and unspecified carcinomas	Unknown/unstaged	Unknown/unstaged	Unknown/unstaged/unspecified/DCO	Blank(s)	Blank(s)	Blank(s)	Blank(s)	Blank(s)	Blank(s)	Blank(s)	Blank(s)	Blank(s)	Blank(s)	Blank(s)	Blank(s)	Blank(s)	Blank(s)	TX	NX	MX	0	None	None; diagnosed at autopsy		Not recommended	Blank(s)	Blank(s)	Blank(s)	Blank(s)	Blank(s)	Blank(s)	Blank(s)	98	0	Blank(s)
21993386	65-69 years	Male	2010	Melanoma of the Skin	MelanomaSkin	445	8742	Unknown	Right - origin of primary	Positive histology	8742/3: Lentigo maligna melanoma	8720-8799: nevi and melanomas	Melanoma of the Skin	XId Malignant melanomas	Localized	Localized	Localized only	Blank(s)	Blank(s)	Blank(s)	Blank(s)	IA	T1a	N0	M0	Blank(s)	Blank(s)	Blank(s)	Blank(s)	Blank(s)	Blank(s)	T1a	N0	M0	31	None	None; diagnosed at autopsy		Surgery performed	Blank(s)	Blank(s)	Blank(s)	Blank(s)	Blank(s)	Blank(s)	Blank(s)	98	0	No
21993405	75-79 years	Male	2009	Urinary Bladder	Bladder	674	8130	Undifferentiated; anaplastic; Grade IV	Not a paired site	Positive histology	8130/3: Papillary transitional cell carcinoma	8120-8139: transitional cell papillomas and carcinomas	Urinary Bladder	XIf Other and unspecified carcinomas	In situ	In situ	In situ	Blank(s)	Blank(s)	Blank(s)	Blank(s)	Blank(s)	Blank(s)	Blank(s)	Blank(s)	Blank(s)	Blank(s)	Blank(s)	Blank(s)	Blank(s)	Blank(s)	Ta	N0	M0	0	None	None; diagnosed at autopsy		Not recommended	Blank(s)	Blank(s)	Blank(s)	Blank(s)	Blank(s)	Blank(s)	Blank(s)	98	0	Blank(s)
21993405	80-84 years	Male	2012	Ascending Colon	Colon	182	8210	Moderately differentiated; Grade II	Not a paired site	Positive histology	8210/3: Adenocarcinoma in adenomatous polyp	8140-8389: adenomas and adenocarcinomas	Ascending Colon	XIf Other and unspecified carcinomas	Localized	Localized	Localized only	Blank(s)	Blank(s)	Blank(s)	Blank(s)	I	T2	N0	M0	Blank(s)	Blank(s)	Blank(s)	Blank(s)	Blank(s)	Blank(s)	T2	N0	M0	40	4 or more regional lymph nodes removed	None; diagnosed at autopsy		Surgery performed	Blank(s)	Blank(s)	Blank(s)	Blank(s)	Blank(s)	Blank(s)	Blank(s)	0	19	No
21993413	60-64 years	Male	2009	Pancreas	PancreasHead	250	8010	Unknown	Not a paired site	Radiography without microscopic confirm	8010/3: Carcinoma, NOS	8010-8049: epithelial neoplasms, NOS	Pancreas	XIf Other and unspecified carcinomas	Distant	Distant	Distant site(s)/node(s) involved	Blank(s)	Blank(s)	Blank(s)	Blank(s)	Blank(s)	Blank(s)	Blank(s)	Blank(s)	Blank(s)	Blank(s)	Blank(s)	Blank(s)	Blank(s)	Blank(s)	T3	N0	M1	0	None	None; diagnosed at autopsy		Recommended but not performed, patient refused	Blank(s)	Blank(s)	Blank(s)	Blank(s)	Blank(s)	Blank(s)	Blank(s)	98	0	Blank(s)
21993420	60-64 years	Female	2009	Tongue	TongueAnterior	22	8070	Well differentiated; Grade I	Not a paired site	Positive histology	8070/3: Squamous cell carcinoma, NOS	8050-8089: squamous cell neoplasms	Tongue	XIf Other and unspecified carcinomas	Localized	Localized	Localized only	Blank(s)	Blank(s)	Blank(s)	Blank(s)	Blank(s)	Blank(s)	Blank(s)	Blank(s)	Blank(s)	Blank(s)	Blank(s)	Blank(s)	Blank(s)	Blank(s)	T1	N0	M0	27	None	None; diagnosed at autopsy		Surgery performed	Blank(s)	Blank(s)	Blank(s)	Blank(s)	Blank(s)	Blank(s)	Blank(s)	98	0	Blank(s)
21993420	65-69 years	Female	2016	Lung and Bronchus	Lung	343	8070	Unknown	Left - origin of primary	Positive exfoliative cytology, no positive histology	8070/3: Squamous cell carcinoma, NOS	8050-8089: squamous cell neoplasms	Lung and Bronchus	XIf Other and unspecified carcinomas	Distant	Distant	Distant site(s)/node(s) involved	Blank(s)	Blank(s)	Blank(s)	Blank(s)	Blank(s)	Blank(s)	Blank(s)	Blank(s)	c3	c3	c1A	Clinical	Clinical	Clinical	Blank(s)	Blank(s)	Blank(s)	0	Biopsy or aspiration of regional lymph node, NOS	None; diagnosed at autopsy		Not recommended	Blank(s)	Blank(s)	Blank(s)	Blank(s)	Blank(s)	Blank(s)	13	95	95	No
21993431	60-64 years	Female	2009	Ovary	Ovary	569	8441	Unknown	Bilateral, single primary	Positive histology	8441/3: Serous cystadenocarcinoma, NOS	8440-8499: cystic, mucinous and serous neoplasms	Ovary	Xd Gonadal carcinomas	Distant	Distant	Distant site(s)/node(s) involved	Blank(s)	Blank(s)	Blank(s)	Blank(s)	Blank(s)	Blank(s)	Blank(s)	Blank(s)	Blank(s)	Blank(s)	Blank(s)	Blank(s)	Blank(s)	Blank(s)	T3c	N0	M0	57	None	None; diagnosed at autopsy		Surgery performed	Blank(s)	Blank(s)	Blank(s)	Blank(s)	Blank(s)	Blank(s)	Blank(s)	98	0	Blank(s)
21993431	65-69 years	Female	2014	Thyroid	Thyroid	739	8330	Unknown	Left - origin of primary	Positive histology	8330/3: Follicular adenocarcinoma, NOS	8140-8389: adenomas and adenocarcinomas	Thyroid	XIb Thyroid carcinomas	Unknown/unstaged	Unknown/unstaged	Unknown/unstaged/unspecified/DCO	Blank(s)	Blank(s)	Blank(s)	Blank(s)	UNK Stage	TX	NX	M0	Blank(s)	Blank(s)	Blank(s)	Blank(s)	Blank(s)	Blank(s)	TX	NX	MX	0	None	None; diagnosed at autopsy		Not recommended	Blank(s)	Blank(s)	Blank(s)	Blank(s)	Blank(s)	Blank(s)	Blank(s)	98	0	Unknown
21993447	45-49 years	Male	2009	Melanoma of the Skin	MelanomaSkin	444	8743	Unknown	Not a paired site	Positive histology	8743/3: Superficial spreading melanoma	8720-8799: nevi and melanomas	Melanoma of the Skin	XId Malignant melanomas	Localized	Localized	Localized only	Blank(s)	Blank(s)	Blank(s)	Blank(s)	Blank(s)	Blank(s)	Blank(s)	Blank(s)	Blank(s)	Blank(s)	Blank(s)	Blank(s)	Blank(s)	Blank(s)	T1b	N0	M0	30	4 or more regional lymph nodes removed	None; diagnosed at autopsy		Surgery performed	Blank(s)	Blank(s)	Blank(s)	Blank(s)	Blank(s)	Blank(s)	Blank(s)	0	5	Blank(s)
21993484	75-79 years	Male	2014	Prostate	Prostate	619	8140	Moderately differentiated; Grade II	Not a paired site	Positive histology	8140/3: Adenocarcinoma, NOS	8140-8389: adenomas and adenocarcinomas	Prostate	XIf Other and unspecified carcinomas	Regional	Regional	Regional by direct extension only	Blank(s)	Blank(s)	Blank(s)	Blank(s)	III	T3a	N0	M0	Blank(s)	Blank(s)	Blank(s)	Blank(s)	Blank(s)	Blank(s)	T3a	N0	M0	0	None	None; diagnosed at autopsy		Not recommended	Blank(s)	Blank(s)	Blank(s)	Blank(s)	Blank(s)	Blank(s)	Blank(s)	98	0	No
21993503	50-54 years	Female	2009	Lung and Bronchus	Lung	341	8140	Unknown	Right - origin of primary	Positive histology	8140/3: Adenocarcinoma, NOS	8140-8389: adenomas and adenocarcinomas	Lung and Bronchus	XIf Other and unspecified carcinomas	Distant	Distant	Distant site(s)/node(s) involved	Blank(s)	Blank(s)	Blank(s)	Blank(s)	Blank(s)	Blank(s)	Blank(s)	Blank(s)	Blank(s)	Blank(s)	Blank(s)	Blank(s)	Blank(s)	Blank(s)	TX	N0	M1	22	4 or more regional lymph nodes removed	Non-primary surgical procedure to distant site		Surgery performed	Blank(s)	Blank(s)	Blank(s)	Blank(s)	Blank(s)	Blank(s)	Blank(s)	0	7	Blank(s)
21993503	55-59 years	Female	2016	Breast	Breast	509	8000	Unknown	Paired site, but no information concerning laterality	Unknown	8000/3: Neoplasm, malignant	8000-8009: unspecified neoplasms	Breast	XIIb Other unspecified malignant tumors	Unknown/unstaged	Unknown/unstaged	Unknown/unstaged/unspecified/DCO	Blank(s)	Blank(s)	Blank(s)	Blank(s)	Blank(s)	Blank(s)	Blank(s)	Blank(s)	Not applicable	Not applicable	Not applicable	Unknown	Unknown	Unknown	Blank(s)	Blank(s)	Blank(s)	99	Unknown or not applicable	Unknown; death certificate only		Unknown; death certificate; or autopsy only (2003+)	Blank(s)	Blank(s)	Blank(s)	Blank(s)	Blank(s)	Blank(s)	999	99	99	Unknown
21993511	80-84 years	Male	2014	Pancreas	PancreasHead	250	8140	Unknown	Not a paired site	Positive exfoliative cytology, no positive histology	8140/3: Adenocarcinoma, NOS	8140-8389: adenomas and adenocarcinomas	Pancreas	XIf Other and unspecified carcinomas	Regional	Regional	Regional by direct extension only	Blank(s)	Blank(s)	Blank(s)	Blank(s)	IIA	T3	N0	M0	Blank(s)	Blank(s)	Blank(s)	Blank(s)	Blank(s)	Blank(s)	T3	N0	M0	0	None	None; diagnosed at autopsy		Not recommended	Blank(s)	Blank(s)	Blank(s)	Blank(s)	Blank(s)	Blank(s)	Blank(s)	98	0	No
21993519	65-69 years	Female	2011	Kidney and Renal Pelvis	KidneyParenchyma	649	8260	Poorly differentiated; Grade III	Right - origin of primary	Positive histology	8260/3: Papillary adenocarcinoma, NOS	8140-8389: adenomas and adenocarcinomas	Kidney	VIb Renal carcinomas	Localized	Localized	Localized only	Blank(s)	Blank(s)	Blank(s)	Blank(s)	I	T1b	N0	M0	Blank(s)	Blank(s)	Blank(s)	Blank(s)	Blank(s)	Blank(s)	T1b	N0	M0	30	None	None; diagnosed at autopsy		Surgery performed	Blank(s)	Blank(s)	Blank(s)	Blank(s)	Blank(s)	Blank(s)	Blank(s)	98	0	No
21993539	50-54 years	Female	2009	NHL - Nodal	Lymphoma	773	9591	Unknown	Not a paired site	Positive exfoliative cytology, no positive histology	9591/3: Non-Hodgkin lymphoma, NOS	9590-9599: malignant lymphomas, NOS or diffuse	NHL - Nodal	IIb Non-Hodgkin lymphomas (except Burkitt lymphoma)	Localized	Localized	Localized only	Blank(s)	Blank(s)	Blank(s)	Blank(s)	Blank(s)	Blank(s)	Blank(s)	Blank(s)	Blank(s)	Blank(s)	Blank(s)	Blank(s)	Blank(s)	Blank(s)	NA	NA	NA	0	Unknown or not applicable	None; diagnosed at autopsy		Not recommended	Blank(s)	Blank(s)	Blank(s)	Blank(s)	Blank(s)	Blank(s)	Blank(s)	99	99	Blank(s)
21993566	55-59 years	Female	2010	Corpus Uteri	CorpusCarcinoma	541	8380	Moderately differentiated; Grade II	Not a paired site	Positive histology	8380/3: Endometrioid carcinoma	8140-8389: adenomas and adenocarcinomas	Corpus Uteri	XIf Other and unspecified carcinomas	Localized	Localized	Localized only	Blank(s)	Blank(s)	Blank(s)	Blank(s)	IA	T1a	N0	M0	Blank(s)	Blank(s)	Blank(s)	Blank(s)	Blank(s)	Blank(s)	T1b	N0	M0	50	4 or more regional lymph nodes removed	None; diagnosed at autopsy		Surgery performed	Blank(s)	Blank(s)	Blank(s)	Blank(s)	Blank(s)	Blank(s)	Blank(s)	0	10	No
21993568	50-54 years	Male	2009	Ascending Colon	Colon	182	8140	Moderately differentiated; Grade II	Not a paired site	Positive histology	8140/3: Adenocarcinoma, NOS	8140-8389: adenomas and adenocarcinomas	Ascending Colon	XIf Other and unspecified carcinomas	Regional	Regional	Regional by direct extension only	Blank(s)	Blank(s)	Blank(s)	Blank(s)	Blank(s)	Blank(s)	Blank(s)	Blank(s)	Blank(s)	Blank(s)	Blank(s)	Blank(s)	Blank(s)	Blank(s)	T3	N0	M0	40	4 or more regional lymph nodes removed	None; diagnosed at autopsy		Surgery performed	Blank(s)	Blank(s)	Blank(s)	Blank(s)	Blank(s)	Blank(s)	Blank(s)	0	13	Blank(s)
21993568	55-59 years	Male	2013	Prostate	Prostate	619	8140	Poorly differentiated; Grade III	Not a paired site	Positive histology	8140/3: Adenocarcinoma, NOS	8140-8389: adenomas and adenocarcinomas	Prostate	XIf Other and unspecified carcinomas	Localized	Localized	Localized only	Blank(s)	Blank(s)	Blank(s)	Blank(s)	IIB	T2c	N0	M0	Blank(s)	Blank(s)	Blank(s)	Blank(s)	Blank(s)	Blank(s)	T2c	N0	M0	80	None	None; diagnosed at autopsy		Surgery performed	Blank(s)	Blank(s)	Blank(s)	Blank(s)	Blank(s)	Blank(s)	Blank(s)	98	0	No
21993607	65-69 years	Male	2009	Lung and Bronchus	Lung	341	8012	Unknown	Right - origin of primary	Positive histology	8012/3: Large cell carcinoma, NOS	8010-8049: epithelial neoplasms, NOS	Lung and Bronchus	XIf Other and unspecified carcinomas	Distant	Distant	Distant site(s)/node(s) involved	Blank(s)	Blank(s)	Blank(s)	Blank(s)	Blank(s)	Blank(s)	Blank(s)	Blank(s)	Blank(s)	Blank(s)	Blank(s)	Blank(s)	Blank(s)	Blank(s)	T2	N1	M1	0	None	None; diagnosed at autopsy		Not recommended	Blank(s)	Blank(s)	Blank(s)	Blank(s)	Blank(s)	Blank(s)	Blank(s)	98	0	Blank(s)
21993616	75-79 years	Female	2009	Breast	Breast	504	8500	Poorly differentiated; Grade III	Left - origin of primary	Positive histology	8500/3: Infiltrating duct carcinoma, NOS	8500-8549: ductal and lobular neoplasms	Breast	XIf Other and unspecified carcinomas	Localized	Localized	Localized only	Blank(s)	Blank(s)	Blank(s)	Blank(s)	Blank(s)	Blank(s)	Blank(s)	Blank(s)	Blank(s)	Blank(s)	Blank(s)	Blank(s)	Blank(s)	Blank(s)	T1c	N0	M0	42	Unknown or not applicable	None; diagnosed at autopsy		Surgery performed	Blank(s)	Blank(s)	Blank(s)	Blank(s)	Blank(s)	Blank(s)	Blank(s)	0	5	Blank(s)
21993622	70-74 years	Female	2009	Urinary Bladder	Bladder	670	8120	Poorly differentiated; Grade III	Not a paired site	Positive histology	8120/3: Transitional cell carcinoma, NOS	8120-8139: transitional cell papillomas and carcinomas	Urinary Bladder	XIf Other and unspecified carcinomas	Distant	Distant	Distant site(s)/node(s) involved	Blank(s)	Blank(s)	Blank(s)	Blank(s)	Blank(s)	Blank(s)	Blank(s)	Blank(s)	Blank(s)	Blank(s)	Blank(s)	Blank(s)	Blank(s)	Blank(s)	T2NOS	N0	M1	27	None	None; diagnosed at autopsy		Surgery performed	Blank(s)	Blank(s)	Blank(s)	Blank(s)	Blank(s)	Blank(s)	Blank(s)	98	0	Blank(s)
21993627	55-59 years	Female	2009	Myeloma	MyelomaPlasmaCellDisorder	421	9732	Unknown	Not a paired site	Radiography without microscopic confirm	9732/3: Plasma cell myeloma	9730-9739: plasma cell tumors	Myeloma	IIb Non-Hodgkin lymphomas (except Burkitt lymphoma)	Distant	Distant	Distant site(s)/node(s) involved	Blank(s)	Blank(s)	Blank(s)	Blank(s)	Blank(s)	Blank(s)	Blank(s)	Blank(s)	Blank(s)	Blank(s)	Blank(s)	Blank(s)	Blank(s)	Blank(s)	NA	NA	NA	98	Unknown or not applicable	None; diagnosed at autopsy		Not recommended	Blank(s)	Blank(s)	Blank(s)	Blank(s)	Blank(s)	Blank(s)	Blank(s)	99	99	Blank(s)
21993627	55-59 years	Female	2010	Kidney and Renal Pelvis	KidneyParenchyma	649	8010	Unknown	Right - origin of primary	Radiography without microscopic confirm	8010/3: Carcinoma, NOS	8010-8049: epithelial neoplasms, NOS	Kidney	VIb Renal carcinomas	Localized	Localized	Localized only	Blank(s)	Blank(s)	Blank(s)	Blank(s)	UNK Stage	TX	N0	M0	Blank(s)	Blank(s)	Blank(s)	Blank(s)	Blank(s)	Blank(s)	TX	N0	M0	0	None	None; diagnosed at autopsy		Not performed, patient died prior to recommended surgery	Blank(s)	Blank(s)	Blank(s)	Blank(s)	Blank(s)	Blank(s)	Blank(s)	98	0	No
21993658	65-69 years	Female	2009	Other Female Genital Organs	GenitalFemaleOther	579	8000	Unknown	Not a paired site	Radiography without microscopic confirm	8000/3: Neoplasm, malignant	8000-8009: unspecified neoplasms	Other Female Genital Organs	XIIb Other unspecified malignant tumors	Distant	Blank(s)	Distant site(s)/node(s) involved	Blank(s)	Blank(s)	Blank(s)	Blank(s)	Blank(s)	Blank(s)	Blank(s)	Blank(s)	Blank(s)	Blank(s)	Blank(s)	Blank(s)	Blank(s)	Blank(s)	NA	NA	NA	0	None	None; diagnosed at autopsy		Not recommended	Blank(s)	Blank(s)	Blank(s)	Blank(s)	Blank(s)	Blank(s)	Blank(s)	98	0	Blank(s)
21993658	65-69 years	Female	2011	Thyroid	Thyroid	739	8260	Poorly differentiated; Grade III	Not a paired site	Positive histology	8260/3: Papillary adenocarcinoma, NOS	8140-8389: adenomas and adenocarcinomas	Thyroid	XIb Thyroid carcinomas	Localized	Localized	Localized only	Blank(s)	Blank(s)	Blank(s)	Blank(s)	III	T3(m)	N0	M0	Blank(s)	Blank(s)	Blank(s)	Blank(s)	Blank(s)	Blank(s)	T3	N0	M0	50	None	None; diagnosed at autopsy		Surgery performed	Blank(s)	Blank(s)	Blank(s)	Blank(s)	Blank(s)	Blank(s)	Blank(s)	98	0	No
21993658	65-69 years	Female	2011	Urinary Bladder	Bladder	679	8120	Undifferentiated; anaplastic; Grade IV	Not a paired site	Positive histology	8120/3: Transitional cell carcinoma, NOS	8120-8139: transitional cell papillomas and carcinomas	Urinary Bladder	XIf Other and unspecified carcinomas	Localized	Localized	Localized only	Blank(s)	Blank(s)	Blank(s)	Blank(s)	I	T1	N0	M0	Blank(s)	Blank(s)	Blank(s)	Blank(s)	Blank(s)	Blank(s)	T1	N0	M0	0	None	None; diagnosed at autopsy		Recommended but not performed, patient refused	Blank(s)	Blank(s)	Blank(s)	Blank(s)	Blank(s)	Blank(s)	Blank(s)	98	0	No
21993668	65-69 years	Male	2009	Prostate	Prostate	619	8140	Moderately differentiated; Grade II	Not a paired site	Positive histology	8140/3: Adenocarcinoma, NOS	8140-8389: adenomas and adenocarcinomas	Prostate	XIf Other and unspecified carcinomas	Localized	Localized	Localized only	Blank(s)	Blank(s)	Blank(s)	Blank(s)	Blank(s)	Blank(s)	Blank(s)	Blank(s)	Blank(s)	Blank(s)	Blank(s)	Blank(s)	Blank(s)	Blank(s)	T1c	N0	M0	0	None	None; diagnosed at autopsy		Not recommended	Blank(s)	Blank(s)	Blank(s)	Blank(s)	Blank(s)	Blank(s)	Blank(s)	99	99	Blank(s)
21993668	65-69 years	Male	2009	Lung and Bronchus	Lung	343	8070	Unknown	Right - origin of primary	Positive histology	8070/3: Squamous cell carcinoma, NOS	8050-8089: squamous cell neoplasms	Lung and Bronchus	XIf Other and unspecified carcinomas	Distant	Distant	Distant site(s)/node(s) involved	Blank(s)	Blank(s)	Blank(s)	Blank(s)	Blank(s)	Blank(s)	Blank(s)	Blank(s)	Blank(s)	Blank(s)	Blank(s)	Blank(s)	Blank(s)	Blank(s)	T2	N2	M1	0	None	None; diagnosed at autopsy		Not recommended	Blank(s)	Blank(s)	Blank(s)	Blank(s)	Blank(s)	Blank(s)	Blank(s)	98	0	Blank(s)
21993673	70-74 years	Female	2013	Thyroid	Thyroid	739	8010	Unknown	Not a paired site	Positive histology	8010/3: Carcinoma, NOS	8010-8049: epithelial neoplasms, NOS	Thyroid	XIb Thyroid carcinomas	Distant	Distant	Distant site(s)/node(s) involved	Blank(s)	Blank(s)	Blank(s)	Blank(s)	IVC	TX	N0	M1	Blank(s)	Blank(s)	Blank(s)	Blank(s)	Blank(s)	Blank(s)	TX	N0	M1	0	None	None; diagnosed at autopsy		Not recommended	Blank(s)	Blank(s)	Blank(s)	Blank(s)	Blank(s)	Blank(s)	Blank(s)	98	0	No
21993679	55-59 years	Female	2009	Breast	Breast	508	8201	Well differentiated; Grade I	Left - origin of primary	Positive histology	8201/3: Cribriform carcinoma, NOS	8140-8389: adenomas and adenocarcinomas	Breast	XIf Other and unspecified carcinomas	Localized	Localized	Localized only	Blank(s)	Blank(s)	Blank(s)	Blank(s)	Blank(s)	Blank(s)	Blank(s)	Blank(s)	Blank(s)	Blank(s)	Blank(s)	Blank(s)	Blank(s)	Blank(s)	T1a	N0(i-)	M0	22	Unknown or not applicable	None; diagnosed at autopsy		Surgery performed	Blank(s)	Blank(s)	Blank(s)	Blank(s)	Blank(s)	Blank(s)	Blank(s)	0	2	Blank(s)
21993679	65-69 years	Female	2019	Breast	Blank(s)	509	8500	Blank(s)	Left - origin of primary	Positive histology	8500/3: Infiltrating duct carcinoma, NOS	8500-8549: ductal and lobular neoplasms	Breast	XIf Other and unspecified carcinomas	Localized	Blank(s)	Blank(s)	T1a	N0	M0	1A	Blank(s)	Blank(s)	Blank(s)	Blank(s)	Blank(s)	Blank(s)	Blank(s)	Blank(s)	Blank(s)	Blank(s)	Blank(s)	Blank(s)	Blank(s)	45	Unknown or not applicable	None; diagnosed at autopsy		Surgery performed	Blank(s)	Blank(s)	Blank(s)	Blank(s)	100	0	5	0	2	No
21993695	35-39 years	Male	2009	Anus, Anal Canal and Anorectum	Anus	211	8070	Moderately differentiated; Grade II	Not a paired site	Positive histology	8070/3: Squamous cell carcinoma, NOS	8050-8089: squamous cell neoplasms	Anus, Anal Canal and Anorectum	XIf Other and unspecified carcinomas	Regional	Regional	Regional by direct extension only	Blank(s)	Blank(s)	Blank(s)	Blank(s)	Blank(s)	Blank(s)	Blank(s)	Blank(s)	Blank(s)	Blank(s)	Blank(s)	Blank(s)	Blank(s)	Blank(s)	T1	N0	M0	0	None	None; diagnosed at autopsy		Not recommended	Blank(s)	Blank(s)	Blank(s)	Blank(s)	Blank(s)	Blank(s)	Blank(s)	98	0	Blank(s)
21993707	70-74 years	Female	2009	Chronic Myeloid Leukemia	HemeRetic	421	9863	Unknown	Not a paired site	Positive exfoliative cytology, no positive histology	9863/3: Chronic myeloid leukemia, NOS	9840-9939: myeloid leukemias (C42.1)	Chronic Myeloid Leukemia	Ic Chronic myeloproliferative diseases	Distant	Blank(s)	Distant site(s)/node(s) involved	Blank(s)	Blank(s)	Blank(s)	Blank(s)	Blank(s)	Blank(s)	Blank(s)	Blank(s)	Blank(s)	Blank(s)	Blank(s)	Blank(s)	Blank(s)	Blank(s)	NA	NA	NA	98	Unknown or not applicable	None; diagnosed at autopsy		Not recommended	Blank(s)	Blank(s)	Blank(s)	Blank(s)	Blank(s)	Blank(s)	Blank(s)	99	99	Blank(s)
21993707	70-74 years	Female	2009	Acute Lymphocytic Leukemia	HemeRetic	421	9836	B-cell; pre-B; B-precursor	Not a paired site	Positive histology	9836/3: Precursor B-cell lymphoblastic leukemia (OBS 2010+) see 9811/3	9820-9839: lymphoid leukemias (C42.1)	Acute Lymphocytic Leukemia	Ia Lymphoid leukemias	Distant	Blank(s)	Distant site(s)/node(s) involved	Blank(s)	Blank(s)	Blank(s)	Blank(s)	Blank(s)	Blank(s)	Blank(s)	Blank(s)	Blank(s)	Blank(s)	Blank(s)	Blank(s)	Blank(s)	Blank(s)	NA	NA	NA	98	Unknown or not applicable	None; diagnosed at autopsy		Not recommended	Blank(s)	Blank(s)	Blank(s)	Blank(s)	Blank(s)	Blank(s)	Blank(s)	99	99	Blank(s)
21993725	65-69 years	Male	2009	Sigmoid Colon	Colon	187	8263	Unknown	Not a paired site	Positive histology	8263/3: Adenocarcinoma in tubulovillous adenoma	8140-8389: adenomas and adenocarcinomas	Sigmoid Colon	XIf Other and unspecified carcinomas	Localized	Localized	Localized only	Blank(s)	Blank(s)	Blank(s)	Blank(s)	Blank(s)	Blank(s)	Blank(s)	Blank(s)	Blank(s)	Blank(s)	Blank(s)	Blank(s)	Blank(s)	Blank(s)	T1	N0	M0	30	4 or more regional lymph nodes removed	None; diagnosed at autopsy		Surgery performed	Blank(s)	Blank(s)	Blank(s)	Blank(s)	Blank(s)	Blank(s)	Blank(s)	0	5	Blank(s)
21993732	80-84 years	Female	2009	Other Biliary	BileDuctsPerihilar	240	8160	Unknown	Not a paired site	Positive histology	8160/3: Cholangiocarcinoma	8140-8389: adenomas and adenocarcinomas	Other Biliary	VIIb Hepatic carcinomas	Unknown/unstaged	Blank(s)	Unknown/unstaged/unspecified/DCO	Blank(s)	Blank(s)	Blank(s)	Blank(s)	Blank(s)	Blank(s)	Blank(s)	Blank(s)	Blank(s)	Blank(s)	Blank(s)	Blank(s)	Blank(s)	Blank(s)	TX	N0	M0	0	None	None; diagnosed at autopsy		Not recommended	Blank(s)	Blank(s)	Blank(s)	Blank(s)	Blank(s)	Blank(s)	Blank(s)	98	0	Blank(s)
21993748	70-74 years	Female	2009	Liver	Liver	220	8170	Well differentiated; Grade I	Not a paired site	Positive histology	8170/3: Hepatocellular carcinoma, NOS	8140-8389: adenomas and adenocarcinomas	Liver	VIIb Hepatic carcinomas	Localized	Localized	Localized only	Blank(s)	Blank(s)	Blank(s)	Blank(s)	Blank(s)	Blank(s)	Blank(s)	Blank(s)	Blank(s)	Blank(s)	Blank(s)	Blank(s)	Blank(s)	Blank(s)	T1	N0	M0	61	None	None; diagnosed at autopsy		Surgery performed	Blank(s)	Blank(s)	Blank(s)	Blank(s)	Blank(s)	Blank(s)	Blank(s)	98	0	Blank(s)
21993748	70-74 years	Female	2012	Hodgkin - Nodal	Lymphoma	778	9650	B-cell; pre-B; B-precursor	Not a paired site	Positive histology	9650/3: Classical Hodgkin lymphoma	9650-9669: hodgkin lymphomas	Hodgkin - Nodal	IIa Hodgkin lymphomas	Distant	Distant	Distant site(s)/node(s) involved	Blank(s)	Blank(s)	Blank(s)	Blank(s)	IIIA	NA	NA	NA	Blank(s)	Blank(s)	Blank(s)	Blank(s)	Blank(s)	Blank(s)	NA	NA	NA	0	Unknown or not applicable	None; diagnosed at autopsy		Not recommended	Blank(s)	Blank(s)	Blank(s)	Blank(s)	Blank(s)	Blank(s)	Blank(s)	99	99	N/A
21993749	50-54 years	Female	2009	Lung and Bronchus	Lung	341	8140	Unknown	Right - origin of primary	Positive exfoliative cytology, no positive histology	8140/3: Adenocarcinoma, NOS	8140-8389: adenomas and adenocarcinomas	Lung and Bronchus	XIf Other and unspecified carcinomas	Distant	Distant	Distant site(s)/node(s) involved	Blank(s)	Blank(s)	Blank(s)	Blank(s)	Blank(s)	Blank(s)	Blank(s)	Blank(s)	Blank(s)	Blank(s)	Blank(s)	Blank(s)	Blank(s)	Blank(s)	T3	N0	M1	0	None	None; diagnosed at autopsy		Not recommended	Blank(s)	Blank(s)	Blank(s)	Blank(s)	Blank(s)	Blank(s)	Blank(s)	98	0	Blank(s)
21993749	55-59 years	Female	2010	Lung and Bronchus	Lung	341	8013	Unknown	Right - origin of primary	Positive histology	8013/3: Large cell neuroendocrine carcinoma	8010-8049: epithelial neoplasms, NOS	Lung and Bronchus	XIf Other and unspecified carcinomas	Distant	Distant	Distant site(s)/node(s) involved	Blank(s)	Blank(s)	Blank(s)	Blank(s)	IV	TX	NX	M1b	Blank(s)	Blank(s)	Blank(s)	Blank(s)	Blank(s)	Blank(s)	TX	NX	M1	0	None	None; diagnosed at autopsy		Not recommended	Blank(s)	Blank(s)	Blank(s)	Blank(s)	Blank(s)	Blank(s)	Blank(s)	98	0	Unknown
21993766	70-74 years	Female	2009	Lung and Bronchus	Lung	343	8140	Unknown	Right - origin of primary	Positive histology	8140/3: Adenocarcinoma, NOS	8140-8389: adenomas and adenocarcinomas	Lung and Bronchus	XIf Other and unspecified carcinomas	Localized	Localized	Localized only	Blank(s)	Blank(s)	Blank(s)	Blank(s)	Blank(s)	Blank(s)	Blank(s)	Blank(s)	Blank(s)	Blank(s)	Blank(s)	Blank(s)	Blank(s)	Blank(s)	T2	N0	M0	0	None	None; diagnosed at autopsy		Not recommended	Blank(s)	Blank(s)	Blank(s)	Blank(s)	Blank(s)	Blank(s)	Blank(s)	98	0	Blank(s)
21993782	65-69 years	Male	2009	Melanoma of the Skin	MelanomaSkin	445	8720	Unknown	Right - origin of primary	Positive histology	8720/3: Malignant melanoma, NOS	8720-8799: nevi and melanomas	Melanoma of the Skin	XId Malignant melanomas	Localized	Localized	Localized only	Blank(s)	Blank(s)	Blank(s)	Blank(s)	Blank(s)	Blank(s)	Blank(s)	Blank(s)	Blank(s)	Blank(s)	Blank(s)	Blank(s)	Blank(s)	Blank(s)	T1a	N0	M0	46	None	None; diagnosed at autopsy		Surgery performed	Blank(s)	Blank(s)	Blank(s)	Blank(s)	Blank(s)	Blank(s)	Blank(s)	99	99	Blank(s)
21993806	45-49 years	Female	2009	Rectum	Rectum	209	8263	Moderately differentiated; Grade II	Not a paired site	Positive histology	8263/3: Adenocarcinoma in tubulovillous adenoma	8140-8389: adenomas and adenocarcinomas	Rectum	XIf Other and unspecified carcinomas	Localized	Localized	Localized only	Blank(s)	Blank(s)	Blank(s)	Blank(s)	Blank(s)	Blank(s)	Blank(s)	Blank(s)	Blank(s)	Blank(s)	Blank(s)	Blank(s)	Blank(s)	Blank(s)	T1	N0	M0	27	None	None; diagnosed at autopsy		Surgery performed	Blank(s)	Blank(s)	Blank(s)	Blank(s)	Blank(s)	Blank(s)	Blank(s)	0	98	Blank(s)
21993806	45-49 years	Female	2010	Rectum	Rectum	209	8000	Unknown	Not a paired site	Radiography without microscopic confirm	8000/3: Neoplasm, malignant	8000-8009: unspecified neoplasms	Rectum	XIIb Other unspecified malignant tumors	Regional	Regional	Regional by both direct extension and lymph node involvement	Blank(s)	Blank(s)	Blank(s)	Blank(s)	IIIB	T3	N1NOS	M0	Blank(s)	Blank(s)	Blank(s)	Blank(s)	Blank(s)	Blank(s)	T3	N1	M0	0	None	None; diagnosed at autopsy		Not recommended	Blank(s)	Blank(s)	Blank(s)	Blank(s)	Blank(s)	Blank(s)	Blank(s)	98	0	No
21993832	75-79 years	Male	2009	Miscellaneous	HemeRetic	421	9980	Unknown	Not a paired site	Positive exfoliative cytology, no positive histology	9980/3: Refractory anemia	9980-9989: myelodysplastic syndrome	Miscellaneous	Id Myelodysplastic syndrome and other myeloproliferative diseases	Distant	Blank(s)	Distant site(s)/node(s) involved	Blank(s)	Blank(s)	Blank(s)	Blank(s)	Blank(s)	Blank(s)	Blank(s)	Blank(s)	Blank(s)	Blank(s)	Blank(s)	Blank(s)	Blank(s)	Blank(s)	NA	NA	NA	98	Unknown or not applicable	None; diagnosed at autopsy		Not recommended	Blank(s)	Blank(s)	Blank(s)	Blank(s)	Blank(s)	Blank(s)	Blank(s)	99	99	Blank(s)
21993871	80-84 years	Female	2009	Breast	Breast	504	8500	Moderately differentiated; Grade II	Left - origin of primary	Positive histology	8500/3: Infiltrating duct carcinoma, NOS	8500-8549: ductal and lobular neoplasms	Breast	XIf Other and unspecified carcinomas	Localized	Localized	Localized only	Blank(s)	Blank(s)	Blank(s)	Blank(s)	Blank(s)	Blank(s)	Blank(s)	Blank(s)	Blank(s)	Blank(s)	Blank(s)	Blank(s)	Blank(s)	Blank(s)	T1b	N0	M0	24	Unknown or not applicable	None; diagnosed at autopsy		Surgery performed	Blank(s)	Blank(s)	Blank(s)	Blank(s)	Blank(s)	Blank(s)	Blank(s)	98	0	Blank(s)
21993910	70-74 years	Male	2009	NHL - Nodal	Lymphoma	774	9695	B-cell; pre-B; B-precursor	Not a paired site	Positive histology	9695/3: Follicular lymphoma, grade 1	9670-9699: nhl - mature b-cell lymphomas	NHL - Nodal	IIb Non-Hodgkin lymphomas (except Burkitt lymphoma)	Distant	Distant	Distant site(s)/node(s) involved	Blank(s)	Blank(s)	Blank(s)	Blank(s)	Blank(s)	Blank(s)	Blank(s)	Blank(s)	Blank(s)	Blank(s)	Blank(s)	Blank(s)	Blank(s)	Blank(s)	NA	NA	NA	0	Unknown or not applicable	None; diagnosed at autopsy		Not recommended	Blank(s)	Blank(s)	Blank(s)	Blank(s)	Blank(s)	Blank(s)	Blank(s)	99	99	Blank(s)
21993910	75-79 years	Male	2013	Miscellaneous	HemeRetic	421	9989	Unknown	Not a paired site	Positive histology	9989/3: Myelodysplastic syndrome, unclassifiable	9980-9989: myelodysplastic syndrome	Miscellaneous	Id Myelodysplastic syndrome and other myeloproliferative diseases	Distant	Blank(s)	Distant site(s)/node(s) involved	Blank(s)	Blank(s)	Blank(s)	Blank(s)	NA	NA	NA	NA	Blank(s)	Blank(s)	Blank(s)	Blank(s)	Blank(s)	Blank(s)	NA	NA	NA	98	Unknown or not applicable	None; diagnosed at autopsy		Not recommended	Blank(s)	Blank(s)	Blank(s)	Blank(s)	Blank(s)	Blank(s)	Blank(s)	99	99	N/A
21993923	60-64 years	Male	2009	Rectum	Rectum	209	8480	Unknown	Not a paired site	Positive histology	8480/3: Mucinous adenocarcinoma	8440-8499: cystic, mucinous and serous neoplasms	Rectum	XIf Other and unspecified carcinomas	Regional	Regional	Regional by both direct extension and lymph node involvement	Blank(s)	Blank(s)	Blank(s)	Blank(s)	Blank(s)	Blank(s)	Blank(s)	Blank(s)	Blank(s)	Blank(s)	Blank(s)	Blank(s)	Blank(s)	Blank(s)	T3	N2	M0	30	4 or more regional lymph nodes removed	None; diagnosed at autopsy		Surgery performed	Blank(s)	Blank(s)	Blank(s)	Blank(s)	Blank(s)	Blank(s)	Blank(s)	13	13	Blank(s)
21993923	70-74 years	Male	2015	Rectum	Rectum	209	8490	Poorly differentiated; Grade III	Not a paired site	Positive histology	8490/3: Signet ring cell carcinoma	8440-8499: cystic, mucinous and serous neoplasms	Rectum	XIf Other and unspecified carcinomas	Regional	Regional	Regional by both direct extension and lymph node involvement	Blank(s)	Blank(s)	Blank(s)	Blank(s)	IIIC	T4b	N1a	M0	Blank(s)	Blank(s)	Blank(s)	Blank(s)	Blank(s)	Blank(s)	T4	N1	M0	0	None	None; diagnosed at autopsy		Not recommended	Blank(s)	Blank(s)	Blank(s)	Blank(s)	Blank(s)	Blank(s)	Blank(s)	98	0	No
21993935	65-69 years	Female	2009	Splenic Flexure	Colon	185	8140	Moderately differentiated; Grade II	Not a paired site	Positive histology	8140/3: Adenocarcinoma, NOS	8140-8389: adenomas and adenocarcinomas	Splenic Flexure	XIf Other and unspecified carcinomas	Localized	Localized	Localized only	Blank(s)	Blank(s)	Blank(s)	Blank(s)	Blank(s)	Blank(s)	Blank(s)	Blank(s)	Blank(s)	Blank(s)	Blank(s)	Blank(s)	Blank(s)	Blank(s)	T1	N0	M0	40	4 or more regional lymph nodes removed	None; diagnosed at autopsy		Surgery performed	Blank(s)	Blank(s)	Blank(s)	Blank(s)	Blank(s)	Blank(s)	Blank(s)	0	22	Blank(s)
21993940	80-84 years	Male	2009	Urinary Bladder	Bladder	672	8120	Well differentiated; Grade I	Not a paired site	Positive histology	8120/3: Transitional cell carcinoma, NOS	8120-8139: transitional cell papillomas and carcinomas	Urinary Bladder	XIf Other and unspecified carcinomas	Localized	Localized	Localized only	Blank(s)	Blank(s)	Blank(s)	Blank(s)	Blank(s)	Blank(s)	Blank(s)	Blank(s)	Blank(s)	Blank(s)	Blank(s)	Blank(s)	Blank(s)	Blank(s)	T2NOS	NX	MX	20	None	None; diagnosed at autopsy		Surgery performed	Blank(s)	Blank(s)	Blank(s)	Blank(s)	Blank(s)	Blank(s)	Blank(s)	99	99	Blank(s)
21993954	70-74 years	Female	2009	Breast	Breast	508	8500	Moderately differentiated; Grade II	Left - origin of primary	Positive histology	8500/3: Infiltrating duct carcinoma, NOS	8500-8549: ductal and lobular neoplasms	Breast	XIf Other and unspecified carcinomas	Regional	Regional	Regional by direct extension only	Blank(s)	Blank(s)	Blank(s)	Blank(s)	Blank(s)	Blank(s)	Blank(s)	Blank(s)	Blank(s)	Blank(s)	Blank(s)	Blank(s)	Blank(s)	Blank(s)	T1c	N0(i-)	M0	22	Unknown or not applicable	None; diagnosed at autopsy		Surgery performed	Blank(s)	Blank(s)	Blank(s)	Blank(s)	Blank(s)	Blank(s)	Blank(s)	0	1	Blank(s)
21993954	70-74 years	Female	2010	Lung and Bronchus	Lung	341	8480	Well differentiated; Grade I	Right - origin of primary	Positive histology	8480/3: Mucinous adenocarcinoma	8440-8499: cystic, mucinous and serous neoplasms	Lung and Bronchus	XIf Other and unspecified carcinomas	Localized	Localized	Localized only	Blank(s)	Blank(s)	Blank(s)	Blank(s)	IA	T1b	N0	M0	Blank(s)	Blank(s)	Blank(s)	Blank(s)	Blank(s)	Blank(s)	T1	N0	M0	33	4 or more regional lymph nodes removed	None; diagnosed at autopsy		Surgery performed	Blank(s)	Blank(s)	Blank(s)	Blank(s)	Blank(s)	Blank(s)	Blank(s)	0	23	No
21993957	55-59 years	Female	2009	Breast	Breast	508	8500	Poorly differentiated; Grade III	Left - origin of primary	Positive histology	8500/3: Infiltrating duct carcinoma, NOS	8500-8549: ductal and lobular neoplasms	Breast	XIf Other and unspecified carcinomas	Distant	Distant	Distant site(s)/node(s) involved	Blank(s)	Blank(s)	Blank(s)	Blank(s)	Blank(s)	Blank(s)	Blank(s)	Blank(s)	Blank(s)	Blank(s)	Blank(s)	Blank(s)	Blank(s)	Blank(s)	T2	N1mi	M1	59	Unknown or not applicable	None; diagnosed at autopsy		Surgery performed	Blank(s)	Blank(s)	Blank(s)	Blank(s)	Blank(s)	Blank(s)	Blank(s)	2	6	Blank(s)
21993957	55-59 years	Female	2009	Breast	Breast	504	8500	Poorly differentiated; Grade III	Right - origin of primary	Positive histology	8500/3: Infiltrating duct carcinoma, NOS	8500-8549: ductal and lobular neoplasms	Breast	XIf Other and unspecified carcinomas	Distant	Distant	Distant site(s)/node(s) involved	Blank(s)	Blank(s)	Blank(s)	Blank(s)	Blank(s)	Blank(s)	Blank(s)	Blank(s)	Blank(s)	Blank(s)	Blank(s)	Blank(s)	Blank(s)	Blank(s)	T2	N2a	M1	59	Unknown or not applicable	None; diagnosed at autopsy		Surgery performed	Blank(s)	Blank(s)	Blank(s)	Blank(s)	Blank(s)	Blank(s)	Blank(s)	5	11	Blank(s)
21993968	55-59 years	Female	2009	Breast	Breast	504	8500	Moderately differentiated; Grade II	Left - origin of primary	Positive histology	8500/3: Infiltrating duct carcinoma, NOS	8500-8549: ductal and lobular neoplasms	Breast	XIf Other and unspecified carcinomas	Regional	Regional	Regional lymph nodes involved only	Blank(s)	Blank(s)	Blank(s)	Blank(s)	Blank(s)	Blank(s)	Blank(s)	Blank(s)	Blank(s)	Blank(s)	Blank(s)	Blank(s)	Blank(s)	Blank(s)	T2	N1mi	M0	22	Unknown or not applicable	None; diagnosed at autopsy		Surgery performed	Blank(s)	Blank(s)	Blank(s)	Blank(s)	Blank(s)	Blank(s)	Blank(s)	1	15	Blank(s)
21993968	60-64 years	Female	2016	Hepatic Flexure	Colon	183	8140	Moderately differentiated; Grade II	Not a paired site	Positive histology	8140/3: Adenocarcinoma, NOS	8140-8389: adenomas and adenocarcinomas	Hepatic Flexure	XIf Other and unspecified carcinomas	Regional	Regional	Regional by direct extension only	Blank(s)	Blank(s)	Blank(s)	Blank(s)	Blank(s)	Blank(s)	Blank(s)	Blank(s)	p4A	p0	c0	Pathologic	Pathologic	Clinical	Blank(s)	Blank(s)	Blank(s)	40	4 or more regional lymph nodes removed	Non-primary surgical procedure performed		Surgery performed	Blank(s)	Blank(s)	Blank(s)	Blank(s)	Blank(s)	Blank(s)	38	0	44	No
21993977	40-44 years	Female	2011	Breast	Breast	501	8500	Poorly differentiated; Grade III	Right - origin of primary	Positive histology	8500/3: Infiltrating duct carcinoma, NOS	8500-8549: ductal and lobular neoplasms	Breast	XIf Other and unspecified carcinomas	Localized	Localized	Localized only	Blank(s)	Blank(s)	Blank(s)	Blank(s)	IA	T1b	N0(i-)	M0	Blank(s)	Blank(s)	Blank(s)	Blank(s)	Blank(s)	Blank(s)	T1b	N0(i-)	M0	49	Unknown or not applicable	None; diagnosed at autopsy		Surgery performed	Blank(s)	Blank(s)	Blank(s)	Blank(s)	Blank(s)	Blank(s)	Blank(s)	0	2	No
21993979	55-59 years	Female	2009	Breast	Breast	508	8500	Moderately differentiated; Grade II	Right - origin of primary	Positive histology	8500/3: Infiltrating duct carcinoma, NOS	8500-8549: ductal and lobular neoplasms	Breast	XIf Other and unspecified carcinomas	Localized	Localized	Localized only	Blank(s)	Blank(s)	Blank(s)	Blank(s)	Blank(s)	Blank(s)	Blank(s)	Blank(s)	Blank(s)	Blank(s)	Blank(s)	Blank(s)	Blank(s)	Blank(s)	T1c	N0(mol-)	M0	22	Unknown or not applicable	None; diagnosed at autopsy		Surgery performed	Blank(s)	Blank(s)	Blank(s)	Blank(s)	Blank(s)	Blank(s)	Blank(s)	0	3	Blank(s)
21993979	65-69 years	Female	2019	Breast	Blank(s)	504	8500	Blank(s)	Left - origin of primary	Positive histology	8500/3: Infiltrating duct carcinoma, NOS	8500-8549: ductal and lobular neoplasms	Breast	XIf Other and unspecified carcinomas	Localized	Blank(s)	Blank(s)	T2	N0	M0	1B	Blank(s)	Blank(s)	Blank(s)	Blank(s)	Blank(s)	Blank(s)	Blank(s)	Blank(s)	Blank(s)	Blank(s)	Blank(s)	Blank(s)	Blank(s)	22	Unknown or not applicable	None; diagnosed at autopsy		Surgery performed	Blank(s)	Blank(s)	Blank(s)	Blank(s)	100	70	23	0	1	No
21993993	50-54 years	Female	2009	Thyroid	Thyroid	739	8260	Unknown	Not a paired site	Positive histology	8260/3: Papillary adenocarcinoma, NOS	8140-8389: adenomas and adenocarcinomas	Thyroid	XIb Thyroid carcinomas	Localized	Localized	Localized only	Blank(s)	Blank(s)	Blank(s)	Blank(s)	Blank(s)	Blank(s)	Blank(s)	Blank(s)	Blank(s)	Blank(s)	Blank(s)	Blank(s)	Blank(s)	Blank(s)	T1	N0	M0	50	1 to 3 regional lymph nodes removed	None; diagnosed at autopsy		Surgery performed	Blank(s)	Blank(s)	Blank(s)	Blank(s)	Blank(s)	Blank(s)	Blank(s)	0	2	Blank(s)
21994012	55-59 years	Male	2009	Tonsil	Oropharynx	99	8070	Moderately differentiated; Grade II	Right - origin of primary	Positive histology	8070/3: Squamous cell carcinoma, NOS	8050-8089: squamous cell neoplasms	Tonsil	XIf Other and unspecified carcinomas	Regional	Blank(s)	Regional by both direct extension and lymph node involvement	Blank(s)	Blank(s)	Blank(s)	Blank(s)	Blank(s)	Blank(s)	Blank(s)	Blank(s)	Blank(s)	Blank(s)	Blank(s)	Blank(s)	Blank(s)	Blank(s)	T2	N2b	M0	0	None	None; diagnosed at autopsy		Not recommended	Blank(s)	Blank(s)	Blank(s)	Blank(s)	Blank(s)	Blank(s)	Blank(s)	98	0	Blank(s)
21994012	55-59 years	Male	2009	Tonsil	Oropharynx	99	8070	Moderately differentiated; Grade II	Left - origin of primary	Positive histology	8070/3: Squamous cell carcinoma, NOS	8050-8089: squamous cell neoplasms	Tonsil	XIf Other and unspecified carcinomas	Regional	Blank(s)	Regional lymph nodes involved only	Blank(s)	Blank(s)	Blank(s)	Blank(s)	Blank(s)	Blank(s)	Blank(s)	Blank(s)	Blank(s)	Blank(s)	Blank(s)	Blank(s)	Blank(s)	Blank(s)	T1	N2b	M0	0	None	None; diagnosed at autopsy		Not recommended	Blank(s)	Blank(s)	Blank(s)	Blank(s)	Blank(s)	Blank(s)	Blank(s)	98	0	Blank(s)
21994012	55-59 years	Male	2010	Liver	Liver	220	8170	Unknown	Not a paired site	Positive exfoliative cytology, no positive histology	8170/3: Hepatocellular carcinoma, NOS	8140-8389: adenomas and adenocarcinomas	Liver	VIIb Hepatic carcinomas	Localized	Localized	Localized only	Blank(s)	Blank(s)	Blank(s)	Blank(s)	I	T1	N0	M0	Blank(s)	Blank(s)	Blank(s)	Blank(s)	Blank(s)	Blank(s)	T1	N0	M0	0	None	None; diagnosed at autopsy		Not recommended	Blank(s)	Blank(s)	Blank(s)	Blank(s)	Blank(s)	Blank(s)	Blank(s)	98	0	No
21994013	45-49 years	Female	2009	NHL - Nodal	Lymphoma	778	9680	B-cell; pre-B; B-precursor	Not a paired site	Positive histology	9680/3: Diffuse large B-cell lymphoma (DLBCL), NOS	9670-9699: nhl - mature b-cell lymphomas	NHL - Nodal	IIb Non-Hodgkin lymphomas (except Burkitt lymphoma)	Regional	Regional	Regional, NOS	Blank(s)	Blank(s)	Blank(s)	Blank(s)	Blank(s)	Blank(s)	Blank(s)	Blank(s)	Blank(s)	Blank(s)	Blank(s)	Blank(s)	Blank(s)	Blank(s)	NA	NA	NA	25	Unknown or not applicable	None; diagnosed at autopsy		Surgery performed	Blank(s)	Blank(s)	Blank(s)	Blank(s)	Blank(s)	Blank(s)	Blank(s)	99	99	Blank(s)
21994013	50-54 years	Female	2014	Breast	Breast	508	8522	Moderately differentiated; Grade II	Left - origin of primary	Positive histology	8522/3: Infiltrating duct and lobular carcinoma	8500-8549: ductal and lobular neoplasms	Breast	XIf Other and unspecified carcinomas	Regional	Regional	Regional lymph nodes involved only	Blank(s)	Blank(s)	Blank(s)	Blank(s)	IIB	T2	N1a	M0	Blank(s)	Blank(s)	Blank(s)	Blank(s)	Blank(s)	Blank(s)	T2	N1a	M0	43	Unknown or not applicable	None; diagnosed at autopsy		Surgery performed	Blank(s)	Blank(s)	Blank(s)	Blank(s)	Blank(s)	Blank(s)	Blank(s)	2	6	No
21994039	50-54 years	Male	2009	Rectum	NETRectum	209	8240	Unknown	Not a paired site	Positive histology	8240/3: Carcinoid tumor, NOS	8140-8389: adenomas and adenocarcinomas	Rectum	XIf Other and unspecified carcinomas	Unknown/unstaged	Unknown/unstaged	Unknown/unstaged/unspecified/DCO	Blank(s)	Blank(s)	Blank(s)	Blank(s)	Blank(s)	Blank(s)	Blank(s)	Blank(s)	Blank(s)	Blank(s)	Blank(s)	Blank(s)	Blank(s)	Blank(s)	NA	NA	NA	26	None	None; diagnosed at autopsy		Surgery performed	Blank(s)	Blank(s)	Blank(s)	Blank(s)	Blank(s)	Blank(s)	Blank(s)	98	0	Blank(s)
21994039	50-54 years	Male	2009	Descending Colon	Colon	186	8480	Well differentiated; Grade I	Not a paired site	Positive histology	8480/3: Mucinous adenocarcinoma	8440-8499: cystic, mucinous and serous neoplasms	Descending Colon	XIf Other and unspecified carcinomas	Distant	Distant	Distant site(s)/node(s) involved	Blank(s)	Blank(s)	Blank(s)	Blank(s)	Blank(s)	Blank(s)	Blank(s)	Blank(s)	Blank(s)	Blank(s)	Blank(s)	Blank(s)	Blank(s)	Blank(s)	T3	N0	M1	0	None	None; diagnosed at autopsy		Not recommended	Blank(s)	Blank(s)	Blank(s)	Blank(s)	Blank(s)	Blank(s)	Blank(s)	98	0	Blank(s)
21994041	85+ years	Male	2009	Urinary Bladder	Bladder	672	8130	Well differentiated; Grade I	Not a paired site	Positive histology	8130/3: Papillary transitional cell carcinoma	8120-8139: transitional cell papillomas and carcinomas	Urinary Bladder	XIf Other and unspecified carcinomas	In situ	In situ	In situ	Blank(s)	Blank(s)	Blank(s)	Blank(s)	Blank(s)	Blank(s)	Blank(s)	Blank(s)	Blank(s)	Blank(s)	Blank(s)	Blank(s)	Blank(s)	Blank(s)	Ta	N0	M0	27	None	None; diagnosed at autopsy		Surgery performed	Blank(s)	Blank(s)	Blank(s)	Blank(s)	Blank(s)	Blank(s)	Blank(s)	98	0	Blank(s)
21994054	60-64 years	Male	2009	Eye and Orbit	MelanomaChoroid	693	8720	Unknown	Left - origin of primary	Direct visualization without microscopic confirmation	8720/3: Malignant melanoma, NOS	8720-8799: nevi and melanomas	Eye and Orbit - Melanoma	XId Malignant melanomas	Localized	Blank(s)	Localized only	Blank(s)	Blank(s)	Blank(s)	Blank(s)	Blank(s)	Blank(s)	Blank(s)	Blank(s)	Blank(s)	Blank(s)	Blank(s)	Blank(s)	Blank(s)	Blank(s)	T2a	N0	M0	0	None	None; diagnosed at autopsy		Not recommended	Blank(s)	Blank(s)	Blank(s)	Blank(s)	Blank(s)	Blank(s)	Blank(s)	98	0	Blank(s)
21994064	60-64 years	Female	2009	Lung and Bronchus	Lung	343	8250	Well differentiated; Grade I	Left - origin of primary	Positive histology	8250/3: Bronchiolo-alveolar adenocarcinoma, NOS	8140-8389: adenomas and adenocarcinomas	Lung and Bronchus	XIf Other and unspecified carcinomas	Localized	Localized	Localized only	Blank(s)	Blank(s)	Blank(s)	Blank(s)	Blank(s)	Blank(s)	Blank(s)	Blank(s)	Blank(s)	Blank(s)	Blank(s)	Blank(s)	Blank(s)	Blank(s)	T1	N0	M0	33	4 or more regional lymph nodes removed	None; diagnosed at autopsy		Surgery performed	Blank(s)	Blank(s)	Blank(s)	Blank(s)	Blank(s)	Blank(s)	Blank(s)	0	13	Blank(s)
21994064	65-69 years	Female	2014	Thyroid	Thyroid	739	8260	Unknown	Right - origin of primary	Positive exfoliative cytology, no positive histology	8260/3: Papillary adenocarcinoma, NOS	8140-8389: adenomas and adenocarcinomas	Thyroid	XIb Thyroid carcinomas	Unknown/unstaged	Unknown/unstaged	Unknown/unstaged/unspecified/DCO	Blank(s)	Blank(s)	Blank(s)	Blank(s)	UNK Stage	TX	NX	M0	Blank(s)	Blank(s)	Blank(s)	Blank(s)	Blank(s)	Blank(s)	TX	NX	M0	0	None	None; diagnosed at autopsy		Not recommended	Blank(s)	Blank(s)	Blank(s)	Blank(s)	Blank(s)	Blank(s)	Blank(s)	99	99	No
21994071	70-74 years	Male	2008	Prostate	Prostate	619	8140	Poorly differentiated; Grade III	Not a paired site	Positive histology	8140/3: Adenocarcinoma, NOS	8140-8389: adenomas and adenocarcinomas	Prostate	XIf Other and unspecified carcinomas	Localized	Localized	Localized only	Blank(s)	Blank(s)	Blank(s)	Blank(s)	Blank(s)	Blank(s)	Blank(s)	Blank(s)	Blank(s)	Blank(s)	Blank(s)	Blank(s)	Blank(s)	Blank(s)	T1c	N0	M0	0	None	None; diagnosed at autopsy		Not recommended	Blank(s)	Blank(s)	Blank(s)	Blank(s)	Blank(s)	Blank(s)	Blank(s)	0	98	Blank(s)
21994086	65-69 years	Female	2016	Lung and Bronchus	Lung	341	8070	Unknown	Right - origin of primary	Positive histology	8070/3: Squamous cell carcinoma, NOS	8050-8089: squamous cell neoplasms	Lung and Bronchus	XIf Other and unspecified carcinomas	Distant	Distant	Distant site(s)/node(s) involved	Blank(s)	Blank(s)	Blank(s)	Blank(s)	Blank(s)	Blank(s)	Blank(s)	Blank(s)	c3	c3	c1B	Clinical	Clinical	Clinical	Blank(s)	Blank(s)	Blank(s)	0	Biopsy or aspiration of regional lymph node, NOS	None; diagnosed at autopsy		Not recommended	Blank(s)	Blank(s)	Blank(s)	Blank(s)	Blank(s)	Blank(s)	118	0	95	No
21994087	50-54 years	Female	2009	Ovary	Ovary	569	8441	Undifferentiated; anaplastic; Grade IV	Bilateral, single primary	Positive histology	8441/3: Serous cystadenocarcinoma, NOS	8440-8499: cystic, mucinous and serous neoplasms	Ovary	Xd Gonadal carcinomas	Distant	Distant	Distant site(s)/node(s) involved	Blank(s)	Blank(s)	Blank(s)	Blank(s)	Blank(s)	Blank(s)	Blank(s)	Blank(s)	Blank(s)	Blank(s)	Blank(s)	Blank(s)	Blank(s)	Blank(s)	T3c	N1	M0	56	4 or more regional lymph nodes removed	None; diagnosed at autopsy		Surgery performed	Blank(s)	Blank(s)	Blank(s)	Blank(s)	Blank(s)	Blank(s)	Blank(s)	3	25	Blank(s)
21994100	75-79 years	Female	2009	Ascending Colon	Colon	182	8140	Moderately differentiated; Grade II	Not a paired site	Positive histology	8140/3: Adenocarcinoma, NOS	8140-8389: adenomas and adenocarcinomas	Ascending Colon	XIf Other and unspecified carcinomas	Regional	Regional	Regional by both direct extension and lymph node involvement	Blank(s)	Blank(s)	Blank(s)	Blank(s)	Blank(s)	Blank(s)	Blank(s)	Blank(s)	Blank(s)	Blank(s)	Blank(s)	Blank(s)	Blank(s)	Blank(s)	T3	N1	M0	40	4 or more regional lymph nodes removed	None; diagnosed at autopsy		Surgery performed	Blank(s)	Blank(s)	Blank(s)	Blank(s)	Blank(s)	Blank(s)	Blank(s)	1	11	Blank(s)
21994100	75-79 years	Female	2009	Thyroid	Thyroid	739	8260	Unknown	Not a paired site	Positive exfoliative cytology, no positive histology	8260/3: Papillary adenocarcinoma, NOS	8140-8389: adenomas and adenocarcinomas	Thyroid	XIb Thyroid carcinomas	Localized	Localized	Localized only	Blank(s)	Blank(s)	Blank(s)	Blank(s)	Blank(s)	Blank(s)	Blank(s)	Blank(s)	Blank(s)	Blank(s)	Blank(s)	Blank(s)	Blank(s)	Blank(s)	T1	N0	M0	0	None	None; diagnosed at autopsy		Not recommended	Blank(s)	Blank(s)	Blank(s)	Blank(s)	Blank(s)	Blank(s)	Blank(s)	98	0	Blank(s)
21994113	65-69 years	Female	2016	Cecum	Colon	180	8140	Moderately differentiated; Grade II	Not a paired site	Positive histology	8140/3: Adenocarcinoma, NOS	8140-8389: adenomas and adenocarcinomas	Cecum	XIf Other and unspecified carcinomas	Regional	Regional	Regional by both direct extension and lymph node involvement	Blank(s)	Blank(s)	Blank(s)	Blank(s)	Blank(s)	Blank(s)	Blank(s)	Blank(s)	p4A	p1C	c0	Pathologic	Pathologic	Clinical	Blank(s)	Blank(s)	Blank(s)	30	4 or more regional lymph nodes removed	None; diagnosed at autopsy		Surgery performed	Blank(s)	Blank(s)	Blank(s)	Blank(s)	Blank(s)	Blank(s)	78	0	19	No
21994115	50-54 years	Female	2009	Breast	Breast	502	8500	Poorly differentiated; Grade III	Left - origin of primary	Positive histology	8500/3: Infiltrating duct carcinoma, NOS	8500-8549: ductal and lobular neoplasms	Breast	XIf Other and unspecified carcinomas	Regional	Regional	Regional lymph nodes involved only	Blank(s)	Blank(s)	Blank(s)	Blank(s)	Blank(s)	Blank(s)	Blank(s)	Blank(s)	Blank(s)	Blank(s)	Blank(s)	Blank(s)	Blank(s)	Blank(s)	T1c	N1mi	M0	58	Unknown or not applicable	None; diagnosed at autopsy		Surgery performed	Blank(s)	Blank(s)	Blank(s)	Blank(s)	Blank(s)	Blank(s)	Blank(s)	1	12	Blank(s)
21994115	60-64 years	Female	2016	Breast	Breast	503	8500	Poorly differentiated; Grade III	Left - origin of primary	Positive histology	8500/3: Infiltrating duct carcinoma, NOS	8500-8549: ductal and lobular neoplasms	Breast	XIf Other and unspecified carcinomas	Regional	Regional	Regional by direct extension only	Blank(s)	Blank(s)	Blank(s)	Blank(s)	Blank(s)	Blank(s)	Blank(s)	Blank(s)	p4A	c0	c0	Pathologic	Clinical	Clinical	Blank(s)	Blank(s)	Blank(s)	75	Unknown or not applicable	None; diagnosed at autopsy		Surgery performed	Blank(s)	Blank(s)	Blank(s)	Blank(s)	Blank(s)	Blank(s)	10	98	0	No
21994135	55-59 years	Female	2009	Breast	Breast	508	8500	Poorly differentiated; Grade III	Left - origin of primary	Positive histology	8500/3: Infiltrating duct carcinoma, NOS	8500-8549: ductal and lobular neoplasms	Breast	XIf Other and unspecified carcinomas	Localized	Localized	Localized only	Blank(s)	Blank(s)	Blank(s)	Blank(s)	Blank(s)	Blank(s)	Blank(s)	Blank(s)	Blank(s)	Blank(s)	Blank(s)	Blank(s)	Blank(s)	Blank(s)	T1c	N0(i-)	M0	48	Unknown or not applicable	None; diagnosed at autopsy		Surgery performed	Blank(s)	Blank(s)	Blank(s)	Blank(s)	Blank(s)	Blank(s)	Blank(s)	0	1	Blank(s)
21994135	55-59 years	Female	2009	Breast	Breast	508	8211	Well differentiated; Grade I	Right - origin of primary	Positive histology	8211/3: Tubular adenocarcinoma	8140-8389: adenomas and adenocarcinomas	Breast	XIf Other and unspecified carcinomas	Localized	Localized	Localized only	Blank(s)	Blank(s)	Blank(s)	Blank(s)	Blank(s)	Blank(s)	Blank(s)	Blank(s)	Blank(s)	Blank(s)	Blank(s)	Blank(s)	Blank(s)	Blank(s)	T1b	N0(i-)	M0	48	Unknown or not applicable	None; diagnosed at autopsy		Surgery performed	Blank(s)	Blank(s)	Blank(s)	Blank(s)	Blank(s)	Blank(s)	Blank(s)	0	1	Blank(s)
21994160	70-74 years	Female	2009	Rectosigmoid Junction	Rectum	199	8480	Unknown	Not a paired site	Positive histology	8480/3: Mucinous adenocarcinoma	8440-8499: cystic, mucinous and serous neoplasms	Rectosigmoid Junction	XIf Other and unspecified carcinomas	Regional	Regional	Regional by direct extension only	Blank(s)	Blank(s)	Blank(s)	Blank(s)	Blank(s)	Blank(s)	Blank(s)	Blank(s)	Blank(s)	Blank(s)	Blank(s)	Blank(s)	Blank(s)	Blank(s)	T3	N0	M0	30	4 or more regional lymph nodes removed	None; diagnosed at autopsy		Surgery performed	Blank(s)	Blank(s)	Blank(s)	Blank(s)	Blank(s)	Blank(s)	Blank(s)	0	14	Blank(s)
21994172	50-54 years	Female	2009	Corpus Uteri	CorpusCarcinoma	541	8380	Poorly differentiated; Grade III	Not a paired site	Positive histology	8380/3: Endometrioid carcinoma	8140-8389: adenomas and adenocarcinomas	Corpus Uteri	XIf Other and unspecified carcinomas	Localized	Localized	Localized only	Blank(s)	Blank(s)	Blank(s)	Blank(s)	Blank(s)	Blank(s)	Blank(s)	Blank(s)	Blank(s)	Blank(s)	Blank(s)	Blank(s)	Blank(s)	Blank(s)	T1b	N0	M0	50	4 or more regional lymph nodes removed	None; diagnosed at autopsy		Surgery performed	Blank(s)	Blank(s)	Blank(s)	Blank(s)	Blank(s)	Blank(s)	Blank(s)	0	16	Blank(s)
21994182	65-69 years	Female	2009	Breast	Breast	504	8500	Moderately differentiated; Grade II	Left - origin of primary	Positive histology	8500/3: Infiltrating duct carcinoma, NOS	8500-8549: ductal and lobular neoplasms	Breast	XIf Other and unspecified carcinomas	Localized	Localized	Localized only	Blank(s)	Blank(s)	Blank(s)	Blank(s)	Blank(s)	Blank(s)	Blank(s)	Blank(s)	Blank(s)	Blank(s)	Blank(s)	Blank(s)	Blank(s)	Blank(s)	T1c	N0(i-)	M0	22	Unknown or not applicable	None; diagnosed at autopsy		Surgery performed	Blank(s)	Blank(s)	Blank(s)	Blank(s)	Blank(s)	Blank(s)	Blank(s)	0	1	Blank(s)
21994182	65-69 years	Female	2009	Breast	Breast	504	8211	Well differentiated; Grade I	Right - origin of primary	Positive histology	8211/3: Tubular adenocarcinoma	8140-8389: adenomas and adenocarcinomas	Breast	XIf Other and unspecified carcinomas	Localized	Localized	Localized only	Blank(s)	Blank(s)	Blank(s)	Blank(s)	Blank(s)	Blank(s)	Blank(s)	Blank(s)	Blank(s)	Blank(s)	Blank(s)	Blank(s)	Blank(s)	Blank(s)	T1b	N0(i-)	M0	23	Unknown or not applicable	None; diagnosed at autopsy		Surgery performed	Blank(s)	Blank(s)	Blank(s)	Blank(s)	Blank(s)	Blank(s)	Blank(s)	0	1	Blank(s)
21994203	35-39 years	Female	2012	Breast	Breast	508	8500	Unknown	Left - origin of primary	Positive histology	8500/3: Infiltrating duct carcinoma, NOS	8500-8549: ductal and lobular neoplasms	Breast	XIf Other and unspecified carcinomas	Localized	Localized	Localized only	Blank(s)	Blank(s)	Blank(s)	Blank(s)	IA	T1b	N0	M0	Blank(s)	Blank(s)	Blank(s)	Blank(s)	Blank(s)	Blank(s)	T1b	N0	M0	22	Unknown or not applicable	None; diagnosed at autopsy		Surgery performed	Blank(s)	Blank(s)	Blank(s)	Blank(s)	Blank(s)	Blank(s)	Blank(s)	98	0	No
21994206	65-69 years	Male	2009	Urinary Bladder	Bladder	675	8130	Poorly differentiated; Grade III	Not a paired site	Positive histology	8130/3: Papillary transitional cell carcinoma	8120-8139: transitional cell papillomas and carcinomas	Urinary Bladder	XIf Other and unspecified carcinomas	Localized	Localized	Localized only	Blank(s)	Blank(s)	Blank(s)	Blank(s)	Blank(s)	Blank(s)	Blank(s)	Blank(s)	Blank(s)	Blank(s)	Blank(s)	Blank(s)	Blank(s)	Blank(s)	T1	N0	M0	27	None	None; diagnosed at autopsy		Surgery performed	Blank(s)	Blank(s)	Blank(s)	Blank(s)	Blank(s)	Blank(s)	Blank(s)	98	0	Blank(s)
21994206	75-79 years	Male	2019	Other Urinary Organs	Blank(s)	680	8130	Blank(s)	Not a paired site	Positive histology	8130/3: Papillary transitional cell carcinoma	8120-8139: transitional cell papillomas and carcinomas	Other Urinary Organs	XIf Other and unspecified carcinomas	Regional	Blank(s)	Blank(s)	T2	N0	M0	2	Blank(s)	Blank(s)	Blank(s)	Blank(s)	Blank(s)	Blank(s)	Blank(s)	Blank(s)	Blank(s)	Blank(s)	Blank(s)	Blank(s)	Blank(s)	30	None	None; diagnosed at autopsy		Surgery performed	Blank(s)	Blank(s)	Blank(s)	Blank(s)	300	0	24	98	0	No
21994213	60-64 years	Male	2009	Prostate	Prostate	619	8140	Poorly differentiated; Grade III	Not a paired site	Positive histology	8140/3: Adenocarcinoma, NOS	8140-8389: adenomas and adenocarcinomas	Prostate	XIf Other and unspecified carcinomas	Regional	Regional	Regional by direct extension only	Blank(s)	Blank(s)	Blank(s)	Blank(s)	Blank(s)	Blank(s)	Blank(s)	Blank(s)	Blank(s)	Blank(s)	Blank(s)	Blank(s)	Blank(s)	Blank(s)	T3b	N0	M0	50	Number of regional lymph nodes removed unknown	None; diagnosed at autopsy		Surgery performed	Blank(s)	Blank(s)	Blank(s)	Blank(s)	Blank(s)	Blank(s)	Blank(s)	0	97	Blank(s)
21994213	70-74 years	Male	2017	Urinary Bladder	Bladder	679	8130	Moderately differentiated; Grade II	Not a paired site	Positive histology	8130/3: Papillary transitional cell carcinoma	8120-8139: transitional cell papillomas and carcinomas	Urinary Bladder	XIf Other and unspecified carcinomas	In situ	In situ	In situ	Blank(s)	Blank(s)	Blank(s)	Blank(s)	Blank(s)	Blank(s)	Blank(s)	Blank(s)	pA	c0	c0	Clinical	Clinical	Clinical	Blank(s)	Blank(s)	Blank(s)	27	None	None; diagnosed at autopsy		Surgery performed	Blank(s)	Blank(s)	Blank(s)	Blank(s)	Blank(s)	Blank(s)	999	98	0	No
21994215	60-64 years	Female	2009	Breast	Breast	504	8500	Moderately differentiated; Grade II	Right - origin of primary	Positive histology	8500/3: Infiltrating duct carcinoma, NOS	8500-8549: ductal and lobular neoplasms	Breast	XIf Other and unspecified carcinomas	Regional	Regional	Regional lymph nodes involved only	Blank(s)	Blank(s)	Blank(s)	Blank(s)	Blank(s)	Blank(s)	Blank(s)	Blank(s)	Blank(s)	Blank(s)	Blank(s)	Blank(s)	Blank(s)	Blank(s)	T2	N1a	M0	46	Unknown or not applicable	None; diagnosed at autopsy		Surgery performed	Blank(s)	Blank(s)	Blank(s)	Blank(s)	Blank(s)	Blank(s)	Blank(s)	1	17	Blank(s)
21994239	45-49 years	Male	2009	NHL - Nodal	Lymphoma	778	9687	B-cell; pre-B; B-precursor	Not a paired site	Positive histology	9687/3: Burkitt lymphoma	9670-9699: nhl - mature b-cell lymphomas	NHL - Nodal	IIc Burkitt lymphoma	Distant	Distant	Distant site(s)/node(s) involved	Blank(s)	Blank(s)	Blank(s)	Blank(s)	Blank(s)	Blank(s)	Blank(s)	Blank(s)	Blank(s)	Blank(s)	Blank(s)	Blank(s)	Blank(s)	Blank(s)	NA	NA	NA	25	Unknown or not applicable	None; diagnosed at autopsy		Surgery performed	Blank(s)	Blank(s)	Blank(s)	Blank(s)	Blank(s)	Blank(s)	Blank(s)	99	99	Blank(s)
21994278	70-74 years	Female	2008	Melanoma of the Skin	MelanomaSkin	443	8742	Unknown	Right - origin of primary	Positive histology	8742/3: Lentigo maligna melanoma	8720-8799: nevi and melanomas	Melanoma of the Skin	XId Malignant melanomas	Localized	Localized	Localized only	Blank(s)	Blank(s)	Blank(s)	Blank(s)	Blank(s)	Blank(s)	Blank(s)	Blank(s)	Blank(s)	Blank(s)	Blank(s)	Blank(s)	Blank(s)	Blank(s)	T1a	N0	M0	34	None	None; diagnosed at autopsy		Surgery performed	Blank(s)	Blank(s)	Blank(s)	Blank(s)	Blank(s)	Blank(s)	Blank(s)	98	0	Blank(s)
21994278	70-74 years	Female	2009	Acute Monocytic Leukemia	HemeRetic	421	9891	Unknown	Not a paired site	Positive histology	9891/3: Acute monoblastic and monocytic leukemia	9840-9939: myeloid leukemias (C42.1)	Acute Monocytic Leukemia	Ib Acute myeloid leukemias	Distant	Blank(s)	Distant site(s)/node(s) involved	Blank(s)	Blank(s)	Blank(s)	Blank(s)	Blank(s)	Blank(s)	Blank(s)	Blank(s)	Blank(s)	Blank(s)	Blank(s)	Blank(s)	Blank(s)	Blank(s)	NA	NA	NA	98	Unknown or not applicable	None; diagnosed at autopsy		Not recommended	Blank(s)	Blank(s)	Blank(s)	Blank(s)	Blank(s)	Blank(s)	Blank(s)	99	99	Blank(s)
21994278	70-74 years	Female	2009	Lung and Bronchus	Lung	343	8041	Poorly differentiated; Grade III	Right - origin of primary	Positive histology	8041/3: Small cell carcinoma, NOS	8010-8049: epithelial neoplasms, NOS	Lung and Bronchus	XIf Other and unspecified carcinomas	Distant	Distant	Distant site(s)/node(s) involved	Blank(s)	Blank(s)	Blank(s)	Blank(s)	Blank(s)	Blank(s)	Blank(s)	Blank(s)	Blank(s)	Blank(s)	Blank(s)	Blank(s)	Blank(s)	Blank(s)	T4	N2	M1	0	None	None; diagnosed at autopsy		Not recommended	Blank(s)	Blank(s)	Blank(s)	Blank(s)	Blank(s)	Blank(s)	Blank(s)	98	0	Blank(s)
21994301	80-84 years	Female	2009	Breast	Breast	508	8500	Moderately differentiated; Grade II	Right - origin of primary	Positive histology	8500/3: Infiltrating duct carcinoma, NOS	8500-8549: ductal and lobular neoplasms	Breast	XIf Other and unspecified carcinomas	Localized	Localized	Localized only	Blank(s)	Blank(s)	Blank(s)	Blank(s)	Blank(s)	Blank(s)	Blank(s)	Blank(s)	Blank(s)	Blank(s)	Blank(s)	Blank(s)	Blank(s)	Blank(s)	T2	N0(i-)	M0	22	Unknown or not applicable	None; diagnosed at autopsy		Surgery performed	Blank(s)	Blank(s)	Blank(s)	Blank(s)	Blank(s)	Blank(s)	Blank(s)	0	1	Blank(s)
21994302	75-79 years	Male	2009	Prostate	Prostate	619	8140	Moderately differentiated; Grade II	Not a paired site	Positive histology	8140/3: Adenocarcinoma, NOS	8140-8389: adenomas and adenocarcinomas	Prostate	XIf Other and unspecified carcinomas	Localized	Localized	Localized only	Blank(s)	Blank(s)	Blank(s)	Blank(s)	Blank(s)	Blank(s)	Blank(s)	Blank(s)	Blank(s)	Blank(s)	Blank(s)	Blank(s)	Blank(s)	Blank(s)	T1c	N0	M0	0	None	None; diagnosed at autopsy		Not recommended	Blank(s)	Blank(s)	Blank(s)	Blank(s)	Blank(s)	Blank(s)	Blank(s)	0	98	Blank(s)
21994302	80-84 years	Male	2017	Pancreas	PancreasHead	250	8500	Moderately differentiated; Grade II	Not a paired site	Positive histology	8500/3: Infiltrating duct carcinoma, NOS	8500-8549: ductal and lobular neoplasms	Pancreas	XIf Other and unspecified carcinomas	Regional	Regional	Regional by direct extension only	Blank(s)	Blank(s)	Blank(s)	Blank(s)	Blank(s)	Blank(s)	Blank(s)	Blank(s)	Blank(s)	Blank(s)	Blank(s)	Blank(s)	Blank(s)	Blank(s)	Blank(s)	Blank(s)	Blank(s)	37	4 or more regional lymph nodes removed	None; diagnosed at autopsy		Surgery performed	Blank(s)	Blank(s)	Blank(s)	Blank(s)	Blank(s)	Blank(s)	27	0	27	No
21994305	65-69 years	Male	2009	Larynx	LarynxSupraglottic	321	8070	Moderately differentiated; Grade II	Not a paired site	Positive histology	8070/3: Squamous cell carcinoma, NOS	8050-8089: squamous cell neoplasms	Larynx	XIf Other and unspecified carcinomas	Regional	Regional	Regional by both direct extension and lymph node involvement	Blank(s)	Blank(s)	Blank(s)	Blank(s)	Blank(s)	Blank(s)	Blank(s)	Blank(s)	Blank(s)	Blank(s)	Blank(s)	Blank(s)	Blank(s)	Blank(s)	T3	N2b	M0	0	None	None; diagnosed at autopsy		Not recommended	Blank(s)	Blank(s)	Blank(s)	Blank(s)	Blank(s)	Blank(s)	Blank(s)	97	97	Blank(s)
21994305	75-79 years	Male	2017	Urinary Bladder	Bladder	679	8130	Undifferentiated; anaplastic; Grade IV	Not a paired site	Positive histology	8130/3: Papillary transitional cell carcinoma	8120-8139: transitional cell papillomas and carcinomas	Urinary Bladder	XIf Other and unspecified carcinomas	Localized	Localized	Localized only	Blank(s)	Blank(s)	Blank(s)	Blank(s)	Blank(s)	Blank(s)	Blank(s)	Blank(s)	c1	c0	c0	Clinical	Clinical	Clinical	Blank(s)	Blank(s)	Blank(s)	27	None	None; diagnosed at autopsy		Surgery performed	Blank(s)	Blank(s)	Blank(s)	Blank(s)	Blank(s)	Blank(s)	60	98	0	No
21994318	65-69 years	Female	2009	Breast	Breast	504	8522	Well differentiated; Grade I	Right - origin of primary	Positive histology	8522/3: Infiltrating duct and lobular carcinoma	8500-8549: ductal and lobular neoplasms	Breast	XIf Other and unspecified carcinomas	Regional	Regional	Regional lymph nodes involved only	Blank(s)	Blank(s)	Blank(s)	Blank(s)	Blank(s)	Blank(s)	Blank(s)	Blank(s)	Blank(s)	Blank(s)	Blank(s)	Blank(s)	Blank(s)	Blank(s)	T1c	N1mi	M0	55	Unknown or not applicable	None; diagnosed at autopsy		Surgery performed	Blank(s)	Blank(s)	Blank(s)	Blank(s)	Blank(s)	Blank(s)	Blank(s)	1	13	Blank(s)
21994318	65-69 years	Female	2011	Rectum	Rectum	209	8263	Moderately differentiated; Grade II	Not a paired site	Positive histology	8263/3: Adenocarcinoma in tubulovillous adenoma	8140-8389: adenomas and adenocarcinomas	Rectum	XIf Other and unspecified carcinomas	Regional	Regional	Regional lymph nodes involved only	Blank(s)	Blank(s)	Blank(s)	Blank(s)	IIIB	T2	N2a	M0	Blank(s)	Blank(s)	Blank(s)	Blank(s)	Blank(s)	Blank(s)	T2	N2	M0	40	4 or more regional lymph nodes removed	None; diagnosed at autopsy		Surgery performed	Blank(s)	Blank(s)	Blank(s)	Blank(s)	Blank(s)	Blank(s)	Blank(s)	6	20	No
21994325	65-69 years	Male	2009	Prostate	Prostate	619	8140	Poorly differentiated; Grade III	Not a paired site	Positive histology	8140/3: Adenocarcinoma, NOS	8140-8389: adenomas and adenocarcinomas	Prostate	XIf Other and unspecified carcinomas	Localized	Localized	Localized only	Blank(s)	Blank(s)	Blank(s)	Blank(s)	Blank(s)	Blank(s)	Blank(s)	Blank(s)	Blank(s)	Blank(s)	Blank(s)	Blank(s)	Blank(s)	Blank(s)	T1c	N0	M0	0	None	None; diagnosed at autopsy		Not recommended	Blank(s)	Blank(s)	Blank(s)	Blank(s)	Blank(s)	Blank(s)	Blank(s)	98	0	Blank(s)
21994325	70-74 years	Male	2011	Kidney and Renal Pelvis	KidneyRenalPelvis	659	8120	Undifferentiated; anaplastic; Grade IV	Right - origin of primary	Positive histology	8120/3: Transitional cell carcinoma, NOS	8120-8139: transitional cell papillomas and carcinomas	Renal Pelvis	XIf Other and unspecified carcinomas	Regional	Regional	Regional by direct extension only	Blank(s)	Blank(s)	Blank(s)	Blank(s)	III	T3	N0	M0	Blank(s)	Blank(s)	Blank(s)	Blank(s)	Blank(s)	Blank(s)	T3	N0	M0	50	None	None; diagnosed at autopsy		Surgery performed	Blank(s)	Blank(s)	Blank(s)	Blank(s)	Blank(s)	Blank(s)	Blank(s)	98	0	No
21994325	70-74 years	Male	2011	Kidney and Renal Pelvis	KidneyRenalPelvis	659	8120	Undifferentiated; anaplastic; Grade IV	Left - origin of primary	Positive exfoliative cytology, no positive histology	8120/3: Transitional cell carcinoma, NOS	8120-8139: transitional cell papillomas and carcinomas	Renal Pelvis	XIf Other and unspecified carcinomas	Localized	Localized	Localized only	Blank(s)	Blank(s)	Blank(s)	Blank(s)	I	T1	N0	M0	Blank(s)	Blank(s)	Blank(s)	Blank(s)	Blank(s)	Blank(s)	T1	N0	M0	0	None	None; diagnosed at autopsy		Not recommended	Blank(s)	Blank(s)	Blank(s)	Blank(s)	Blank(s)	Blank(s)	Blank(s)	98	0	No
21994334	55-59 years	Male	2009	Sigmoid Colon	Colon	187	8140	Moderately differentiated; Grade II	Not a paired site	Positive histology	8140/3: Adenocarcinoma, NOS	8140-8389: adenomas and adenocarcinomas	Sigmoid Colon	XIf Other and unspecified carcinomas	Localized	Localized	Localized only	Blank(s)	Blank(s)	Blank(s)	Blank(s)	Blank(s)	Blank(s)	Blank(s)	Blank(s)	Blank(s)	Blank(s)	Blank(s)	Blank(s)	Blank(s)	Blank(s)	T2	N0	M0	30	4 or more regional lymph nodes removed	None; diagnosed at autopsy		Surgery performed	Blank(s)	Blank(s)	Blank(s)	Blank(s)	Blank(s)	Blank(s)	Blank(s)	0	20	Blank(s)
21994334	55-59 years	Male	2010	Prostate	Prostate	619	8140	Poorly differentiated; Grade III	Not a paired site	Positive histology	8140/3: Adenocarcinoma, NOS	8140-8389: adenomas and adenocarcinomas	Prostate	XIf Other and unspecified carcinomas	Localized	Localized	Localized only	Blank(s)	Blank(s)	Blank(s)	Blank(s)	IIB	T1c	N0	M0	Blank(s)	Blank(s)	Blank(s)	Blank(s)	Blank(s)	Blank(s)	T1c	N0	M0	0	None	None; diagnosed at autopsy		Not recommended	Blank(s)	Blank(s)	Blank(s)	Blank(s)	Blank(s)	Blank(s)	Blank(s)	98	0	No
21994334	60-64 years	Male	2015	Urinary Bladder	Bladder	673	8130	Undifferentiated; anaplastic; Grade IV	Not a paired site	Positive histology	8130/3: Papillary transitional cell carcinoma	8120-8139: transitional cell papillomas and carcinomas	Urinary Bladder	XIf Other and unspecified carcinomas	Localized	Localized	Localized only	Blank(s)	Blank(s)	Blank(s)	Blank(s)	I	T1	N0	M0	Blank(s)	Blank(s)	Blank(s)	Blank(s)	Blank(s)	Blank(s)	T1	N0	M0	27	None	None; diagnosed at autopsy		Surgery performed	Blank(s)	Blank(s)	Blank(s)	Blank(s)	Blank(s)	Blank(s)	Blank(s)	98	0	No
21994379	45-49 years	Female	2009	Corpus Uteri	CorpusCarcinoma	541	8380	Well differentiated; Grade I	Not a paired site	Positive histology	8380/3: Endometrioid carcinoma	8140-8389: adenomas and adenocarcinomas	Corpus Uteri	XIf Other and unspecified carcinomas	Localized	Localized	Localized only	Blank(s)	Blank(s)	Blank(s)	Blank(s)	Blank(s)	Blank(s)	Blank(s)	Blank(s)	Blank(s)	Blank(s)	Blank(s)	Blank(s)	Blank(s)	Blank(s)	T1c	N0	M0	50	None	None; diagnosed at autopsy		Surgery performed	Blank(s)	Blank(s)	Blank(s)	Blank(s)	Blank(s)	Blank(s)	Blank(s)	98	0	Blank(s)
21994379	45-49 years	Female	2009	Ovary	Ovary	569	8323	Poorly differentiated; Grade III	Left - origin of primary	Positive histology	8323/3: Mixed cell adenocarcinoma	8140-8389: adenomas and adenocarcinomas	Ovary	Xd Gonadal carcinomas	Regional	Regional	Regional by both direct extension and lymph node involvement	Blank(s)	Blank(s)	Blank(s)	Blank(s)	Blank(s)	Blank(s)	Blank(s)	Blank(s)	Blank(s)	Blank(s)	Blank(s)	Blank(s)	Blank(s)	Blank(s)	T1c	N1	M0	57	4 or more regional lymph nodes removed	None; diagnosed at autopsy		Surgery performed	Blank(s)	Blank(s)	Blank(s)	Blank(s)	Blank(s)	Blank(s)	Blank(s)	1	10	Blank(s)
21994385	65-69 years	Male	2008	Lung and Bronchus	Lung	342	8070	Moderately differentiated; Grade II	Right - origin of primary	Positive histology	8070/3: Squamous cell carcinoma, NOS	8050-8089: squamous cell neoplasms	Lung and Bronchus	XIf Other and unspecified carcinomas	Regional	Regional	Regional lymph nodes involved only	Blank(s)	Blank(s)	Blank(s)	Blank(s)	Blank(s)	Blank(s)	Blank(s)	Blank(s)	Blank(s)	Blank(s)	Blank(s)	Blank(s)	Blank(s)	Blank(s)	T2	N2	M0	33	Sentinel node biopsy and lym nd removed different times	None; diagnosed at autopsy		Surgery performed	Blank(s)	Blank(s)	Blank(s)	Blank(s)	Blank(s)	Blank(s)	Blank(s)	3	13	Blank(s)
21994385	65-69 years	Male	2010	NHL - Nodal	Lymphoma	779	9590	Unknown	Not a paired site	Unknown	9590/3: Malignant lymphoma, NOS	9590-9599: malignant lymphomas, NOS or diffuse	NHL - Nodal	IIe Unspecified lymphomas	Unknown/unstaged	Unknown/unstaged	Unknown/unstaged/unspecified/DCO	Blank(s)	Blank(s)	Blank(s)	Blank(s)	UNK Stage	NA	NA	NA	Blank(s)	Blank(s)	Blank(s)	Blank(s)	Blank(s)	Blank(s)	NA	NA	NA	99	Unknown or not applicable	Unknown; death certificate only		Unknown; death certificate; or autopsy only (2003+)	Blank(s)	Blank(s)	Blank(s)	Blank(s)	Blank(s)	Blank(s)	Blank(s)	99	99	N/A
21994406	45-49 years	Female	2009	Breast	Breast	502	8500	Poorly differentiated; Grade III	Right - origin of primary	Positive histology	8500/3: Infiltrating duct carcinoma, NOS	8500-8549: ductal and lobular neoplasms	Breast	XIf Other and unspecified carcinomas	Regional	Regional	Regional lymph nodes involved only	Blank(s)	Blank(s)	Blank(s)	Blank(s)	Blank(s)	Blank(s)	Blank(s)	Blank(s)	Blank(s)	Blank(s)	Blank(s)	Blank(s)	Blank(s)	Blank(s)	T1c	N1a	M0	22	Unknown or not applicable	None; diagnosed at autopsy		Surgery performed	Blank(s)	Blank(s)	Blank(s)	Blank(s)	Blank(s)	Blank(s)	Blank(s)	2	14	Blank(s)
21994406	45-49 years	Female	2010	Corpus Uteri	CorpusSarcoma	542	8890	Unknown	Not a paired site	Positive histology	8890/3: Leiomyosarcoma, NOS	8890-8929: myomatous neoplasms	Corpus Uteri	IXd Other specified soft tissue sarcomas	Localized	Localized	Localized only	Blank(s)	Blank(s)	Blank(s)	Blank(s)	IB	T1b	N0	M0	Blank(s)	Blank(s)	Blank(s)	Blank(s)	Blank(s)	Blank(s)	NA	NA	NA	50	None	None; diagnosed at autopsy		Surgery performed	Blank(s)	Blank(s)	Blank(s)	Blank(s)	Blank(s)	Blank(s)	Blank(s)	98	0	No
21994412	80-84 years	Male	2009	Pancreas	PancreasBodyTail	251	8010	Unknown	Not a paired site	Positive histology	8010/3: Carcinoma, NOS	8010-8049: epithelial neoplasms, NOS	Pancreas	XIf Other and unspecified carcinomas	Distant	Distant	Distant site(s)/node(s) involved	Blank(s)	Blank(s)	Blank(s)	Blank(s)	Blank(s)	Blank(s)	Blank(s)	Blank(s)	Blank(s)	Blank(s)	Blank(s)	Blank(s)	Blank(s)	Blank(s)	T4	N1	M0	0	None	None; diagnosed at autopsy		Not recommended	Blank(s)	Blank(s)	Blank(s)	Blank(s)	Blank(s)	Blank(s)	Blank(s)	97	97	Blank(s)
21994416	50-54 years	Male	2008	Rectum	NETRectum	209	8240	Unknown	Not a paired site	Positive histology	8240/3: Carcinoid tumor, NOS	8140-8389: adenomas and adenocarcinomas	Rectum	XIf Other and unspecified carcinomas	Localized	Localized	Localized only	Blank(s)	Blank(s)	Blank(s)	Blank(s)	Blank(s)	Blank(s)	Blank(s)	Blank(s)	Blank(s)	Blank(s)	Blank(s)	Blank(s)	Blank(s)	Blank(s)	NA	NA	NA	26	None	None; diagnosed at autopsy		Surgery performed	Blank(s)	Blank(s)	Blank(s)	Blank(s)	Blank(s)	Blank(s)	Blank(s)	98	0	Blank(s)
21994426	75-79 years	Female	2009	Anus, Anal Canal and Anorectum	Anus	211	8070	Unknown	Not a paired site	Positive histology	8070/3: Squamous cell carcinoma, NOS	8050-8089: squamous cell neoplasms	Anus, Anal Canal and Anorectum	XIf Other and unspecified carcinomas	Localized	Localized	Localized only	Blank(s)	Blank(s)	Blank(s)	Blank(s)	Blank(s)	Blank(s)	Blank(s)	Blank(s)	Blank(s)	Blank(s)	Blank(s)	Blank(s)	Blank(s)	Blank(s)	TX	N0	M0	27	None	None; diagnosed at autopsy		Surgery performed	Blank(s)	Blank(s)	Blank(s)	Blank(s)	Blank(s)	Blank(s)	Blank(s)	98	0	Blank(s)
21994426	80-84 years	Female	2014	Cecum	Colon	180	8140	Poorly differentiated; Grade III	Not a paired site	Positive histology	8140/3: Adenocarcinoma, NOS	8140-8389: adenomas and adenocarcinomas	Cecum	XIf Other and unspecified carcinomas	Distant	Distant	Distant site(s)/node(s) involved	Blank(s)	Blank(s)	Blank(s)	Blank(s)	IVA	T1	N0	M1a	Blank(s)	Blank(s)	Blank(s)	Blank(s)	Blank(s)	Blank(s)	T1	N0	M1	0	None	None; diagnosed at autopsy		Not recommended	Blank(s)	Blank(s)	Blank(s)	Blank(s)	Blank(s)	Blank(s)	Blank(s)	98	0	No
21994439	70-74 years	Male	2009	Urinary Bladder	Bladder	672	8120	Unknown	Not a paired site	Positive exfoliative cytology, no positive histology	8120/3: Transitional cell carcinoma, NOS	8120-8139: transitional cell papillomas and carcinomas	Urinary Bladder	XIf Other and unspecified carcinomas	In situ	In situ	In situ	Blank(s)	Blank(s)	Blank(s)	Blank(s)	Blank(s)	Blank(s)	Blank(s)	Blank(s)	Blank(s)	Blank(s)	Blank(s)	Blank(s)	Blank(s)	Blank(s)	Tis	N0	M0	16	None	None; diagnosed at autopsy		Surgery performed	Blank(s)	Blank(s)	Blank(s)	Blank(s)	Blank(s)	Blank(s)	Blank(s)	98	0	Blank(s)
21994439	70-74 years	Male	2009	Urinary Bladder	Bladder	672	8120	Undifferentiated; anaplastic; Grade IV	Not a paired site	Positive histology	8120/3: Transitional cell carcinoma, NOS	8120-8139: transitional cell papillomas and carcinomas	Urinary Bladder	XIf Other and unspecified carcinomas	Localized	Localized	Localized only	Blank(s)	Blank(s)	Blank(s)	Blank(s)	Blank(s)	Blank(s)	Blank(s)	Blank(s)	Blank(s)	Blank(s)	Blank(s)	Blank(s)	Blank(s)	Blank(s)	T1	N0	M0	27	None	None; diagnosed at autopsy		Surgery performed	Blank(s)	Blank(s)	Blank(s)	Blank(s)	Blank(s)	Blank(s)	Blank(s)	98	0	Blank(s)
21994465	60-64 years	Female	2009	Breast	Breast	505	8500	Poorly differentiated; Grade III	Left - origin of primary	Positive histology	8500/3: Infiltrating duct carcinoma, NOS	8500-8549: ductal and lobular neoplasms	Breast	XIf Other and unspecified carcinomas	Regional	Regional	Regional lymph nodes involved only	Blank(s)	Blank(s)	Blank(s)	Blank(s)	Blank(s)	Blank(s)	Blank(s)	Blank(s)	Blank(s)	Blank(s)	Blank(s)	Blank(s)	Blank(s)	Blank(s)	T2	N1	M0	0	Unknown or not applicable	None; diagnosed at autopsy		Recommended, unknown if performed	Blank(s)	Blank(s)	Blank(s)	Blank(s)	Blank(s)	Blank(s)	Blank(s)	95	95	Blank(s)
21994465	60-64 years	Female	2009	Breast	Breast	505	8500	Poorly differentiated; Grade III	Right - origin of primary	Positive histology	8500/3: Infiltrating duct carcinoma, NOS	8500-8549: ductal and lobular neoplasms	Breast	XIf Other and unspecified carcinomas	Localized	Localized	Localized only	Blank(s)	Blank(s)	Blank(s)	Blank(s)	Blank(s)	Blank(s)	Blank(s)	Blank(s)	Blank(s)	Blank(s)	Blank(s)	Blank(s)	Blank(s)	Blank(s)	T2	N0	M0	0	Unknown or not applicable	None; diagnosed at autopsy		Not recommended	Blank(s)	Blank(s)	Blank(s)	Blank(s)	Blank(s)	Blank(s)	Blank(s)	98	0	Blank(s)
21994467	45-49 years	Female	2009	Vulva	MelanomaSkin	519	8720	Unknown	Not a paired site	Positive histology	8720/3: Malignant melanoma, NOS	8720-8799: nevi and melanomas	Vulva	XId Malignant melanomas	Localized	Localized	Localized only	Blank(s)	Blank(s)	Blank(s)	Blank(s)	Blank(s)	Blank(s)	Blank(s)	Blank(s)	Blank(s)	Blank(s)	Blank(s)	Blank(s)	Blank(s)	Blank(s)	T1NOS	N0	M0	30	None	None; diagnosed at autopsy		Surgery performed	Blank(s)	Blank(s)	Blank(s)	Blank(s)	Blank(s)	Blank(s)	Blank(s)	98	0	Blank(s)
21994467	50-54 years	Female	2015	Breast	Breast	504	8500	Well differentiated; Grade I	Right - origin of primary	Positive histology	8500/3: Infiltrating duct carcinoma, NOS	8500-8549: ductal and lobular neoplasms	Breast	XIf Other and unspecified carcinomas	Localized	Localized	Localized only	Blank(s)	Blank(s)	Blank(s)	Blank(s)	IA	T1c	N0(i-)	M0	Blank(s)	Blank(s)	Blank(s)	Blank(s)	Blank(s)	Blank(s)	T1c	N0(i-)	M0	22	Unknown or not applicable	None; diagnosed at autopsy		Surgery performed	Blank(s)	Blank(s)	Blank(s)	Blank(s)	Blank(s)	Blank(s)	Blank(s)	0	1	No
21994485	60-64 years	Male	2009	Prostate	Prostate	619	8140	Poorly differentiated; Grade III	Not a paired site	Positive histology	8140/3: Adenocarcinoma, NOS	8140-8389: adenomas and adenocarcinomas	Prostate	XIf Other and unspecified carcinomas	Localized	Localized	Localized only	Blank(s)	Blank(s)	Blank(s)	Blank(s)	Blank(s)	Blank(s)	Blank(s)	Blank(s)	Blank(s)	Blank(s)	Blank(s)	Blank(s)	Blank(s)	Blank(s)	T1a	N0	M0	22	None	None; diagnosed at autopsy		Surgery performed	Blank(s)	Blank(s)	Blank(s)	Blank(s)	Blank(s)	Blank(s)	Blank(s)	98	0	Blank(s)
21994485	65-69 years	Male	2013	Lung and Bronchus	Lung	343	8070	Moderately differentiated; Grade II	Left - origin of primary	Positive histology	8070/3: Squamous cell carcinoma, NOS	8050-8089: squamous cell neoplasms	Lung and Bronchus	XIf Other and unspecified carcinomas	Localized	Localized	Localized only	Blank(s)	Blank(s)	Blank(s)	Blank(s)	IB	T2a	N0	M0	Blank(s)	Blank(s)	Blank(s)	Blank(s)	Blank(s)	Blank(s)	T2	N0	M0	33	4 or more regional lymph nodes removed	None; diagnosed at autopsy		Surgery performed	Blank(s)	Blank(s)	Blank(s)	Blank(s)	Blank(s)	Blank(s)	Blank(s)	0	14	No
21994515	60-64 years	Male	2009	Prostate	Prostate	619	8140	Poorly differentiated; Grade III	Not a paired site	Positive histology	8140/3: Adenocarcinoma, NOS	8140-8389: adenomas and adenocarcinomas	Prostate	XIf Other and unspecified carcinomas	Localized	Localized	Localized only	Blank(s)	Blank(s)	Blank(s)	Blank(s)	Blank(s)	Blank(s)	Blank(s)	Blank(s)	Blank(s)	Blank(s)	Blank(s)	Blank(s)	Blank(s)	Blank(s)	T2c	N0	M0	50	None	None; diagnosed at autopsy		Surgery performed	Blank(s)	Blank(s)	Blank(s)	Blank(s)	Blank(s)	Blank(s)	Blank(s)	98	0	Blank(s)
21994536	75-79 years	Male	2009	Lung and Bronchus	Lung	341	8041	Undifferentiated; anaplastic; Grade IV	Left - origin of primary	Positive histology	8041/3: Small cell carcinoma, NOS	8010-8049: epithelial neoplasms, NOS	Lung and Bronchus	XIf Other and unspecified carcinomas	Distant	Distant	Distant site(s)/node(s) involved	Blank(s)	Blank(s)	Blank(s)	Blank(s)	Blank(s)	Blank(s)	Blank(s)	Blank(s)	Blank(s)	Blank(s)	Blank(s)	Blank(s)	Blank(s)	Blank(s)	T1	N2	M1	0	None	None; diagnosed at autopsy		Not recommended	Blank(s)	Blank(s)	Blank(s)	Blank(s)	Blank(s)	Blank(s)	Blank(s)	98	0	Blank(s)
21994539	65-69 years	Male	2009	Prostate	Prostate	619	8140	Poorly differentiated; Grade III	Not a paired site	Positive histology	8140/3: Adenocarcinoma, NOS	8140-8389: adenomas and adenocarcinomas	Prostate	XIf Other and unspecified carcinomas	Localized	Localized	Localized only	Blank(s)	Blank(s)	Blank(s)	Blank(s)	Blank(s)	Blank(s)	Blank(s)	Blank(s)	Blank(s)	Blank(s)	Blank(s)	Blank(s)	Blank(s)	Blank(s)	T2c	N0	M0	50	None	None; diagnosed at autopsy		Surgery performed	Blank(s)	Blank(s)	Blank(s)	Blank(s)	Blank(s)	Blank(s)	Blank(s)	98	0	Blank(s)
21994539	75-79 years	Male	2019	Kidney and Renal Pelvis	Blank(s)	649	8260	Blank(s)	Left - origin of primary	Positive histology	8260/3: Papillary adenocarcinoma, NOS	8140-8389: adenomas and adenocarcinomas	Kidney	VIb Renal carcinomas	Localized	Blank(s)	Blank(s)	T1a	N0	M0	1	Blank(s)	Blank(s)	Blank(s)	Blank(s)	Blank(s)	Blank(s)	Blank(s)	Blank(s)	Blank(s)	Blank(s)	Blank(s)	Blank(s)	Blank(s)	50	None	Non-primary surgical procedure to other regional sites		Surgery performed	Blank(s)	Blank(s)	Blank(s)	Blank(s)	100	0	21	98	0	No
21994547	75-79 years	Male	2009	Urinary Bladder	Bladder	679	8130	Well differentiated; Grade I	Not a paired site	Positive histology	8130/3: Papillary transitional cell carcinoma	8120-8139: transitional cell papillomas and carcinomas	Urinary Bladder	XIf Other and unspecified carcinomas	In situ	In situ	In situ	Blank(s)	Blank(s)	Blank(s)	Blank(s)	Blank(s)	Blank(s)	Blank(s)	Blank(s)	Blank(s)	Blank(s)	Blank(s)	Blank(s)	Blank(s)	Blank(s)	Ta	N0	M0	22	None	None; diagnosed at autopsy		Surgery performed	Blank(s)	Blank(s)	Blank(s)	Blank(s)	Blank(s)	Blank(s)	Blank(s)	98	0	Blank(s)
21994547	80-84 years	Male	2013	Lung and Bronchus	Lung	343	8033	Poorly differentiated; Grade III	Left - origin of primary	Positive histology	8033/3: Pseudosarcomatous carcinoma	8010-8049: epithelial neoplasms, NOS	Lung and Bronchus	XIf Other and unspecified carcinomas	Distant	Distant	Distant site(s)/node(s) involved	Blank(s)	Blank(s)	Blank(s)	Blank(s)	IV	T2a	N0	M1b	Blank(s)	Blank(s)	Blank(s)	Blank(s)	Blank(s)	Blank(s)	T2	N0	M1	0	None	None; diagnosed at autopsy		Not recommended	Blank(s)	Blank(s)	Blank(s)	Blank(s)	Blank(s)	Blank(s)	Blank(s)	98	0	No
21994550	70-74 years	Female	2009	Breast	Breast	504	8500	Moderately differentiated; Grade II	Right - origin of primary	Positive histology	8500/3: Infiltrating duct carcinoma, NOS	8500-8549: ductal and lobular neoplasms	Breast	XIf Other and unspecified carcinomas	Localized	Localized	Localized only	Blank(s)	Blank(s)	Blank(s)	Blank(s)	Blank(s)	Blank(s)	Blank(s)	Blank(s)	Blank(s)	Blank(s)	Blank(s)	Blank(s)	Blank(s)	Blank(s)	T1a	N0	M0	20	Unknown or not applicable	None; diagnosed at autopsy		Surgery performed	Blank(s)	Blank(s)	Blank(s)	Blank(s)	Blank(s)	Blank(s)	Blank(s)	0	1	Blank(s)
21994551	45-49 years	Female	2009	Corpus Uteri	CorpusCarcinoma	541	8380	Moderately differentiated; Grade II	Not a paired site	Positive histology	8380/3: Endometrioid carcinoma	8140-8389: adenomas and adenocarcinomas	Corpus Uteri	XIf Other and unspecified carcinomas	Localized	Localized	Localized only	Blank(s)	Blank(s)	Blank(s)	Blank(s)	Blank(s)	Blank(s)	Blank(s)	Blank(s)	Blank(s)	Blank(s)	Blank(s)	Blank(s)	Blank(s)	Blank(s)	T1b	N0	M0	50	4 or more regional lymph nodes removed	None; diagnosed at autopsy		Surgery performed	Blank(s)	Blank(s)	Blank(s)	Blank(s)	Blank(s)	Blank(s)	Blank(s)	0	24	Blank(s)
21994551	50-54 years	Female	2011	Breast	Breast	508	8500	Well differentiated; Grade I	Right - origin of primary	Positive histology	8500/3: Infiltrating duct carcinoma, NOS	8500-8549: ductal and lobular neoplasms	Breast	XIf Other and unspecified carcinomas	Localized	Localized	Localized only	Blank(s)	Blank(s)	Blank(s)	Blank(s)	IA	T1a	N0(i-)	M0	Blank(s)	Blank(s)	Blank(s)	Blank(s)	Blank(s)	Blank(s)	T1a	N0(i-)	M0	22	Unknown or not applicable	None; diagnosed at autopsy		Surgery performed	Blank(s)	Blank(s)	Blank(s)	Blank(s)	Blank(s)	Blank(s)	Blank(s)	0	9	No
21994558	75-79 years	Female	2009	Breast	Breast	509	8520	Moderately differentiated; Grade II	Left - origin of primary	Positive histology	8520/3: Lobular carcinoma, NOS	8500-8549: ductal and lobular neoplasms	Breast	XIf Other and unspecified carcinomas	Localized	Localized	Localized only	Blank(s)	Blank(s)	Blank(s)	Blank(s)	Blank(s)	Blank(s)	Blank(s)	Blank(s)	Blank(s)	Blank(s)	Blank(s)	Blank(s)	Blank(s)	Blank(s)	T2	N0	M0	41	Unknown or not applicable	None; diagnosed at autopsy		Surgery performed	Blank(s)	Blank(s)	Blank(s)	Blank(s)	Blank(s)	Blank(s)	Blank(s)	0	2	Blank(s)
21994558	80-84 years	Female	2011	Breast	Breast	501	8500	Poorly differentiated; Grade III	Right - origin of primary	Positive histology	8500/3: Infiltrating duct carcinoma, NOS	8500-8549: ductal and lobular neoplasms	Breast	XIf Other and unspecified carcinomas	Localized	Localized	Localized only	Blank(s)	Blank(s)	Blank(s)	Blank(s)	IA	T1a	N0	M0	Blank(s)	Blank(s)	Blank(s)	Blank(s)	Blank(s)	Blank(s)	T1a	N0	M0	41	Unknown or not applicable	None; diagnosed at autopsy		Surgery performed	Blank(s)	Blank(s)	Blank(s)	Blank(s)	Blank(s)	Blank(s)	Blank(s)	0	2	No
21994560	50-54 years	Male	2009	Testis	Testis	629	9061	Unknown	Right - origin of primary	Positive histology	9061/3: Seminoma, NOS	9060-9099: germ cell neoplasms	Testis	Xc Malignant gonadal germ cell tumors	Not coded - Testis	Localized	Localized only	Blank(s)	Blank(s)	Blank(s)	Blank(s)	Blank(s)	Blank(s)	Blank(s)	Blank(s)	Blank(s)	Blank(s)	Blank(s)	Blank(s)	Blank(s)	Blank(s)	T1	N0	M0	40	None	None; diagnosed at autopsy		Surgery performed	Blank(s)	Blank(s)	Blank(s)	Blank(s)	Blank(s)	Blank(s)	Blank(s)	98	0	Blank(s)
21994560	60-64 years	Male	2019	Prostate	Blank(s)	619	8140	Blank(s)	Not a paired site	Positive histology	8140/3: Adenocarcinoma, NOS	8140-8389: adenomas and adenocarcinomas	Prostate	XIf Other and unspecified carcinomas	Localized	Blank(s)	Blank(s)	T1c	N0	M0	3C	Blank(s)	Blank(s)	Blank(s)	Blank(s)	Blank(s)	Blank(s)	Blank(s)	Blank(s)	Blank(s)	Blank(s)	Blank(s)	Blank(s)	Blank(s)	0	None	None; diagnosed at autopsy		Not recommended	Blank(s)	Blank(s)	Blank(s)	Blank(s)	120	0	999	98	0	No
21994573	80-84 years	Female	2009	Breast	Breast	500	8500	Moderately differentiated; Grade II	Right - origin of primary	Positive histology	8500/3: Infiltrating duct carcinoma, NOS	8500-8549: ductal and lobular neoplasms	Breast	XIf Other and unspecified carcinomas	Regional	Regional	Regional lymph nodes involved only	Blank(s)	Blank(s)	Blank(s)	Blank(s)	Blank(s)	Blank(s)	Blank(s)	Blank(s)	Blank(s)	Blank(s)	Blank(s)	Blank(s)	Blank(s)	Blank(s)	T1c	N1a	M0	41	Unknown or not applicable	None; diagnosed at autopsy		Surgery performed	Blank(s)	Blank(s)	Blank(s)	Blank(s)	Blank(s)	Blank(s)	Blank(s)	1	2	Blank(s)
21994573	85+ years	Female	2016	Descending Colon	Colon	186	8263	Moderately differentiated; Grade II	Not a paired site	Positive histology	8263/3: Adenocarcinoma in tubulovillous adenoma	8140-8389: adenomas and adenocarcinomas	Descending Colon	XIf Other and unspecified carcinomas	Localized	Localized	Localized only	Blank(s)	Blank(s)	Blank(s)	Blank(s)	Blank(s)	Blank(s)	Blank(s)	Blank(s)	p1	p0	c0	Pathologic	Pathologic	Pathologic	Blank(s)	Blank(s)	Blank(s)	30	4 or more regional lymph nodes removed	None; diagnosed at autopsy		Surgery performed	Blank(s)	Blank(s)	Blank(s)	Blank(s)	Blank(s)	Blank(s)	36	0	13	No
21994590	65-69 years	Female	2019	Sigmoid Colon	Blank(s)	187	8140	Blank(s)	Not a paired site	Positive histology	8140/3: Adenocarcinoma, NOS	8140-8389: adenomas and adenocarcinomas	Sigmoid Colon	XIf Other and unspecified carcinomas	Localized	Blank(s)	Blank(s)	T2	N0	M0	1	Blank(s)	Blank(s)	Blank(s)	Blank(s)	Blank(s)	Blank(s)	Blank(s)	Blank(s)	Blank(s)	Blank(s)	Blank(s)	Blank(s)	Blank(s)	30	4 or more regional lymph nodes removed	None; diagnosed at autopsy		Surgery performed	Blank(s)	Blank(s)	Blank(s)	Blank(s)	200	0	28	0	18	No
21994612	60-64 years	Male	2009	NHL - Extranodal	Lymphoma	343	9680	B-cell; pre-B; B-precursor	Right - origin of primary	Positive histology	9680/3: Diffuse large B-cell lymphoma (DLBCL), NOS	9670-9699: nhl - mature b-cell lymphomas	NHL - Extranodal	IIb Non-Hodgkin lymphomas (except Burkitt lymphoma)	Distant	Distant	Distant site(s)/node(s) involved	Blank(s)	Blank(s)	Blank(s)	Blank(s)	Blank(s)	Blank(s)	Blank(s)	Blank(s)	Blank(s)	Blank(s)	Blank(s)	Blank(s)	Blank(s)	Blank(s)	NA	NA	NA	0	None	None; diagnosed at autopsy		Not recommended	Blank(s)	Blank(s)	Blank(s)	Blank(s)	Blank(s)	Blank(s)	Blank(s)	99	99	Blank(s)
21994622	80-84 years	Male	2009	Prostate	Prostate	619	8140	Poorly differentiated; Grade III	Not a paired site	Positive histology	8140/3: Adenocarcinoma, NOS	8140-8389: adenomas and adenocarcinomas	Prostate	XIf Other and unspecified carcinomas	Regional	Regional	Regional by direct extension only	Blank(s)	Blank(s)	Blank(s)	Blank(s)	Blank(s)	Blank(s)	Blank(s)	Blank(s)	Blank(s)	Blank(s)	Blank(s)	Blank(s)	Blank(s)	Blank(s)	T3NOS	N0	M0	21	None	None; diagnosed at autopsy		Surgery performed	Blank(s)	Blank(s)	Blank(s)	Blank(s)	Blank(s)	Blank(s)	Blank(s)	98	0	Blank(s)
21994622	80-84 years	Male	2010	Melanoma of the Skin	MelanomaSkin	444	8742	Unknown	Not a paired site	Positive histology	8742/3: Lentigo maligna melanoma	8720-8799: nevi and melanomas	Melanoma of the Skin	XId Malignant melanomas	Localized	Localized	Localized only	Blank(s)	Blank(s)	Blank(s)	Blank(s)	IB	T1b	N0	M0	Blank(s)	Blank(s)	Blank(s)	Blank(s)	Blank(s)	Blank(s)	T1b	N0	M0	34	None	None; diagnosed at autopsy		Surgery performed	Blank(s)	Blank(s)	Blank(s)	Blank(s)	Blank(s)	Blank(s)	Blank(s)	98	0	No
21994625	55-59 years	Male	2008	Prostate	Prostate	619	8140	Moderately differentiated; Grade II	Not a paired site	Positive histology	8140/3: Adenocarcinoma, NOS	8140-8389: adenomas and adenocarcinomas	Prostate	XIf Other and unspecified carcinomas	Localized	Localized	Localized only	Blank(s)	Blank(s)	Blank(s)	Blank(s)	Blank(s)	Blank(s)	Blank(s)	Blank(s)	Blank(s)	Blank(s)	Blank(s)	Blank(s)	Blank(s)	Blank(s)	T2c	N0	M0	50	None	None; diagnosed at autopsy		Surgery performed	Blank(s)	Blank(s)	Blank(s)	Blank(s)	Blank(s)	Blank(s)	Blank(s)	98	0	Blank(s)
21994625	65-69 years	Male	2019	Breast	Blank(s)	501	8500	Blank(s)	Left - origin of primary	Positive histology	8500/3: Infiltrating duct carcinoma, NOS	8500-8549: ductal and lobular neoplasms	Breast	XIf Other and unspecified carcinomas	Regional	Blank(s)	Blank(s)	T2	N1mi	M0	1B	Blank(s)	Blank(s)	Blank(s)	Blank(s)	Blank(s)	Blank(s)	Blank(s)	Blank(s)	Blank(s)	Blank(s)	Blank(s)	Blank(s)	Blank(s)	41	Unknown or not applicable	None; diagnosed at autopsy		Surgery performed	Blank(s)	Blank(s)	Blank(s)	Blank(s)	200	100	28	1	2	No
21994642	70-74 years	Female	2009	Breast	Breast	508	8500	Poorly differentiated; Grade III	Left - origin of primary	Positive histology	8500/3: Infiltrating duct carcinoma, NOS	8500-8549: ductal and lobular neoplasms	Breast	XIf Other and unspecified carcinomas	Localized	Localized	Localized only	Blank(s)	Blank(s)	Blank(s)	Blank(s)	Blank(s)	Blank(s)	Blank(s)	Blank(s)	Blank(s)	Blank(s)	Blank(s)	Blank(s)	Blank(s)	Blank(s)	T1c	N0	M0	22	Unknown or not applicable	None; diagnosed at autopsy		Surgery performed	Blank(s)	Blank(s)	Blank(s)	Blank(s)	Blank(s)	Blank(s)	Blank(s)	0	3	Blank(s)
21994642	75-79 years	Female	2016	Breast	Breast	504	8500	Poorly differentiated; Grade III	Left - origin of primary	Positive histology	8500/3: Infiltrating duct carcinoma, NOS	8500-8549: ductal and lobular neoplasms	Breast	XIf Other and unspecified carcinomas	Localized	Localized	Localized only	Blank(s)	Blank(s)	Blank(s)	Blank(s)	Blank(s)	Blank(s)	Blank(s)	Blank(s)	p1C	p0	c0	Pathologic	Pathologic	Clinical	Blank(s)	Blank(s)	Blank(s)	41	Unknown or not applicable	None; diagnosed at autopsy		Surgery performed	Blank(s)	Blank(s)	Blank(s)	Blank(s)	Blank(s)	Blank(s)	18	0	4	No
21994643	60-64 years	Male	2009	Rectosigmoid Junction	Rectum	199	8140	Moderately differentiated; Grade II	Not a paired site	Positive histology	8140/3: Adenocarcinoma, NOS	8140-8389: adenomas and adenocarcinomas	Rectosigmoid Junction	XIf Other and unspecified carcinomas	Localized	Localized	Localized only	Blank(s)	Blank(s)	Blank(s)	Blank(s)	Blank(s)	Blank(s)	Blank(s)	Blank(s)	Blank(s)	Blank(s)	Blank(s)	Blank(s)	Blank(s)	Blank(s)	T2	N0	M0	40	4 or more regional lymph nodes removed	None; diagnosed at autopsy		Surgery performed	Blank(s)	Blank(s)	Blank(s)	Blank(s)	Blank(s)	Blank(s)	Blank(s)	0	10	Blank(s)
21994643	60-64 years	Male	2009	Lung and Bronchus	Lung	343	8070	Unknown	Left - origin of primary	Positive exfoliative cytology, no positive histology	8070/3: Squamous cell carcinoma, NOS	8050-8089: squamous cell neoplasms	Lung and Bronchus	XIf Other and unspecified carcinomas	Localized	Localized	Localized only	Blank(s)	Blank(s)	Blank(s)	Blank(s)	Blank(s)	Blank(s)	Blank(s)	Blank(s)	Blank(s)	Blank(s)	Blank(s)	Blank(s)	Blank(s)	Blank(s)	T1	N0	M0	0	None	None; diagnosed at autopsy		Not recommended, contraindicated due to other cond; autopsy only (1973-2002)	Blank(s)	Blank(s)	Blank(s)	Blank(s)	Blank(s)	Blank(s)	Blank(s)	98	0	Blank(s)
21994655	70-74 years	Male	2009	Urinary Bladder	Bladder	679	8130	Undifferentiated; anaplastic; Grade IV	Not a paired site	Positive histology	8130/3: Papillary transitional cell carcinoma	8120-8139: transitional cell papillomas and carcinomas	Urinary Bladder	XIf Other and unspecified carcinomas	In situ	In situ	In situ	Blank(s)	Blank(s)	Blank(s)	Blank(s)	Blank(s)	Blank(s)	Blank(s)	Blank(s)	Blank(s)	Blank(s)	Blank(s)	Blank(s)	Blank(s)	Blank(s)	Ta	N0	M0	27	None	Non-primary surgical procedure to other regional sites		Surgery performed	Blank(s)	Blank(s)	Blank(s)	Blank(s)	Blank(s)	Blank(s)	Blank(s)	98	0	Blank(s)
21994655	80-84 years	Male	2017	Urinary Bladder	Bladder	670	8130	Undifferentiated; anaplastic; Grade IV	Not a paired site	Positive histology	8130/3: Papillary transitional cell carcinoma	8120-8139: transitional cell papillomas and carcinomas	Urinary Bladder	XIf Other and unspecified carcinomas	Localized	Localized	Localized only	Blank(s)	Blank(s)	Blank(s)	Blank(s)	Blank(s)	Blank(s)	Blank(s)	Blank(s)	c1	c0	c0	Clinical	Clinical	Clinical	Blank(s)	Blank(s)	Blank(s)	27	None	None; diagnosed at autopsy		Surgery performed	Blank(s)	Blank(s)	Blank(s)	Blank(s)	Blank(s)	Blank(s)	10	98	0	No
21994681	50-54 years	Female	2015	Liver	Liver	220	8170	Unknown	Not a paired site	Radiography without microscopic confirm	8170/3: Hepatocellular carcinoma, NOS	8140-8389: adenomas and adenocarcinomas	Liver	VIIb Hepatic carcinomas	Regional	Regional	Regional by direct extension only	Blank(s)	Blank(s)	Blank(s)	Blank(s)	IIIB	T3b	N0	M0	Blank(s)	Blank(s)	Blank(s)	Blank(s)	Blank(s)	Blank(s)	T3	N0	M0	0	None	None; diagnosed at autopsy		Not recommended, contraindicated due to other cond; autopsy only (1973-2002)	Blank(s)	Blank(s)	Blank(s)	Blank(s)	Blank(s)	Blank(s)	Blank(s)	98	0	No
21994684	60-64 years	Female	2009	Breast	Breast	501	8500	Poorly differentiated; Grade III	Left - origin of primary	Positive histology	8500/3: Infiltrating duct carcinoma, NOS	8500-8549: ductal and lobular neoplasms	Breast	XIf Other and unspecified carcinomas	Localized	Localized	Localized only	Blank(s)	Blank(s)	Blank(s)	Blank(s)	Blank(s)	Blank(s)	Blank(s)	Blank(s)	Blank(s)	Blank(s)	Blank(s)	Blank(s)	Blank(s)	Blank(s)	T1c	N0(i-)	M0	54	Unknown or not applicable	None; diagnosed at autopsy		Surgery performed	Blank(s)	Blank(s)	Blank(s)	Blank(s)	Blank(s)	Blank(s)	Blank(s)	0	5	Blank(s)
21994687	70-74 years	Male	2009	Urinary Bladder	Bladder	672	8130	Undifferentiated; anaplastic; Grade IV	Not a paired site	Positive histology	8130/3: Papillary transitional cell carcinoma	8120-8139: transitional cell papillomas and carcinomas	Urinary Bladder	XIf Other and unspecified carcinomas	In situ	In situ	In situ	Blank(s)	Blank(s)	Blank(s)	Blank(s)	Blank(s)	Blank(s)	Blank(s)	Blank(s)	Blank(s)	Blank(s)	Blank(s)	Blank(s)	Blank(s)	Blank(s)	Ta	N0	M0	27	None	None; diagnosed at autopsy		Surgery performed	Blank(s)	Blank(s)	Blank(s)	Blank(s)	Blank(s)	Blank(s)	Blank(s)	98	0	Blank(s)
21994687	70-74 years	Male	2010	Prostate	Prostate	619	8140	Poorly differentiated; Grade III	Not a paired site	Positive histology	8140/3: Adenocarcinoma, NOS	8140-8389: adenomas and adenocarcinomas	Prostate	XIf Other and unspecified carcinomas	Localized	Localized	Localized only	Blank(s)	Blank(s)	Blank(s)	Blank(s)	IIA	T2NOS	N0	M0	Blank(s)	Blank(s)	Blank(s)	Blank(s)	Blank(s)	Blank(s)	T2NOS	N0	M0	0	None	None; diagnosed at autopsy		Not recommended	Blank(s)	Blank(s)	Blank(s)	Blank(s)	Blank(s)	Blank(s)	Blank(s)	98	0	No
21994704	65-69 years	Male	2009	Prostate	Prostate	619	8140	Moderately differentiated; Grade II	Not a paired site	Positive histology	8140/3: Adenocarcinoma, NOS	8140-8389: adenomas and adenocarcinomas	Prostate	XIf Other and unspecified carcinomas	Localized	Localized	Localized only	Blank(s)	Blank(s)	Blank(s)	Blank(s)	Blank(s)	Blank(s)	Blank(s)	Blank(s)	Blank(s)	Blank(s)	Blank(s)	Blank(s)	Blank(s)	Blank(s)	T1c	N0	M0	0	None	None; diagnosed at autopsy		Not recommended	Blank(s)	Blank(s)	Blank(s)	Blank(s)	Blank(s)	Blank(s)	Blank(s)	98	0	Blank(s)
21994704	70-74 years	Male	2017	Penis	Penis	601	8070	Moderately differentiated; Grade II	Not a paired site	Positive histology	8070/3: Squamous cell carcinoma, NOS	8050-8089: squamous cell neoplasms	Penis	XIf Other and unspecified carcinomas	Distant	Blank(s)	Distant site(s)/node(s) involved	Blank(s)	Blank(s)	Blank(s)	Blank(s)	Blank(s)	Blank(s)	Blank(s)	Blank(s)	p2	c0	c1	Pathologic	Clinical	Pathologic	Blank(s)	Blank(s)	Blank(s)	30	None	None; diagnosed at autopsy		Surgery performed	Blank(s)	Blank(s)	Blank(s)	Blank(s)	Blank(s)	Blank(s)	25	98	0	Yes
21994722	70-74 years	Male	2009	Prostate	Prostate	619	8140	Poorly differentiated; Grade III	Not a paired site	Positive histology	8140/3: Adenocarcinoma, NOS	8140-8389: adenomas and adenocarcinomas	Prostate	XIf Other and unspecified carcinomas	Localized	Localized	Localized only	Blank(s)	Blank(s)	Blank(s)	Blank(s)	Blank(s)	Blank(s)	Blank(s)	Blank(s)	Blank(s)	Blank(s)	Blank(s)	Blank(s)	Blank(s)	Blank(s)	T2c	N0	M0	50	None	None; diagnosed at autopsy		Surgery performed	Blank(s)	Blank(s)	Blank(s)	Blank(s)	Blank(s)	Blank(s)	Blank(s)	98	0	Blank(s)
21994722	75-79 years	Male	2016	Lung and Bronchus	Lung	341	8010	Poorly differentiated; Grade III	Left - origin of primary	Positive histology	8010/3: Carcinoma, NOS	8010-8049: epithelial neoplasms, NOS	Lung and Bronchus	XIf Other and unspecified carcinomas	Distant	Distant	Distant site(s)/node(s) involved	Blank(s)	Blank(s)	Blank(s)	Blank(s)	Blank(s)	Blank(s)	Blank(s)	Blank(s)	c1B	c0	p1B	Clinical	Clinical	Pathologic	Blank(s)	Blank(s)	Blank(s)	0	None	None; diagnosed at autopsy		Not recommended	Blank(s)	Blank(s)	Blank(s)	Blank(s)	Blank(s)	Blank(s)	25	98	0	No
21994724	65-69 years	Male	2009	Prostate	Prostate	619	8140	Moderately differentiated; Grade II	Not a paired site	Positive histology	8140/3: Adenocarcinoma, NOS	8140-8389: adenomas and adenocarcinomas	Prostate	XIf Other and unspecified carcinomas	Localized	Localized	Localized only	Blank(s)	Blank(s)	Blank(s)	Blank(s)	Blank(s)	Blank(s)	Blank(s)	Blank(s)	Blank(s)	Blank(s)	Blank(s)	Blank(s)	Blank(s)	Blank(s)	T1c	N0	M0	0	None	None; diagnosed at autopsy		Not recommended	Blank(s)	Blank(s)	Blank(s)	Blank(s)	Blank(s)	Blank(s)	Blank(s)	98	0	Blank(s)
21994724	70-74 years	Male	2011	Lung and Bronchus	Lung	341	8140	Poorly differentiated; Grade III	Left - origin of primary	Positive histology	8140/3: Adenocarcinoma, NOS	8140-8389: adenomas and adenocarcinomas	Lung and Bronchus	XIf Other and unspecified carcinomas	Regional	Regional	Regional by both direct extension and lymph node involvement	Blank(s)	Blank(s)	Blank(s)	Blank(s)	IIIA	T2a	N2	M0	Blank(s)	Blank(s)	Blank(s)	Blank(s)	Blank(s)	Blank(s)	T2	N2	M0	33	4 or more regional lymph nodes removed	None; diagnosed at autopsy		Surgery performed	Blank(s)	Blank(s)	Blank(s)	Blank(s)	Blank(s)	Blank(s)	Blank(s)	10	13	No
21994725	60-64 years	Male	2009	Urinary Bladder	Bladder	670	8130	Moderately differentiated; Grade II	Not a paired site	Positive histology	8130/3: Papillary transitional cell carcinoma	8120-8139: transitional cell papillomas and carcinomas	Urinary Bladder	XIf Other and unspecified carcinomas	In situ	In situ	In situ	Blank(s)	Blank(s)	Blank(s)	Blank(s)	Blank(s)	Blank(s)	Blank(s)	Blank(s)	Blank(s)	Blank(s)	Blank(s)	Blank(s)	Blank(s)	Blank(s)	Ta	N0	M0	27	None	None; diagnosed at autopsy		Surgery performed	Blank(s)	Blank(s)	Blank(s)	Blank(s)	Blank(s)	Blank(s)	Blank(s)	98	0	Blank(s)
21994725	65-69 years	Male	2014	Prostate	Prostate	619	8140	Poorly differentiated; Grade III	Not a paired site	Positive histology	8140/3: Adenocarcinoma, NOS	8140-8389: adenomas and adenocarcinomas	Prostate	XIf Other and unspecified carcinomas	Localized	Localized	Localized only	Blank(s)	Blank(s)	Blank(s)	Blank(s)	IIB	T2c	N0	M0	Blank(s)	Blank(s)	Blank(s)	Blank(s)	Blank(s)	Blank(s)	T2c	N0	M0	50	1 to 3 regional lymph nodes removed	None; diagnosed at autopsy		Surgery performed	Blank(s)	Blank(s)	Blank(s)	Blank(s)	Blank(s)	Blank(s)	Blank(s)	0	3	No
21994748	65-69 years	Female	2009	Corpus Uteri	CorpusCarcinoma	541	8380	Poorly differentiated; Grade III	Not a paired site	Positive histology	8380/3: Endometrioid carcinoma	8140-8389: adenomas and adenocarcinomas	Corpus Uteri	XIf Other and unspecified carcinomas	Distant	Distant	Distant site(s)/node(s) involved	Blank(s)	Blank(s)	Blank(s)	Blank(s)	Blank(s)	Blank(s)	Blank(s)	Blank(s)	Blank(s)	Blank(s)	Blank(s)	Blank(s)	Blank(s)	Blank(s)	T4	N0	M0	50	1 to 3 regional lymph nodes removed	Non-primary surgical procedure to other regional sites		Surgery performed	Blank(s)	Blank(s)	Blank(s)	Blank(s)	Blank(s)	Blank(s)	Blank(s)	0	1	Blank(s)
21994748	65-69 years	Female	2009	Brain	Brain	712	9380	Unknown	Left - origin of primary	Radiography without microscopic confirm	9380/3: Glioma, malignant	9380-9489: gliomas	Brain	IIId Other gliomas	Localized	Localized	Localized only	Blank(s)	Blank(s)	Blank(s)	Blank(s)	Blank(s)	Blank(s)	Blank(s)	Blank(s)	Blank(s)	Blank(s)	Blank(s)	Blank(s)	Blank(s)	Blank(s)	NA	NA	NA	0	Unknown or not applicable	None; diagnosed at autopsy		Not recommended	Blank(s)	Blank(s)	Blank(s)	Blank(s)	Blank(s)	Blank(s)	Blank(s)	99	99	Blank(s)
21994771	65-69 years	Male	2009	Larynx	LarynxSupraglottic	321	8070	Well differentiated; Grade I	Not a paired site	Positive histology	8070/3: Squamous cell carcinoma, NOS	8050-8089: squamous cell neoplasms	Larynx	XIf Other and unspecified carcinomas	Localized	Localized	Localized only	Blank(s)	Blank(s)	Blank(s)	Blank(s)	Blank(s)	Blank(s)	Blank(s)	Blank(s)	Blank(s)	Blank(s)	Blank(s)	Blank(s)	Blank(s)	Blank(s)	T1	N0	M0	0	None	None; diagnosed at autopsy		Not recommended	Blank(s)	Blank(s)	Blank(s)	Blank(s)	Blank(s)	Blank(s)	Blank(s)	98	0	Blank(s)
21994771	70-74 years	Male	2010	Lung and Bronchus	Lung	341	8070	Unknown	Left - origin of primary	Positive histology	8070/3: Squamous cell carcinoma, NOS	8050-8089: squamous cell neoplasms	Lung and Bronchus	XIf Other and unspecified carcinomas	Distant	Distant	Distant site(s)/node(s) involved	Blank(s)	Blank(s)	Blank(s)	Blank(s)	IV	T3	N0	M1b	Blank(s)	Blank(s)	Blank(s)	Blank(s)	Blank(s)	Blank(s)	T4	N0	M1	0	None	None; diagnosed at autopsy		Not recommended	Blank(s)	Blank(s)	Blank(s)	Blank(s)	Blank(s)	Blank(s)	Blank(s)	98	0	Yes
21994781	60-64 years	Male	2009	Kidney and Renal Pelvis	KidneyParenchyma	649	8260	Well differentiated; Grade I	Left - origin of primary	Positive histology	8260/3: Papillary adenocarcinoma, NOS	8140-8389: adenomas and adenocarcinomas	Kidney	VIb Renal carcinomas	Localized	Localized	Localized only	Blank(s)	Blank(s)	Blank(s)	Blank(s)	Blank(s)	Blank(s)	Blank(s)	Blank(s)	Blank(s)	Blank(s)	Blank(s)	Blank(s)	Blank(s)	Blank(s)	T1a	N0	M0	50	None	None; diagnosed at autopsy		Surgery performed	Blank(s)	Blank(s)	Blank(s)	Blank(s)	Blank(s)	Blank(s)	Blank(s)	98	0	Blank(s)
21994781	70-74 years	Male	2015	Larynx	LarynxGlottic	320	8071	Poorly differentiated; Grade III	Not a paired site	Positive histology	8071/3: Squamous cell carcinoma, keratinizing, NOS	8050-8089: squamous cell neoplasms	Larynx	XIf Other and unspecified carcinomas	Distant	Distant	Distant site(s)/node(s) involved	Blank(s)	Blank(s)	Blank(s)	Blank(s)	IVA	T4a	N0	M0	Blank(s)	Blank(s)	Blank(s)	Blank(s)	Blank(s)	Blank(s)	T4a	N0	M0	40	4 or more regional lymph nodes removed	None; diagnosed at autopsy		Surgery performed	Blank(s)	Blank(s)	Blank(s)	Blank(s)	Blank(s)	Blank(s)	Blank(s)	0	4	No
21994781	70-74 years	Male	2015	Lung and Bronchus	Lung	341	8000	Unknown	Left - origin of primary	Clinical diagnosis only	8000/3: Neoplasm, malignant	8000-8009: unspecified neoplasms	Lung and Bronchus	XIIb Other unspecified malignant tumors	Localized	Localized	Localized only	Blank(s)	Blank(s)	Blank(s)	Blank(s)	IA	T1a	N0	M0	Blank(s)	Blank(s)	Blank(s)	Blank(s)	Blank(s)	Blank(s)	T1	N0	M0	0	None	None; diagnosed at autopsy		Not recommended	Blank(s)	Blank(s)	Blank(s)	Blank(s)	Blank(s)	Blank(s)	Blank(s)	98	0	No
21994784	65-69 years	Female	2009	Tongue	TongueBase	19	8070	Well differentiated; Grade I	Not a paired site	Positive histology	8070/3: Squamous cell carcinoma, NOS	8050-8089: squamous cell neoplasms	Tongue	XIf Other and unspecified carcinomas	Localized	Localized	Localized only	Blank(s)	Blank(s)	Blank(s)	Blank(s)	Blank(s)	Blank(s)	Blank(s)	Blank(s)	Blank(s)	Blank(s)	Blank(s)	Blank(s)	Blank(s)	Blank(s)	TX	N0	M0	27	None	None; diagnosed at autopsy		Surgery performed	Blank(s)	Blank(s)	Blank(s)	Blank(s)	Blank(s)	Blank(s)	Blank(s)	98	0	Blank(s)
21994784	65-69 years	Female	2013	Gum and Other Mouth	BuccalMucosa	60	8070	Well differentiated; Grade I	Right - origin of primary	Positive histology	8070/3: Squamous cell carcinoma, NOS	8050-8089: squamous cell neoplasms	Gum and Other Mouth	XIf Other and unspecified carcinomas	Unknown/unstaged	Blank(s)	Unknown/unstaged/unspecified/DCO	Blank(s)	Blank(s)	Blank(s)	Blank(s)	UNK Stage	TX	NX	M0	Blank(s)	Blank(s)	Blank(s)	Blank(s)	Blank(s)	Blank(s)	TX	NX	M0	0	None	None; diagnosed at autopsy		Not recommended	Blank(s)	Blank(s)	Blank(s)	Blank(s)	Blank(s)	Blank(s)	Blank(s)	99	99	No
21994784	70-74 years	Female	2017	Tongue	TongueBase	19	8052	Unknown	Right - origin of primary	Positive histology	8052/3: Papillary squamous cell carcinoma	8050-8089: squamous cell neoplasms	Tongue	XIf Other and unspecified carcinomas	Distant	Distant	Distant site(s)/node(s) involved	Blank(s)	Blank(s)	Blank(s)	Blank(s)	Blank(s)	Blank(s)	Blank(s)	Blank(s)	c4A	c2C	c0	Clinical	Clinical	Clinical	Blank(s)	Blank(s)	Blank(s)	0	None	None; diagnosed at autopsy		Not recommended	Blank(s)	Blank(s)	Blank(s)	Blank(s)	Blank(s)	Blank(s)	20	98	0	No
21994784	70-74 years	Female	2017	Gum and Other Mouth	PalateHard	50	8052	Well differentiated; Grade I	Not a paired site	Positive histology	8052/3: Papillary squamous cell carcinoma	8050-8089: squamous cell neoplasms	Gum and Other Mouth	XIf Other and unspecified carcinomas	Regional	Blank(s)	Regional by both direct extension and lymph node involvement	Blank(s)	Blank(s)	Blank(s)	Blank(s)	Blank(s)	Blank(s)	Blank(s)	Blank(s)	c4A	c2B	c0	Clinical	Clinical	Clinical	Blank(s)	Blank(s)	Blank(s)	0	None	None; diagnosed at autopsy		Not recommended	Blank(s)	Blank(s)	Blank(s)	Blank(s)	Blank(s)	Blank(s)	999	98	0	No
21994866	50-54 years	Female	2009	Corpus Uteri	CorpusCarcinoma	541	8380	Moderately differentiated; Grade II	Not a paired site	Positive histology	8380/3: Endometrioid carcinoma	8140-8389: adenomas and adenocarcinomas	Corpus Uteri	XIf Other and unspecified carcinomas	Localized	Localized	Localized only	Blank(s)	Blank(s)	Blank(s)	Blank(s)	Blank(s)	Blank(s)	Blank(s)	Blank(s)	Blank(s)	Blank(s)	Blank(s)	Blank(s)	Blank(s)	Blank(s)	T1b	N0	M0	50	None	None; diagnosed at autopsy		Surgery performed	Blank(s)	Blank(s)	Blank(s)	Blank(s)	Blank(s)	Blank(s)	Blank(s)	98	0	Blank(s)
21994866	60-64 years	Female	2017	Pancreas	PancreasBodyTail	251	8246	Unknown	Not a paired site	Positive exfoliative cytology, no positive histology	8246/3: Neuroendocrine carcinoma, NOS	8140-8389: adenomas and adenocarcinomas	Pancreas	XIf Other and unspecified carcinomas	Localized	Localized	Localized only	Blank(s)	Blank(s)	Blank(s)	Blank(s)	Blank(s)	Blank(s)	Blank(s)	Blank(s)	Blank(s)	Blank(s)	Blank(s)	Blank(s)	Blank(s)	Blank(s)	Blank(s)	Blank(s)	Blank(s)	0	None	None; diagnosed at autopsy		Not recommended	Blank(s)	Blank(s)	Blank(s)	Blank(s)	Blank(s)	Blank(s)	39	98	0	No
21994869	70-74 years	Female	2009	Kidney and Renal Pelvis	KidneyParenchyma	649	8310	Moderately differentiated; Grade II	Right - origin of primary	Positive exfoliative cytology, no positive histology	8310/3: Clear cell adenocarcinoma, NOS	8140-8389: adenomas and adenocarcinomas	Kidney	VIb Renal carcinomas	Localized	Localized	Localized only	Blank(s)	Blank(s)	Blank(s)	Blank(s)	Blank(s)	Blank(s)	Blank(s)	Blank(s)	Blank(s)	Blank(s)	Blank(s)	Blank(s)	Blank(s)	Blank(s)	T1a	N0	M0	14	None	None; diagnosed at autopsy		Surgery performed	Blank(s)	Blank(s)	Blank(s)	Blank(s)	Blank(s)	Blank(s)	Blank(s)	98	0	Blank(s)
21994869	75-79 years	Female	2014	Thyroid	Thyroid	739	8340	Unknown	Not a paired site	Positive histology	8340/3: Papillary carcinoma, follicular variant	8140-8389: adenomas and adenocarcinomas	Thyroid	XIb Thyroid carcinomas	Localized	Localized	Localized only	Blank(s)	Blank(s)	Blank(s)	Blank(s)	I	T1b(m)	N0	M0	Blank(s)	Blank(s)	Blank(s)	Blank(s)	Blank(s)	Blank(s)	T1	N0	M0	50	None	None; diagnosed at autopsy		Surgery performed	Blank(s)	Blank(s)	Blank(s)	Blank(s)	Blank(s)	Blank(s)	Blank(s)	98	0	No
21994882	55-59 years	Male	2008	Melanoma of the Skin	MelanomaSkin	445	8720	Unknown	Right - origin of primary	Positive histology	8720/3: Malignant melanoma, NOS	8720-8799: nevi and melanomas	Melanoma of the Skin	XId Malignant melanomas	Localized	Localized	Localized only	Blank(s)	Blank(s)	Blank(s)	Blank(s)	Blank(s)	Blank(s)	Blank(s)	Blank(s)	Blank(s)	Blank(s)	Blank(s)	Blank(s)	Blank(s)	Blank(s)	T1a	N0	M0	27	None	None; diagnosed at autopsy		Surgery performed	Blank(s)	Blank(s)	Blank(s)	Blank(s)	Blank(s)	Blank(s)	Blank(s)	98	0	Blank(s)
21994883	50-54 years	Male	2008	Melanoma of the Skin	MelanomaSkin	446	8720	Unknown	Right - origin of primary	Positive histology	8720/3: Malignant melanoma, NOS	8720-8799: nevi and melanomas	Melanoma of the Skin	XId Malignant melanomas	Localized	Localized	Localized only	Blank(s)	Blank(s)	Blank(s)	Blank(s)	Blank(s)	Blank(s)	Blank(s)	Blank(s)	Blank(s)	Blank(s)	Blank(s)	Blank(s)	Blank(s)	Blank(s)	T1a	N0	M0	27	None	None; diagnosed at autopsy		Surgery performed	Blank(s)	Blank(s)	Blank(s)	Blank(s)	Blank(s)	Blank(s)	Blank(s)	98	0	Blank(s)
21994884	60-64 years	Male	2008	Melanoma of the Skin	MelanomaSkin	445	8720	Unknown	Left - origin of primary	Positive histology	8720/3: Malignant melanoma, NOS	8720-8799: nevi and melanomas	Melanoma of the Skin	XId Malignant melanomas	Localized	Localized	Localized only	Blank(s)	Blank(s)	Blank(s)	Blank(s)	Blank(s)	Blank(s)	Blank(s)	Blank(s)	Blank(s)	Blank(s)	Blank(s)	Blank(s)	Blank(s)	Blank(s)	T1a	N0	M0	27	None	None; diagnosed at autopsy		Surgery performed	Blank(s)	Blank(s)	Blank(s)	Blank(s)	Blank(s)	Blank(s)	Blank(s)	98	0	Blank(s)
21994884	60-64 years	Male	2008	Melanoma of the Skin	MelanomaSkin	446	8720	Unknown	Right - origin of primary	Positive histology	8720/3: Malignant melanoma, NOS	8720-8799: nevi and melanomas	Melanoma of the Skin	XId Malignant melanomas	Localized	Localized	Localized only	Blank(s)	Blank(s)	Blank(s)	Blank(s)	Blank(s)	Blank(s)	Blank(s)	Blank(s)	Blank(s)	Blank(s)	Blank(s)	Blank(s)	Blank(s)	Blank(s)	T1a	N0	M0	27	None	None; diagnosed at autopsy		Surgery performed	Blank(s)	Blank(s)	Blank(s)	Blank(s)	Blank(s)	Blank(s)	Blank(s)	98	0	Blank(s)
21994884	65-69 years	Male	2016	Melanoma of the Skin	MelanomaSkin	442	8721	Unknown	Right - origin of primary	Positive histology	8721/3: Nodular melanoma	8720-8799: nevi and melanomas	Melanoma of the Skin	XId Malignant melanomas	Regional	Regional	Regional by direct extension only	Blank(s)	Blank(s)	Blank(s)	Blank(s)	Blank(s)	Blank(s)	Blank(s)	Blank(s)	p4B	p0	c0	Pathologic	Pathologic	Clinical	Blank(s)	Blank(s)	Blank(s)	32	Sentinel lymph node biopsy	None; diagnosed at autopsy		Surgery performed	Blank(s)	Blank(s)	Blank(s)	Blank(s)	Blank(s)	Blank(s)	15	0	2	No
21994887	60-64 years	Male	2008	Melanoma of the Skin	MelanomaSkin	445	8720	Unknown	Right - origin of primary	Positive histology	8720/3: Malignant melanoma, NOS	8720-8799: nevi and melanomas	Melanoma of the Skin	XId Malignant melanomas	Localized	Localized	Localized only	Blank(s)	Blank(s)	Blank(s)	Blank(s)	Blank(s)	Blank(s)	Blank(s)	Blank(s)	Blank(s)	Blank(s)	Blank(s)	Blank(s)	Blank(s)	Blank(s)	T1a	N0	M0	27	None	None; diagnosed at autopsy		Surgery performed	Blank(s)	Blank(s)	Blank(s)	Blank(s)	Blank(s)	Blank(s)	Blank(s)	98	0	Blank(s)
21994887	60-64 years	Male	2010	Appendix	Appendix	181	8244	Moderately differentiated; Grade II	Not a paired site	Positive histology	8244/3: Mixed adenoneuroendocrine carcinoma (ICD-O-3 update)	8140-8389: adenomas and adenocarcinomas	Appendix	XIf Other and unspecified carcinomas	Regional	Regional	Regional lymph nodes involved only	Blank(s)	Blank(s)	Blank(s)	Blank(s)	IIIB	T3	N1	M0	Blank(s)	Blank(s)	Blank(s)	Blank(s)	Blank(s)	Blank(s)	T3	N1	M0	40	4 or more regional lymph nodes removed	None; diagnosed at autopsy		Surgery performed	Blank(s)	Blank(s)	Blank(s)	Blank(s)	Blank(s)	Blank(s)	Blank(s)	2	23	No
21994887	60-64 years	Male	2010	Melanoma of the Skin	MelanomaSkin	446	8720	Unknown	Right - origin of primary	Positive histology	8720/3: Malignant melanoma, NOS	8720-8799: nevi and melanomas	Melanoma of the Skin	XId Malignant melanomas	Localized	Localized	Localized only	Blank(s)	Blank(s)	Blank(s)	Blank(s)	IA	T1a	N0	M0	Blank(s)	Blank(s)	Blank(s)	Blank(s)	Blank(s)	Blank(s)	T1a	N0	M0	27	None	None; diagnosed at autopsy		Surgery performed	Blank(s)	Blank(s)	Blank(s)	Blank(s)	Blank(s)	Blank(s)	Blank(s)	98	0	No
21994891	70-74 years	Female	2008	Melanoma of the Skin	MelanomaSkin	445	8720	Unknown	Paired site, but no information concerning laterality	Positive histology	8720/3: Malignant melanoma, NOS	8720-8799: nevi and melanomas	Melanoma of the Skin	XId Malignant melanomas	Localized	Localized	Localized only	Blank(s)	Blank(s)	Blank(s)	Blank(s)	Blank(s)	Blank(s)	Blank(s)	Blank(s)	Blank(s)	Blank(s)	Blank(s)	Blank(s)	Blank(s)	Blank(s)	T1a	N0	M0	34	None	None; diagnosed at autopsy		Surgery performed	Blank(s)	Blank(s)	Blank(s)	Blank(s)	Blank(s)	Blank(s)	Blank(s)	98	0	Blank(s)
21994891	75-79 years	Female	2013	Other Non-Epithelial Skin	MerkelCellSkin	449	8247	Unknown	Not a paired site	Positive histology	8247/3: Merkel cell carcinoma	8140-8389: adenomas and adenocarcinomas	Other Non-Epithelial Skin	XIe Skin carcinomas	Unknown/unstaged	Blank(s)	Unknown/unstaged/unspecified/DCO	Blank(s)	Blank(s)	Blank(s)	Blank(s)	UNK Stage	TX	NX	M0	Blank(s)	Blank(s)	Blank(s)	Blank(s)	Blank(s)	Blank(s)	TX	NX	MX	0	Unknown or not applicable	None; diagnosed at autopsy		Not recommended	Blank(s)	Blank(s)	Blank(s)	Blank(s)	Blank(s)	Blank(s)	Blank(s)	99	99	Unknown
21994900	45-49 years	Male	2008	Prostate	Prostate	619	8140	Moderately differentiated; Grade II	Not a paired site	Positive histology	8140/3: Adenocarcinoma, NOS	8140-8389: adenomas and adenocarcinomas	Prostate	XIf Other and unspecified carcinomas	Localized	Localized	Localized only	Blank(s)	Blank(s)	Blank(s)	Blank(s)	Blank(s)	Blank(s)	Blank(s)	Blank(s)	Blank(s)	Blank(s)	Blank(s)	Blank(s)	Blank(s)	Blank(s)	T2NOS	N0	M0	0	None	None; diagnosed at autopsy		Not recommended	Blank(s)	Blank(s)	Blank(s)	Blank(s)	Blank(s)	Blank(s)	Blank(s)	98	0	Blank(s)
21994911	85+ years	Male	2007	Lung and Bronchus	Lung	341	8010	Poorly differentiated; Grade III	Right - origin of primary	Positive histology	8010/3: Carcinoma, NOS	8010-8049: epithelial neoplasms, NOS	Lung and Bronchus	XIf Other and unspecified carcinomas	Distant	Distant	Distant site(s)/node(s) involved	Blank(s)	Blank(s)	Blank(s)	Blank(s)	Blank(s)	Blank(s)	Blank(s)	Blank(s)	Blank(s)	Blank(s)	Blank(s)	Blank(s)	Blank(s)	Blank(s)	T4	N0	M1	0	None	None; diagnosed at autopsy		Not recommended	Blank(s)	Blank(s)	Blank(s)	Blank(s)	Blank(s)	Blank(s)	Blank(s)	98	0	Blank(s)
21994928	75-79 years	Male	2007	Prostate	Prostate	619	8140	Poorly differentiated; Grade III	Not a paired site	Positive histology	8140/3: Adenocarcinoma, NOS	8140-8389: adenomas and adenocarcinomas	Prostate	XIf Other and unspecified carcinomas	Localized	Localized	Localized only	Blank(s)	Blank(s)	Blank(s)	Blank(s)	Blank(s)	Blank(s)	Blank(s)	Blank(s)	Blank(s)	Blank(s)	Blank(s)	Blank(s)	Blank(s)	Blank(s)	T1c	N0	M0	0	None	None; diagnosed at autopsy		Not recommended	Blank(s)	Blank(s)	Blank(s)	Blank(s)	Blank(s)	Blank(s)	Blank(s)	98	0	Blank(s)
21994928	75-79 years	Male	2007	Urinary Bladder	Bladder	670	8130	Moderately differentiated; Grade II	Not a paired site	Positive histology	8130/3: Papillary transitional cell carcinoma	8120-8139: transitional cell papillomas and carcinomas	Urinary Bladder	XIf Other and unspecified carcinomas	In situ	In situ	In situ	Blank(s)	Blank(s)	Blank(s)	Blank(s)	Blank(s)	Blank(s)	Blank(s)	Blank(s)	Blank(s)	Blank(s)	Blank(s)	Blank(s)	Blank(s)	Blank(s)	Ta	N0	M0	27	None	None; diagnosed at autopsy		Surgery performed	Blank(s)	Blank(s)	Blank(s)	Blank(s)	Blank(s)	Blank(s)	Blank(s)	98	0	Blank(s)
21994935	55-59 years	Male	2007	Lung and Bronchus	Lung	343	8140	Moderately differentiated; Grade II	Right - origin of primary	Positive histology	8140/3: Adenocarcinoma, NOS	8140-8389: adenomas and adenocarcinomas	Lung and Bronchus	XIf Other and unspecified carcinomas	Regional	Regional	Regional by direct extension only	Blank(s)	Blank(s)	Blank(s)	Blank(s)	Blank(s)	Blank(s)	Blank(s)	Blank(s)	Blank(s)	Blank(s)	Blank(s)	Blank(s)	Blank(s)	Blank(s)	T2	N0	M0	21	4 or more regional lymph nodes removed	None; diagnosed at autopsy		Surgery performed	Blank(s)	Blank(s)	Blank(s)	Blank(s)	Blank(s)	Blank(s)	Blank(s)	0	5	Blank(s)
21994935	60-64 years	Male	2009	Kidney and Renal Pelvis	KidneyParenchyma	649	8312	Unknown	Right - origin of primary	Radiography without microscopic confirm	8312/3: Renal cell carcinoma	8140-8389: adenomas and adenocarcinomas	Kidney	VIb Renal carcinomas	Localized	Localized	Localized only	Blank(s)	Blank(s)	Blank(s)	Blank(s)	Blank(s)	Blank(s)	Blank(s)	Blank(s)	Blank(s)	Blank(s)	Blank(s)	Blank(s)	Blank(s)	Blank(s)	T1a	N0	M0	0	None	None; diagnosed at autopsy		Recommended but not performed, patient refused	Blank(s)	Blank(s)	Blank(s)	Blank(s)	Blank(s)	Blank(s)	Blank(s)	98	0	Blank(s)
21994936	60-64 years	Male	2007	Myeloma	MyelomaPlasmaCellDisorder	421	9732	Unknown	Not a paired site	Positive laboratory test/marker study	9732/3: Plasma cell myeloma	9730-9739: plasma cell tumors	Myeloma	IIb Non-Hodgkin lymphomas (except Burkitt lymphoma)	Distant	Distant	Distant site(s)/node(s) involved	Blank(s)	Blank(s)	Blank(s)	Blank(s)	Blank(s)	Blank(s)	Blank(s)	Blank(s)	Blank(s)	Blank(s)	Blank(s)	Blank(s)	Blank(s)	Blank(s)	NA	NA	NA	98	Unknown or not applicable	None; diagnosed at autopsy		Not recommended	Blank(s)	Blank(s)	Blank(s)	Blank(s)	Blank(s)	Blank(s)	Blank(s)	99	99	Blank(s)
21994936	70-74 years	Male	2016	Lung and Bronchus	Lung	341	8070	Poorly differentiated; Grade III	Left - origin of primary	Positive histology	8070/3: Squamous cell carcinoma, NOS	8050-8089: squamous cell neoplasms	Lung and Bronchus	XIf Other and unspecified carcinomas	Localized	Localized	Localized only	Blank(s)	Blank(s)	Blank(s)	Blank(s)	Blank(s)	Blank(s)	Blank(s)	Blank(s)	c2A	c0	c0	Clinical	Clinical	Clinical	Blank(s)	Blank(s)	Blank(s)	0	None	None; diagnosed at autopsy		Not recommended	Blank(s)	Blank(s)	Blank(s)	Blank(s)	Blank(s)	Blank(s)	43	98	0	No
21994961	85+ years	Male	2008	Urinary Bladder	Bladder	671	8130	Poorly differentiated; Grade III	Not a paired site	Positive histology	8130/3: Papillary transitional cell carcinoma	8120-8139: transitional cell papillomas and carcinomas	Urinary Bladder	XIf Other and unspecified carcinomas	Localized	Localized	Localized only	Blank(s)	Blank(s)	Blank(s)	Blank(s)	Blank(s)	Blank(s)	Blank(s)	Blank(s)	Blank(s)	Blank(s)	Blank(s)	Blank(s)	Blank(s)	Blank(s)	T1	N0	M0	27	None	None; diagnosed at autopsy		Surgery performed	Blank(s)	Blank(s)	Blank(s)	Blank(s)	Blank(s)	Blank(s)	Blank(s)	98	0	Blank(s)
21994961	85+ years	Male	2011	Melanoma of the Skin	MelanomaSkin	444	8745	Unknown	Not a paired site	Positive histology	8745/3: Desmoplastic melanoma, malignant	8720-8799: nevi and melanomas	Melanoma of the Skin	XId Malignant melanomas	Regional	Regional	Regional by direct extension only	Blank(s)	Blank(s)	Blank(s)	Blank(s)	IIC	T4b	N0	M0	Blank(s)	Blank(s)	Blank(s)	Blank(s)	Blank(s)	Blank(s)	T4b	N0	M0	32	Sentinel lymph node biopsy	None; diagnosed at autopsy		Surgery performed	Blank(s)	Blank(s)	Blank(s)	Blank(s)	Blank(s)	Blank(s)	Blank(s)	0	3	No
21994970	60-64 years	Male	2008	Prostate	Prostate	619	8140	Poorly differentiated; Grade III	Not a paired site	Positive histology	8140/3: Adenocarcinoma, NOS	8140-8389: adenomas and adenocarcinomas	Prostate	XIf Other and unspecified carcinomas	Localized	Localized	Localized only	Blank(s)	Blank(s)	Blank(s)	Blank(s)	Blank(s)	Blank(s)	Blank(s)	Blank(s)	Blank(s)	Blank(s)	Blank(s)	Blank(s)	Blank(s)	Blank(s)	T2c	N0	M0	0	None	None; diagnosed at autopsy		Not recommended	Blank(s)	Blank(s)	Blank(s)	Blank(s)	Blank(s)	Blank(s)	Blank(s)	98	0	Blank(s)
21994970	65-69 years	Male	2017	Chronic Lymphocytic Leukemia	HemeRetic	421	9823	B-cell; pre-B; B-precursor	Not a paired site	Positive exfoliative cytology, no positive histology	9823/3: Chronic lymphocytic leukemia/small lymphocytic lymphoma	9820-9839: lymphoid leukemias (C42.1)	Chronic Lymphocytic Leukemia	Ia Lymphoid leukemias	Distant	Blank(s)	Distant site(s)/node(s) involved	Blank(s)	Blank(s)	Blank(s)	Blank(s)	Blank(s)	Blank(s)	Blank(s)	Blank(s)	Not applicable	Not applicable	Not applicable	Blank(s)	Blank(s)	Blank(s)	Blank(s)	Blank(s)	Blank(s)	98	Unknown or not applicable	None; diagnosed at autopsy		Not recommended	Blank(s)	Blank(s)	Blank(s)	Blank(s)	Blank(s)	Blank(s)	999	99	99	N/A
21994980	60-64 years	Male	2008	Urinary Bladder	Bladder	676	8130	Poorly differentiated; Grade III	Not a paired site	Positive histology	8130/3: Papillary transitional cell carcinoma	8120-8139: transitional cell papillomas and carcinomas	Urinary Bladder	XIf Other and unspecified carcinomas	Localized	Localized	Localized only	Blank(s)	Blank(s)	Blank(s)	Blank(s)	Blank(s)	Blank(s)	Blank(s)	Blank(s)	Blank(s)	Blank(s)	Blank(s)	Blank(s)	Blank(s)	Blank(s)	T1	N0	M0	27	None	None; diagnosed at autopsy		Surgery performed	Blank(s)	Blank(s)	Blank(s)	Blank(s)	Blank(s)	Blank(s)	Blank(s)	98	0	Blank(s)
21994980	60-64 years	Male	2008	Lung and Bronchus	Lung	341	8012	Unknown	Left - origin of primary	Positive exfoliative cytology, no positive histology	8012/3: Large cell carcinoma, NOS	8010-8049: epithelial neoplasms, NOS	Lung and Bronchus	XIf Other and unspecified carcinomas	Distant	Distant	Distant site(s)/node(s) involved	Blank(s)	Blank(s)	Blank(s)	Blank(s)	Blank(s)	Blank(s)	Blank(s)	Blank(s)	Blank(s)	Blank(s)	Blank(s)	Blank(s)	Blank(s)	Blank(s)	T1	N0	M1	0	None	None; diagnosed at autopsy		Not recommended	Blank(s)	Blank(s)	Blank(s)	Blank(s)	Blank(s)	Blank(s)	Blank(s)	98	0	Blank(s)
21994987	65-69 years	Male	2008	Sigmoid Colon	Colon	187	8140	Moderately differentiated; Grade II	Not a paired site	Positive histology	8140/3: Adenocarcinoma, NOS	8140-8389: adenomas and adenocarcinomas	Sigmoid Colon	XIf Other and unspecified carcinomas	Localized	Localized	Localized only	Blank(s)	Blank(s)	Blank(s)	Blank(s)	Blank(s)	Blank(s)	Blank(s)	Blank(s)	Blank(s)	Blank(s)	Blank(s)	Blank(s)	Blank(s)	Blank(s)	T3	N0	M0	30	4 or more regional lymph nodes removed	None; diagnosed at autopsy		Surgery performed	Blank(s)	Blank(s)	Blank(s)	Blank(s)	Blank(s)	Blank(s)	Blank(s)	0	10	Blank(s)
21994987	65-69 years	Male	2011	Lung and Bronchus	Lung	340	8140	Unknown	Left - origin of primary	Positive histology	8140/3: Adenocarcinoma, NOS	8140-8389: adenomas and adenocarcinomas	Lung and Bronchus	XIf Other and unspecified carcinomas	Distant	Distant	Distant site(s)/node(s) involved	Blank(s)	Blank(s)	Blank(s)	Blank(s)	IV	T4	N2	M1b	Blank(s)	Blank(s)	Blank(s)	Blank(s)	Blank(s)	Blank(s)	T4	N2	M1	0	None	None; diagnosed at autopsy		Not recommended, contraindicated due to other cond; autopsy only (1973-2002)	Blank(s)	Blank(s)	Blank(s)	Blank(s)	Blank(s)	Blank(s)	Blank(s)	98	0	No
21994991	55-59 years	Male	2007	Prostate	Prostate	619	8140	Moderately differentiated; Grade II	Not a paired site	Positive histology	8140/3: Adenocarcinoma, NOS	8140-8389: adenomas and adenocarcinomas	Prostate	XIf Other and unspecified carcinomas	Localized	Localized	Localized only	Blank(s)	Blank(s)	Blank(s)	Blank(s)	Blank(s)	Blank(s)	Blank(s)	Blank(s)	Blank(s)	Blank(s)	Blank(s)	Blank(s)	Blank(s)	Blank(s)	T1c	N0	M0	0	None	None; diagnosed at autopsy		Not recommended	Blank(s)	Blank(s)	Blank(s)	Blank(s)	Blank(s)	Blank(s)	Blank(s)	98	0	Blank(s)
21994991	65-69 years	Male	2014	Melanoma of the Skin	MelanomaSkin	445	8720	Unknown	Paired site: midline tumor	Positive histology	8720/3: Malignant melanoma, NOS	8720-8799: nevi and melanomas	Melanoma of the Skin	XId Malignant melanomas	Localized	Localized	Localized only	Blank(s)	Blank(s)	Blank(s)	Blank(s)	IA	T1a	N0	M0	Blank(s)	Blank(s)	Blank(s)	Blank(s)	Blank(s)	Blank(s)	T1a	N0	M0	32	None	None; diagnosed at autopsy		Surgery performed	Blank(s)	Blank(s)	Blank(s)	Blank(s)	Blank(s)	Blank(s)	Blank(s)	98	0	No
21995007	55-59 years	Male	2007	Prostate	Prostate	619	8140	Poorly differentiated; Grade III	Not a paired site	Positive histology	8140/3: Adenocarcinoma, NOS	8140-8389: adenomas and adenocarcinomas	Prostate	XIf Other and unspecified carcinomas	Localized	Localized	Localized only	Blank(s)	Blank(s)	Blank(s)	Blank(s)	Blank(s)	Blank(s)	Blank(s)	Blank(s)	Blank(s)	Blank(s)	Blank(s)	Blank(s)	Blank(s)	Blank(s)	T1c	N0	M0	0	None	None; diagnosed at autopsy		Not recommended	Blank(s)	Blank(s)	Blank(s)	Blank(s)	Blank(s)	Blank(s)	Blank(s)	98	0	Blank(s)
21995008	65-69 years	Male	2007	Prostate	Prostate	619	8140	Moderately differentiated; Grade II	Not a paired site	Positive histology	8140/3: Adenocarcinoma, NOS	8140-8389: adenomas and adenocarcinomas	Prostate	XIf Other and unspecified carcinomas	Localized	Localized	Localized only	Blank(s)	Blank(s)	Blank(s)	Blank(s)	Blank(s)	Blank(s)	Blank(s)	Blank(s)	Blank(s)	Blank(s)	Blank(s)	Blank(s)	Blank(s)	Blank(s)	T2c	N0	M0	50	None	None; diagnosed at autopsy		Surgery performed	Blank(s)	Blank(s)	Blank(s)	Blank(s)	Blank(s)	Blank(s)	Blank(s)	98	0	Blank(s)
21995020	60-64 years	Male	2007	Chronic Myeloid Leukemia	HemeRetic	421	9863	Unknown	Not a paired site	Positive histology	9863/3: Chronic myeloid leukemia, NOS	9840-9939: myeloid leukemias (C42.1)	Chronic Myeloid Leukemia	Ic Chronic myeloproliferative diseases	Distant	Blank(s)	Distant site(s)/node(s) involved	Blank(s)	Blank(s)	Blank(s)	Blank(s)	Blank(s)	Blank(s)	Blank(s)	Blank(s)	Blank(s)	Blank(s)	Blank(s)	Blank(s)	Blank(s)	Blank(s)	NA	NA	NA	98	Unknown or not applicable	None; diagnosed at autopsy		Not recommended	Blank(s)	Blank(s)	Blank(s)	Blank(s)	Blank(s)	Blank(s)	Blank(s)	99	99	Blank(s)
21995020	65-69 years	Male	2009	Ureter	KidneyRenalPelvis	669	8130	Undifferentiated; anaplastic; Grade IV	Left - origin of primary	Positive histology	8130/3: Papillary transitional cell carcinoma	8120-8139: transitional cell papillomas and carcinomas	Ureter	XIf Other and unspecified carcinomas	Regional	Blank(s)	Regional by direct extension only	Blank(s)	Blank(s)	Blank(s)	Blank(s)	Blank(s)	Blank(s)	Blank(s)	Blank(s)	Blank(s)	Blank(s)	Blank(s)	Blank(s)	Blank(s)	Blank(s)	T3	N0	M0	40	None	None; diagnosed at autopsy		Surgery performed	Blank(s)	Blank(s)	Blank(s)	Blank(s)	Blank(s)	Blank(s)	Blank(s)	98	0	Blank(s)
21995034	80-84 years	Male	2007	Stomach	Stomach	163	8010	Unknown	Not a paired site	Radiography without microscopic confirm	8010/3: Carcinoma, NOS	8010-8049: epithelial neoplasms, NOS	Stomach	XIf Other and unspecified carcinomas	Distant	Distant	Distant site(s)/node(s) involved	Blank(s)	Blank(s)	Blank(s)	Blank(s)	Blank(s)	Blank(s)	Blank(s)	Blank(s)	Blank(s)	Blank(s)	Blank(s)	Blank(s)	Blank(s)	Blank(s)	TX	N1	M1	0	None	None; diagnosed at autopsy		Not recommended	Blank(s)	Blank(s)	Blank(s)	Blank(s)	Blank(s)	Blank(s)	Blank(s)	98	0	Blank(s)
21995045	75-79 years	Male	2007	Kidney and Renal Pelvis	KidneyRenalPelvis	659	8130	Moderately differentiated; Grade II	Right - origin of primary	Positive histology	8130/3: Papillary transitional cell carcinoma	8120-8139: transitional cell papillomas and carcinomas	Renal Pelvis	XIf Other and unspecified carcinomas	Regional	Regional	Regional by direct extension only	Blank(s)	Blank(s)	Blank(s)	Blank(s)	Blank(s)	Blank(s)	Blank(s)	Blank(s)	Blank(s)	Blank(s)	Blank(s)	Blank(s)	Blank(s)	Blank(s)	T3	N0	M0	40	None	None; diagnosed at autopsy		Surgery performed	Blank(s)	Blank(s)	Blank(s)	Blank(s)	Blank(s)	Blank(s)	Blank(s)	98	0	Blank(s)
21995045	85+ years	Male	2016	Lung and Bronchus	Lung	343	8010	Unknown	Right - origin of primary	Positive histology	8010/3: Carcinoma, NOS	8010-8049: epithelial neoplasms, NOS	Lung and Bronchus	XIf Other and unspecified carcinomas	Localized	Localized	Localized only	Blank(s)	Blank(s)	Blank(s)	Blank(s)	Blank(s)	Blank(s)	Blank(s)	Blank(s)	c1B	c0	c0	Clinical	Clinical	Clinical	Blank(s)	Blank(s)	Blank(s)	0	None	None; diagnosed at autopsy		Not recommended, contraindicated due to other cond; autopsy only (1973-2002)	Blank(s)	Blank(s)	Blank(s)	Blank(s)	Blank(s)	Blank(s)	29	98	0	No
21995047	60-64 years	Male	2008	Sigmoid Colon	Colon	187	8140	Moderately differentiated; Grade II	Not a paired site	Positive histology	8140/3: Adenocarcinoma, NOS	8140-8389: adenomas and adenocarcinomas	Sigmoid Colon	XIf Other and unspecified carcinomas	Distant	Distant	Distant site(s)/node(s) involved	Blank(s)	Blank(s)	Blank(s)	Blank(s)	Blank(s)	Blank(s)	Blank(s)	Blank(s)	Blank(s)	Blank(s)	Blank(s)	Blank(s)	Blank(s)	Blank(s)	TX	N0	M1	0	None	None; diagnosed at autopsy		Not recommended, contraindicated due to other cond; autopsy only (1973-2002)	Blank(s)	Blank(s)	Blank(s)	Blank(s)	Blank(s)	Blank(s)	Blank(s)	98	0	Blank(s)
21995047	65-69 years	Male	2011	Prostate	Prostate	619	8000	Unknown	Not a paired site	Unknown	8000/3: Neoplasm, malignant	8000-8009: unspecified neoplasms	Prostate	XIIb Other unspecified malignant tumors	Unknown/unstaged	Unknown/unstaged	Unknown/unstaged/unspecified/DCO	Blank(s)	Blank(s)	Blank(s)	Blank(s)	UNK Stage	TX	NX	M0	Blank(s)	Blank(s)	Blank(s)	Blank(s)	Blank(s)	Blank(s)	TX	NX	MX	99	Unknown or not applicable	Unknown; death certificate only		Unknown; death certificate; or autopsy only (2003+)	Blank(s)	Blank(s)	Blank(s)	Blank(s)	Blank(s)	Blank(s)	Blank(s)	99	99	Unknown
21995058	60-64 years	Male	2008	Prostate	Prostate	619	8140	Poorly differentiated; Grade III	Not a paired site	Positive histology	8140/3: Adenocarcinoma, NOS	8140-8389: adenomas and adenocarcinomas	Prostate	XIf Other and unspecified carcinomas	Localized	Localized	Localized only	Blank(s)	Blank(s)	Blank(s)	Blank(s)	Blank(s)	Blank(s)	Blank(s)	Blank(s)	Blank(s)	Blank(s)	Blank(s)	Blank(s)	Blank(s)	Blank(s)	T2a	N0	M0	0	None	None; diagnosed at autopsy		Not recommended	Blank(s)	Blank(s)	Blank(s)	Blank(s)	Blank(s)	Blank(s)	Blank(s)	98	0	Blank(s)
21995058	60-64 years	Male	2010	Stomach	Stomach	163	8144	Unknown	Not a paired site	Positive histology	8144/3: Adenocarcinoma, intestinal type	8140-8389: adenomas and adenocarcinomas	Stomach	XIf Other and unspecified carcinomas	Localized	Localized	Localized only	Blank(s)	Blank(s)	Blank(s)	Blank(s)	IA	T1NOS	N0	M0	Blank(s)	Blank(s)	Blank(s)	Blank(s)	Blank(s)	Blank(s)	T1	N0	M0	0	None	None; diagnosed at autopsy		Not recommended, contraindicated due to other cond; autopsy only (1973-2002)	Blank(s)	Blank(s)	Blank(s)	Blank(s)	Blank(s)	Blank(s)	Blank(s)	98	0	No
21995090	45-49 years	Male	2009	Prostate	Prostate	619	8140	Poorly differentiated; Grade III	Not a paired site	Positive histology	8140/3: Adenocarcinoma, NOS	8140-8389: adenomas and adenocarcinomas	Prostate	XIf Other and unspecified carcinomas	Localized	Localized	Localized only	Blank(s)	Blank(s)	Blank(s)	Blank(s)	Blank(s)	Blank(s)	Blank(s)	Blank(s)	Blank(s)	Blank(s)	Blank(s)	Blank(s)	Blank(s)	Blank(s)	T1c	N0	M0	0	None	None; diagnosed at autopsy		Not recommended	Blank(s)	Blank(s)	Blank(s)	Blank(s)	Blank(s)	Blank(s)	Blank(s)	98	0	Blank(s)
21995090	50-54 years	Male	2011	Sigmoid Colon	Colon	187	8140	Moderately differentiated; Grade II	Not a paired site	Positive histology	8140/3: Adenocarcinoma, NOS	8140-8389: adenomas and adenocarcinomas	Sigmoid Colon	XIf Other and unspecified carcinomas	Distant	Distant	Distant site(s)/node(s) involved	Blank(s)	Blank(s)	Blank(s)	Blank(s)	IVB	T3	N1b	M1b	Blank(s)	Blank(s)	Blank(s)	Blank(s)	Blank(s)	Blank(s)	T3	N1	M1	40	4 or more regional lymph nodes removed	None; diagnosed at autopsy		Surgery performed	Blank(s)	Blank(s)	Blank(s)	Blank(s)	Blank(s)	Blank(s)	Blank(s)	2	8	Yes
21995091	55-59 years	Male	2009	Lung and Bronchus	Lung	341	8046	Poorly differentiated; Grade III	Right - origin of primary	Positive histology	8046/3: Non-small cell carcinoma	8010-8049: epithelial neoplasms, NOS	Lung and Bronchus	XIf Other and unspecified carcinomas	Regional	Regional	Regional lymph nodes involved only	Blank(s)	Blank(s)	Blank(s)	Blank(s)	Blank(s)	Blank(s)	Blank(s)	Blank(s)	Blank(s)	Blank(s)	Blank(s)	Blank(s)	Blank(s)	Blank(s)	T2	N2	M0	33	4 or more regional lymph nodes removed	None; diagnosed at autopsy		Surgery performed	Blank(s)	Blank(s)	Blank(s)	Blank(s)	Blank(s)	Blank(s)	Blank(s)	3	8	Blank(s)
21995091	65-69 years	Male	2017	Kidney and Renal Pelvis	KidneyParenchyma	649	8255	Unknown	Right - origin of primary	Positive histology	8255/3: Adenocarcinoma with mixed subtypes	8140-8389: adenomas and adenocarcinomas	Kidney	Not classified by ICCC or in situ	Localized	Localized	Localized only	Blank(s)	Blank(s)	Blank(s)	Blank(s)	Blank(s)	Blank(s)	Blank(s)	Blank(s)	cX	cX	c0	Clinical	Clinical	Clinical	Blank(s)	Blank(s)	Blank(s)	0	None	None; diagnosed at autopsy		Not recommended	Blank(s)	Blank(s)	Blank(s)	Blank(s)	Blank(s)	Blank(s)	999	98	0	No
21995096	55-59 years	Male	2009	Esophagus	Esophagus	154	8070	Poorly differentiated; Grade III	Not a paired site	Positive histology	8070/3: Squamous cell carcinoma, NOS	8050-8089: squamous cell neoplasms	Esophagus	XIf Other and unspecified carcinomas	Regional	Regional	Regional lymph nodes involved only	Blank(s)	Blank(s)	Blank(s)	Blank(s)	Blank(s)	Blank(s)	Blank(s)	Blank(s)	Blank(s)	Blank(s)	Blank(s)	Blank(s)	Blank(s)	Blank(s)	T2	N1	M0	0	None	None; diagnosed at autopsy		Not recommended, contraindicated due to other cond; autopsy only (1973-2002)	Blank(s)	Blank(s)	Blank(s)	Blank(s)	Blank(s)	Blank(s)	Blank(s)	98	0	Blank(s)
21995096	55-59 years	Male	2009	Hypopharynx	Hypopharynx	129	8070	Poorly differentiated; Grade III	Not a paired site	Positive histology	8070/3: Squamous cell carcinoma, NOS	8050-8089: squamous cell neoplasms	Hypopharynx	XIf Other and unspecified carcinomas	Regional	Blank(s)	Regional lymph nodes involved only	Blank(s)	Blank(s)	Blank(s)	Blank(s)	Blank(s)	Blank(s)	Blank(s)	Blank(s)	Blank(s)	Blank(s)	Blank(s)	Blank(s)	Blank(s)	Blank(s)	T2	N2a	M0	0	None	None; diagnosed at autopsy		Not recommended, contraindicated due to other cond; autopsy only (1973-2002)	Blank(s)	Blank(s)	Blank(s)	Blank(s)	Blank(s)	Blank(s)	Blank(s)	98	0	Blank(s)
21995104	55-59 years	Male	2008	Lung and Bronchus	Lung	341	8140	Poorly differentiated; Grade III	Left - origin of primary	Positive histology	8140/3: Adenocarcinoma, NOS	8140-8389: adenomas and adenocarcinomas	Lung and Bronchus	XIf Other and unspecified carcinomas	Regional	Regional	Regional by direct extension only	Blank(s)	Blank(s)	Blank(s)	Blank(s)	Blank(s)	Blank(s)	Blank(s)	Blank(s)	Blank(s)	Blank(s)	Blank(s)	Blank(s)	Blank(s)	Blank(s)	T2	N0	M0	33	4 or more regional lymph nodes removed	None; diagnosed at autopsy		Surgery performed	Blank(s)	Blank(s)	Blank(s)	Blank(s)	Blank(s)	Blank(s)	Blank(s)	0	9	Blank(s)
21995104	60-64 years	Male	2009	Kidney and Renal Pelvis	KidneyParenchyma	649	8312	Poorly differentiated; Grade III	Left - origin of primary	Positive histology	8312/3: Renal cell carcinoma	8140-8389: adenomas and adenocarcinomas	Kidney	VIb Renal carcinomas	Localized	Localized	Localized only	Blank(s)	Blank(s)	Blank(s)	Blank(s)	Blank(s)	Blank(s)	Blank(s)	Blank(s)	Blank(s)	Blank(s)	Blank(s)	Blank(s)	Blank(s)	Blank(s)	T1a	N0	M0	30	None	None; diagnosed at autopsy		Surgery performed	Blank(s)	Blank(s)	Blank(s)	Blank(s)	Blank(s)	Blank(s)	Blank(s)	98	0	Blank(s)
21995108	60-64 years	Male	2008	Prostate	Prostate	619	8140	Poorly differentiated; Grade III	Not a paired site	Positive histology	8140/3: Adenocarcinoma, NOS	8140-8389: adenomas and adenocarcinomas	Prostate	XIf Other and unspecified carcinomas	Localized	Localized	Localized only	Blank(s)	Blank(s)	Blank(s)	Blank(s)	Blank(s)	Blank(s)	Blank(s)	Blank(s)	Blank(s)	Blank(s)	Blank(s)	Blank(s)	Blank(s)	Blank(s)	T2NOS	N0	M0	0	None	None; diagnosed at autopsy		Not recommended	Blank(s)	Blank(s)	Blank(s)	Blank(s)	Blank(s)	Blank(s)	Blank(s)	98	0	Blank(s)
21995108	60-64 years	Male	2009	Other Biliary	BileDuctsPerihilar	240	8012	Unknown	Not a paired site	Positive exfoliative cytology, no positive histology	8012/3: Large cell carcinoma, NOS	8010-8049: epithelial neoplasms, NOS	Other Biliary	XIf Other and unspecified carcinomas	Distant	Blank(s)	Distant site(s)/node(s) involved	Blank(s)	Blank(s)	Blank(s)	Blank(s)	Blank(s)	Blank(s)	Blank(s)	Blank(s)	Blank(s)	Blank(s)	Blank(s)	Blank(s)	Blank(s)	Blank(s)	TX	N1	M1	0	None	None; diagnosed at autopsy		Not recommended, contraindicated due to other cond; autopsy only (1973-2002)	Blank(s)	Blank(s)	Blank(s)	Blank(s)	Blank(s)	Blank(s)	Blank(s)	98	0	Blank(s)
21995111	60-64 years	Male	2009	Urinary Bladder	Bladder	679	8130	Moderately differentiated; Grade II	Not a paired site	Positive histology	8130/3: Papillary transitional cell carcinoma	8120-8139: transitional cell papillomas and carcinomas	Urinary Bladder	XIf Other and unspecified carcinomas	In situ	In situ	In situ	Blank(s)	Blank(s)	Blank(s)	Blank(s)	Blank(s)	Blank(s)	Blank(s)	Blank(s)	Blank(s)	Blank(s)	Blank(s)	Blank(s)	Blank(s)	Blank(s)	Ta	N0	M0	27	None	None; diagnosed at autopsy		Surgery performed	Blank(s)	Blank(s)	Blank(s)	Blank(s)	Blank(s)	Blank(s)	Blank(s)	98	0	Blank(s)
21995111	60-64 years	Male	2009	Prostate	Prostate	619	8140	Poorly differentiated; Grade III	Not a paired site	Positive histology	8140/3: Adenocarcinoma, NOS	8140-8389: adenomas and adenocarcinomas	Prostate	XIf Other and unspecified carcinomas	Distant	Distant	Distant site(s)/node(s) involved	Blank(s)	Blank(s)	Blank(s)	Blank(s)	Blank(s)	Blank(s)	Blank(s)	Blank(s)	Blank(s)	Blank(s)	Blank(s)	Blank(s)	Blank(s)	Blank(s)	T2b	N1	M1b	0	None	None; diagnosed at autopsy		Not recommended, contraindicated due to other cond; autopsy only (1973-2002)	Blank(s)	Blank(s)	Blank(s)	Blank(s)	Blank(s)	Blank(s)	Blank(s)	98	0	Blank(s)
21995120	65-69 years	Male	2007	Prostate	Prostate	619	8140	Moderately differentiated; Grade II	Not a paired site	Positive histology	8140/3: Adenocarcinoma, NOS	8140-8389: adenomas and adenocarcinomas	Prostate	XIf Other and unspecified carcinomas	Localized	Localized	Localized only	Blank(s)	Blank(s)	Blank(s)	Blank(s)	Blank(s)	Blank(s)	Blank(s)	Blank(s)	Blank(s)	Blank(s)	Blank(s)	Blank(s)	Blank(s)	Blank(s)	T2a	N0	M0	0	None	None; diagnosed at autopsy		Not recommended	Blank(s)	Blank(s)	Blank(s)	Blank(s)	Blank(s)	Blank(s)	Blank(s)	98	0	Blank(s)
21995120	70-74 years	Male	2010	Chronic Lymphocytic Leukemia	HemeRetic	421	9823	B-cell; pre-B; B-precursor	Not a paired site	Positive laboratory test/marker study	9823/3: Chronic lymphocytic leukemia/small lymphocytic lymphoma	9820-9839: lymphoid leukemias (C42.1)	Chronic Lymphocytic Leukemia	Ia Lymphoid leukemias	Distant	Blank(s)	Distant site(s)/node(s) involved	Blank(s)	Blank(s)	Blank(s)	Blank(s)	NA	NA	NA	NA	Blank(s)	Blank(s)	Blank(s)	Blank(s)	Blank(s)	Blank(s)	NA	NA	NA	98	Unknown or not applicable	None; diagnosed at autopsy		Not recommended	Blank(s)	Blank(s)	Blank(s)	Blank(s)	Blank(s)	Blank(s)	Blank(s)	99	99	N/A
21995120	75-79 years	Male	2015	Miscellaneous	HemeRetic	421	9983	Unknown	Not a paired site	Positive histology	9983/3: Refractory anemia with excess blasts	9980-9989: myelodysplastic syndrome	Miscellaneous	Id Myelodysplastic syndrome and other myeloproliferative diseases	Distant	Blank(s)	Distant site(s)/node(s) involved	Blank(s)	Blank(s)	Blank(s)	Blank(s)	NA	NA	NA	NA	Blank(s)	Blank(s)	Blank(s)	Blank(s)	Blank(s)	Blank(s)	NA	NA	NA	98	Unknown or not applicable	None; diagnosed at autopsy		Not recommended	Blank(s)	Blank(s)	Blank(s)	Blank(s)	Blank(s)	Blank(s)	Blank(s)	99	99	N/A
21995160	60-64 years	Male	2008	Prostate	Prostate	619	8140	Poorly differentiated; Grade III	Not a paired site	Positive histology	8140/3: Adenocarcinoma, NOS	8140-8389: adenomas and adenocarcinomas	Prostate	XIf Other and unspecified carcinomas	Localized	Localized	Localized only	Blank(s)	Blank(s)	Blank(s)	Blank(s)	Blank(s)	Blank(s)	Blank(s)	Blank(s)	Blank(s)	Blank(s)	Blank(s)	Blank(s)	Blank(s)	Blank(s)	T1c	N0	M0	0	None	None; diagnosed at autopsy		Not recommended	Blank(s)	Blank(s)	Blank(s)	Blank(s)	Blank(s)	Blank(s)	Blank(s)	98	0	Blank(s)
21995160	65-69 years	Male	2013	Stomach	Stomach	169	8000	Unknown	Not a paired site	Unknown	8000/3: Neoplasm, malignant	8000-8009: unspecified neoplasms	Stomach	XIIb Other unspecified malignant tumors	Unknown/unstaged	Unknown/unstaged	Unknown/unstaged/unspecified/DCO	Blank(s)	Blank(s)	Blank(s)	Blank(s)	UNK Stage	TX	NX	M0	Blank(s)	Blank(s)	Blank(s)	Blank(s)	Blank(s)	Blank(s)	TX	NX	MX	99	Unknown or not applicable	Unknown; death certificate only		Unknown; death certificate; or autopsy only (2003+)	Blank(s)	Blank(s)	Blank(s)	Blank(s)	Blank(s)	Blank(s)	Blank(s)	99	99	Unknown
21995163	65-69 years	Male	2008	Larynx	LarynxSupraglottic	321	8070	Poorly differentiated; Grade III	Not a paired site	Positive histology	8070/3: Squamous cell carcinoma, NOS	8050-8089: squamous cell neoplasms	Larynx	XIf Other and unspecified carcinomas	Localized	Localized	Localized only	Blank(s)	Blank(s)	Blank(s)	Blank(s)	Blank(s)	Blank(s)	Blank(s)	Blank(s)	Blank(s)	Blank(s)	Blank(s)	Blank(s)	Blank(s)	Blank(s)	T1	N0	M0	0	None	None; diagnosed at autopsy		Not recommended	Blank(s)	Blank(s)	Blank(s)	Blank(s)	Blank(s)	Blank(s)	Blank(s)	98	0	Blank(s)
21995163	65-69 years	Male	2012	Lung and Bronchus	Lung	341	8140	Moderately differentiated; Grade II	Right - origin of primary	Positive histology	8140/3: Adenocarcinoma, NOS	8140-8389: adenomas and adenocarcinomas	Lung and Bronchus	XIf Other and unspecified carcinomas	Regional	Regional	Regional lymph nodes involved only	Blank(s)	Blank(s)	Blank(s)	Blank(s)	IIIA	T1a	N2	M0	Blank(s)	Blank(s)	Blank(s)	Blank(s)	Blank(s)	Blank(s)	T1	N2	M0	33	4 or more regional lymph nodes removed	None; diagnosed at autopsy		Surgery performed	Blank(s)	Blank(s)	Blank(s)	Blank(s)	Blank(s)	Blank(s)	Blank(s)	1	6	No
21995171	85+ years	Male	2008	Lung and Bronchus	Lung	341	8010	Poorly differentiated; Grade III	Right - origin of primary	Positive histology	8010/3: Carcinoma, NOS	8010-8049: epithelial neoplasms, NOS	Lung and Bronchus	XIf Other and unspecified carcinomas	Distant	Distant	Distant site(s)/node(s) involved	Blank(s)	Blank(s)	Blank(s)	Blank(s)	Blank(s)	Blank(s)	Blank(s)	Blank(s)	Blank(s)	Blank(s)	Blank(s)	Blank(s)	Blank(s)	Blank(s)	T1	N0	M1	0	None	None; diagnosed at autopsy		Not recommended	Blank(s)	Blank(s)	Blank(s)	Blank(s)	Blank(s)	Blank(s)	Blank(s)	98	0	Blank(s)
21995205	60-64 years	Male	2008	NHL - Nodal	Lymphoma	778	9687	B-cell; pre-B; B-precursor	Not a paired site	Positive histology	9687/3: Burkitt lymphoma	9670-9699: nhl - mature b-cell lymphomas	NHL - Nodal	IIc Burkitt lymphoma	Distant	Distant	Distant site(s)/node(s) involved	Blank(s)	Blank(s)	Blank(s)	Blank(s)	Blank(s)	Blank(s)	Blank(s)	Blank(s)	Blank(s)	Blank(s)	Blank(s)	Blank(s)	Blank(s)	Blank(s)	NA	NA	NA	0	Unknown or not applicable	None; diagnosed at autopsy		Not recommended	Blank(s)	Blank(s)	Blank(s)	Blank(s)	Blank(s)	Blank(s)	Blank(s)	99	99	Blank(s)
21995214	75-79 years	Male	2009	Prostate	Prostate	619	8140	Moderately differentiated; Grade II	Not a paired site	Positive histology	8140/3: Adenocarcinoma, NOS	8140-8389: adenomas and adenocarcinomas	Prostate	XIf Other and unspecified carcinomas	Localized	Localized	Localized only	Blank(s)	Blank(s)	Blank(s)	Blank(s)	Blank(s)	Blank(s)	Blank(s)	Blank(s)	Blank(s)	Blank(s)	Blank(s)	Blank(s)	Blank(s)	Blank(s)	T2a	N0	M0	0	None	None; diagnosed at autopsy		Not recommended	Blank(s)	Blank(s)	Blank(s)	Blank(s)	Blank(s)	Blank(s)	Blank(s)	98	0	Blank(s)
21995214	80-84 years	Male	2012	Lung and Bronchus	Lung	341	8041	Unknown	Right - origin of primary	Positive exfoliative cytology, no positive histology	8041/3: Small cell carcinoma, NOS	8010-8049: epithelial neoplasms, NOS	Lung and Bronchus	XIf Other and unspecified carcinomas	Regional	Regional	Regional lymph nodes involved only	Blank(s)	Blank(s)	Blank(s)	Blank(s)	IIIA	T1b	N2	M0	Blank(s)	Blank(s)	Blank(s)	Blank(s)	Blank(s)	Blank(s)	T1	N2	M0	0	Biopsy or aspiration of regional lymph node, NOS	None; diagnosed at autopsy		Not recommended, contraindicated due to other cond; autopsy only (1973-2002)	Blank(s)	Blank(s)	Blank(s)	Blank(s)	Blank(s)	Blank(s)	Blank(s)	95	95	No
21995218	50-54 years	Male	2009	Prostate	Prostate	619	8140	Poorly differentiated; Grade III	Not a paired site	Positive histology	8140/3: Adenocarcinoma, NOS	8140-8389: adenomas and adenocarcinomas	Prostate	XIf Other and unspecified carcinomas	Localized	Localized	Localized only	Blank(s)	Blank(s)	Blank(s)	Blank(s)	Blank(s)	Blank(s)	Blank(s)	Blank(s)	Blank(s)	Blank(s)	Blank(s)	Blank(s)	Blank(s)	Blank(s)	T2c	N0	M0	50	1 to 3 regional lymph nodes removed	None; diagnosed at autopsy		Surgery performed	Blank(s)	Blank(s)	Blank(s)	Blank(s)	Blank(s)	Blank(s)	Blank(s)	0	2	Blank(s)
21995218	50-54 years	Male	2009	Chronic Lymphocytic Leukemia	HemeRetic	421	9823	B-cell; pre-B; B-precursor	Not a paired site	Positive histology	9823/3: Chronic lymphocytic leukemia/small lymphocytic lymphoma	9820-9839: lymphoid leukemias (C42.1)	Chronic Lymphocytic Leukemia	Ia Lymphoid leukemias	Distant	Blank(s)	Distant site(s)/node(s) involved	Blank(s)	Blank(s)	Blank(s)	Blank(s)	Blank(s)	Blank(s)	Blank(s)	Blank(s)	Blank(s)	Blank(s)	Blank(s)	Blank(s)	Blank(s)	Blank(s)	NA	NA	NA	98	Unknown or not applicable	None; diagnosed at autopsy		Not recommended	Blank(s)	Blank(s)	Blank(s)	Blank(s)	Blank(s)	Blank(s)	Blank(s)	99	99	Blank(s)
21995221	60-64 years	Male	2009	Sigmoid Colon	Colon	187	8140	Moderately differentiated; Grade II	Not a paired site	Positive histology	8140/3: Adenocarcinoma, NOS	8140-8389: adenomas and adenocarcinomas	Sigmoid Colon	XIf Other and unspecified carcinomas	Regional	Regional	Regional lymph nodes involved only	Blank(s)	Blank(s)	Blank(s)	Blank(s)	Blank(s)	Blank(s)	Blank(s)	Blank(s)	Blank(s)	Blank(s)	Blank(s)	Blank(s)	Blank(s)	Blank(s)	T2	N1	M0	30	4 or more regional lymph nodes removed	None; diagnosed at autopsy		Surgery performed	Blank(s)	Blank(s)	Blank(s)	Blank(s)	Blank(s)	Blank(s)	Blank(s)	1	15	Blank(s)
21995224	70-74 years	Male	2009	Prostate	Prostate	619	8140	Poorly differentiated; Grade III	Not a paired site	Positive histology	8140/3: Adenocarcinoma, NOS	8140-8389: adenomas and adenocarcinomas	Prostate	XIf Other and unspecified carcinomas	Localized	Localized	Localized only	Blank(s)	Blank(s)	Blank(s)	Blank(s)	Blank(s)	Blank(s)	Blank(s)	Blank(s)	Blank(s)	Blank(s)	Blank(s)	Blank(s)	Blank(s)	Blank(s)	T2a	N0	M0	0	None	None; diagnosed at autopsy		Not recommended	Blank(s)	Blank(s)	Blank(s)	Blank(s)	Blank(s)	Blank(s)	Blank(s)	98	0	Blank(s)
21995224	70-74 years	Male	2011	Lung and Bronchus	Lung	348	8140	Poorly differentiated; Grade III	Right - origin of primary	Positive histology	8140/3: Adenocarcinoma, NOS	8140-8389: adenomas and adenocarcinomas	Lung and Bronchus	XIf Other and unspecified carcinomas	Distant	Distant	Distant site(s)/node(s) involved	Blank(s)	Blank(s)	Blank(s)	Blank(s)	IV	T4	N3	M1b	Blank(s)	Blank(s)	Blank(s)	Blank(s)	Blank(s)	Blank(s)	T4	N3	M1	0	None	None; diagnosed at autopsy		Not recommended	Blank(s)	Blank(s)	Blank(s)	Blank(s)	Blank(s)	Blank(s)	Blank(s)	98	0	Yes
21995227	65-69 years	Male	2009	Prostate	Prostate	619	8140	Moderately differentiated; Grade II	Not a paired site	Positive histology	8140/3: Adenocarcinoma, NOS	8140-8389: adenomas and adenocarcinomas	Prostate	XIf Other and unspecified carcinomas	Localized	Localized	Localized only	Blank(s)	Blank(s)	Blank(s)	Blank(s)	Blank(s)	Blank(s)	Blank(s)	Blank(s)	Blank(s)	Blank(s)	Blank(s)	Blank(s)	Blank(s)	Blank(s)	T1c	N0	M0	0	None	None; diagnosed at autopsy		Not recommended	Blank(s)	Blank(s)	Blank(s)	Blank(s)	Blank(s)	Blank(s)	Blank(s)	98	0	Blank(s)
21995227	65-69 years	Male	2012	Lung and Bronchus	Lung	342	8140	Unknown	Right - origin of primary	Positive exfoliative cytology, no positive histology	8140/3: Adenocarcinoma, NOS	8140-8389: adenomas and adenocarcinomas	Lung and Bronchus	XIf Other and unspecified carcinomas	Distant	Distant	Distant site(s)/node(s) involved	Blank(s)	Blank(s)	Blank(s)	Blank(s)	IV	T2NOS	N2	M1a	Blank(s)	Blank(s)	Blank(s)	Blank(s)	Blank(s)	Blank(s)	T4	N2	M0	0	None	None; diagnosed at autopsy		Not recommended	Blank(s)	Blank(s)	Blank(s)	Blank(s)	Blank(s)	Blank(s)	Blank(s)	98	0	No
21995250	65-69 years	Male	2009	Prostate	Prostate	619	8140	Moderately differentiated; Grade II	Not a paired site	Positive histology	8140/3: Adenocarcinoma, NOS	8140-8389: adenomas and adenocarcinomas	Prostate	XIf Other and unspecified carcinomas	Localized	Localized	Localized only	Blank(s)	Blank(s)	Blank(s)	Blank(s)	Blank(s)	Blank(s)	Blank(s)	Blank(s)	Blank(s)	Blank(s)	Blank(s)	Blank(s)	Blank(s)	Blank(s)	T2c	N0	M0	50	None	None; diagnosed at autopsy		Surgery performed	Blank(s)	Blank(s)	Blank(s)	Blank(s)	Blank(s)	Blank(s)	Blank(s)	98	0	Blank(s)
21995250	70-74 years	Male	2016	Pancreas	PancreasHead	250	8000	Unknown	Not a paired site	Positive exfoliative cytology, no positive histology	8000/3: Neoplasm, malignant	8000-8009: unspecified neoplasms	Pancreas	XIIb Other unspecified malignant tumors	Distant	Distant	Distant site(s)/node(s) involved	Blank(s)	Blank(s)	Blank(s)	Blank(s)	Blank(s)	Blank(s)	Blank(s)	Blank(s)	c2	c0	c1	Clinical	Clinical	Clinical	Blank(s)	Blank(s)	Blank(s)	0	None	None; diagnosed at autopsy		Not recommended	Blank(s)	Blank(s)	Blank(s)	Blank(s)	Blank(s)	Blank(s)	37	98	0	No
21995252	55-59 years	Male	2015	Prostate	Prostate	619	8140	Poorly differentiated; Grade III	Not a paired site	Positive histology	8140/3: Adenocarcinoma, NOS	8140-8389: adenomas and adenocarcinomas	Prostate	XIf Other and unspecified carcinomas	Distant	Distant	Distant site(s)/node(s) involved	Blank(s)	Blank(s)	Blank(s)	Blank(s)	IV	T2NOS	N0	M1NOS	Blank(s)	Blank(s)	Blank(s)	Blank(s)	Blank(s)	Blank(s)	T2NOS	N0	M1NOS	0	None	None; diagnosed at autopsy		Not recommended	Blank(s)	Blank(s)	Blank(s)	Blank(s)	Blank(s)	Blank(s)	Blank(s)	98	0	No
21995269	60-64 years	Male	2007	Lung and Bronchus	Lung	341	8046	Poorly differentiated; Grade III	Right - origin of primary	Positive histology	8046/3: Non-small cell carcinoma	8010-8049: epithelial neoplasms, NOS	Lung and Bronchus	XIf Other and unspecified carcinomas	Distant	Distant	Distant site(s)/node(s) involved	Blank(s)	Blank(s)	Blank(s)	Blank(s)	Blank(s)	Blank(s)	Blank(s)	Blank(s)	Blank(s)	Blank(s)	Blank(s)	Blank(s)	Blank(s)	Blank(s)	T2	N1	M1	0	None	None; diagnosed at autopsy		Not recommended	Blank(s)	Blank(s)	Blank(s)	Blank(s)	Blank(s)	Blank(s)	Blank(s)	98	0	Blank(s)
21995282	65-69 years	Male	2007	Rectum	NETRectum	209	8240	Unknown	Not a paired site	Positive histology	8240/3: Carcinoid tumor, NOS	8140-8389: adenomas and adenocarcinomas	Rectum	XIf Other and unspecified carcinomas	Localized	Localized	Localized only	Blank(s)	Blank(s)	Blank(s)	Blank(s)	Blank(s)	Blank(s)	Blank(s)	Blank(s)	Blank(s)	Blank(s)	Blank(s)	Blank(s)	Blank(s)	Blank(s)	NA	NA	NA	26	None	None; diagnosed at autopsy		Surgery performed	Blank(s)	Blank(s)	Blank(s)	Blank(s)	Blank(s)	Blank(s)	Blank(s)	98	0	Blank(s)
21995282	70-74 years	Male	2013	Lung and Bronchus	Lung	341	8140	Unknown	Left - origin of primary	Positive histology	8140/3: Adenocarcinoma, NOS	8140-8389: adenomas and adenocarcinomas	Lung and Bronchus	XIf Other and unspecified carcinomas	Distant	Distant	Distant site(s)/node(s) involved	Blank(s)	Blank(s)	Blank(s)	Blank(s)	IV	TX	N3	M1b	Blank(s)	Blank(s)	Blank(s)	Blank(s)	Blank(s)	Blank(s)	TX	N3	M1	0	None	None; diagnosed at autopsy		Not recommended	Blank(s)	Blank(s)	Blank(s)	Blank(s)	Blank(s)	Blank(s)	Blank(s)	98	0	No
21995289	60-64 years	Male	2007	Myeloma	MyelomaPlasmaCellDisorder	421	9732	Unknown	Not a paired site	Positive histology	9732/3: Plasma cell myeloma	9730-9739: plasma cell tumors	Myeloma	IIb Non-Hodgkin lymphomas (except Burkitt lymphoma)	Distant	Distant	Distant site(s)/node(s) involved	Blank(s)	Blank(s)	Blank(s)	Blank(s)	Blank(s)	Blank(s)	Blank(s)	Blank(s)	Blank(s)	Blank(s)	Blank(s)	Blank(s)	Blank(s)	Blank(s)	NA	NA	NA	98	Unknown or not applicable	None; diagnosed at autopsy		Not recommended	Blank(s)	Blank(s)	Blank(s)	Blank(s)	Blank(s)	Blank(s)	Blank(s)	99	99	Blank(s)
21995289	60-64 years	Male	2010	Prostate	Prostate	619	8140	Moderately differentiated; Grade II	Not a paired site	Positive histology	8140/3: Adenocarcinoma, NOS	8140-8389: adenomas and adenocarcinomas	Prostate	XIf Other and unspecified carcinomas	Localized	Localized	Localized only	Blank(s)	Blank(s)	Blank(s)	Blank(s)	I	T1c	N0	M0	Blank(s)	Blank(s)	Blank(s)	Blank(s)	Blank(s)	Blank(s)	T1c	N0	M0	0	None	None; diagnosed at autopsy		Not recommended	Blank(s)	Blank(s)	Blank(s)	Blank(s)	Blank(s)	Blank(s)	Blank(s)	98	0	No
21995291	60-64 years	Male	2007	Prostate	Prostate	619	8140	Moderately differentiated; Grade II	Not a paired site	Positive histology	8140/3: Adenocarcinoma, NOS	8140-8389: adenomas and adenocarcinomas	Prostate	XIf Other and unspecified carcinomas	Localized	Localized	Localized only	Blank(s)	Blank(s)	Blank(s)	Blank(s)	Blank(s)	Blank(s)	Blank(s)	Blank(s)	Blank(s)	Blank(s)	Blank(s)	Blank(s)	Blank(s)	Blank(s)	T2a	N0	M0	0	None	None; diagnosed at autopsy		Not recommended	Blank(s)	Blank(s)	Blank(s)	Blank(s)	Blank(s)	Blank(s)	Blank(s)	98	0	Blank(s)
21995291	65-69 years	Male	2013	Liver	Liver	220	8170	Unknown	Not a paired site	Radiography without microscopic confirm	8170/3: Hepatocellular carcinoma, NOS	8140-8389: adenomas and adenocarcinomas	Liver	VIIb Hepatic carcinomas	Localized	Localized	Localized only	Blank(s)	Blank(s)	Blank(s)	Blank(s)	I	T1	N0	M0	Blank(s)	Blank(s)	Blank(s)	Blank(s)	Blank(s)	Blank(s)	T1	N0	M0	0	None	None; diagnosed at autopsy		Not recommended, contraindicated due to other cond; autopsy only (1973-2002)	Blank(s)	Blank(s)	Blank(s)	Blank(s)	Blank(s)	Blank(s)	Blank(s)	98	0	No
21995291	65-69 years	Male	2015	Large Intestine, NOS	Colon	189	8000	Unknown	Not a paired site	Unknown	8000/3: Neoplasm, malignant	8000-8009: unspecified neoplasms	Large Intestine, NOS	XIIb Other unspecified malignant tumors	Unknown/unstaged	Unknown/unstaged	Unknown/unstaged/unspecified/DCO	Blank(s)	Blank(s)	Blank(s)	Blank(s)	UNK Stage	TX	NX	M0	Blank(s)	Blank(s)	Blank(s)	Blank(s)	Blank(s)	Blank(s)	TX	NX	MX	99	Unknown or not applicable	Unknown; death certificate only		Unknown; death certificate; or autopsy only (2003+)	Blank(s)	Blank(s)	Blank(s)	Blank(s)	Blank(s)	Blank(s)	Blank(s)	99	99	Unknown
21995299	65-69 years	Male	2007	Prostate	Prostate	619	8140	Poorly differentiated; Grade III	Not a paired site	Positive histology	8140/3: Adenocarcinoma, NOS	8140-8389: adenomas and adenocarcinomas	Prostate	XIf Other and unspecified carcinomas	Localized	Localized	Localized only	Blank(s)	Blank(s)	Blank(s)	Blank(s)	Blank(s)	Blank(s)	Blank(s)	Blank(s)	Blank(s)	Blank(s)	Blank(s)	Blank(s)	Blank(s)	Blank(s)	T2c	N0	M0	50	None	None; diagnosed at autopsy		Surgery performed	Blank(s)	Blank(s)	Blank(s)	Blank(s)	Blank(s)	Blank(s)	Blank(s)	98	0	Blank(s)
21995299	65-69 years	Male	2009	Lung and Bronchus	Lung	343	8250	Unknown	Right - origin of primary	Positive histology	8250/3: Bronchiolo-alveolar adenocarcinoma, NOS	8140-8389: adenomas and adenocarcinomas	Lung and Bronchus	XIf Other and unspecified carcinomas	Localized	Localized	Localized only	Blank(s)	Blank(s)	Blank(s)	Blank(s)	Blank(s)	Blank(s)	Blank(s)	Blank(s)	Blank(s)	Blank(s)	Blank(s)	Blank(s)	Blank(s)	Blank(s)	T2	N0	M0	33	4 or more regional lymph nodes removed	None; diagnosed at autopsy		Surgery performed	Blank(s)	Blank(s)	Blank(s)	Blank(s)	Blank(s)	Blank(s)	Blank(s)	0	5	Blank(s)
21995326	60-64 years	Male	2007	Floor of Mouth	FloorMouth	49	8070	Moderately differentiated; Grade II	Not a paired site	Positive histology	8070/3: Squamous cell carcinoma, NOS	8050-8089: squamous cell neoplasms	Floor of Mouth	XIf Other and unspecified carcinomas	Localized	Localized	Localized only	Blank(s)	Blank(s)	Blank(s)	Blank(s)	Blank(s)	Blank(s)	Blank(s)	Blank(s)	Blank(s)	Blank(s)	Blank(s)	Blank(s)	Blank(s)	Blank(s)	T2	N0	M0	30	4 or more regional lymph nodes removed	None; diagnosed at autopsy		Surgery performed	Blank(s)	Blank(s)	Blank(s)	Blank(s)	Blank(s)	Blank(s)	Blank(s)	0	25	Blank(s)
21995326	60-64 years	Male	2010	Tongue	TongueAnterior	29	8010	Unknown	Not a paired site	Positive histology	8010/3: Carcinoma, NOS	8010-8049: epithelial neoplasms, NOS	Tongue	XIf Other and unspecified carcinomas	Unknown/unstaged	Unknown/unstaged	Unknown/unstaged/unspecified/DCO	Blank(s)	Blank(s)	Blank(s)	Blank(s)	UNK Stage	TX	NX	M0	Blank(s)	Blank(s)	Blank(s)	Blank(s)	Blank(s)	Blank(s)	TX	NX	MX	0	None	None; diagnosed at autopsy		Not recommended	Blank(s)	Blank(s)	Blank(s)	Blank(s)	Blank(s)	Blank(s)	Blank(s)	99	99	Unknown
21995326	65-69 years	Male	2014	Lung and Bronchus	Lung	349	8041	Unknown	Paired site, but no information concerning laterality	Positive exfoliative cytology, no positive histology	8041/3: Small cell carcinoma, NOS	8010-8049: epithelial neoplasms, NOS	Lung and Bronchus	XIf Other and unspecified carcinomas	Distant	Distant	Distant site(s)/node(s) involved	Blank(s)	Blank(s)	Blank(s)	Blank(s)	IV	TX	N3	M1a	Blank(s)	Blank(s)	Blank(s)	Blank(s)	Blank(s)	Blank(s)	T4	N3	M1	0	Biopsy or aspiration of regional lymph node, NOS	None; diagnosed at autopsy		Not recommended, contraindicated due to other cond; autopsy only (1973-2002)	Blank(s)	Blank(s)	Blank(s)	Blank(s)	Blank(s)	Blank(s)	Blank(s)	95	95	No
21995375	65-69 years	Male	2008	Thyroid	Thyroid	739	8340	Unknown	Not a paired site	Positive histology	8340/3: Papillary carcinoma, follicular variant	8140-8389: adenomas and adenocarcinomas	Thyroid	XIb Thyroid carcinomas	Localized	Localized	Localized only	Blank(s)	Blank(s)	Blank(s)	Blank(s)	Blank(s)	Blank(s)	Blank(s)	Blank(s)	Blank(s)	Blank(s)	Blank(s)	Blank(s)	Blank(s)	Blank(s)	T1	N0	M0	40	None	None; diagnosed at autopsy		Surgery performed	Blank(s)	Blank(s)	Blank(s)	Blank(s)	Blank(s)	Blank(s)	Blank(s)	98	0	Blank(s)
21995376	60-64 years	Male	2008	Prostate	Prostate	619	8140	Moderately differentiated; Grade II	Not a paired site	Positive histology	8140/3: Adenocarcinoma, NOS	8140-8389: adenomas and adenocarcinomas	Prostate	XIf Other and unspecified carcinomas	Localized	Localized	Localized only	Blank(s)	Blank(s)	Blank(s)	Blank(s)	Blank(s)	Blank(s)	Blank(s)	Blank(s)	Blank(s)	Blank(s)	Blank(s)	Blank(s)	Blank(s)	Blank(s)	T1c	N0	M0	0	None	None; diagnosed at autopsy		Not recommended	Blank(s)	Blank(s)	Blank(s)	Blank(s)	Blank(s)	Blank(s)	Blank(s)	98	0	Blank(s)
21995376	70-74 years	Male	2019	Stomach	Blank(s)	160	8140	Blank(s)	Not a paired site	Positive histology	8140/3: Adenocarcinoma, NOS	8140-8389: adenomas and adenocarcinomas	Stomach	XIf Other and unspecified carcinomas	Distant	Blank(s)	Blank(s)	TX	NX	M1	4B	Blank(s)	Blank(s)	Blank(s)	Blank(s)	Blank(s)	Blank(s)	Blank(s)	Blank(s)	Blank(s)	Blank(s)	Blank(s)	Blank(s)	Blank(s)	0	None	None; diagnosed at autopsy		Not recommended	Blank(s)	Blank(s)	Blank(s)	Blank(s)	999	999	999	98	0	No
21995384	50-54 years	Male	2008	Miscellaneous	HemeRetic	421	9950	Unknown	Not a paired site	Positive laboratory test/marker study	9950/3: Polycythemia vera	9950-9969: chronic myeloproliferative disorders (C42.1)	Miscellaneous	Ic Chronic myeloproliferative diseases	Distant	Blank(s)	Distant site(s)/node(s) involved	Blank(s)	Blank(s)	Blank(s)	Blank(s)	Blank(s)	Blank(s)	Blank(s)	Blank(s)	Blank(s)	Blank(s)	Blank(s)	Blank(s)	Blank(s)	Blank(s)	NA	NA	NA	98	Unknown or not applicable	None; diagnosed at autopsy		Not recommended	Blank(s)	Blank(s)	Blank(s)	Blank(s)	Blank(s)	Blank(s)	Blank(s)	99	99	Blank(s)
21995389	55-59 years	Male	2008	Prostate	Prostate	619	8140	Poorly differentiated; Grade III	Not a paired site	Positive histology	8140/3: Adenocarcinoma, NOS	8140-8389: adenomas and adenocarcinomas	Prostate	XIf Other and unspecified carcinomas	Distant	Distant	Distant site(s)/node(s) involved	Blank(s)	Blank(s)	Blank(s)	Blank(s)	Blank(s)	Blank(s)	Blank(s)	Blank(s)	Blank(s)	Blank(s)	Blank(s)	Blank(s)	Blank(s)	Blank(s)	T4	N0	M0	0	None	None; diagnosed at autopsy		Recommended but not performed, patient refused	Blank(s)	Blank(s)	Blank(s)	Blank(s)	Blank(s)	Blank(s)	Blank(s)	98	0	Blank(s)
21995389	60-64 years	Male	2013	Lung and Bronchus	Lung	341	8140	Unknown	Right - origin of primary	Positive histology	8140/3: Adenocarcinoma, NOS	8140-8389: adenomas and adenocarcinomas	Lung and Bronchus	XIf Other and unspecified carcinomas	Distant	Distant	Distant site(s)/node(s) involved	Blank(s)	Blank(s)	Blank(s)	Blank(s)	IV	T3	N0	M1b	Blank(s)	Blank(s)	Blank(s)	Blank(s)	Blank(s)	Blank(s)	T4	N0	M1	0	None	Non-primary surgical procedure to distant site		Not recommended	Blank(s)	Blank(s)	Blank(s)	Blank(s)	Blank(s)	Blank(s)	Blank(s)	98	0	Yes
21995413	80-84 years	Male	2007	Larynx	LarynxGlottic	320	8070	Poorly differentiated; Grade III	Not a paired site	Positive histology	8070/3: Squamous cell carcinoma, NOS	8050-8089: squamous cell neoplasms	Larynx	XIf Other and unspecified carcinomas	Regional	Regional	Regional by both direct extension and lymph node involvement	Blank(s)	Blank(s)	Blank(s)	Blank(s)	Blank(s)	Blank(s)	Blank(s)	Blank(s)	Blank(s)	Blank(s)	Blank(s)	Blank(s)	Blank(s)	Blank(s)	T4a	N1	M0	41	4 or more regional lymph nodes removed	None; diagnosed at autopsy		Surgery performed	Blank(s)	Blank(s)	Blank(s)	Blank(s)	Blank(s)	Blank(s)	Blank(s)	1	33	Blank(s)
21995413	85+ years	Male	2013	Larynx	LarynxOther	329	8070	Unknown	Not a paired site	Positive histology	8070/3: Squamous cell carcinoma, NOS	8050-8089: squamous cell neoplasms	Larynx	XIf Other and unspecified carcinomas	Regional	Regional	Regional lymph nodes involved only	Blank(s)	Blank(s)	Blank(s)	Blank(s)	III	T1	N1	M0	Blank(s)	Blank(s)	Blank(s)	Blank(s)	Blank(s)	Blank(s)	T1	N1	M0	0	Biopsy or aspiration of regional lymph node, NOS	None; diagnosed at autopsy		Not recommended, contraindicated due to other cond; autopsy only (1973-2002)	Blank(s)	Blank(s)	Blank(s)	Blank(s)	Blank(s)	Blank(s)	Blank(s)	95	95	No
21995424	50-54 years	Male	2007	Prostate	Prostate	619	8140	Moderately differentiated; Grade II	Not a paired site	Positive histology	8140/3: Adenocarcinoma, NOS	8140-8389: adenomas and adenocarcinomas	Prostate	XIf Other and unspecified carcinomas	Localized	Localized	Localized only	Blank(s)	Blank(s)	Blank(s)	Blank(s)	Blank(s)	Blank(s)	Blank(s)	Blank(s)	Blank(s)	Blank(s)	Blank(s)	Blank(s)	Blank(s)	Blank(s)	T2c	N0	M0	50	None	None; diagnosed at autopsy		Surgery performed	Blank(s)	Blank(s)	Blank(s)	Blank(s)	Blank(s)	Blank(s)	Blank(s)	98	0	Blank(s)
21995424	55-59 years	Male	2014	Rectum	NETRectum	209	8240	Unknown	Not a paired site	Positive histology	8240/3: Carcinoid tumor, NOS	8140-8389: adenomas and adenocarcinomas	Rectum	XIf Other and unspecified carcinomas	Localized	Localized	Localized only	Blank(s)	Blank(s)	Blank(s)	Blank(s)	I	T1a	N0	M0	Blank(s)	Blank(s)	Blank(s)	Blank(s)	Blank(s)	Blank(s)	NA	NA	NA	26	None	None; diagnosed at autopsy		Surgery performed	Blank(s)	Blank(s)	Blank(s)	Blank(s)	Blank(s)	Blank(s)	Blank(s)	98	0	No
21995432	75-79 years	Male	2007	Liver	Liver	220	8170	Poorly differentiated; Grade III	Not a paired site	Positive exfoliative cytology, no positive histology	8170/3: Hepatocellular carcinoma, NOS	8140-8389: adenomas and adenocarcinomas	Liver	VIIb Hepatic carcinomas	Localized	Localized	Localized only	Blank(s)	Blank(s)	Blank(s)	Blank(s)	Blank(s)	Blank(s)	Blank(s)	Blank(s)	Blank(s)	Blank(s)	Blank(s)	Blank(s)	Blank(s)	Blank(s)	T1	N0	M0	0	None	None; diagnosed at autopsy		Not recommended	Blank(s)	Blank(s)	Blank(s)	Blank(s)	Blank(s)	Blank(s)	Blank(s)	98	0	Blank(s)
21995450	60-64 years	Male	2007	Larynx	LarynxGlottic	320	8070	Moderately differentiated; Grade II	Not a paired site	Positive histology	8070/3: Squamous cell carcinoma, NOS	8050-8089: squamous cell neoplasms	Larynx	XIf Other and unspecified carcinomas	Localized	Localized	Localized only	Blank(s)	Blank(s)	Blank(s)	Blank(s)	Blank(s)	Blank(s)	Blank(s)	Blank(s)	Blank(s)	Blank(s)	Blank(s)	Blank(s)	Blank(s)	Blank(s)	T2	N0	M0	0	None	None; diagnosed at autopsy		Not recommended	Blank(s)	Blank(s)	Blank(s)	Blank(s)	Blank(s)	Blank(s)	Blank(s)	98	0	Blank(s)
21995457	70-74 years	Male	2007	Prostate	Prostate	619	8140	Poorly differentiated; Grade III	Not a paired site	Positive histology	8140/3: Adenocarcinoma, NOS	8140-8389: adenomas and adenocarcinomas	Prostate	XIf Other and unspecified carcinomas	Localized	Localized	Localized only	Blank(s)	Blank(s)	Blank(s)	Blank(s)	Blank(s)	Blank(s)	Blank(s)	Blank(s)	Blank(s)	Blank(s)	Blank(s)	Blank(s)	Blank(s)	Blank(s)	T1c	N0	M0	0	None	None; diagnosed at autopsy		Not recommended	Blank(s)	Blank(s)	Blank(s)	Blank(s)	Blank(s)	Blank(s)	Blank(s)	98	0	Blank(s)
21995457	70-74 years	Male	2008	Kidney and Renal Pelvis	KidneyParenchyma	649	8312	Unknown	Right - origin of primary	Radiography without microscopic confirm	8312/3: Renal cell carcinoma	8140-8389: adenomas and adenocarcinomas	Kidney	VIb Renal carcinomas	Localized	Localized	Localized only	Blank(s)	Blank(s)	Blank(s)	Blank(s)	Blank(s)	Blank(s)	Blank(s)	Blank(s)	Blank(s)	Blank(s)	Blank(s)	Blank(s)	Blank(s)	Blank(s)	T1b	N0	M0	0	None	None; diagnosed at autopsy		Recommended but not performed, patient refused	Blank(s)	Blank(s)	Blank(s)	Blank(s)	Blank(s)	Blank(s)	Blank(s)	98	0	Blank(s)
21995463	60-64 years	Male	2008	Prostate	Prostate	619	8140	Poorly differentiated; Grade III	Not a paired site	Positive histology	8140/3: Adenocarcinoma, NOS	8140-8389: adenomas and adenocarcinomas	Prostate	XIf Other and unspecified carcinomas	Localized	Localized	Localized only	Blank(s)	Blank(s)	Blank(s)	Blank(s)	Blank(s)	Blank(s)	Blank(s)	Blank(s)	Blank(s)	Blank(s)	Blank(s)	Blank(s)	Blank(s)	Blank(s)	T2a	N0	M0	0	None	None; diagnosed at autopsy		Not recommended	Blank(s)	Blank(s)	Blank(s)	Blank(s)	Blank(s)	Blank(s)	Blank(s)	98	0	Blank(s)
21995463	60-64 years	Male	2009	Hepatic Flexure	Colon	183	8140	Poorly differentiated; Grade III	Not a paired site	Positive histology	8140/3: Adenocarcinoma, NOS	8140-8389: adenomas and adenocarcinomas	Hepatic Flexure	XIf Other and unspecified carcinomas	Regional	Regional	Regional lymph nodes involved only	Blank(s)	Blank(s)	Blank(s)	Blank(s)	Blank(s)	Blank(s)	Blank(s)	Blank(s)	Blank(s)	Blank(s)	Blank(s)	Blank(s)	Blank(s)	Blank(s)	T3	N1	M0	40	4 or more regional lymph nodes removed	None; diagnosed at autopsy		Surgery performed	Blank(s)	Blank(s)	Blank(s)	Blank(s)	Blank(s)	Blank(s)	Blank(s)	1	36	Blank(s)
21995464	50-54 years	Male	2008	Ascending Colon	Colon	182	8140	Moderately differentiated; Grade II	Not a paired site	Positive histology	8140/3: Adenocarcinoma, NOS	8140-8389: adenomas and adenocarcinomas	Ascending Colon	XIf Other and unspecified carcinomas	Localized	Localized	Localized only	Blank(s)	Blank(s)	Blank(s)	Blank(s)	Blank(s)	Blank(s)	Blank(s)	Blank(s)	Blank(s)	Blank(s)	Blank(s)	Blank(s)	Blank(s)	Blank(s)	T1	N0	M0	30	4 or more regional lymph nodes removed	None; diagnosed at autopsy		Surgery performed	Blank(s)	Blank(s)	Blank(s)	Blank(s)	Blank(s)	Blank(s)	Blank(s)	0	18	Blank(s)
21995476	60-64 years	Male	2008	Urinary Bladder	Bladder	679	8130	Poorly differentiated; Grade III	Not a paired site	Positive histology	8130/3: Papillary transitional cell carcinoma	8120-8139: transitional cell papillomas and carcinomas	Urinary Bladder	XIf Other and unspecified carcinomas	In situ	In situ	In situ	Blank(s)	Blank(s)	Blank(s)	Blank(s)	Blank(s)	Blank(s)	Blank(s)	Blank(s)	Blank(s)	Blank(s)	Blank(s)	Blank(s)	Blank(s)	Blank(s)	Ta	N0	M0	27	None	None; diagnosed at autopsy		Surgery performed	Blank(s)	Blank(s)	Blank(s)	Blank(s)	Blank(s)	Blank(s)	Blank(s)	98	0	Blank(s)
21995476	60-64 years	Male	2008	Urinary Bladder	Bladder	679	8130	Poorly differentiated; Grade III	Not a paired site	Positive histology	8130/3: Papillary transitional cell carcinoma	8120-8139: transitional cell papillomas and carcinomas	Urinary Bladder	XIf Other and unspecified carcinomas	Regional	Regional	Regional by direct extension only	Blank(s)	Blank(s)	Blank(s)	Blank(s)	Blank(s)	Blank(s)	Blank(s)	Blank(s)	Blank(s)	Blank(s)	Blank(s)	Blank(s)	Blank(s)	Blank(s)	T4a	N0	M0	27	None	None; diagnosed at autopsy		Surgery performed	Blank(s)	Blank(s)	Blank(s)	Blank(s)	Blank(s)	Blank(s)	Blank(s)	98	0	Blank(s)
21995525	60-64 years	Male	2008	Prostate	Prostate	619	8140	Poorly differentiated; Grade III	Not a paired site	Positive histology	8140/3: Adenocarcinoma, NOS	8140-8389: adenomas and adenocarcinomas	Prostate	XIf Other and unspecified carcinomas	Localized	Localized	Localized only	Blank(s)	Blank(s)	Blank(s)	Blank(s)	Blank(s)	Blank(s)	Blank(s)	Blank(s)	Blank(s)	Blank(s)	Blank(s)	Blank(s)	Blank(s)	Blank(s)	T1c	N0	M0	0	None	None; diagnosed at autopsy		Not recommended	Blank(s)	Blank(s)	Blank(s)	Blank(s)	Blank(s)	Blank(s)	Blank(s)	98	0	Blank(s)
21995525	65-69 years	Male	2008	Lung and Bronchus	Lung	343	8012	Poorly differentiated; Grade III	Left - origin of primary	Positive histology	8012/3: Large cell carcinoma, NOS	8010-8049: epithelial neoplasms, NOS	Lung and Bronchus	XIf Other and unspecified carcinomas	Distant	Distant	Distant site(s)/node(s) involved	Blank(s)	Blank(s)	Blank(s)	Blank(s)	Blank(s)	Blank(s)	Blank(s)	Blank(s)	Blank(s)	Blank(s)	Blank(s)	Blank(s)	Blank(s)	Blank(s)	T1	N2	M1	0	None	None; diagnosed at autopsy		Not recommended, contraindicated due to other cond; autopsy only (1973-2002)	Blank(s)	Blank(s)	Blank(s)	Blank(s)	Blank(s)	Blank(s)	Blank(s)	98	0	Blank(s)
21995535	50-54 years	Male	2008	Prostate	Prostate	619	8140	Poorly differentiated; Grade III	Not a paired site	Positive histology	8140/3: Adenocarcinoma, NOS	8140-8389: adenomas and adenocarcinomas	Prostate	XIf Other and unspecified carcinomas	Localized	Localized	Localized only	Blank(s)	Blank(s)	Blank(s)	Blank(s)	Blank(s)	Blank(s)	Blank(s)	Blank(s)	Blank(s)	Blank(s)	Blank(s)	Blank(s)	Blank(s)	Blank(s)	T2a	N0	M0	0	None	None; diagnosed at autopsy		Not recommended	Blank(s)	Blank(s)	Blank(s)	Blank(s)	Blank(s)	Blank(s)	Blank(s)	98	0	Blank(s)
21995535	55-59 years	Male	2009	Lung and Bronchus	Lung	343	8012	Poorly differentiated; Grade III	Right - origin of primary	Positive histology	8012/3: Large cell carcinoma, NOS	8010-8049: epithelial neoplasms, NOS	Lung and Bronchus	XIf Other and unspecified carcinomas	Distant	Distant	Distant site(s)/node(s) involved	Blank(s)	Blank(s)	Blank(s)	Blank(s)	Blank(s)	Blank(s)	Blank(s)	Blank(s)	Blank(s)	Blank(s)	Blank(s)	Blank(s)	Blank(s)	Blank(s)	T4	N2	M0	56	4 or more regional lymph nodes removed	None; diagnosed at autopsy		Surgery performed	Blank(s)	Blank(s)	Blank(s)	Blank(s)	Blank(s)	Blank(s)	Blank(s)	10	16	Blank(s)
21995544	60-64 years	Male	2008	Prostate	Prostate	619	8140	Moderately differentiated; Grade II	Not a paired site	Positive histology	8140/3: Adenocarcinoma, NOS	8140-8389: adenomas and adenocarcinomas	Prostate	XIf Other and unspecified carcinomas	Localized	Localized	Localized only	Blank(s)	Blank(s)	Blank(s)	Blank(s)	Blank(s)	Blank(s)	Blank(s)	Blank(s)	Blank(s)	Blank(s)	Blank(s)	Blank(s)	Blank(s)	Blank(s)	T1c	N0	M0	0	None	None; diagnosed at autopsy		Not recommended	Blank(s)	Blank(s)	Blank(s)	Blank(s)	Blank(s)	Blank(s)	Blank(s)	98	0	Blank(s)
21995544	60-64 years	Male	2012	Kidney and Renal Pelvis	KidneyParenchyma	649	8310	Moderately differentiated; Grade II	Left - origin of primary	Positive histology	8310/3: Clear cell adenocarcinoma, NOS	8140-8389: adenomas and adenocarcinomas	Kidney	VIb Renal carcinomas	Localized	Localized	Localized only	Blank(s)	Blank(s)	Blank(s)	Blank(s)	I	T1a	N0	M0	Blank(s)	Blank(s)	Blank(s)	Blank(s)	Blank(s)	Blank(s)	T1a	N0	M0	50	None	None; diagnosed at autopsy		Surgery performed	Blank(s)	Blank(s)	Blank(s)	Blank(s)	Blank(s)	Blank(s)	Blank(s)	98	0	No
21995544	60-64 years	Male	2012	Kidney and Renal Pelvis	KidneyParenchyma	649	8310	Moderately differentiated; Grade II	Right - origin of primary	Positive histology	8310/3: Clear cell adenocarcinoma, NOS	8140-8389: adenomas and adenocarcinomas	Kidney	VIb Renal carcinomas	Localized	Localized	Localized only	Blank(s)	Blank(s)	Blank(s)	Blank(s)	I	T1a	N0	M0	Blank(s)	Blank(s)	Blank(s)	Blank(s)	Blank(s)	Blank(s)	T1a	N0	M0	50	None	None; diagnosed at autopsy		Surgery performed	Blank(s)	Blank(s)	Blank(s)	Blank(s)	Blank(s)	Blank(s)	Blank(s)	98	0	No
21995545	60-64 years	Female	2008	Thyroid	Thyroid	739	8340	Unknown	Not a paired site	Positive histology	8340/3: Papillary carcinoma, follicular variant	8140-8389: adenomas and adenocarcinomas	Thyroid	XIb Thyroid carcinomas	Localized	Localized	Localized only	Blank(s)	Blank(s)	Blank(s)	Blank(s)	Blank(s)	Blank(s)	Blank(s)	Blank(s)	Blank(s)	Blank(s)	Blank(s)	Blank(s)	Blank(s)	Blank(s)	T2	N0	M0	50	None	None; diagnosed at autopsy		Surgery performed	Blank(s)	Blank(s)	Blank(s)	Blank(s)	Blank(s)	Blank(s)	Blank(s)	98	0	Blank(s)
21995545	70-74 years	Female	2019	Breast	Blank(s)	504	8500	Blank(s)	Left - origin of primary	Positive histology	8500/3: Infiltrating duct carcinoma, NOS	8500-8549: ductal and lobular neoplasms	Breast	XIf Other and unspecified carcinomas	Distant	Blank(s)	Blank(s)	T4d	N3c	M1	4	Blank(s)	Blank(s)	Blank(s)	Blank(s)	Blank(s)	Blank(s)	Blank(s)	Blank(s)	Blank(s)	Blank(s)	Blank(s)	Blank(s)	Blank(s)	0	Unknown or not applicable	None; diagnosed at autopsy		Not recommended	Blank(s)	Blank(s)	Blank(s)	Blank(s)	700	700	47	95	95	No
21995548	50-54 years	Male	2007	Larynx	LarynxSupraglottic	321	8070	Moderately differentiated; Grade II	Not a paired site	Positive histology	8070/3: Squamous cell carcinoma, NOS	8050-8089: squamous cell neoplasms	Larynx	XIf Other and unspecified carcinomas	Distant	Distant	Distant site(s)/node(s) involved	Blank(s)	Blank(s)	Blank(s)	Blank(s)	Blank(s)	Blank(s)	Blank(s)	Blank(s)	Blank(s)	Blank(s)	Blank(s)	Blank(s)	Blank(s)	Blank(s)	T4a	N2a	M0	41	4 or more regional lymph nodes removed	None; diagnosed at autopsy		Surgery performed	Blank(s)	Blank(s)	Blank(s)	Blank(s)	Blank(s)	Blank(s)	Blank(s)	1	19	Blank(s)
21995548	50-54 years	Male	2008	Lung and Bronchus	Lung	343	8070	Poorly differentiated; Grade III	Left - origin of primary	Positive histology	8070/3: Squamous cell carcinoma, NOS	8050-8089: squamous cell neoplasms	Lung and Bronchus	XIf Other and unspecified carcinomas	Localized	Localized	Localized only	Blank(s)	Blank(s)	Blank(s)	Blank(s)	Blank(s)	Blank(s)	Blank(s)	Blank(s)	Blank(s)	Blank(s)	Blank(s)	Blank(s)	Blank(s)	Blank(s)	T2	N0	M0	33	4 or more regional lymph nodes removed	None; diagnosed at autopsy		Surgery performed	Blank(s)	Blank(s)	Blank(s)	Blank(s)	Blank(s)	Blank(s)	Blank(s)	0	13	Blank(s)
21995579	45-49 years	Male	2007	Anus, Anal Canal and Anorectum	Anus	211	8070	Moderately differentiated; Grade II	Not a paired site	Positive histology	8070/3: Squamous cell carcinoma, NOS	8050-8089: squamous cell neoplasms	Anus, Anal Canal and Anorectum	XIf Other and unspecified carcinomas	Localized	Localized	Localized only	Blank(s)	Blank(s)	Blank(s)	Blank(s)	Blank(s)	Blank(s)	Blank(s)	Blank(s)	Blank(s)	Blank(s)	Blank(s)	Blank(s)	Blank(s)	Blank(s)	TX	N0	M0	20	None	None; diagnosed at autopsy		Surgery performed	Blank(s)	Blank(s)	Blank(s)	Blank(s)	Blank(s)	Blank(s)	Blank(s)	98	0	Blank(s)
21995579	55-59 years	Male	2019	Intrahepatic Bile Duct	Blank(s)	221	8160	Blank(s)	Not a paired site	Positive histology	8160/3: Cholangiocarcinoma	8140-8389: adenomas and adenocarcinomas	Intrahepatic Bile Duct	VIIb Hepatic carcinomas	Regional	Blank(s)	Blank(s)	T1b	N1	M0	3B	Blank(s)	Blank(s)	Blank(s)	Blank(s)	Blank(s)	Blank(s)	Blank(s)	Blank(s)	Blank(s)	Blank(s)	Blank(s)	Blank(s)	Blank(s)	0	None	None; diagnosed at autopsy		Not recommended	Blank(s)	Blank(s)	Blank(s)	Blank(s)	100	800	127	98	0	No
21995614	55-59 years	Male	2007	Sigmoid Colon	Colon	187	8140	Moderately differentiated; Grade II	Not a paired site	Positive histology	8140/3: Adenocarcinoma, NOS	8140-8389: adenomas and adenocarcinomas	Sigmoid Colon	XIf Other and unspecified carcinomas	Regional	Regional	Regional lymph nodes involved only	Blank(s)	Blank(s)	Blank(s)	Blank(s)	Blank(s)	Blank(s)	Blank(s)	Blank(s)	Blank(s)	Blank(s)	Blank(s)	Blank(s)	Blank(s)	Blank(s)	T3	N1	M0	30	4 or more regional lymph nodes removed	None; diagnosed at autopsy		Surgery performed	Blank(s)	Blank(s)	Blank(s)	Blank(s)	Blank(s)	Blank(s)	Blank(s)	1	17	Blank(s)
21995614	65-69 years	Male	2019	Prostate	Blank(s)	619	8140	Blank(s)	Not a paired site	Positive histology	8140/3: Adenocarcinoma, NOS	8140-8389: adenomas and adenocarcinomas	Prostate	XIf Other and unspecified carcinomas	Localized	Blank(s)	Blank(s)	T2	N0	M0	2C	Blank(s)	Blank(s)	Blank(s)	Blank(s)	Blank(s)	Blank(s)	Blank(s)	Blank(s)	Blank(s)	Blank(s)	Blank(s)	Blank(s)	Blank(s)	0	None	None; diagnosed at autopsy		Not recommended	Blank(s)	Blank(s)	Blank(s)	Blank(s)	250	0	999	98	0	No
21995630	60-64 years	Male	2008	Prostate	Prostate	619	8140	Poorly differentiated; Grade III	Not a paired site	Positive histology	8140/3: Adenocarcinoma, NOS	8140-8389: adenomas and adenocarcinomas	Prostate	XIf Other and unspecified carcinomas	Localized	Localized	Localized only	Blank(s)	Blank(s)	Blank(s)	Blank(s)	Blank(s)	Blank(s)	Blank(s)	Blank(s)	Blank(s)	Blank(s)	Blank(s)	Blank(s)	Blank(s)	Blank(s)	T2a	N0	M0	0	None	None; diagnosed at autopsy		Not recommended	Blank(s)	Blank(s)	Blank(s)	Blank(s)	Blank(s)	Blank(s)	Blank(s)	98	0	Blank(s)
21995630	70-74 years	Male	2017	Pancreas	PancreasHead	250	8140	Unknown	Not a paired site	Positive exfoliative cytology, no positive histology	8140/3: Adenocarcinoma, NOS	8140-8389: adenomas and adenocarcinomas	Pancreas	XIf Other and unspecified carcinomas	Regional	Regional	Regional lymph nodes involved only	Blank(s)	Blank(s)	Blank(s)	Blank(s)	Blank(s)	Blank(s)	Blank(s)	Blank(s)	c2	c1	c0	Clinical	Clinical	Clinical	Blank(s)	Blank(s)	Blank(s)	0	None	None; diagnosed at autopsy		Not recommended, contraindicated due to other cond; autopsy only (1973-2002)	Blank(s)	Blank(s)	Blank(s)	Blank(s)	Blank(s)	Blank(s)	28	98	0	No
21995642	60-64 years	Male	2008	Prostate	Prostate	619	8140	Poorly differentiated; Grade III	Not a paired site	Positive histology	8140/3: Adenocarcinoma, NOS	8140-8389: adenomas and adenocarcinomas	Prostate	XIf Other and unspecified carcinomas	Localized	Localized	Localized only	Blank(s)	Blank(s)	Blank(s)	Blank(s)	Blank(s)	Blank(s)	Blank(s)	Blank(s)	Blank(s)	Blank(s)	Blank(s)	Blank(s)	Blank(s)	Blank(s)	T1c	N0	M0	0	None	None; diagnosed at autopsy		Not recommended	Blank(s)	Blank(s)	Blank(s)	Blank(s)	Blank(s)	Blank(s)	Blank(s)	98	0	Blank(s)
21995644	75-79 years	Male	2008	Melanoma of the Skin	MelanomaSkin	443	8742	Unknown	Left - origin of primary	Positive histology	8742/3: Lentigo maligna melanoma	8720-8799: nevi and melanomas	Melanoma of the Skin	XId Malignant melanomas	Localized	Localized	Localized only	Blank(s)	Blank(s)	Blank(s)	Blank(s)	Blank(s)	Blank(s)	Blank(s)	Blank(s)	Blank(s)	Blank(s)	Blank(s)	Blank(s)	Blank(s)	Blank(s)	T1a	N0	M0	32	None	None; diagnosed at autopsy		Surgery performed	Blank(s)	Blank(s)	Blank(s)	Blank(s)	Blank(s)	Blank(s)	Blank(s)	98	0	Blank(s)
21995646	70-74 years	Male	2008	Lung and Bronchus	Lung	341	8012	Poorly differentiated; Grade III	Left - origin of primary	Positive histology	8012/3: Large cell carcinoma, NOS	8010-8049: epithelial neoplasms, NOS	Lung and Bronchus	XIf Other and unspecified carcinomas	Regional	Regional	Regional lymph nodes involved only	Blank(s)	Blank(s)	Blank(s)	Blank(s)	Blank(s)	Blank(s)	Blank(s)	Blank(s)	Blank(s)	Blank(s)	Blank(s)	Blank(s)	Blank(s)	Blank(s)	T1	N1	M0	33	4 or more regional lymph nodes removed	None; diagnosed at autopsy		Surgery performed	Blank(s)	Blank(s)	Blank(s)	Blank(s)	Blank(s)	Blank(s)	Blank(s)	1	24	Blank(s)
21995646	75-79 years	Male	2012	Prostate	Prostate	619	8140	Poorly differentiated; Grade III	Not a paired site	Positive histology	8140/3: Adenocarcinoma, NOS	8140-8389: adenomas and adenocarcinomas	Prostate	XIf Other and unspecified carcinomas	Distant	Distant	Distant site(s)/node(s) involved	Blank(s)	Blank(s)	Blank(s)	Blank(s)	IV	T2c	N0	M1b	Blank(s)	Blank(s)	Blank(s)	Blank(s)	Blank(s)	Blank(s)	T2c	N0	M1b	0	None	None; diagnosed at autopsy		Not recommended, contraindicated due to other cond; autopsy only (1973-2002)	Blank(s)	Blank(s)	Blank(s)	Blank(s)	Blank(s)	Blank(s)	Blank(s)	98	0	No
21995646	75-79 years	Male	2013	Tonsil	Oropharynx	99	8072	Unknown	Right - origin of primary	Positive histology	8072/3: Squamous cell carcinoma, large cell, nonkeratinizing, NOS	8050-8089: squamous cell neoplasms	Tonsil	XIf Other and unspecified carcinomas	Regional	Blank(s)	Regional lymph nodes involved only	Blank(s)	Blank(s)	Blank(s)	Blank(s)	IVA	T1	N2b	M0	Blank(s)	Blank(s)	Blank(s)	Blank(s)	Blank(s)	Blank(s)	T1	N2b	M0	27	None	None; diagnosed at autopsy		Surgery performed	Blank(s)	Blank(s)	Blank(s)	Blank(s)	Blank(s)	Blank(s)	Blank(s)	98	0	No
21995662	85+ years	Male	2008	NHL - Nodal	Lymphoma	778	9670	B-cell; pre-B; B-precursor	Not a paired site	Positive histology	9670/3: Malignant lymphoma, small B lymphocytic, NOS (OBS 2012+) see 9823/3	9670-9699: nhl - mature b-cell lymphomas	NHL - Nodal	IIb Non-Hodgkin lymphomas (except Burkitt lymphoma)	Distant	Distant	Distant site(s)/node(s) involved	Blank(s)	Blank(s)	Blank(s)	Blank(s)	Blank(s)	Blank(s)	Blank(s)	Blank(s)	Blank(s)	Blank(s)	Blank(s)	Blank(s)	Blank(s)	Blank(s)	NA	NA	NA	25	Unknown or not applicable	None; diagnosed at autopsy		Surgery performed	Blank(s)	Blank(s)	Blank(s)	Blank(s)	Blank(s)	Blank(s)	Blank(s)	99	99	Blank(s)
21995663	60-64 years	Male	2008	Other Endocrine including Thymus	EndocrineOther	379	8586	Unknown	Not a paired site	Positive histology	8586/3: Thymic carcinoma, NOS	8580-8589: thymic epithelial neoplasms	Thymus	XIf Other and unspecified carcinomas	Regional	Blank(s)	Regional by direct extension only	Blank(s)	Blank(s)	Blank(s)	Blank(s)	Blank(s)	Blank(s)	Blank(s)	Blank(s)	Blank(s)	Blank(s)	Blank(s)	Blank(s)	Blank(s)	Blank(s)	NA	NA	NA	40	None	Non-primary surgical procedure to other regional sites		Surgery performed	Blank(s)	Blank(s)	Blank(s)	Blank(s)	Blank(s)	Blank(s)	Blank(s)	98	0	Blank(s)
21995668	60-64 years	Male	2008	Prostate	Prostate	619	8140	Poorly differentiated; Grade III	Not a paired site	Positive histology	8140/3: Adenocarcinoma, NOS	8140-8389: adenomas and adenocarcinomas	Prostate	XIf Other and unspecified carcinomas	Localized	Localized	Localized only	Blank(s)	Blank(s)	Blank(s)	Blank(s)	Blank(s)	Blank(s)	Blank(s)	Blank(s)	Blank(s)	Blank(s)	Blank(s)	Blank(s)	Blank(s)	Blank(s)	T2a	N0	M0	0	None	None; diagnosed at autopsy		Recommended but not performed, patient refused	Blank(s)	Blank(s)	Blank(s)	Blank(s)	Blank(s)	Blank(s)	Blank(s)	98	0	Blank(s)
21995668	65-69 years	Male	2012	Myeloma	MyelomaPlasmaCellDisorder	421	9732	B-cell; pre-B; B-precursor	Not a paired site	Positive histology	9732/3: Plasma cell myeloma	9730-9739: plasma cell tumors	Myeloma	IIb Non-Hodgkin lymphomas (except Burkitt lymphoma)	Distant	Distant	Distant site(s)/node(s) involved	Blank(s)	Blank(s)	Blank(s)	Blank(s)	NA	NA	NA	NA	Blank(s)	Blank(s)	Blank(s)	Blank(s)	Blank(s)	Blank(s)	NA	NA	NA	98	Unknown or not applicable	None; diagnosed at autopsy		Not recommended	Blank(s)	Blank(s)	Blank(s)	Blank(s)	Blank(s)	Blank(s)	Blank(s)	99	99	N/A
21995681	65-69 years	Male	2007	Transverse Colon	Colon	184	8140	Moderately differentiated; Grade II	Not a paired site	Positive histology	8140/3: Adenocarcinoma, NOS	8140-8389: adenomas and adenocarcinomas	Transverse Colon	XIf Other and unspecified carcinomas	Localized	Localized	Localized only	Blank(s)	Blank(s)	Blank(s)	Blank(s)	Blank(s)	Blank(s)	Blank(s)	Blank(s)	Blank(s)	Blank(s)	Blank(s)	Blank(s)	Blank(s)	Blank(s)	T1	N0	M0	30	4 or more regional lymph nodes removed	None; diagnosed at autopsy		Surgery performed	Blank(s)	Blank(s)	Blank(s)	Blank(s)	Blank(s)	Blank(s)	Blank(s)	0	13	Blank(s)
21995681	70-74 years	Male	2009	Chronic Lymphocytic Leukemia	HemeRetic	421	9823	B-cell; pre-B; B-precursor	Not a paired site	Positive histology	9823/3: Chronic lymphocytic leukemia/small lymphocytic lymphoma	9820-9839: lymphoid leukemias (C42.1)	Chronic Lymphocytic Leukemia	Ia Lymphoid leukemias	Distant	Blank(s)	Distant site(s)/node(s) involved	Blank(s)	Blank(s)	Blank(s)	Blank(s)	Blank(s)	Blank(s)	Blank(s)	Blank(s)	Blank(s)	Blank(s)	Blank(s)	Blank(s)	Blank(s)	Blank(s)	NA	NA	NA	98	Unknown or not applicable	None; diagnosed at autopsy		Not recommended	Blank(s)	Blank(s)	Blank(s)	Blank(s)	Blank(s)	Blank(s)	Blank(s)	99	99	Blank(s)
21995686	70-74 years	Male	2007	Lung and Bronchus	Lung	341	8140	Unknown	Right - origin of primary	Positive histology	8140/3: Adenocarcinoma, NOS	8140-8389: adenomas and adenocarcinomas	Lung and Bronchus	XIf Other and unspecified carcinomas	Distant	Distant	Distant site(s)/node(s) involved	Blank(s)	Blank(s)	Blank(s)	Blank(s)	Blank(s)	Blank(s)	Blank(s)	Blank(s)	Blank(s)	Blank(s)	Blank(s)	Blank(s)	Blank(s)	Blank(s)	T1	N2	M1	0	None	None; diagnosed at autopsy		Not recommended	Blank(s)	Blank(s)	Blank(s)	Blank(s)	Blank(s)	Blank(s)	Blank(s)	98	0	Blank(s)
21995686	70-74 years	Male	2007	Myeloma	MyelomaPlasmaCellDisorder	412	9731	Unknown	Not a paired site	Positive histology	9731/3: Solitary plasmacytoma of bone	9730-9739: plasma cell tumors	Myeloma	IIb Non-Hodgkin lymphomas (except Burkitt lymphoma)	Localized	Localized	Localized only	Blank(s)	Blank(s)	Blank(s)	Blank(s)	Blank(s)	Blank(s)	Blank(s)	Blank(s)	Blank(s)	Blank(s)	Blank(s)	Blank(s)	Blank(s)	Blank(s)	NA	NA	NA	0	Unknown or not applicable	None; diagnosed at autopsy		Not recommended	Blank(s)	Blank(s)	Blank(s)	Blank(s)	Blank(s)	Blank(s)	Blank(s)	99	99	Blank(s)
21995719	65-69 years	Male	2008	Soft Tissue including Heart	SoftTissue	495	8855	Undifferentiated; anaplastic; Grade IV	Not a paired site	Positive histology	8855/3: Mixed liposarcoma	8850-8889: lipomatous neoplasms	Soft Tissue including Heart	IXd Other specified soft tissue sarcomas	Localized	Localized	Localized only	Blank(s)	Blank(s)	Blank(s)	Blank(s)	Blank(s)	Blank(s)	Blank(s)	Blank(s)	Blank(s)	Blank(s)	Blank(s)	Blank(s)	Blank(s)	Blank(s)	T2b	N0	M0	30	None	None; diagnosed at autopsy		Surgery performed	Blank(s)	Blank(s)	Blank(s)	Blank(s)	Blank(s)	Blank(s)	Blank(s)	98	0	Blank(s)
21995769	60-64 years	Male	2008	Lung and Bronchus	Lung	341	8140	Poorly differentiated; Grade III	Right - origin of primary	Positive histology	8140/3: Adenocarcinoma, NOS	8140-8389: adenomas and adenocarcinomas	Lung and Bronchus	XIf Other and unspecified carcinomas	Localized	Localized	Localized only	Blank(s)	Blank(s)	Blank(s)	Blank(s)	Blank(s)	Blank(s)	Blank(s)	Blank(s)	Blank(s)	Blank(s)	Blank(s)	Blank(s)	Blank(s)	Blank(s)	T2	N0	M0	33	4 or more regional lymph nodes removed	None; diagnosed at autopsy		Surgery performed	Blank(s)	Blank(s)	Blank(s)	Blank(s)	Blank(s)	Blank(s)	Blank(s)	0	12	Blank(s)
21995769	60-64 years	Male	2010	Prostate	Prostate	619	8140	Moderately differentiated; Grade II	Not a paired site	Positive histology	8140/3: Adenocarcinoma, NOS	8140-8389: adenomas and adenocarcinomas	Prostate	XIf Other and unspecified carcinomas	Localized	Localized	Localized only	Blank(s)	Blank(s)	Blank(s)	Blank(s)	IIA	T1c	N0	M0	Blank(s)	Blank(s)	Blank(s)	Blank(s)	Blank(s)	Blank(s)	T1c	N0	M0	0	None	None; diagnosed at autopsy		Not recommended	Blank(s)	Blank(s)	Blank(s)	Blank(s)	Blank(s)	Blank(s)	Blank(s)	98	0	No
21995771	75-79 years	Male	2007	Lung and Bronchus	Lung	341	8070	Poorly differentiated; Grade III	Right - origin of primary	Positive histology	8070/3: Squamous cell carcinoma, NOS	8050-8089: squamous cell neoplasms	Lung and Bronchus	XIf Other and unspecified carcinomas	Regional	Regional	Regional lymph nodes involved only	Blank(s)	Blank(s)	Blank(s)	Blank(s)	Blank(s)	Blank(s)	Blank(s)	Blank(s)	Blank(s)	Blank(s)	Blank(s)	Blank(s)	Blank(s)	Blank(s)	T1	N2	M0	33	4 or more regional lymph nodes removed	None; diagnosed at autopsy		Surgery performed	Blank(s)	Blank(s)	Blank(s)	Blank(s)	Blank(s)	Blank(s)	Blank(s)	1	10	Blank(s)
21995771	80-84 years	Male	2008	Kidney and Renal Pelvis	KidneyParenchyma	649	8312	Unknown	Left - origin of primary	Positive exfoliative cytology, no positive histology	8312/3: Renal cell carcinoma	8140-8389: adenomas and adenocarcinomas	Kidney	VIb Renal carcinomas	Localized	Localized	Localized only	Blank(s)	Blank(s)	Blank(s)	Blank(s)	Blank(s)	Blank(s)	Blank(s)	Blank(s)	Blank(s)	Blank(s)	Blank(s)	Blank(s)	Blank(s)	Blank(s)	T1a	N0	M0	0	None	None; diagnosed at autopsy		Recommended but not performed, patient refused	Blank(s)	Blank(s)	Blank(s)	Blank(s)	Blank(s)	Blank(s)	Blank(s)	98	0	Blank(s)
21995798	65-69 years	Male	2007	Lung and Bronchus	Lung	341	8046	Unknown	Right - origin of primary	Positive exfoliative cytology, no positive histology	8046/3: Non-small cell carcinoma	8010-8049: epithelial neoplasms, NOS	Lung and Bronchus	XIf Other and unspecified carcinomas	Localized	Localized	Localized only	Blank(s)	Blank(s)	Blank(s)	Blank(s)	Blank(s)	Blank(s)	Blank(s)	Blank(s)	Blank(s)	Blank(s)	Blank(s)	Blank(s)	Blank(s)	Blank(s)	T1	N0	M0	0	None	None; diagnosed at autopsy		Not recommended, contraindicated due to other cond; autopsy only (1973-2002)	Blank(s)	Blank(s)	Blank(s)	Blank(s)	Blank(s)	Blank(s)	Blank(s)	98	0	Blank(s)
21995802	70-74 years	Male	2007	Prostate	Prostate	619	8140	Poorly differentiated; Grade III	Not a paired site	Positive histology	8140/3: Adenocarcinoma, NOS	8140-8389: adenomas and adenocarcinomas	Prostate	XIf Other and unspecified carcinomas	Localized	Localized	Localized only	Blank(s)	Blank(s)	Blank(s)	Blank(s)	Blank(s)	Blank(s)	Blank(s)	Blank(s)	Blank(s)	Blank(s)	Blank(s)	Blank(s)	Blank(s)	Blank(s)	T1c	N0	M0	0	None	None; diagnosed at autopsy		Not recommended	Blank(s)	Blank(s)	Blank(s)	Blank(s)	Blank(s)	Blank(s)	Blank(s)	98	0	Blank(s)
21995802	80-84 years	Male	2017	Ascending Colon	Colon	182	8263	Moderately differentiated; Grade II	Not a paired site	Positive histology	8263/3: Adenocarcinoma in tubulovillous adenoma	8140-8389: adenomas and adenocarcinomas	Ascending Colon	XIf Other and unspecified carcinomas	Localized	Localized	Localized only	Blank(s)	Blank(s)	Blank(s)	Blank(s)	Blank(s)	Blank(s)	Blank(s)	Blank(s)	p1	c0	c0	Pathologic	Clinical	Clinical	Blank(s)	Blank(s)	Blank(s)	27	None	None; diagnosed at autopsy		Surgery performed	Blank(s)	Blank(s)	Blank(s)	Blank(s)	Blank(s)	Blank(s)	22	98	0	No
21995815	55-59 years	Male	2007	Lung and Bronchus	Lung	341	8010	Unknown	Right - origin of primary	Radiography without microscopic confirm	8010/3: Carcinoma, NOS	8010-8049: epithelial neoplasms, NOS	Lung and Bronchus	XIf Other and unspecified carcinomas	Distant	Distant	Distant site(s)/node(s) involved	Blank(s)	Blank(s)	Blank(s)	Blank(s)	Blank(s)	Blank(s)	Blank(s)	Blank(s)	Blank(s)	Blank(s)	Blank(s)	Blank(s)	Blank(s)	Blank(s)	T2	N0	M1	0	None	None; diagnosed at autopsy		Not recommended	Blank(s)	Blank(s)	Blank(s)	Blank(s)	Blank(s)	Blank(s)	Blank(s)	98	0	Blank(s)
21995852	45-49 years	Male	2008	Rectum	NETRectum	209	8240	Unknown	Not a paired site	Positive histology	8240/3: Carcinoid tumor, NOS	8140-8389: adenomas and adenocarcinomas	Rectum	XIf Other and unspecified carcinomas	Localized	Localized	Localized only	Blank(s)	Blank(s)	Blank(s)	Blank(s)	Blank(s)	Blank(s)	Blank(s)	Blank(s)	Blank(s)	Blank(s)	Blank(s)	Blank(s)	Blank(s)	Blank(s)	NA	NA	NA	26	None	None; diagnosed at autopsy		Surgery performed	Blank(s)	Blank(s)	Blank(s)	Blank(s)	Blank(s)	Blank(s)	Blank(s)	98	0	Blank(s)
21995852	50-54 years	Male	2013	Prostate	Prostate	619	8140	Poorly differentiated; Grade III	Not a paired site	Positive histology	8140/3: Adenocarcinoma, NOS	8140-8389: adenomas and adenocarcinomas	Prostate	XIf Other and unspecified carcinomas	Localized	Localized	Localized only	Blank(s)	Blank(s)	Blank(s)	Blank(s)	IIA	T1c	N0	M0	Blank(s)	Blank(s)	Blank(s)	Blank(s)	Blank(s)	Blank(s)	T1c	N0	M0	0	None	None; diagnosed at autopsy		Not recommended	Blank(s)	Blank(s)	Blank(s)	Blank(s)	Blank(s)	Blank(s)	Blank(s)	98	0	No
21995860	65-69 years	Male	2008	Larynx	LarynxSupraglottic	321	8070	Well differentiated; Grade I	Not a paired site	Positive histology	8070/3: Squamous cell carcinoma, NOS	8050-8089: squamous cell neoplasms	Larynx	XIf Other and unspecified carcinomas	Localized	Localized	Localized only	Blank(s)	Blank(s)	Blank(s)	Blank(s)	Blank(s)	Blank(s)	Blank(s)	Blank(s)	Blank(s)	Blank(s)	Blank(s)	Blank(s)	Blank(s)	Blank(s)	T1	N0	M0	0	None	None; diagnosed at autopsy		Not recommended	Blank(s)	Blank(s)	Blank(s)	Blank(s)	Blank(s)	Blank(s)	Blank(s)	98	0	Blank(s)
21995860	70-74 years	Male	2012	Prostate	Prostate	619	8140	Poorly differentiated; Grade III	Not a paired site	Positive histology	8140/3: Adenocarcinoma, NOS	8140-8389: adenomas and adenocarcinomas	Prostate	XIf Other and unspecified carcinomas	Localized	Localized	Localized only	Blank(s)	Blank(s)	Blank(s)	Blank(s)	IIA	T1c	N0	M0	Blank(s)	Blank(s)	Blank(s)	Blank(s)	Blank(s)	Blank(s)	T1c	N0	M0	0	None	None; diagnosed at autopsy		Not recommended	Blank(s)	Blank(s)	Blank(s)	Blank(s)	Blank(s)	Blank(s)	Blank(s)	98	0	No
21995866	60-64 years	Male	2008	Cecum	Colon	180	8140	Moderately differentiated; Grade II	Not a paired site	Positive histology	8140/3: Adenocarcinoma, NOS	8140-8389: adenomas and adenocarcinomas	Cecum	XIf Other and unspecified carcinomas	Distant	Distant	Distant site(s)/node(s) involved	Blank(s)	Blank(s)	Blank(s)	Blank(s)	Blank(s)	Blank(s)	Blank(s)	Blank(s)	Blank(s)	Blank(s)	Blank(s)	Blank(s)	Blank(s)	Blank(s)	T3	N2	M1	40	4 or more regional lymph nodes removed	Non-primary surgical procedure to distant site		Surgery performed	Blank(s)	Blank(s)	Blank(s)	Blank(s)	Blank(s)	Blank(s)	Blank(s)	7	13	Blank(s)
21995866	60-64 years	Male	2009	Esophagus	Esophagus	159	8000	Unknown	Paired site, but no information concerning laterality	Unknown	8000/3: Neoplasm, malignant	8000-8009: unspecified neoplasms	Esophagus	XIIb Other unspecified malignant tumors	Unknown/unstaged	Unknown/unstaged	Unknown/unstaged/unspecified/DCO	Blank(s)	Blank(s)	Blank(s)	Blank(s)	Blank(s)	Blank(s)	Blank(s)	Blank(s)	Blank(s)	Blank(s)	Blank(s)	Blank(s)	Blank(s)	Blank(s)	TX	NX	MX	99	Unknown or not applicable	Unknown; death certificate only		Unknown; death certificate; or autopsy only (2003+)	Blank(s)	Blank(s)	Blank(s)	Blank(s)	Blank(s)	Blank(s)	Blank(s)	99	99	Blank(s)
21995869	60-64 years	Male	2008	Melanoma of the Skin	MelanomaSkin	447	8743	Unknown	Left - origin of primary	Positive histology	8743/3: Superficial spreading melanoma	8720-8799: nevi and melanomas	Melanoma of the Skin	XId Malignant melanomas	Localized	Localized	Localized only	Blank(s)	Blank(s)	Blank(s)	Blank(s)	Blank(s)	Blank(s)	Blank(s)	Blank(s)	Blank(s)	Blank(s)	Blank(s)	Blank(s)	Blank(s)	Blank(s)	T1a	N0	M0	45	Sentinel lymph node biopsy	None; diagnosed at autopsy		Surgery performed	Blank(s)	Blank(s)	Blank(s)	Blank(s)	Blank(s)	Blank(s)	Blank(s)	0	3	Blank(s)
21995869	65-69 years	Male	2013	Melanoma of the Skin	MelanomaSkin	445	8720	Unknown	Right - origin of primary	Positive histology	8720/3: Malignant melanoma, NOS	8720-8799: nevi and melanomas	Melanoma of the Skin	XId Malignant melanomas	Localized	Localized	Localized only	Blank(s)	Blank(s)	Blank(s)	Blank(s)	IA	T1a	N0	M0	Blank(s)	Blank(s)	Blank(s)	Blank(s)	Blank(s)	Blank(s)	T1a	N0	M0	31	None	None; diagnosed at autopsy		Surgery performed	Blank(s)	Blank(s)	Blank(s)	Blank(s)	Blank(s)	Blank(s)	Blank(s)	98	0	No
21995870	60-64 years	Male	2008	Sigmoid Colon	Colon	187	8140	Moderately differentiated; Grade II	Not a paired site	Positive histology	8140/3: Adenocarcinoma, NOS	8140-8389: adenomas and adenocarcinomas	Sigmoid Colon	XIf Other and unspecified carcinomas	Localized	Localized	Localized only	Blank(s)	Blank(s)	Blank(s)	Blank(s)	Blank(s)	Blank(s)	Blank(s)	Blank(s)	Blank(s)	Blank(s)	Blank(s)	Blank(s)	Blank(s)	Blank(s)	T3	N0	M0	30	4 or more regional lymph nodes removed	None; diagnosed at autopsy		Surgery performed	Blank(s)	Blank(s)	Blank(s)	Blank(s)	Blank(s)	Blank(s)	Blank(s)	0	15	Blank(s)
21995870	70-74 years	Male	2016	Rectum	Rectum	209	8140	Well differentiated; Grade I	Not a paired site	Positive histology	8140/3: Adenocarcinoma, NOS	8140-8389: adenomas and adenocarcinomas	Rectum	XIf Other and unspecified carcinomas	Regional	Regional	Regional by direct extension only	Blank(s)	Blank(s)	Blank(s)	Blank(s)	Blank(s)	Blank(s)	Blank(s)	Blank(s)	c3	cX	c0	Clinical	Clinical	Clinical	Blank(s)	Blank(s)	Blank(s)	30	4 or more regional lymph nodes removed	None; diagnosed at autopsy		Surgery performed	Blank(s)	Blank(s)	Blank(s)	Blank(s)	Blank(s)	Blank(s)	999	0	12	No
21995873	60-64 years	Male	2010	Lung and Bronchus	Lung	341	8140	Moderately differentiated; Grade II	Left - origin of primary	Positive histology	8140/3: Adenocarcinoma, NOS	8140-8389: adenomas and adenocarcinomas	Lung and Bronchus	XIf Other and unspecified carcinomas	Localized	Localized	Localized only	Blank(s)	Blank(s)	Blank(s)	Blank(s)	IB	T2a	N0	M0	Blank(s)	Blank(s)	Blank(s)	Blank(s)	Blank(s)	Blank(s)	T2	N0	M0	33	4 or more regional lymph nodes removed	None; diagnosed at autopsy		Surgery performed	Blank(s)	Blank(s)	Blank(s)	Blank(s)	Blank(s)	Blank(s)	Blank(s)	0	10	No
21995879	65-69 years	Male	2008	Tonsil	Oropharynx	90	8070	Unknown	Bilateral, single primary	Positive histology	8070/3: Squamous cell carcinoma, NOS	8050-8089: squamous cell neoplasms	Tonsil	XIf Other and unspecified carcinomas	Regional	Blank(s)	Regional by both direct extension and lymph node involvement	Blank(s)	Blank(s)	Blank(s)	Blank(s)	Blank(s)	Blank(s)	Blank(s)	Blank(s)	Blank(s)	Blank(s)	Blank(s)	Blank(s)	Blank(s)	Blank(s)	T1	N1	M0	27	None	None; diagnosed at autopsy		Surgery performed	Blank(s)	Blank(s)	Blank(s)	Blank(s)	Blank(s)	Blank(s)	Blank(s)	98	0	Blank(s)
21995879	65-69 years	Male	2009	Pancreas	PancreasHead	250	8010	Poorly differentiated; Grade III	Not a paired site	Positive histology	8010/3: Carcinoma, NOS	8010-8049: epithelial neoplasms, NOS	Pancreas	XIf Other and unspecified carcinomas	Distant	Distant	Distant site(s)/node(s) involved	Blank(s)	Blank(s)	Blank(s)	Blank(s)	Blank(s)	Blank(s)	Blank(s)	Blank(s)	Blank(s)	Blank(s)	Blank(s)	Blank(s)	Blank(s)	Blank(s)	T3	N1	M1	0	None	None; diagnosed at autopsy		Not recommended	Blank(s)	Blank(s)	Blank(s)	Blank(s)	Blank(s)	Blank(s)	Blank(s)	98	0	Blank(s)
21995881	50-54 years	Male	2008	Urinary Bladder	Bladder	679	8120	Poorly differentiated; Grade III	Not a paired site	Positive histology	8120/3: Transitional cell carcinoma, NOS	8120-8139: transitional cell papillomas and carcinomas	Urinary Bladder	XIf Other and unspecified carcinomas	Regional	Regional	Regional by direct extension only	Blank(s)	Blank(s)	Blank(s)	Blank(s)	Blank(s)	Blank(s)	Blank(s)	Blank(s)	Blank(s)	Blank(s)	Blank(s)	Blank(s)	Blank(s)	Blank(s)	T3a	N0	M0	61	4 or more regional lymph nodes removed	Non-primary surgical procedure to other regional sites		Surgery performed	Blank(s)	Blank(s)	Blank(s)	Blank(s)	Blank(s)	Blank(s)	Blank(s)	0	8	Blank(s)
21995881	50-54 years	Male	2008	Prostate	Prostate	619	8140	Moderately differentiated; Grade II	Not a paired site	Positive histology	8140/3: Adenocarcinoma, NOS	8140-8389: adenomas and adenocarcinomas	Prostate	XIf Other and unspecified carcinomas	Localized	Localized	Localized only	Blank(s)	Blank(s)	Blank(s)	Blank(s)	Blank(s)	Blank(s)	Blank(s)	Blank(s)	Blank(s)	Blank(s)	Blank(s)	Blank(s)	Blank(s)	Blank(s)	T2c	N0	M0	70	4 or more regional lymph nodes removed	Non-primary surgical procedure to other regional sites		Surgery performed	Blank(s)	Blank(s)	Blank(s)	Blank(s)	Blank(s)	Blank(s)	Blank(s)	0	8	Blank(s)
[truncated: 26,180 more rows]
[truncated: 17 more columns]
